# Supplementary material for: Investigating the native functions of [NiFe]-CODH through genomic context analysis
Source: eLife. 2026 Apr 7;15:RP108780. doi: 10.7554/eLife.108780 (PMC13056359; doi:10.7554/eLife.108780)
Supplement: Supplementary file 3. — Only sources that were classified as organisms passed and were further used for neighbor analysis. [file elife-108780-supp3.csv]

seq.name	seq.text	organism	protein_id	protein	taxid	is.species	species.name
WP_010878596.1 CO dehydrogenase/acetyl-CoA synthase complex subunit alpha [Archaeoglobus fulgidus]	MFELKKGALFVDEMKNVSIRIGKVVEEEEEVWEEAGPTPKPGILELRKWDHKLLERYEPFYAPMQDFCNLCTMGPCDLSMNKRGACGIDLKTAKARLVTIACCIGASAHTAHARHLVDHLIEEFGEDFPIDLGGDVNVEAPIIRTVVGIKPKTLGDLREALNWAEKEIVKVLHSTHIGNEESLLDYESKAMHVSMADHVGMEVADIAQIVAYNFPKAEPDTPLVDTGFGIVDKSKPTIVVVGHNVMYARPVADYLEEMGRIDDFELAGLCCTAHDMTRYNAKAKIFGPISYQLRVIRAGIPDVMISDEQCIRADLLEACKKMGIPLIATSDAAARGLPDVSDWPVEKIVDALVSGKLPGVFLPIPEKVGQVAPLVAEAIFKKHGGERKYKFFESDEALM…	Archaeoglobus fulgidus	WP_010878596.1	codh	2234	TRUE	Archaeoglobus fulgidus
WP_202319685.1 CO dehydrogenase/acetyl-CoA synthase complex subunit alpha [Archaeoglobus neptunius]	MFELKKGAFVLDELKNVSIRIGRVVEEEEEEWEEAGPTPKPGILELRKWDHTLLERYEPFYAPMQDFCNLCTMGPCDLSMNKKGACGIDLKTQKARLVTIACCVGASAHTAHARHLVDHLIEEYGEDLPIDLGPDVNVEAPVMRTVVGIKPKTLGDLREALSWAEKEIVKVLHSVHIGNEESYIDYESKALHVSMADHVGMEVADIAQIVAYNFPKAEPNTPLVDTGFGIVDRSKPTIVVVGHNVMYARPISDYLEEQGRIDDFEVAGLCCTAHDMTRYNQKAKIFGPIYYQLRVIRAGLADIVVSDEQCIRADLLDACKKAGVPLIATSDAAARGLPDVSDWPVEKIVDALVSGKLPGVFLPVPEKVGQVAPLVAEAVFRKHGGERKYRFFEDDSAFR…	Archaeoglobus neptunius	WP_202319685.1	codh	2798580	TRUE	Archaeoglobus neptunius
WP_290596196.1 MULTISPECIES: CO dehydrogenase/acetyl-CoA synthase complex subunit alpha [unclassified Archaeoglobus]	MFELKKGAFVVDELRNVSIHIGKIVEEEEEEWEEAGPTPKPGIIELRKWDHKLLERYEPFYAPMQDFCNLCTMGPCDLSMNKKGACGIDLKTAKARLVTIACCIGASAHTAHARHLVDHLIEEYGEDLPIDLGGNVNVEAPVMRTVVGIKPKTLGDLREALSWAEKEIVKVLHSVHIGNEESYFDYESKALHVSMADHVGMEVADIAQIVAYNFPKAEPNTPLVDTGFGIVDVSKPTIVVVGHNVMYARPVTDYLDEQGRLDDFEIAGLCCTAHDMTRYSAKAKIFGPIYYQLRVIRAGLADVVISDEQCIRADLLDACKKAGVPLIATSDAAVRGLPDVSEWPVEKIVDALVSGKLPGVFLPVPEKVGQVAPLVAEAVFRKHGGERKYKFFENDEQLM…	unclassified Archaeoglobus	WP_290596196.1	codh	2643606	FALSE	unclassified Archaeoglobus
MET1124688.1 CO dehydrogenase/acetyl-CoA synthase complex subunit alpha [Archaeoglobaceae archaeon]	MFEIGKGLFVDELKNVSIRIGKVVEEEEEWEPAGPTPKPGIIELRKWDLKLLERYEPFYAPMQDFCNLCTMGPCDLSMNKRGACGIDLKTAKARLVALACCIGAAAHTAHARHLVEHLIEEYGEDLPIDLGGDVNVEAPLIRTVVGIKPRTLGDLREALDWVEREIVKVLHAVHIGNEESYLDYESKAMHVSLADHVGMEVADIAQIVAYNLPKAEPNTPLVDTGFGIIDKNKPVIVVVGHNVMYSRPIVDYLEEQGRLDDFEIAGLCCTAHDMTRYNAKAKIFGPISYQLRVIRAGLPDVVVSDEQCIRADLLEVCRKMGIPLIATSDAAARGLPDASDWSVEKIVDALVSGKLPGVFLPVPEKVGQVAPLVAEAVFKKYGDRKYKFFASDEEFWKEI…	Archaeoglobaceae archaeon	MET1124688.1	codh	2511821	FALSE	Archaeoglobaceae archaeon
NOY11414.1 CO dehydrogenase/acetyl-CoA synthase complex subunit epsilon [Archaeoglobi archaeon]	MAFELKKGLFAIDEMRNVSIKIGKVIDEAEEWDEPMGPTPKPGILELRKWDHKLLDRFEPFYAPMSDYCNLCTMGPCDLSMNKRGACGIDLKTAKARLVTIACCIGASAHTAHARHLLDHLIEEYGEDFPIDLGPDVNIEAPNIRTIIGIKPKTLGDLREALDWAEKEIVKVLHATHIGNEESYIDYESKAMHVSMADHIGMEVADIAQIVAFNLPKAEPDTPLVDTGFGIIDKNKPVIVVVGHNVMYSRPIMEYLEEQGRIDDFEIAGLCCTSHDMTRVNAKAKIFGPLSYELRVIRSGLPDVMVSDEQCIRADLLEACKAVGIPLIATSDAAVRGLPDVSDWPVDKIVDALVSGKLPGVFLPDPEKVGQVAPLVAEAMFKKHGGDRKYRFFATEEDM…	Archaeoglobi archaeon	NOY11414.1	codh	2250530	FALSE	Archaeoglobi archaeon
WP_193808503.1 CO dehydrogenase/acetyl-CoA synthase complex subunit alpha [Geoglobus acetivorans]	MAFELKKGLFAIDEMRNVSIKIGKVVEEEEEWTEPMGPTPKPGILELRKWDHKLLERFEPFYAPMSDYCNLCTMGPCDLSMNKRGACGIDLKTAKARLVTIACCIGAAAHTAHARHLLDHLIEDYGEDLPIDLGGDINVEAPNIRTIIGIKPRTLGDLREALDWAEKEIVKVLHATHIGNEESFIDYESKAMHVGMADHIGMEVADIAQIVAYNLPKAEQDTPLVDTGFGIVDKSKPVIVVVGHNVMYSRPVVEYLEEQGRIDDFEIAGLCCTAHDMTRVSSKTKIFGPISYQLRVIRSGLPDVLISDEQCIRADLLEACKAVGIPLIATSDAAIRGLPDVSDWPVDKIVDALVSGKLPGVFLSDPEKVGQVAPLVAEAVFKKHGGERKYRFFETDEDL…	Geoglobus acetivorans	WP_193808503.1	codh	565033	TRUE	Geoglobus acetivorans
WP_048095234.1 CO dehydrogenase/acetyl-CoA synthase complex subunit alpha [Geoglobus ahangari]	MAFELKKGLFAIDEMRNVSIKIGKVIDEAEEWDEPMGPTPKPGILELRKWDHKLLDRFEPFYAPMSDYCNLCTMGPCDLSMNKRGACGIDLKTAKARLVTIACCIGASAHTAHARHLLDHLIEEYGEDTPIDLGPDVNVEAPNIRTVIGIRPRTLGDLREALDWAEKEIVKVLHSVHIGNEESYIDYESKALHVSMADHIGMEVADIAQIVAFNLPKAEPDTPLVDTGFGIIDKNKPVIVVVGHNVMYSRPIMEYLEEQGRIDDFEIAGLCCTAHDMTRVNAKTKIFGPLSYELRVIRSGLPDVMVSDEQCIRADLLEACKAVGIPLIATSDAAVRGLPDVSDWPVDKIVDALVSGKLPGVFLPDPEKVGQVAPLVAEAMFKKHGGDRKYRFFATEEDM…	Geoglobus ahangari	WP_048095234.1	codh	113653	TRUE	Geoglobus ahangari
MEM4566312.1 CO dehydrogenase/acetyl-CoA synthase complex subunit alpha [Archaeoglobaceae archaeon]	MFEIRKGIFVDDLKNVSIRIGEIAEEEEEWEALGPTPKPGILELREWDHKLLERYEPFYAPMQDFCNLCTMGPCDLSHNKKGACGIDLRTAKARLVTIACCIGASAHTAHARHLVDHLIEEFGEDLPINLGGDVNVEAPIIRTVVGIKPKTLGDLRKALEWAEKEIVKVLHSTHIGNEESLVDYESKAMHVSMADHVGMEVADIAQIVAFGFPKAKPDTDLVPTGFGIVDTKKPVICVVGHNVMYSRPIIDYLERSGRIDDFEVAGLCCTAHDMTRYRSKAKIFGPISYQLRVIRAGLPDVVVSDEQCIRADLVDACSKMGIPLIATSDAAVRGLPDVSDWKVEDIVEALVSGKLKGVFLPVPEKVGEVAPKVAEEIFKRNKDRKYKFFASDDELKAEI…	Archaeoglobaceae archaeon	MEM4566312.1	codh	2511821	FALSE	Archaeoglobaceae archaeon
MEM0203008.1 CO dehydrogenase/acetyl-CoA synthase complex subunit alpha [Archaeoglobaceae archaeon]	MFEIKKGIFVDELKNVSIRIGEIAEEEEEWEALGPTPKPGILELREWDHKLLERYEPFYAPVQDFCNLCTMGPCDLSFNKKGACGIDLRTAKARLVTIACCIGASAHTAHARHLVDHLIEEFGEDLPINLGGDVNVEAPIIRTVVGIKPKTLGDLRKALEWAEKEIVKVLHSTHIGNEESLVDYESKSMHVSMADHVGMEVADIAQIVAFNFPKAKPDTDLVPTGFGIVDVKKPVIVVVGHNVMYSRPIMDYLEKNGRIDEFEIAGLCCTAHDMTRYKSKAKIFGPISYQLRVIRAGLPDVVVSDEQCIRADLLDVCSKMGIPLIATSDAAVRGLPDVSNWKVEDIVEALVSGKLKGVFLPVPEKVGEVAPKVAEAIFNKYKDRKYKFFASDEEFKAEI…	Archaeoglobaceae archaeon	MEM0203008.1	codh	2511821	FALSE	Archaeoglobaceae archaeon
MEM0503335.1 CO dehydrogenase/acetyl-CoA synthase complex subunit alpha [Archaeoglobaceae archaeon]	MFEIRKGIFVDDLKNVSIRIGEIAEEEEEWEALGPTPKPGILELREWDHKLLERYEPFYAPMQDFCNLCTMGPCDLSFNKKGACGIDLRTAKARLVTIACCIGASAHTAHARHLVDHLIEEFGEDFAIDLGGDVNVEAPIIRTVVGIKPKTLGDLRKALEWAEKEIVKVLHSTHIGNEESLVDYESKAMHVSMADHVGMEVADIAQIVAFGFPKAKPDTDLVPTGFGIVDTKKPVICVVGHNVMYSRPIIDYLERSGRIDDFEVAGLCCTAHDMTRYRSKAKIFGPISYQLRVIRAGLPDVVVSDEQCIRADLVDACSKMGIPLIATSDAAVRGLTDVSDWKVEDIVEALVSGKLKGVFLPVPEKVGEVAPKVAEEIFKRNKDRKYKFFASDDELKAEI…	Archaeoglobaceae archaeon	MEM0503335.1	codh	2511821	FALSE	Archaeoglobaceae archaeon
MEM4280349.1 CO dehydrogenase/acetyl-CoA synthase complex subunit alpha [Archaeoglobaceae archaeon]	MFEIRKGIFVDDLKNVSIRIGEIAEEEEEWEALGPTPKPGILELREWDHKLLERYEPFYAPMQDFCNLCTMGPCDLSFNKKGACGIDLRTAKARLVTIACCIGASAHTAHARHLVDHLIEEFGEDLPIDLGGDVNVEAPLIRTVVGIKPKTLGDLRKALEWAEKEIVKVLHSVHIGNEESFVDYESKAMHVSMADHVGMEVADIAQIVAFGFPKARPDTDLVPTGFGIVDTKKPVICVVGHNVMYSRPIIDYLERSGRIDEFEVAGLCCTAHDMTRYRSKAKIFGPISYQLRVIRAGLPDVVVSDEQCIRADLVDACSKMGIPLIATSDAAARGLTDVSDWKVEDIVEALVSGKLKGVFLPVPEKVGEVAPKVAEEIFKRNKDRKYKFFASDDELKAEI…	Archaeoglobaceae archaeon	MEM4280349.1	codh	2511821	FALSE	Archaeoglobaceae archaeon
MCC6028036.1 CO dehydrogenase/acetyl-CoA synthase complex subunit alpha [Archaeoglobus sp.]	MFELRKGIFLDELRNISVRIGEIVEEEEWEEAGPTPKPGIIDLREWDHKLLERYEPFYAPVQDFCNLCTMGPCDLSFNKKGACGIDLRAAKARLVTIACCIGASAHTAHARHLVDHLIEEFGEDLRIDLGGDVNVEAPVIRTVVGIKPKTLGDLKKALEWAEKEIVKVLHSTHIGNEESIIDYESKAMHVSMADHVGMEVADIAQIVAFGFPKAKPDTDLVPTGFGIVDVKKPVIVVVGHNVMYSRPIIDYLEKEGRLDEFEIAGLCCTAHDMTRYNSKAKIFGPISYQLRVIRAGLPDVLVSDEQCIRADLVDACSKMGIPLIATSDAAVRGLPNVSDWEVKDIVEALVSGKLKGVFLPIPEKVGVVAPLVAKAIFEKSKDRKYKFFPSDEELKAEIS…	Archaeoglobus sp.	MCC6028036.1	codh	1872626	FALSE	Archaeoglobus sp.
MEM2244489.1 CO dehydrogenase/acetyl-CoA synthase complex subunit alpha [Archaeoglobaceae archaeon]	MFEIRKGIFVDDLKNVSIRIGEIAEEEEEWEALGPTPKPGILELREWDHKLLERYEPFYAPMQDFCNLCTMGPCDLSHNKKGACGIDLRTAKARLVTIACCIGASAHTAHARHLVDHLIEEFGEDFAIDLGGDVNVEAPLIRTVVGIKPKTLGDLRKALEWAEKEIVKVLHSTHIGNEESFVDYESKAMHVSMADHVGMEVADIAQIVAFGFPKAKPDTDLVPTGFGIVDTKKPVICVVGHNVMYSRPIIDYLERSGRIDEFEVAGLCCTAHDMTRYRSKAKIFGPISYQLRVIRAGLPDVVVSDEQCIRADLVDACSKMGIPLIATSDAAVRGLPDVSDWKAEDIVEALVSGKLKGVFLPVPEKVGEVAPKVAEEIFKRNKDRKYKFFASDDELKAEI…	Archaeoglobaceae archaeon	MEM2244489.1	codh	2511821	FALSE	Archaeoglobaceae archaeon
WP_012965244.1 CO dehydrogenase/acetyl-CoA synthase complex subunit alpha [Ferroglobus placidus]	MAFELREGIFAIDEMRNVSIRIGKVIEEAEEWAEEMGPTPKPGIIELRKWDMKLLERYEPFYAPVQDFCNLCTMGPCDLSQNKKGACGIDLKTAKARLVTIACCIGAASHGGHARHLLDHLIEELGEDYPIDLGGNVNVEAPIIRTVVGIRPRTLGDLKEAMEWAEKELMRVLHATHIGNEESYLDYESKAMHISMVDHVLMEIADIAQIVAYNMPKAEPNVPLTDTGFGIVDKNKPVIVVVGHNVLYSKPILDYLEEMGRLDDFEIAGLCCAVHDMTRVSGGRAKIFGPISYQLRVIRSGIPDVMISDEQCIRADLLQACKAMGIPLIATSDAAARGLPDASDWPVEKIVNALVTGELPGVFLPVPEKVGQVAPLVAEAIFKKHGGNRKYRFFANDEE…	Ferroglobus placidus	WP_012965244.1	codh	54261	TRUE	Ferroglobus placidus
MEM1670918.1 CO dehydrogenase/acetyl-CoA synthase complex subunit alpha [Archaeoglobaceae archaeon]	MLMKKGIFVDELKNVVIKIGEIAEEEEEWETLGPTPKPGIIELRKWDHKLLERYEPFYAPMQDFCNLCTMGPCDLSFNKKGACGIDLRTAKARLVTIACCIGASAHTAHARHLVDHLIEEFGEDLPINLGGDVNVEAPLIRTVVGIKPKTLGDLRKALEWAEKEIVKVLHSTHIGNEESFVDYESKAMHVSMADHVGMEVADIAQIVAFGFPKAKPDTDLVPTGFGIVDTKKPVICVVGHNVMYSRPIIDYLERSGRIDEFEVAGLCCTAHDMTRYRSKAKIFGPISYQLRVIRAGLPDVVVSDEQCIRADLVDACSKMGIPLIATSDAAVRGLTDVSDWKVEDIVEALVSGKLKGVFLPVPEKVGEVAPKVAEEIFKRNKDRKYKFFASDDELKAEIA…	Archaeoglobaceae archaeon	MEM1670918.1	codh	2511821	FALSE	Archaeoglobaceae archaeon
MDI9609817.1 CO dehydrogenase/acetyl-CoA synthase complex subunit alpha [Archaeoglobales archaeon]	MLMKKGIFVDELRNVVIKIGEIAEEEEEWESPGPTPKPGIIELRKWDHKLLERYEPFYAPMQDFCNLCTMGPCDLSFNKKGACGIDLRTAKARLVTIACCIGASAHTAHARHLVDHLLEEFGEDLPINLGGDVNVEAPLIRTVVGIKPKTLGDLRKALEWAEKEIVKVLHSVHIGNEESLVDYESKAMHVSMADHVGMEVADIAQIVAFGFPKAKPDTDLVPTGFGIVDTKKPVICVVGHNVMYSRPIIDYLERSGRIDDFEVAGLCCTAHDMTRYRSKAKIFGPISYQLRVIRAGLPDVVVSDEQCIRADLVDACSKMGIPLIATSDAAARGLTDVSDWKAEDIVEALVSGKLKGVFLPVSEKVGEVAPKVAEEIFKRNKDRKYKFFASDDELKAEIA…	Archaeoglobales archaeon	MDI9609817.1	codh	2250258	FALSE	Archaeoglobales archaeon
MEM2086235.1 CO dehydrogenase/acetyl-CoA synthase complex subunit alpha [Archaeoglobaceae archaeon]	MLMKKGIFVDELRNVVIKIGEIAEEEEEWESPGPTPKPGIIELRKWDHKLLERYEPFYAPMQDFCNLCTMGPCDLSFNKKGACGIDLRTAKARLVTIACCIGASAHTAHARHLVDHLLEEFGEDLPINLGGDVNVEAPLIRTVVGIKPKTLGDLRKALEWAEKEIVKVLHSVHIGNEESFVDYESKAMHVSMADHVGMEVADIAQIVAFGFPKAKPDTDLVPTGFGIVDTKKPVICVVGHNVMYSRPIIDYLERSGRIDEFEVAGLCCTAHDMTRYRSKAKIFGPISYQLRVIRAGLPDVVVSDEQCIRADLVDACSKMGIPLIATSDAAVRGLTDVSDWKVEDIVEALVSGKLKGVFLPVPEKVGEVAPKVAEEIFKRNKDRKYKFFASDDELKAEIA…	Archaeoglobaceae archaeon	MEM2086235.1	codh	2511821	FALSE	Archaeoglobaceae archaeon
MDI9642939.1 CO dehydrogenase/acetyl-CoA synthase complex subunit alpha [Archaeoglobales archaeon]	MLMKKGIFVDELRNVVIKIGEIAEEEEEWESPGPTPKPGIIELRKWDHKLLERYEPFYAPMQDFCNLCTMGPCDLSFNKKGACGIDLRTAKARLVTIACCIGASAHTAHARHLVDHLIEEFGEDLPINLGGDVNVEAPLIRTVVGIKPKTLGDLRKALEWAEKEIVKVLHSVHIGNEENFVDYESKAMHVSMADHVGMEVADIAQIVAFGFPKAKPDTDLVPTGFGIVDTKKPVICVVGHNVMYSRPIIDYLERSGRIDEFEVAGLCCTAHDMTRYRSKAKIFGPISYQLRVIRAGLPDVVVSDEQCIRADLVDACSKMGIPLIATSDAAVRGLTDVSDWKAEDIVEALVSGKLKGVFLPVPEKVGEVAPKVAEEIFKRNKDRKYKFFASDDELKAEIA…	Archaeoglobales archaeon	MDI9642939.1	codh	2250258	FALSE	Archaeoglobales archaeon
MCS7143730.1 CO dehydrogenase/acetyl-CoA synthase complex subunit alpha [Archaeoglobaceae archaeon]	MFEIKKGIFVDELRNVSIKIGEITEEEDWEALGPTPKPGVTDLRKWDQKLIERYQPFYAPVQDFCNLCTMGPCDLSFNKRGACGIDLKTAKARLVTIACCIGTSSHTAHARHLVDHLIEEYGEDFPIDLGGEVNIEAPIIRTVIGIKPKTLGDLRKALEWVEKEIVKVLHSTHIGNEESFADFESKAMHVSMADHVGMEVADIAQIVAFGFPKAKADTDLVPTGFGIIDTKKPVICVVGHNVMYSRPIMDYLEKVGRIEDFEVAGLCCTAHDMTRYNSRAKIFGPISYQLRVIRAGLPDVVVSDEQCIRADLVELCSKMGIPVIATSDAAVRGLPDVSDWEVKQIVEALVSGKLKGVFLPVPEKVGEVAPMVAEEIFKRTKDRKYRFFANDEEFKAEIS…	Archaeoglobaceae archaeon	MCS7143730.1	codh	2511821	FALSE	Archaeoglobaceae archaeon
MCQ4153230.1 CO dehydrogenase/acetyl-CoA synthase complex subunit alpha [Archaeoglobi archaeon]	MFELRKGVFIDELKNVTIKIGEIAEEEEEWEPAGPTLEPGITDLRKWDHRLLERYEPFYAPVQDFCNLCTMGPCDLSFNKKGACGIDLKTAKARLVTIACCIGASAHTAHARHLVDHLIEEFGEDLPIDLGGEVNVEAPVTRTVVGIKPKTLGDLRKALGWAEKEIVKVLHSAHIGNEESPIDYESKALHVSMADHVGMEIADIAQIVAFGFPKAKPDTDLVSTGFGIVDVKKPVIVVVGHNVMYSRPIIDYLERQGKIDEFEIAGLCCTAHDMTRYNSKAKIFGPITYQLRVIRAGLPDVLVSDEQCIRADLVDACSKMGIPLIATSDAAARGLPDVSGWEVREIVDALVSGKLKGVFLPVPEKVGEVAPLVARAVFERNKDRKYRFFANDEELKAEI…	Archaeoglobi archaeon	MCQ4153230.1	codh	2250530	FALSE	Archaeoglobi archaeon
MCS7121138.1 CO dehydrogenase/acetyl-CoA synthase complex subunit alpha [Archaeoglobaceae archaeon]	MFEIGKGVFVDELRNVSIRIKEIEEEEILEEVGPTPKPGILELRKWDHKLLERYEPFYAPVQDFCNLCTMGPCDLSFNKKGACGIDLRTAKARLVTIACCIGSASHTAHARHIVDHLIEQLGEDFPIDLGGEVNIKAPIIKTVIGIEPKTLGDLRKALEWVEKEIVKVLHSTHIGNEESYIDYESKSMHVSMADHVGMEVADIAQIVAFNFPKAEPNTPLVPTGFGIIDRSKPVIVVVGHNVMYSRPIVEVLEKQGKIDAFEIAGLCCTAHDIVRTNSKAKIFGPISYQLRVIRAGIPDVVVSDEQCIRADLLEACKKLGIPLIATSDAAARGLPDANDWSVEKIVESLISGKLPGVFLSDPEKVGIVAPIVAEAIFNKNGKNRKYRFFASDDEFRAEV…	Archaeoglobaceae archaeon	MCS7121138.1	codh	2511821	FALSE	Archaeoglobaceae archaeon
MBO8183713.1 CO dehydrogenase/acetyl-CoA synthase complex subunit epsilon [Archaeoglobus sp.]	MLEFGKGTFVLDELRNVSIKIGKVVEEEEEEWEVAGPTIKPHILDLRDWDRKLLERYEPFYAPMQDFCNLCTMGPCDLSMNKRGACGIDLKTQKARLVAIACCIGASAHTSHGRHLLDYAIEKFGEDLPLDFGPDVNVEMPNTRLVFGIKPKTLGDLEAVISYCEQEIVRVLHTTHTGNEGSYIDYESKALQVSMIDHVAMEVADAVQIATYNYPKADPEAPLVETGFGIVDRSKPVIVVIGHNVMSARPIADLLEEKGWDMELAGLCCTAHDVTRYNPKAKIFGPIYYQLRVIRAGLPDVVLVDEQCIKTDVPYACSKMGIPVIATSEAACHDFEDRTKDSVDEIVRDLLSGKVIGVFIRYEEAPEKIAEVAVRVAKAVFERKDKSKLYLTEEELKEE…	Archaeoglobus sp.	MBO8183713.1	codh	1872626	FALSE	Archaeoglobus sp.
MEM3762595.1 CO dehydrogenase/acetyl-CoA synthase complex subunit alpha [Archaeoglobaceae archaeon]	MKLPLIRTVVGIKPKTLGDLRKALEWAEKEIVKVLHSTHIGNEESLVDYESKAMHVSMADHVGMEVADIAQIVAFGFPKAKPDTDLVPTGFGIVDTKKPVICVVGHNVMYSRPIIDYLERSGRIDDFEVAGLCCTAHDMTRYRSKAKIFGPISYQLRVIRAGLPDVVVSDEQCIRADLVDACSKMGIPLIATSDAAARGLTDVSDWKAEDIVEVLVSGKLKGVFLPVPEKVGEVAPKVAEEIFKRNKDRKYKFFASDDELKAEIAKCTQCMSCVFTCPHNLRIDIGMAQAQKTGDLSKLAILEEQCLACGKCEQSCPKQIKIVNVIMRSNFEKLYAKTGKTRVGRGPIQDTEIRKVGQPIVFGQIPGVIAAVGCINFPDEMKSIVEILEEFLKRKYIVV…	Archaeoglobaceae archaeon	MEM3762595.1	codh	2511821	FALSE	Archaeoglobaceae archaeon
WP_013683795.1 CO dehydrogenase/acetyl-CoA synthase complex subunit alpha [Archaeoglobus veneficus]	MDLELREGIFVLDEMRNVSIKIGRIIDEEEEKEKEWEPLGPTPKPHILDLRHWDRRLLERYEPIYAPMQDFCNLCTMGPCELSQNKEGACGIDLKTQKARLVTLACLIGASSHTAHARHLVHYLIEKFGHDYPIDLGGDINVEAPNIRLVFGIKPKKLGDLEKVLDYVEQDLVRILHTTHTGQEEDHLDYESKAMHVGMLDHVAMEVADIAQVVAFNYPLGDPNAPLIDIGFGVLETEKPVILVIGHNILPARNIDDYLREHGLEDEVEIAGLCCTAIDTTRYDPKAKIVGTLSYELRAIRSGIPDVVVTDEQCIRADTLRECSKLGIPVIASSEAAARGLPDRTHENPDVIVNDLVSGRAKGVLIRDPDKVGEIAVRVAMEIRKKKGKKPPFMSEEEL…	Archaeoglobus veneficus	WP_013683795.1	codh	58290	TRUE	Archaeoglobus veneficus
RLI88750.1 MAG: CO dehydrogenase/acetyl-CoA synthase complex subunit epsilon [Archaeoglobales archaeon]	MSFELKEGIFVLDELKNVSIKVGRVIEEEEEKEKEWEPAGPTPKPHILDLRHWDRRLLERYEPIYAPMQDFCNLCTMGPCELSRNKEGACGIDLKTQKARLVTIACLIGASAHAAHARHLLEYAIEKFGHDYPIDLGGNVDIEAPNIRLVCGIKPKTLGDLEEVLDYVEQGLVRVLHTTHTGQEEDYIDFESKALEVGMLDHVAMETADLVQMVVFDYPKGDPNAPLIDIGFGVLEVDKPVILVIGHNILPARNIDDYLREHGLEDEVEIAGLCCTAIDTTRYDPKAKIVGTLSYELRAIRSGIPDVVVTDEQCIRADTLRECSRLGIPVIASSEAAARGLPDRTHENPDVIVNDLVSGKAKGVFIRDPDRVGEIAVRVAIEMRRKKGKKPAFMSDEEL…	Archaeoglobales archaeon	RLI88750.1	codh	2250258	FALSE	Archaeoglobales archaeon
RUM34263.1 MAG: CO dehydrogenase/acetyl-CoA synthase complex subunit epsilon [Archaeoglobus sp.]	MGIKIGNGTFVIDELRNITIKIGQIVGEEEIEEFKEKPEEFTTPRPHILDLRHWDRKLLSRYEPIYAPVQDFCNLCTMGPCELTENKKGACGIDLRTQKARMNTITCLIGASAHAAHARHLIHYLLEKFGKDHPIDLGPDIDITAPNIMLVFGIKPKTVGDLKKVLDYVEQEIVRVLHTVHTGQEENYLDFESKALHAGMLDHVAMEAADIAQIAAFNYPKGDPEAPLIDVGFGVLEVSKPIILIIGHNVLPARNVDDYLREHGLENEVEIAGLCCTAIDTSRYDPKAKVVGTLSYQLRAIRSGIPDVVITDEQCIRADTFRESAKMGIPLIATSEASVRGLPDRTDDNPDTVVNDLVSGKVKGVLIRDPDKVGEIAVRVAIEMHANKCRKFGNDILRD…	Archaeoglobus sp.	RUM34263.1	codh	1872626	FALSE	Archaeoglobus sp.
MEM2933900.1 CO dehydrogenase/acetyl-CoA synthase complex subunit alpha [Methanocellales archaeon]	MAPKIEAKKEMKYEVEGMQNVEIKIGKIEEEEKPWEPMGPTPKPSVLDLRSWDHLLLKRYKPFYAPHQDFCNLCTMGPCDLTGNKEGACGLDLQTQKSRIVLAAVGIGTACHTGHARHMVNYLCETFGEDTPISLGVNVNVEAPLTRLITGIKPRTIGDLKEVLEYIEEEYAIVMAALHTGQEGSYLDFESKSLHLGMLDLLALEVADIAQISALNFPKADPNAPLITYGYGNIDTSKPVILVIGHNVIPSTGIIDYLEANNLMDKVELAGICCTAHDNARYNKKVKYAGSLAQQLRLIRSAIPDVIVTDEQCVRTDVFKEASKLGIKVIAASEKICYGLPNRTKDKPEDIIRDLMAGAPGYLITDPKVVGPVAVNVAIENAKVRKTKNQLMSDEEFKK…	Methanocellales archaeon	MEM2933900.1	codh	2666334	FALSE	Methanocellales archaeon
WP_290900592.1 CO dehydrogenase/acetyl-CoA synthase complex subunit alpha, partial [Ferroglobus sp.]	IPDVMISDEQCIRADLLQACKAMGIPLIATSDAAARGLPDASDWPVEKIVNALVSGELPGVFLPVPEKVGQVAPLVAEAIFKKHGGNRKYKFFANDEELWNEINKCTQCMSCVFTCPHNLRIDQGMAHAQKTKDLSKLAKLEEQCIACGKCEQACPKNIKIINVIMASNFDRLYNKKGKMRVGRGPIQDTEIRNVGQPIVMGQIPGVIAAVGCVNYPDEAKSLREILEEFVKRRYIVVTSGCHAMTLGMITDEEGQTLYEKTPGDFDAGGLANVGSCVANSHIAGAAIKIANIFAMRPLRGNYAEIADYVLNRVGAVGFSWGPYSHKAAAIATGFNRLGVPVVVGPHGAKYRRAYLGKYFKKEKWWVYDIKTRSKVPIEPAPDALLVAVETKEEAIVQL…	Ferroglobus sp.	WP_290900592.1	codh	2614230	FALSE	Ferroglobus sp.
MDK2781327.1 anaerobic carbon-monoxide dehydrogenase, complex subunit alpha [Archaeoglobi archaeon]	MKTKFSVEKFESRGISLKNLEVLIGEVIEEDEWEPMGPYPFPSAADLRDWDFKLLKRYKPFYAPYDDTCSLCTLGKCDLTGNKKGACGIDLRATQGRIVLLACLVGTSAHVAHARHLYEDIVKMFGKDLPVDLGGEIEVEAPLTRLITGIRPKKISDFEPVLEYIEEQLVQMMDALHTGQEGSHLDFESKALHVGMLDSLGKEVADILQIVAFNFPKGDADAPLVEMGLGTMNPEKPTILVVGHNVPPAIDIADYLIENGLEDKVDIAGICCTSLDITRYYPNAKIVAALSRQLKAIRSGLADVIVVDEQCIRADVLEQARRVRAPLIATMDKALHGLPDRTNDDPDEIVEDLVSGKLDGVAILDSRKVGEVAVKVALRMHELRKDVKSLPSDEELKEL…	Archaeoglobi archaeon	MDK2781327.1	codh	2250530	FALSE	Archaeoglobi archaeon
WP_290597655.1 MULTISPECIES: CO dehydrogenase/acetyl-CoA synthase complex subunit alpha [unclassified Archaeoglobus]	MVLELGKGAFVVDELRNVSIKIGDIVEEEEEWAPMGPTPMPGIATLRDWDFFLLKRYKPFYAPACDMCCLCTMGKCDLTGNKRGACGIDLAAQTGRIVTIAVAMGTTCHTGHARHMLHDIVHMTGKKLDEIPVDLGPEIAEVAPLTQLITGIKPKTLADLEKALRYVEEQITQVMDAVHTGQEGSYLDFESKALHLGMMDALGKEIADIAQICAFGFPKGESNQPLIEVGMGVVDRNKAVVLVIGHHAPPAINIADYIDNNGLENDVELAGICCTAHDMSRYYEKAKIVGSLGRQLKAIRAGIADVIVIDEQCIRADILYHTKKLGIPVICTNEKAMHGLPDMTGKDPKEITKYLLDGNVGCVILDPLKVGEVAVEVARARRKQRGEDFKPVLSEEEFM…	unclassified Archaeoglobus	WP_290597655.1	codh	2643606	FALSE	unclassified Archaeoglobus
RLI82405.1 MAG: CO dehydrogenase/acetyl-CoA synthase complex subunit epsilon [Archaeoglobales archaeon]	MVFEISKGAFVVDEMRNVSIKIGEVIEEEEEWAPMGPTPMPGIATLRDWDFFLLKRYKPFYAPYCDMCCLCTMGKCDLTGNKRGACGIDLAAQTARIVAIACSIGVSAHAGHARHMLHDIEHVLGKKLDEIPVDLGPEIAEVAPLTQLITGIKPRTLADLDRALKYVEEEIVQVVDSIHTGQEGSYLDYESKALHLGMLDSLAKEIADIAQICAFGLPKGEDNQPLIEVGMGVLDKSKAVIIVIGHHAPPAINIADYIEENGLEDEVELGGICCTANDMTRYYQKAKIVSALGRQLKVIRAGIADVLVIDEQCIRADIMYHAKKLGTPVICTNEKAMHALPDMSKEDPDEIVKYLLNGAPGVVILDPLKVGEVAVKVALARRKKRGDELKPTLSDEEFE…	Archaeoglobales archaeon	RLI82405.1	codh	2250258	FALSE	Archaeoglobales archaeon
MEM4747232.1 CO dehydrogenase/acetyl-CoA synthase complex subunit alpha [Archaeoglobaceae archaeon]	MVLELRKGTIFVDELRNISIRIGEVVEEEEEWAPMGPTPFPQIETLRDWDFILLKRYKPFYAPYCDMCCLCTMGKCDLTENKRGACGINLEAQTARIVTLAVAIGTACHTGHARHMLHDIEHVTGKKLEEIPVDLGPEISEVAPLTQLITGIKPKTLADLERALRYVEEQITQVMDSVHTGQEGSYLDYESKALHLGMMDALGKEIADIAQICAFNLPKGESNQPLIDIGMGVLDRNKAIVLVIGHHAPPAFNIADYIEKNKLGDEVELAGICCTAHDVSRYWPKAKIAGSLGRQLKVVRAGLADVIVIDEQCIRADILYHAGKLGIPVICTNAKAMHALPDMTRKDPKEVIRYLLDGNPGVVVLDPLKVGEIAVEVARARRKKRGEIKPVLTEEQFMN…	Archaeoglobaceae archaeon	MEM4747232.1	codh	2511821	FALSE	Archaeoglobaceae archaeon
TDA27000.1 MAG: CO dehydrogenase/acetyl-CoA synthase complex subunit epsilon [Archaeoglobi archaeon]	MVLELRKGAIFVDELRNVSIKIGEVAEEEEEWAPMGPTPFPQIETLRNWDFILLKRYKPFYAPYCDMCCLCTMGKCDLTENKRGACGINLEAQTGRIVAIAVAIGTACHTGHARHMLHDIEHVTGKKLEEIPVDLGPEIAEVAPLTQLITGIKPKTLADLERALRYVEEQITQVMDSIHTGQEGSYLDYESKAFHLGMMDALGKEIADIAQIVAFNLPKGESNQPLIDVGMGTLDRNKAIVLVIGHHAPPAINIADYIEQNKLNDEVELAGVCCTAHDVSRYWPKAKIAGSLGRQLKVVRSGLADVIVIDEQCIRADILYHAGKLGIPVICTNSKAMHGLPDMTKRDPKEVIKYLLDGNPGVVVLDPLKVGEIAVEVARARRKKRGEIKPVLSEEQFMN…	Archaeoglobi archaeon	TDA27000.1	codh	2250530	FALSE	Archaeoglobi archaeon
MET1124272.1 CO dehydrogenase/acetyl-CoA synthase complex subunit alpha [Archaeoglobaceae archaeon]	MAVEFGRGLIIDELRNVTIKIGEVVEEEEEWAPMGPTPFPSIATLRDWDFFLLKRYKPFYAPYCDMCCLCTMGKCDLTGNKRGACGIDLAAQTARIVTLAVAVGTACHTGHARHLLHDIEHITGKKLDEIPVDLGPEIAEVAPLTQLITGIKPKTLADLERALRYVEEQITQVLDSVHTGQEGSYLDYESKAFHLGMMDALGKEIADIAQICAFGLPKGESNQPLIEIGMGVVDRSKAVILVIGHHAPPAFNIADYIQENNLEDEVELCGICCTAHDTSRYYAKAKIVGSLGRQLKAIRAGIADVIVIDEQCIRADILYHTKKLGIPVICTNEKAMHALPDMTKEEPKKIVEYLLGGAPGVVILDPLKVGEVAVEVARARRKKRGDDFKPVLSEEEFEN…	Archaeoglobaceae archaeon	MET1124272.1	codh	2511821	FALSE	Archaeoglobaceae archaeon
RLG42573.1 MAG: CO dehydrogenase/acetyl-CoA synthase complex subunit epsilon [Thermoproteota archaeon]	MPRKSVTLKIGELKTDVATFRNLEIVLGRVEEEWEEPLGPTPMPSITSLRKWDYKLLSRYKPFYLPFCDLCCLCTFGKCDLTKDKKGACGIKMDAQQSRIVLLACCIGAATHTGHAREIVEFLIERFGRDYPLDLGDQVALEAPNIRLVTGIKPRTIGDLEEVLDYVEEQIAHLLASTHTGQEGNNLDFESKVFHAGMLDHVAMEVADIAQIAAFNFPKGDPEAPLAQLGLGVVDLSKPVILVIGHNVIPSVYIVDYLNETGLKDEVEVCGLCCTAHDITRYSDRAKIIGPISWELRFIRTGVPDVIVVDEQCIRTDVLDEAMKINAPLIAASEKACRGLPDRSNDPVEEIVEDLVSGRQKGVLILDMDKIGEVAAKVAIRLAPKRKKFKALPSVEEIV…	Thermoproteota archaeon	RLG42573.1	codh	2056631	FALSE	Thermoproteota archaeon
RLI75414.1 MAG: CO dehydrogenase/acetyl-CoA synthase complex subunit epsilon [Archaeoglobales archaeon]	MVFELKKGAFVVDELKNVSIRIGDVVEEEEEWAIMGPTPMPNIADLRDWDFFLLKRYKPFYAPYCDMCCLCTMGKCDLTENKRGACGIDLATQTGRIVTIACTVGVSAHCGHARHMMHDIEHIFGDPSEIPVDFGPEIDVVAPLTELITGMRPKTVAEFKKVLDYCEEQIVQVVDSIHTGQEGSYLDYESKAFHLGMIDSLSKEVADIIQMCAFGFPKGEDNQPFIDIGMGVLDHNKAIVLVIGHHAPPATNIADYIEENGLEDEVDLAGICCTANDMTRYYQKAKIAAALSRQLKVVRAGLADVIVIDEQCIRADILYHAGKLGIPVICTNEKAMHGLRDMTKENPKDIIKYVLNGAPGVVVLDPLKVGEVAVTIARERRKKRGDKIEPKLSEDEFLN…	Archaeoglobales archaeon	RLI75414.1	codh	2250258	FALSE	Archaeoglobales archaeon
WP_015591589.1 CO dehydrogenase/acetyl-CoA synthase complex subunit alpha [Archaeoglobus sulfaticallidus]	MAFELKEGIFVLDELKNVSIKIGKVVEEEEEKEWAPMGPTPMPGIATLRDWDFLLLKRYKPFYAPYCDMCCLCTMGKCDLTGNKRGACGIDLAAQTGRIVTIACAMGTACHTGHARHMLHDIEHMLGKKLDEIPVDLGPEIAEVAPLTELITGIKPKTLADLERALRYAEEQIVQVMDSVHTGQEGSYLDYESKALHLGMIDALGKEIADIAQICAFGFPKGESNQPYIEVGMGVLDRSKAVVLVIGHHAPPAIDIADYIDENNLGDEVDLGGICCTAHDVTRYYQKAKIVGSLGRQLKAIRAGIADVIVIDEQCIRADILYHTKKLGIPVICTNEKAMHALPDMTKADPKDIIKYLLDGNPGVVILDPLKVGEVAVEVARARRKMRGDGISPVLSDEE…	Archaeoglobus sulfaticallidus	WP_015591589.1	codh	1316941	TRUE	Archaeoglobus sulfaticallidus
HIE22629.1 CO dehydrogenase/acetyl-CoA synthase complex subunit epsilon [Thermoproteota archaeon]	MSRRGLKFKIGELKTDLATFKNLEIYVGKVEEEWEEPLGPSPMPSLTEFRRWDLKLLERYKPFYLPFCDLCCLCTFGKCDLTKDKKGACGIKMDAQQSRIVLLACCIGASTHTGHARELVNFLIERFGRDYPLDLGMGVNVEAPNIRLVCGIKPSTIGDLEEVLNYVEEQIVQLLASTHTGQEGNNLDFESKVLHAGMLDHVAMEVADIAQVAAFGFPKGDPETSLAPLGLGVIDPTKPVILCIGHNVVPSTYILDYLNESGLSDSVEVCGLCCTAHDMTRYSNRAKIVGPISWQLRFIRTGVPDVIVVDEQCIRTDVLDEAAKIGAPLIAASEKACHGLPDRSEDPVDEIVEDLVSGKQKGALILDMEKVGEVAVKVAMRLAPNRRNYKALPSVEEIT…	Thermoproteota archaeon	HIE22629.1	codh	2056631	FALSE	Thermoproteota archaeon
WP_290723558.1 CO dehydrogenase/acetyl-CoA synthase complex subunit alpha [Archaeoglobus sp.]	MVLELGKGALVIDDMKNVSIKIGEVVEEEEEWAPMGPTPMPGIATLRDWDFFLLKRYKPFYAPACDMCCLCTMGKCDLTGNKRGACGIDLAAQTGRIVTIACSIGVSAHTGHARHMLHDIEHMLGKKLDEIPVDLGPEIAEVAPLTELITGIKPKTLADLERALRYCEEQIVQVVDAIHTGQEGSYLDYESKAFHLGMLDSLGKEIADIAQICAFGLPKGEDNQPLIEVGMGVMDRSKAMILVIGHHAPPAVNIADYIENNGLEDEVDLGGICCTANDMTRYYQKAKIVSALSRQLKVIRAGLADVIVIDEQCIRADILYHTKKLGIPVICTNEKAMHALPDMTAKEPKEIIKYLLDGNPGCVILDPLKVGEVAVEVARARRKQRGDDIGPRLTEEEFT…	Archaeoglobus sp.	WP_290723558.1	codh	1872626	FALSE	Archaeoglobus sp.
WP_202319241.1 CO dehydrogenase/acetyl-CoA synthase complex subunit alpha [Archaeoglobus neptunius]	MVLELGKGTFVIDELKNVSIKIGEVVEEEEEWAPMGPTPMPGIATLRDWDFFLLKRYKPFYAPACDMCCLCTMGKCDLTGNKRGACGIDLAAQTGRIVTIAVAMGTTCHTGHARHMLHDIVHMTGKKLDEIPVDLGPEIAEVAPLTELITGIKPKTLADLEKALRYVEEQITQVMDAVHTGQEGSYLDFESKALHLGMMDALGKEIADIAQICAFGFPKGESNQPLIEIGMGVIDRNKAVVLVIGHHAPPAINIADYIDNNGLENDVELAGICCTAHDMSRYYEKAKIVGALGRQLKAIRAGIADVIVIDEQCIRADILYHTKKLGIPVICTNEKAMHGLPDMTGKDPKEIIKYLLDGNVGCVILDPLKVGEVAVEVARARRKQRGEDFKPVLSEEEFM…	Archaeoglobus neptunius	WP_202319241.1	codh	2798580	TRUE	Archaeoglobus neptunius
RLG54190.1 MAG: CO dehydrogenase/acetyl-CoA synthase complex subunit epsilon [Thermoproteota archaeon]	MPRKSLTFKIGELKTDIATLKNLEISLGRVEEEWEEPLGPTPMPSITSLRRWDYKLLQRYKPFYLPFCDLCCLCTFGKCDLTKGKKGACGIKMDAQQSRIVLLACCIGAATHTGHAREIVEFLVERFGRDLPLDLGDQVDLEAPNIRLVTGIKPRTVGDLEDVLDYVEEQIAHLLASTHTGQEGDPIDFESKVFHAGMLDHVAMEVADIAQIAAFNFPKGDPNARLAQLGLGIVDINKPVILVIGHNVIPSIYIVDYLNETGLKDEVEVCGLCCTAHDITRYNDRAKIIGPISWELRFIRTGVPDVIVVDEQCIRTDVLDEAAKIHAPLIAASEKACRGLPDRTYDPVEEIVEDLVSGRQKGALILDMDKVGEVATKVAIRLAPERKKFKALPSTEEVI…	Thermoproteota archaeon	RLG54190.1	codh	2056631	FALSE	Thermoproteota archaeon
HDN74414.1 CO dehydrogenase/acetyl-CoA synthase complex subunit epsilon [Archaeoglobus sp.]	MVFEISKGAFVVDDLKNVSIRIGEVIEEEEEWAPMGPTPMPGIATLRNWDYILLKRYKPFYAPYCDMCCLCTMGKCDLTGNKRGACGIDLAAQTARIVTIACSIGVSAHAGHARHMLHDIEHVLGKKLDEIKVDLGPEIAEVAPLTQLITGIKPRTLADLDRALRYVEEEIVQVVDSIHTGQEGSYLDYESKAFHLGMLDSLAKEIADIAQICAFNFPKGEDDQPLIEIGMGVLDRSKAIVLVIGHHAPPAINIADYIDENGLEDEVDLGGICCTANDMSRYYQKAKIVSALGRQLKVIRAGLADVIVIDEQCIRADILYHAKKLGIPVICTNEKAMHSLPDMTAEDPKDIIKYLLDGNPGCVILDPLKVGEVAVEVARARRKQRGDDITPRLSEDEFL…	Archaeoglobus sp.	HDN74414.1	codh	1872626	FALSE	Archaeoglobus sp.
NHW22974.1 CO dehydrogenase/acetyl-CoA synthase complex subunit epsilon [Archaeoglobales archaeon]	MVLEFRKGAIFVDELRNVSIKIGEITEEEEEWAPMGPTPFPQIETLRDWDFTLLKRYKPFYAPYCDMCCLCTMGKCDLTENKRGACGISLEAQTGRIVDIAVAIGTACHTGHARHMLHDIEHITGKKLDEIPVDLGPEIAEVAPLTQLITGIKPKTLADLERALTYVEEQIVQVMDAIHTGQEGSYLDFESKAFHLGMMDSLGKEIADIAQIVAFNLPKGESNQPLIELGMGVLDRSKAIVLVIGHHAPPALNIADYIENNKLGDEVELAGICCTAHDMSRYWPKAKIAGSLGRQLKVVRAGLADIIVIDEQCIRADILYHAGKLGIPVLCTNAKAMHALPDMTKKDPKEVIKYLLDGNPGAVVLDPLKVGEIAVEVARARRKKRGEIKPVLTEEQFMN…	Archaeoglobales archaeon	NHW22974.1	codh	2250258	FALSE	Archaeoglobales archaeon
MEM0202969.1 CO dehydrogenase/acetyl-CoA synthase complex subunit alpha [Archaeoglobaceae archaeon]	MVLELRKGAIFVDELRNVSIRIGEVAEEEEEWAPMGPTPFPQIETLRDWDFILLKRYKPFYAPYCDMCCLCTMGKCDLTENKRGACGINLEAQTGRIVAAAVAIGTACHTGHARHMLHDIEHITGKKLEEIPVDLGPEISEVAPLTQLITGIKPKTLADLERALRYVEEQITQVMDSIHTGQEGSYLDFESKALHLGMMDALGKEIADIAQICAFNLPKGESNQPLIDVGMGTLDRNKAIVLVIGHHAPPAFNIADYIENNKLSDEVELAGICCTAHDTSRYWPKAKIAGSLGRQLKVVRAGIADVIVIDEQCIRADILYHAGKLGIPVICTNAKAMHGLPNMTKRDPKEVIKYLLDGNPGVVVLDPLKVGEIAVEVARARRKKRGEIKPVLSEEQFMN…	Archaeoglobaceae archaeon	MEM0202969.1	codh	2511821	FALSE	Archaeoglobaceae archaeon
WP_086976217.1 CO dehydrogenase/acetyl-CoA synthase complex subunit alpha [Archaeoglobus fulgidus]	MVLELGKGAFVIDELRNVSIKIGEIAEEEEEWAPMGPTPMPGIATLRDWDFFLLKRYKPFYAPACDMCCLCTMGKCDLTGNKRGACGIDLAAQTGRIVTIACSIGVSAHTGHARHMLHDIEHMTGKKLSEIPVDLGPEIDEVAPLTELITGIKPKTLADLERALRYAEEQIVQVVDAVHTGQEGSYLDYESKALHLGMLDSLGKEIADIAQICAFGYPKGEDNQPLIEVGMGVMDRSKAMILVIGHHAPPALNIADYIEENGLEDEVDLGGICCTANDMSRYYQKAKIVSALGRQLKVIRAGLADVIVIDEQCIRADILYHTKKLGIPVICTNEKAMHALPDMTKEDPKNIIKYLLDGNPGCVILDPLKVGEVAVEVARARRKQRGDDIGPRLTEEQFM…	Archaeoglobus fulgidus	WP_086976217.1	codh	2234	TRUE	Archaeoglobus fulgidus
MEM2895620.1 CO dehydrogenase/acetyl-CoA synthase complex subunit alpha [Archaeoglobaceae archaeon]	MCKRKVRNGGQMVLELRKGAIFVDELRNVSIRIGEVAEEEEEWAPMGPTPFPQIETLRDWDFILLKRYKPFYAPYCDMCCLCTMGKCDLTENKHGACGINLEAQTGRIVAAAVAIGTACHTGHARHMLHDIEHITGKKLEEIPVDLGPEISEVAPLTQLITGIKPKTLADLERALRYVEEQITQVMDSIHTGQEGSYLDFESKAFHLGMMDALGKEIADIAQICAFNLPKGESNQPLIDVGMGTLDRNKAIVLVIGHHAPPAFNIADYIENNKLSDEVELAGICCTAHDTSRYWPKAKIAGSLGRQLKVVRAGIADVIVIDEQCIRADILYHAGKLGIPVICTNAKAMHGLPNMTKKDPKEVIKYLLEGNPGVVVLDPLKVGEIAVEVARARRKKRGEI…	Archaeoglobaceae archaeon	MEM2895620.1	codh	2511821	FALSE	Archaeoglobaceae archaeon
KUJ94763.1 MAG: Acetyl-CoA decarbonylase/synthase complex subunit alpha 2 [Archaeoglobus fulgidus]	MVLEFGKGAFVVDDLRNVTIKIGEIAEEEEEWAPMGPTPMPGIATLRDWDFFLLKRYKPFYAPACDMCCLCTMGKCDLTGNKRGACGIDLAAQTGRIVTIACSIGVSAHTGHARHMLHDIEHMTGKKLSEIPVDLGPEIDEVAPLTELITGIKPKTLADLERALRYAEEQIVQVVDAVHTGQEGSYLDYESKALHLGMLDSLGKEIADIAQICAFGYPKGEDNQPLIEVGMGVMDRSKAMILVIGHHAPPALNIADYIEENGLEDEVDLGGICCTANDMTRYYQKAKIVSALGRQLKVIRAGLADVIVIDEQCIRADILYHTKKLGIPVICTNEKAMHALPDMTKEEPKNIIKYLLDGNPGCVILDPLKVGEVAVEVARARRKQRGDDIGPRLTEEQFM…	Archaeoglobus fulgidus	KUJ94763.1	codh	2234	TRUE	Archaeoglobus fulgidus
RLG49967.1 MAG: CO dehydrogenase/acetyl-CoA synthase complex subunit epsilon [Thermoproteota archaeon]	MTRKGVTFKVGELKTDIATFRNLEIILGRVEEEWEEPLGPTPMPSITSLRKWDYKLLNRYKPFYLPFCDLCCLCTFGKCDLTKDKKGACGIKMDAQQSRIVLLACCIGAATHTGHAREIVEFLVERYGRDFPLDLGDQVALEAPNMRLVTGIKPKTIGDLEEVLDYVEEQITHLLASTHTGQEGDNIDFESKVFHAGMLDHVAMEVADIAQIAAFNFPKGDPNAPLAPLGLGVVDLKKPVILVIGHNVIPSVYIVNYLNETGLKDEVEVCGLCCTAHDITRYSDQAKIIGPISWELRFIRTGVPDVIVVDEQCIRTDVLDEAAKINAPLIAASEKACRGLPDRSNDPVDEIVKDLVSGRQKGVLILDMDKVGEVAAKVAIRLAPERKKFKALPSGEEVI…	Thermoproteota archaeon	RLG49967.1	codh	2056631	FALSE	Thermoproteota archaeon
MDI9646073.1 CO dehydrogenase/acetyl-CoA synthase complex subunit alpha [Archaeoglobales archaeon]	MAIEFRKGALVIDEMRNVSIKIGEIVEEEEEWAPMGPTPFPQIETLRDWDFTLLKRYKPFYAPYCDMCCLCTMGKCDLTENKRGACGINLEAQTARIVDIAVAIGTACHTGHARHMLHDIEHVTGKKLEEIPVDLGPEIAEVAPLTQLITGIKPKTLADLERALTYVEEQIVQVMDAIHTGQEGSYLDFESKAFHLGMMDALGKEIADIAQICAFNLPKGESNQPLIELGMGVLDRNKAIVLVIGHHAPPAFNIADYIERNKLSDEVELAGICCTAHDMTRYWPKAKIAGSLGRQLKVVRSGLADIIVIDEQCIRADILYHAGKLGIPVLCTNAKAMHALPDMTKKDPKEVIKYLLDGNPGAVVLDPLKVGEIAVEVARARRKKRGEIKPVLNEEQFMN…	Archaeoglobales archaeon	MDI9646073.1	codh	2250258	FALSE	Archaeoglobales archaeon
MDI9642683.1 CO dehydrogenase/acetyl-CoA synthase complex subunit alpha [Archaeoglobales archaeon]	MVLEFRKGAMFVDELRNVTIKIGEITEEEEEWAPMGPTPFPQIETLRDWDFTLLKRYKPFYAPYCDMCCLCTMGKCDLTENKRGACGISLEAQTGRIVDIAVAIGTACHTGHARHMLHDIEHTTRKKLEEIPVDLGPEISEVAPLTQLITGIKPKTLADLERALNYVEEQITQVMDAVHTGQEGSYLDFESKAFHLGMMDALGKEIADIAQICAFNLPKGESNQPLIEVGMGTLDRNKAIVIVIGHHAPPAFNIADYIEQNKLGDEVELAGICCTAHDTSRYWPKAKIAGSLGRQLKVVRAGIADVIVIDEQCIRADILYHAGKMGIPVLCTNAKAMHGLPDMTKRDPKEVIKYLLDGNPGAVVLDPLKVGEIAVEVARARRKKREDIKPVLTEEQFMN…	Archaeoglobales archaeon	MDI9642683.1	codh	2250258	FALSE	Archaeoglobales archaeon
RLI79256.1 MAG: CO dehydrogenase/acetyl-CoA synthase complex subunit epsilon [Archaeoglobales archaeon]	MVYELKKGAFVVDELKNVSIRIGDIVEEEEEWALMGPTPMPGIADLRDWDFFLLKRYKPFYAPYCDMCCLCTMGKCDLTGNKRGACGIDLAAQTGRIVTIACAIGVSAHCGHARHMMHDIEHIFGDSSEIPVDFGPEIDVVAPLTELITGMRPKTVADFKKVLDYCEEQIVQVVDSIHTGQEGSYLDYESKALHLGMIDSLSKEVADIIQMCAFGFPKGEDNQPFIDIGMGVLDHNKAIVLVIGHHAPPATNIADYIEENGLEDEVDLAGICCTANDMTRYYQKAKIAAALSRQLKVVRAGLADVIVIDEQCIRADILYHAGKLGIPVICTNEKAMHGLRDMTKEDPKDIIKYVLDGAPGVVVLDPLKVGEVAVTIARERRKKRGDKIEPKLSDEEFMN…	Archaeoglobales archaeon	RLI79256.1	codh	2250258	FALSE	Archaeoglobales archaeon
MEM0301615.1 CO dehydrogenase/acetyl-CoA synthase complex subunit alpha [Archaeoglobaceae archaeon]	MVLEFRKGAIFVDELKNVSIKIGEITEEEEEWAPMGPTPFPQIDTLRDWDFTLLKRYKPFYAPYCDMCCLCTMGKCDLTENKHGACGINLEAQTGRIVAAAVAIGTACHTGHARHMLHDIEHITGKKLEEIPVDLGPEISEVAPLTQLITGIKPKTLADLERALRYVEEQITQVMDSIHTGQEGSYLDFESKAFHLGMMDALGKEIADIAQICAFNLPKGESNQPLIDVGMGTLDRNKAIVLVIGHHAPPAFNIADYIENNKLGDEVELAGICCTAHDTSRYWPKAKIAGSLGRQLKVVRAGIADVIVIDEQCIRADILYHAGKLGIPVICTNAKAMHGLPNMTKKDPKEVIKYLLEGNPGVVVLDPLKVGEIAVEVARARRKKRGEIKPVLTEEQFMN…	Archaeoglobaceae archaeon	MEM0301615.1	codh	2511821	FALSE	Archaeoglobaceae archaeon
MDI9610638.1 CO dehydrogenase/acetyl-CoA synthase complex subunit alpha [Archaeoglobales archaeon]	MVLEFRKGAIFVDELRNVTIKIGEITEEEEEWAPMGPTPFPQIETLRDWDFTLLKRYKPFYAPYCDMCCLCTMGKCDLTENKRGACGISLEAQTGRIVDIAVAIGTACHTGHARHMLHDIEHITGKKLEEIPVDLGPEISEVAPLTQLITGIKPKTLADLERALTYVEEQITQVMDAVHTGQEGSYLDFESKAFHLGMMDALGKEIADIAQICAFNLPKGESNQPLIEVGMGTLDRNKAIVIVIGHHAPPAFNIADYIEQNKLGDEVELAGICCTAHDTSRYWPKAKIAGSLGRQLKVVRAGIADVIVIDEQCIRADILYHAGKMGIPVLCTNAKAMHGLPDMTKRDPKEVIKYLLDGNPGAVVLDPLKVGEIAVEVARARRKKRGDIKPVLTEEQFMN…	Archaeoglobales archaeon	MDI9610638.1	codh	2250258	FALSE	Archaeoglobales archaeon
MCS7122205.1 CO dehydrogenase/acetyl-CoA synthase complex subunit alpha [Archaeoglobaceae archaeon]	MAIEFSKGVVVDELKNVTIKIGEVVEEEVEWAPMGPTPFPSIVTLRDWSFFLFKRYKPSYAPFCDMCCICTMGKCDLSGNKRGACGIDLLAQTSRVLALTAAIGTACHTGHARHLLHDIEHMTGKKLSEIPVDLGPEIAEVAPLTQLITGIKPKTLADLEKALKYVEEQIVQVLSSIHTGQEGSYLDYENKVLHLGMMDALGKEIADISQICAFGLPKGESNQPLIEIGMGVVDRKKAVILVIGHHAPPAFNIADYIQQNKLEDEVEICGICCTAHDTSRYWPKAKIVGSLGRQLKAVRAGIADVIVIDEQCIRADILYHSKKLGIPLICTNEKAMHALPDMSHEDPRKIIRYLLEGAPGVVILDPLKVGEVAVEVALAKRKKRGGEFKPVLNEEQFIS…	Archaeoglobaceae archaeon	MCS7122205.1	codh	2511821	FALSE	Archaeoglobaceae archaeon
RJS77398.1 MAG: CO dehydrogenase/acetyl-CoA synthase complex subunit epsilon [Candidatus Bathyarchaeota archaeon]	MKELKSDIAVVKDLEISVGKIVSEEWEEPAGPTPFPGLVDLRNWDMTLLKKYKPFYLPFCDVCALCTFGKCDLTGNKRGACGLNMSAQQSRIVLLACCIGAATHIGHARHLVEHLIETFGRNHPIDVGGVNVDVEAPVTRLVCGVRPRKLGDLEVVLDYLEKQLTHLLSVTHTGQEGNNLDFESKVFHAGMVDQVGMEVADLAQISAYGFPKADPEAPLVDLGFGVVDINKPVILCIGHNVPPAVGIVDYLTDNGLQGEVEVCGLCCTAHDVTRYNPKAKIVGPISWQLRFVRSGVPDVVVVDEQCIRTDILLEAEKVKAPLIAASEKNCQGLEDRTHDDPDKIVEDLVSGKVPGVLILDPEKVGEVAARVALKIAPKRKKFKVIPEVNDVIEGAKRCR…	Candidatus Bathyarchaeota archaeon	RJS77398.1	codh	2026714	FALSE	Candidatus Bathyarchaeota archaeon
MCW3975743.1 CO dehydrogenase/acetyl-CoA synthase complex subunit alpha [Candidatus Bathyarchaeota archaeon]	MTRKNVDLKIKELKSNLGIMKDLRLSVGKVIDDSWEETIGPTPYPSITDLRNWDMKILQKYKPFYMPFCDLCCLCTYGKCDLSNNKRGACGLNMEAQQSRIVLLAACIGAATHTAHARHLVDELIEKFGRNYPLDVGGTNVEVEAPVTRLVTGIRPKTLGDLDTILDYLETQINHLLSATHTGQEGNNLDFESKVLQAGMVDQVGMEIADMAQVSCFGFPKADPNAPLVDLGFGAVDPTKPTIMVVGHNVPPAIGIMDYLNEKGLYGKIDVCGLCCTAHDITRYSSKAKIVGPISWQLRFIRSGLPDILVVDEQCIRADSLEEAKKIKAPLIASSSKNCLGLEDRTKDPVDEIVNDLVSGQVDGVLILDPEKVGEVAVRTAMEVAPKRKKFKIIPEIKD…	Candidatus Bathyarchaeota archaeon	MCW3975743.1	codh	2026714	FALSE	Candidatus Bathyarchaeota archaeon
MCS7115012.1 CO dehydrogenase/acetyl-CoA synthase complex subunit alpha [Candidatus Bathyarchaeota archaeon]	MGATVLFNKNVRIKIDELKTDAGIIKNLEVGLGKVTVDTWAEPMGPTPFPSVTTLREWDMKLLKRYKPFYMPFCDLCCLCTFGKCDLTGNKRGACGIDMAGQQSRIVLLACCIGAATHTAHARHMVEHLIEKFGRDTPLDVGGLNVQVEAPIIRLVCGIKPETLGDLEEVLDYVENQITQLLASTHTGQEGNNLDFESKVFHTGMIDHVGLEVADIAQIAAYGFPKADPEAPLVDLGYGTVDSSKPVILCIGHNVIPSIGIIDYITDNALNDKIEVVGLCCTAHDITRYYSRGKIIGPISWQLRFIRSGIADLVILDEQCIRCDVFNEAGKVKAPVIVTSEKNCMGLPNRTNDSVESIVEDLVSGKTPGVLILDPEKVGKVAVEAALRVAPLRKKLKAL…	Candidatus Bathyarchaeota archaeon	MCS7115012.1	codh	2026714	FALSE	Candidatus Bathyarchaeota archaeon
MCS7139833.1 CO dehydrogenase/acetyl-CoA synthase complex subunit alpha [Candidatus Nezhaarchaeota archaeon]	MAEKGPLKLSAKELRSDLVHAKDVEVLIGRMAMEEEWEPLGPTPFPHISTLRSWDHMLLSRYKPFYAPVCDYCCLCTYGKCDLSKGKLGACGIDMKGQTARIVLIACCIGASTHLAHARHMVDHLIEKYGEDYPLNLGQDVAIEMPIARLITGIKPKTLGDLAYLLNYAEQQVTQCLAATHTGQEGSYLDFESKALHVSMIDHLALEIADVAQIVSFNFPKGDPNAPLTWIGLGVLDLSKPVVLCVGHNVSAGIEVIDYLEKAGLGGPGETVEVAGLCCTAHDITRYRDQAKIVGPITDQVRIVRAGAADALLLDEQCIRTNLLFEAQKVKTPVIAASDKAAYGLMDASELPVEKIVDLLVSGKVPGVFLPDLEKAGAVTAITAIRMAPIRQKFKAIPD…	Candidatus Nezhaarchaeota archaeon	MCS7139833.1	codh	2571048	FALSE	Candidatus Nezhaarchaeota archaeon
MCS7119236.1 CO dehydrogenase/acetyl-CoA synthase complex subunit alpha [Archaeoglobaceae archaeon]	MIGGQMVLELRKGAIFVDELRNISIKIGEVAEEEEEWAPMGPTPFPQIETLRNWDFTLLKRYKPSYAPYCDMCCLCTMGKCDLTENKRGACGIDLMTQTARIVDIAVAIGTSCHTGHGRHMLHDIEHITGKKLEEIPVDLGPEISEVAPVTQLITGIKPKTLADLEKALKYVEEQIVQVVSAIHTGQEGSYLDYESKAFHLAMMDALGKEIADISQICAFNLPKGESNQPLIEVGMGTLDRRKAIVLVIGHHAPPAFNIADYIENNKLSDEVDLAGICCTSHDVSRYWPMSKIAGSLGRQLKVVRSGLPEIIVIDEQCIRADILYHAGKLGIPVLCTNAKAMHGLPDMTKKDPKEVIKYLLDGNPGAVVLDPLKIGEIAVEVARARRKKRGEIKPVLTE…	Archaeoglobaceae archaeon	MCS7119236.1	codh	2511821	FALSE	Archaeoglobaceae archaeon
WP_048096400.1 CO dehydrogenase/acetyl-CoA synthase complex subunit alpha [Archaeoglobus fulgidus]	MVLELGKGTFVIDELKNISIKIGEIAEEEEEWAPMGPTPMPSIATLRDWDFFLLNRYKPFYAPYCDMCCLCTMGKCDLTGNKRGACGIDLAAQTGRIVTIAVGMGTTCHTGHARHMLHDIEHMTGKKLSEIPVDLGPEIAEVAPVTQLITGIKPKTLADLEKALKYVEEQITQVLDAVHTGQEGSYLDYESKAFHLGMMDALGKEIADIAQICAFGLPAGESNQPLIEVGMGVVDKSKAVILVIGHHAPPAFNIADYIEDNGLDGEVELAGICCTAHETTRYYEKAKIVGSLGRQLKAIRAGIADVIVIDEQCIRADILYHAKKLGIPVICTNERAMHGLPDFTKKDTKEAIKYLLDGNVGCVILDPLKVGEVAVEVARAKRKQRGEEFKPVLSEEEFM…	Archaeoglobus fulgidus	WP_048096400.1	codh	2234	TRUE	Archaeoglobus fulgidus
MEM3597021.1 CO dehydrogenase/acetyl-CoA synthase complex subunit alpha [Candidatus Bathyarchaeia archaeon]	MKVSELKTDVGTIKNLEISIGKLLEERWAEPMGPTPFPSLTALREWDMKLLQRYKPFYMPFCDLCCLCTFGKCDLTGNKRGACGIDMAGQQSRIVLLACCIGAATHTGHARHLVEHLIEKYGRNYPLDVGGLNVQVEAPVMRLVCGIKPETLGDLEEVLDYVETQITHLLSVTHTGQEGYNLDFESKVFHAGMVDHVGMEVADIAQIAAYGFPKADPDAPLVDLGFGTINIEKPVILCIGHNVVPSVGIIDYIKDNGFDGEIEVCGLCCTAHDTTRYYKRGKIVGPISWQLRFIRSGVPDVVVLDEQCIRIDSFYEAQRIKAPVIVASEKNCMGLPNRTNDPADQIVEELVSGKTPGALILDPEKVGEVAVKVALRVAPLRKKFKVIPEVDEILRRAKE…	Candidatus Bathyarchaeia archaeon	MEM3597021.1	codh	3045160	FALSE	Candidatus Bathyarchaeia archaeon
RLI82079.1 MAG: CO dehydrogenase/acetyl-CoA synthase complex subunit epsilon [Archaeoglobales archaeon]	MFELKEGIFVLDDLRNVSIKIGEIIEEEEIEKAIMGPTPKPKIADLRDWDMFLLKRYKPFYAPYCDMCCLCTMGKCDLTGNKRGACGIDLAAQTGRIVAIACAIGVSAHCAHARHMMHDIEHIFGDPSEIPVDFGSEIDVVAPLTELITGIRPKTVADFKKVLDYCEEQIVQVVDSIHTGQEGSYLDYESKALHLGMIDSLSKEVADIIQMCAFNFPKGEDNQPYIEIGMGTIDMNKAVVLVIGHNAPPAANIADYLEANGLTDEVDIAGICCTANDLARYYERAKIAAALSRQLKVIRAGLADVIVIDEQCIRADILYHAGKLGIPVICTNDKAMHGLRDMTKEDPKDIIKYILDGAPGVAVLDPLKVGEVAATIALERRKKRKGEIKPVLSEEEFME…	Archaeoglobales archaeon	RLI82079.1	codh	2250258	FALSE	Archaeoglobales archaeon
MEM1606626.1 CO dehydrogenase/acetyl-CoA synthase complex subunit alpha [Candidatus Bathyarchaeia archaeon]	MGSEKNLRFKIGEIRSDVGFLKDVEISIGKIIGEEWAEEVGPTPFPSIVDLREWDFKLLQRYKPFYMPFCDLCCLCTFGKCDLTGNKRGACGLNMAGQQSRIVLLACCIGAATHISHARHLVDHLIEKFGRDHPIDVGGLNVEVEAPITRLVCGVKPKTLGDLEDVLGYLERELTRLLAATHTGQEESNLDFESKVFHAGMIDHVGLEIADIAQISALGFPKAEPEAPLADIGLGVVDSAKPVILIIGHNVPPAAEIVDYLMNNGLYGGVEVTGLCCTAHDVTRYNPKAKIIGPISWQLRFIRSGVADVIVVDEQCIRADTLIEAQKIMAPVIATSDVNCLGLPNRTGDEASKIVEDLVSGNQPGALILDPAKAAEVAVKTALLVAPKRMKFKALPDVS…	Candidatus Bathyarchaeia archaeon	MEM1606626.1	codh	3045160	FALSE	Candidatus Bathyarchaeia archaeon
MBS7640754.1 CO dehydrogenase/acetyl-CoA synthase complex subunit epsilon [Candidatus Bathyarchaeota archaeon]	MVSEKNIRVKIDELRSSIGLLKGVEFSIGKVVSEEWLEEIGPTQFPKITDLREWDFKLLQRYKPFYMPFCDLCCLCTFGKCDLTGDKRGACGINMSAQQSRIVLLACCIGAATHTSHARHLLEHLIEKYGRDHPINVGGLNVEVEAPITRLVCGVKPRTLGDLEEVLNYLEQEIVRLLAATHTGQEASNLDFESKVFHAGMIDHVALEVADIAQISALGFPKADPEAPLVDIGLGVVDSTKPVIMVVGHNVPSAAAIVDYLVENGLYGGVEVVGLCCTAHDTTRYNPKAKIVGPISWQLRFIRSGLADVIVVDEQCIRADTLIEAQKVKAPVITTSDVNCGGLPDRTKDKVEKIVEDLVLGGQPGAFILDPEKAAEVAVKTALLIAPKRMKFKAIPDVS…	Candidatus Bathyarchaeota archaeon	MBS7640754.1	codh	2026714	FALSE	Candidatus Bathyarchaeota archaeon
MCX8177065.1 CO dehydrogenase/acetyl-CoA synthase complex subunit alpha [Candidatus Bathyarchaeota archaeon]	MVNKNLLVKVDELNSDMGLIKNLQISIGKVSVDSWAEPMGPTPFPSLTTLREWDMKLLQRYKPFYVPFCDLCCLCTFGKCDLTGNKRGACGIDMAAQQSRIVLLACCIGAATHIGHARHLVDHLIEKFGRDTPLDVGGLNVQVEAPITRLVCGIKPETLGDLEEVLDYVEDQITHLLSSTHTGQEGSCLDFESKVFHAGMVDHVGLEVADIAQIAAYGFPKADPEAPLVALGYGTVDKTKPVILCIGHNVIPSVGIIDYLRESGLNDRIEVVGLCCTAHDLSRYYSQGKIIGPISWQLRFIRSGIADLIVLDEQCVRCDVFEEAAKVKAPVIATSEKNCMGLPNRTADPVESIVEDLVSGKTPGVLILDPEKVGKVAVEVAVKVAPLRNKMKSLPEIDE…	Candidatus Bathyarchaeota archaeon	MCX8177065.1	codh	2026714	FALSE	Candidatus Bathyarchaeota archaeon
HDO42264.1 CO dehydrogenase/acetyl-CoA synthase complex subunit epsilon [Candidatus Bathyarchaeota archaeon]	MNLAPEKNLRVKIGEIKSDIGLLRNLEISIGKIIGEEWAEEAGPTPFPSITDLREWDLRLLQRYKPFYMPFCDLCCLCTFGKCDLTGDKRGACGLNMAGQQSRIVLLACCIGAATHISHARHLVDHLIEKFGRDHPIDVGGVNVEVEAPVIRLVCGIKPKTLGDLEDVLDYLERELTRLLSATHTGQEGSNIDFESKVLHAGMIDQVGMEVADIAQISALGFPKADPEAPLAEIGLGVVDSAKPVILVIGHNVPPAAEIVDYLMENGLYGKVEVTGLCCTAHEVTRYNPKAKIIGPISWQLRFIRSGIPDVIIVDEQCIRADSLIEAQKIKAPVIATSDVNCLGLPDRTKDEADRIVEDLVSGRQPGALILDPAKVGEVAVKTALLVAPKRMKLKAIPD…	Candidatus Bathyarchaeota archaeon	HDO42264.1	codh	2026714	FALSE	Candidatus Bathyarchaeota archaeon
PCN50444.1 MAG: CO dehydrogenase/acetyl-CoA synthase complex subunit epsilon [Candidatus Geothermarchaeota archaeon ex4572_27]	MARRLRIRLDELKTDLGQISGFELQVGRIVEEWEEPEGPTPMPSVHQLRDWDHILLKRYKPVYLPFCDLCCLCTYGKCDLSRDKRGVCGLDMAGQQSRIVLLACCIGAATHTAHARELVDELIKKYGRDHPIDLGSEVFLEAPHMRLVCGIKPRTLGDLEDALDYLEMEICKMLASTHTGQEGDNIDFESKVLHVGMLDHVGMEIADIAQIVALGFPKADPEAPLVDIGMGVVDQSKPVILVIGHNVLPSTSIIDYLEESGLYDAVEVCGLCCSAHDITRYTRRAKIIGPMSWEIRFIRTGVPDVIVLDEQCVKTDIPLEARKIGAVVIATSEKAMHGFPDLTDEEPDKVVEKLVNGEIPGVYIHDPERVGEIAVKAALKVAPKRARFKALPSVEEVVS…	Candidatus Geothermarchaeota archaeon ex4572_27	PCN50444.1	codh	2012530	FALSE	Candidatus Geothermarchaeota archaeon ex4572_27
MEM2093214.1 CO dehydrogenase/acetyl-CoA synthase complex subunit alpha [Candidatus Bathyarchaeia archaeon]	MEKKNIHVKIDELKSNTGLIRNLEFSIGRLSLDSWAEPMGPTPFPSLTTLREWDMKLLQRYKPFYVPFCDLCCLCTFGKCDLTGNKRGACGIDMSAQQSRIVLLACCIGASTHIGHARHLIEHLIEKFGRDTPLDVGGLNVQVEAPVTRLVCGVKPETIGDLENILDYVENQLTHLLSVVHTGQEGSNLDFESKVFHTGMIDHVGMEVADIAQIAAYGFPKADPNAPLVDLGFGTVNIEKPVILCIGHNVVPAVGIIDYLKESGLDGQVEVCGLCCTAHDITRYYKNGKIIGPISWQLRFIRSGVPDVVVLDEQCIRTDSFYEAQKIKAPVIVTSEKNCMGLPNRTNDPVDAIVEDLVSGKAPGVLILDPEKVGEVTVKVALKVAPLRKKFKSLPEVEE…	Candidatus Bathyarchaeia archaeon	MEM2093214.1	codh	3045160	FALSE	Candidatus Bathyarchaeia archaeon
MCL7414833.1 CO dehydrogenase/acetyl-CoA synthase complex subunit alpha [ANME-2 cluster archaeon]	MSIKKNRFTIENLENVQINIGRVVSSHEAKESEGPTPAPEIHDLRDWDMKLLERYEPVYSPVCDMCCYCTYGKCDLTGNKEGACGIDMEAHQARETMLKGLTGTAAHSAHGRHLLNNLIERFGEDFPIDVGPSNLKAPLTQTIMGIKPETIGDFIPVLDYIEEQITQLLATAHTGQEGSALDFESKALHAGMLDHMGMEVADIIQVSCLGMPKSQEDTPLVDIGMGSIDSTKPVLLCIGHNIAAVAYIMDYMEEHDLFDKIELAGLCCTAHDMTRYNENAKIVGPMSKQLKYIRSGIPDVIVVDEQCVRADVLREASKLHIPVIATNDKIMYGLSNRSKDEVDDIIQDLISGDQQGALLFDYEKVGELAPRLALKMGPIRKEMGITALPDDEEFKKLTS…	ANME-2 cluster archaeon	MCL7414833.1	codh	2056317	FALSE	ANME-2 cluster archaeon
VVB90322.1 Acetyl-CoA decarbonylase/synthase complex subunit alpha 2 [uncultured archaeon]	MIIKKGSFVIEGLDNVQINIGKIVEPGQESIIEGPTPRPEIISLRNWDYRILDRYHPVYTPTSDTCDYCTYGKCDLTGNKEGACGIDLESQSAREALKTAIMGAACHSAHGRHLLNYLIRKYGEDHPIDVGPSNLKAPLTETIMGLQPKTIGDFLPVLEYVEEQLTQLTASINTGQEGAAIDFESKALHAGMLDLLGMEVADIIQISCLNMPRAEENTPMAEIGMGILDSRKPVVICVGHNIAAPAYILDYMDRDGLFDKIEIAGLCCTAHDMTRYNKTAKIIGSMSKELKYIRSGIPDVLVTDEQCVRADILKEAKKLFIPVIATNEKITYGLPDRSNDPVDAIVDDLVSGKQAGALILDLEKVGELIPKLAMKIGPIRKARGITALPDDAEFKRLVS…	uncultured archaeon	VVB90322.1	codh	115547	FALSE	uncultured archaeon
MEM2239364.1 CO dehydrogenase/acetyl-CoA synthase complex subunit alpha [Candidatus Bathyarchaeia archaeon]	MSLVVKKDLYVRLKEATTTIGVLRDVEISIDRIIYEEFEEPMGPTPMPSIRDLRSWDHILLKRYRPFYMPFCELCCLCTFGKCDLSMGKRGACGLDMAAQQSRIVLLACCIGASTHTSHAKHLVEYLIERYGRDSPIDLGEGVGVEAPITRLVTGIRPRTLRDLEDVLSYVDNQLIHLLASTHTGQEGNALDFESKVLHTGMLDHLAMEVADIAQISVMGFPKSDPDAPLVDLGFGTVDKSKPVIMVVGHNVPSAAGIIDYLIESGLLGQVEVTGLCCTAHDATRYNPRAKIIGPISWQVRYIRSGLPDVVVVDEQCIKTNLIDEARKVNAVFIATSEKNCQGLRDRTEDPVDEIVKDLVEGREDGVLIFDAEKVGEVAVKAAIALAPKRKQYKEKPVS…	Candidatus Bathyarchaeia archaeon	MEM2239364.1	codh	3045160	FALSE	Candidatus Bathyarchaeia archaeon
MEX2702175.1 CO dehydrogenase/acetyl-CoA synthase complex subunit alpha [Candidatus Baldrarchaeota archaeon]	MTKRLRFRVDELKTDIGVLKGLELQVGKIVEEWEEPEGPTPMPSIADLRKWDYKLLQRYKPMYLPFCDLCCLCTFGKCDLSRNKRGACGLDISAQQSRIVLLACCIGAATHLAHARDLVEWLIENYGRNAPIDLGKQVFLEAPHVRLVTGIKPKTLGDLEDALDYAETEVTRLLACTHIGQEGSNLDFESKVFHAGMLDHVAMEIADIAQTAVLGFPKADPDAPLVDIGLGTIDINKPVIMVIGHMVEPSVGIIDYLKKSGLEDSVEVCGLCCSAHELTRYSPERGKIVGPISWQLRFVRTGVPDVIVLDEQCIRTDLPLEAKKINAVVIATSAKNMQGFPDMTHEDPDKIVELLIAKKIPGVFIHESETEKIGEVAVKAAIKIAPLRARYKALPSEEE…	Candidatus Baldrarchaeota archaeon	MEX2702175.1	codh	2799005	FALSE	Candidatus Baldrarchaeota archaeon
WP_097299838.1 CO dehydrogenase/acetyl-CoA synthase complex subunit alpha [Candidatus Methanoperedens sp. BLZ2]	MTLKKGSFVIEGLENVQINIGKVGAEEEEIAQGPTPRPEIIGLRDWDYRIIDRYNPVYTPTGDTCDFCTYGKCDLTGNKEGACGIDLEGQSARQALMVSIMGAACHSAHGRHLLNYLIKKYGEDFKIDVGPSNLQAPLTETIMGIQPKTIGDFRPVLDYVEEQLTQLIATTNTGQEGAARDFESKALHAGMLDLLGMEVADIIQISCLGFPKSDEKAPMAEIGMGILDPKKPVVICVGHNIAAPAYILDYMDKNGQFDKIEIAGLCCTAHDMTRYNKTAKIIGSMSKELKYIRSGIPDVLVTDEQCVRADILKEAQKLHIPVIATNEKITYGLPDRSNDSVDAIIDDLVSGKQPGVVLLDFEKIGELVPKLAMKMGPIRKAKGLTALPGDEEFKKLVTK…	Candidatus Methanoperedens sp. BLZ2	WP_097299838.1	codh	2035255	FALSE	Candidatus Methanoperedens sp. BLZ2
NJD51715.1 CO dehydrogenase/acetyl-CoA synthase complex subunit epsilon [Candidatus Methanoperedens sp.]	MTLKKGSFVIEGLENVQINIGKVGAEEEQIAQGPTPRPEIIGLRDWDYRVIDRYNPVYTPTGDTCDFCTYGKCDLTGNKEGACGIDLEGQSARQALMTSIMGAACHSAHGRHLLNYLIKKYGEDFKIDVGPSNLQAPLTETIMGIQPKTIGDFRPVLDYVEEQLTQLIATTNTGQEGAARDFESKALHAGMLDLLGMEVADIIQISCLGFPKSDEKAPMADIGMGILDPKKPVVICVGHNIAAPAYILDNMDRNGQFDKIEIAGLCCTAHDMTRYNKTAKIIGSMSKELKYIRSGIPDVLVTDEQCVRADVLKEAQKLHIPVIATNEKITYGLPDRSNDSVDAIIDDLVSGKQPGAVLLDFEKIGELVPKLAMKMGPIRKAKGLTALPDDEEFKKLVAK…	Candidatus Methanoperedens sp.	NJD51715.1	codh	2032688	FALSE	Candidatus Methanoperedens sp.
MDF2955822.1 CO dehydrogenase/acetyl-CoA synthase alpha subunit [Candidatus Alkanophaga liquidiphilum]	MRALRTKAQKECDTVAKELKGILDIAGLENVRIVIGKVAEEEEEWEPMGPHPKPGITTLRNWDFKLLQRYKPFYAPFCDMCCLCTYGKCDLSGNKKGACGIRMDAQQGRIVLLACLIGCTAHTGHARHLLHDMIKKFGRDVPVDLGPEITVEAPLTRLITGIRPKTIGDFEEVLDYIEEQIVQLSDALHTGQEGSVLDFESKALHMGMLDSLAKEVADIIQIAAYKLPSSKPGGGPDVPLVEVGLGTIDTSKPVILVIGHNVPPAADIADYLMEHGLDDAVELGGICCTAHDTTRYYPKAKIVSALGRQLRAIRLGIADVIVIDEQCIRADVIELAQKTFTPVIATNDKALHGLEDRTYDEPDKVVKDLVEGKVPGVLILDPDRVGEVAVRTAMQIASK…	Candidatus Alkanophaga liquidiphilum	MDF2955822.1	codh	2971473	TRUE	Candidatus Alkanophaga liquidiphilum
MEM2454500.1 CO dehydrogenase/acetyl-CoA synthase complex subunit alpha [Candidatus Bathyarchaeia archaeon]	MVSEKNIRVKIDELRSSAGLLKGVEISIGKIIGEEWLEETGPSQFPKIPDLREWDFKLLQRYKPFYMPFCDLCCLCTFGKCDLTGDKRGACGINMSAQQSRIVLLACCIGASTHASHARHLLEHLIEKYGRDHPIDVGGLNVEVEAPITRLVCGVRPRTLGDLEEVLNYLEQEIVRLLAATHTGQESSNIDFESKVFHAGMIDHVALEVADIAQISALGFPKADPEAPLVDIGLGVVDSTKPVIMVVGHNVPPAAAIVDYLVENGLYGGIEVVGLCCTAHDLTRYNPKAKIIGPISWQLRFIRSGVADVIIVDEQCIRTDTLLEAQKVKAPVIATSDVNCAGLPDRTKDSVEKIVEDLVLNGQPGALILDPEKAAEVAVKTALLIASKRMKLKALPDVS…	Candidatus Bathyarchaeia archaeon	MEM2454500.1	codh	3045160	FALSE	Candidatus Bathyarchaeia archaeon
MFA4957678.1 CO dehydrogenase/acetyl-CoA synthase complex subunit alpha [Candidatus Methanoperedens sp.]	MSLKKGSFVIEGLENVQINIGKVGAQDEQIAEGPTPRPEIISLRSWDHRILDRYNPVYTPTSDMCDMCTYGKCDLTGNKEGACGIDLEGQSARQALMTSIQGAACHSAHGRHLLNYLIKKYGEDFKIDVGPSNLQAPITETVMGIQPRTIGDFIPVLDYVEEQLTQLMATTNTGQEGSSRDFESKALHAGMLDLLGMEVSDIIQISCLGFPKSDENAPMAEIGMGILDHTKPVVVCVGHNIAAPAYILDNMDANNLFDKIEIAGLCCTAHDMTRYNRSAKIVGPMTKELKYIRSGIPDVLVTDEQCVRADILKEAQKLHIPVIATSEKITYGLPDRSNDNVDDIIEDLVSGKQAGVLLLDFEKIGQLVPKLAMKMGPIRKAKGYTALPSEEELTKLVSK…	Candidatus Methanoperedens sp.	MFA4957678.1	codh	2032688	FALSE	Candidatus Methanoperedens sp.
MEM2106215.1 CO dehydrogenase/acetyl-CoA synthase complex subunit alpha [Candidatus Bathyarchaeia archaeon]	MSRKGLHLKLEELKTELAQVKGLEIAIGRIVEEEWAEPVGPTPFPSLASLRDWDLKLLKKYKPMYLPYCDVCCLCTMGKCDLSKGKLGACGLDMSKQQSRIVLLACCIGAATHTGHARHLVEHLIEKYGPDYPIDVGRTVGVEVEAPVTRLVCGVRPKTLGDLEDVLDYLETQIVHLLSSTHTGQEGDELDFESKVFHAGMIDQVGMEIADIAQISAFNLPRADPNAPLADIGLGTVDTSKPVILIIGHNVPPSVEIIDYLERNGLYDKVEVTGICCTAHDITRYESRAKIIGPISWQLRYVRSGVPDVIVVDEQCIRADILVEAQKIKAPVIASTEKNCLGLADRTNDPVEEIVSDLAGGKTPGALILNPEKVGEVAVKTAFQVYPNRSKFKIIPEID…	Candidatus Bathyarchaeia archaeon	MEM2106215.1	codh	3045160	FALSE	Candidatus Bathyarchaeia archaeon
MEM3577932.1 CO dehydrogenase/acetyl-CoA synthase complex subunit alpha [Candidatus Bathyarchaeia archaeon]	MNRKGIRVKVDELKTDVGTIKNLEISIGKLLEEKWAEPMGPTPFPSLTTLREWDMKLLQRYKPFYMPFCDLCCLCTFGKCDLTGNKRGACGIDMAGQQSRIVLLACCIGAATHTGHARHLVEHLIEKYGRNYPLDVGGLNVKVEAPVTRLVCGIKPETLGDLEEILDYVETQITHLLSVAHTGQEGHNLDFESKVFHAGMVDHVGMEVADIAQIAAYGFPKADPDAPLVNLGFGTINIEKPVILCIGHNVVPSVGIIDYIKDNGLDGEIEVCGLCCTAHDTTRYYTRGKIVGPISWQLRFIRSGVPDVVVLDEQCIRIDSFYEAQRIKAPVIVASEKNCMGLPNRTNDPADQIVEDLVSGKASGVLILDPEKVGEVAVKVALKVASLRKKFKVIPEVDE…	Candidatus Bathyarchaeia archaeon	MEM3577932.1	codh	3045160	FALSE	Candidatus Bathyarchaeia archaeon
MEE8631761.1 CO dehydrogenase/acetyl-CoA synthase complex subunit alpha [Candidatus Bathyarchaeia archaeon]	MSKKAAHVKIEELKTDIGTIKNLEISIGRIFEETWTEPIGPTPFPSITDLREWDFKLLQRYKPFYLPFCDVCCLCTMGKCDLTGDKRGACGLDMAAQQSRLVLLACCIGAATHTAHARHLVEHLIEKYGRNSPIDVGGFSVEVEAPVTRLVCGIRPKTLKDLEDALDWCESEITHLLSATHTGQEGSNLDFESKVLHTGMVDQVGMEVADMAQISAYGFPKADPEAPLTEVGWGVADITKPTILVIGHNVPSSIGIIDYLNNKDLQGKVEVVGICCTAIDMTRYSSMAKIVGPMSWQLRYIRSGLADLIVVDEQCIRADTLVEAQKVKAPVIASSPKNCLGLENRTESPAKEIISNLVDGKIPGVLVLDPDKVGEVAVETVMAVASKRNKFKIIPEIEE…	Candidatus Bathyarchaeia archaeon	MEE8631761.1	codh	3045160	FALSE	Candidatus Bathyarchaeia archaeon
NJD78579.1 CO dehydrogenase/acetyl-CoA synthase complex subunit epsilon [Candidatus Methanoperedens sp.]	MTIKKGSFVIEGLENVQINIGKVVGQGQEIEGPTPRPEIISLRNWDYRILDRYNPVYTPTGDTCDYCTYGKCDLTGNKEGACGIDLEGQSAREALRISIMGAACHSAHGRHLLNYLIRKYGEDYPIDVGPSNLKAPLTETIMGVTPKTIGDFLPVLEYVEEQLTQLTAAINTGQEGAAIDFESKALHAGMLDLLGMEVADIIQISCLNLPKAEENTPLAEIGMGILDPKKPVVICVGHNIAAPAYILDHMDRNGLFDKIEIAGLCCTAHDMTRYKKTAKIIGSMSKELKYIRSGIPDVLVTDEQCVRADILREAKKLQIPVIATNEKITYGLPDRSNDPVDAIVEDLASGKNEGALILDLEKVGEVVPKLAMKIGPIRKAKGITALPDDEEFKKLVSKC…	Candidatus Methanoperedens sp.	NJD78579.1	codh	2032688	FALSE	Candidatus Methanoperedens sp.
MEM2843574.1 CO dehydrogenase/acetyl-CoA synthase complex subunit alpha [Candidatus Bathyarchaeia archaeon]	MSKKTLRLKIDELKTSLGDIKNFELSIGKIIEEAWEEEFGPTPFPSTSDLRSWDLKLIEKYKPFYMPFCDVCCLCTMGKCDLTKDKRGACGLNMAAQQSRIVLLACCIGAATHTAHARHLVEHLIEKYGRKFLIDVGGVSVEVEAPIIRLVCGIRPKTLEDLEDVLDYVEKEIVQLLSATHTGQEGSFIDFESKIFHAGMLDHVAMEAADIAQISAYGFPKADPEAPLIEIGFGVVDKSKPTILVIGHNVPSAISIVDYLEDNGLRDKVEVCGICCTAHDLSRYDSKAKIIGPISWQLRFIRSGIPDVIVVDEQCIRADALIEAQKIKAPLIATSEKNCLGLLDKTADQPAEVIKDLVDGKIPGALILDNDKIGEIAVKTALLTASNRVKFKSIPDVQG…	Candidatus Bathyarchaeia archaeon	MEM2843574.1	codh	3045160	FALSE	Candidatus Bathyarchaeia archaeon
MBS7628529.1 CO dehydrogenase/acetyl-CoA synthase complex subunit epsilon [Candidatus Bathyarchaeota archaeon]	MSRKGLHLKLEELKTELAQVKGLEIAIGRIVEEEWAEPVGPTPFPSLASLRDWDLKLLKKYKPMYLPYCDVCCLCTMGKCDLSKGKLGACGLDMSKQQSRIVLLACCIGAATHTGHARHLVEHLIEKYGPDYPIDVGRTVGVEVEAPVTRLVCGVRPKTLGDLEDVLDYLETQIVHLLSSTHTGQEGDELDFESKVFHAGMIDQVGMEIADIAQISAFNLPRADPNTPLADIGLGTVDTSKPVILVIGHNVPPSVEIIDYLERNGLYDKVEVTGICCTAHDITRYESRAKIIGPISWQLRYVRSGVPDLIVVDEQCIRADILVEAQKIKAPVIASTEKNCLGLADRTNDPVEEIVSDLATGKAPGALILDPEKVGEVAVKTAFQVYPNRSKFKIIPEID…	Candidatus Bathyarchaeota archaeon	MBS7628529.1	codh	2026714	FALSE	Candidatus Bathyarchaeota archaeon
HDI07586.1 CO dehydrogenase/acetyl-CoA synthase complex subunit epsilon [Candidatus Bathyarchaeota archaeon]	MSIKNVRLKIDELKTRMAFIKNLQLSIGRVTEETPEEPLGPTPFPSLTTLREWDMKLLKRYKPYYLPFCDVCCLCTFGKCDLTGNKRGACGLNMSAQQSRIVLLACCIGAATHIGHARHLVEHLIEKFGRMHPVDVGGVNVEVEAPVTRLVCGVKPKTLGDLEVVLDYLENQLTHLLSITHTGQEGNNLDFESKVFHAGMIDQVGMEVADLAQISAYGFPKADPEAPLIDLGFGVVDINKPVILCIGHNVPPAIGIADYLTENGLQGEVEVCGLCCTAHDVTRYNPKAKIVGPISWQLRFVRSGVPDVVVVDEQCIRTDILLEAQKVKAPLIAASEKNCQGLEDRTNDDPDKIVEDLVNERVPGVLILDPEKVGEVAVKVALKLAPKRKKFKVIPEVKD…	Candidatus Bathyarchaeota archaeon	HDI07586.1	codh	2026714	FALSE	Candidatus Bathyarchaeota archaeon
MEM2213887.1 CO dehydrogenase/acetyl-CoA synthase complex subunit alpha [Candidatus Nezhaarchaeales archaeon]	MVEKGPLKISAKELASGLVSAKDIEVLIGRIAMEEEWELLGPTPFPHISTLRSWDHMLLSRYKPFYAPFCDYCCLCTYGKCDLSKGRLGACGINMKAQTARIVLIACCIGASTHLAHARHMVDHLIEKFGEDYPINLGQEIAIEMPHARLITGIKPKTLGDLAYLLNYCEKEVTQCLSASHTGQEGNYLDFESKALHVSMIDHLAMEIADVAQIVTFNFPKGDPNAPLTWVGLGVLDLSKPVVICIGHNVSAGIEVIDYLEKSGLGGPGETVEVAGLCCTAHDIVRYRDQAKIIGPISDQLRIIRSGAADVIMTDEQCIRTNVVYEAQRVKTPVVAVSDKASYGLPDVSELPVEKIVEMLVSGSVPGVFLPDLEKAGAVTAITAIRMAPIRQKFKIIPD…	Candidatus Nezhaarchaeales archaeon	MEM2213887.1	codh	2952944	FALSE	Candidatus Nezhaarchaeales archaeon
MBW6518913.1 CO dehydrogenase/acetyl-CoA synthase complex subunit alpha [ANME-2 cluster archaeon]	MAIKKGRFTIENLENVQINIGSIVSSGEAETPEGPTPAPEIHDLRDWDMKLLDRYEPVYSPVCDMCCYCTYGKCDLTGNKEGACGIDMEAHQAREAMLKGLTGTAAHSAHGRHLLNNLIKRFGADYPIDVGPSNLKAPLTQTIMGIKPETIGDFIPVLDYIEEQITQLLATAHTGQEGSSRDFESKALHAGMLDHLGMEVSDIIQISCLGMPKSQEDAPLVDIGMGSIDSSKPVLLCIGHNVAAVTYIMDYVEEHDLFDKIELAGLCCTAHDMTRYNKNAKIVGPMSKQLKYIRSGIPDVIVVDEQCVRADVLREASKLHIPVIATNDKIMYGLPNRSKDEVDAIIQDLVSGDQPGALLFDYAKVGKLAPELALKMAPIRKEMGITALPDDEEFKKLTS…	ANME-2 cluster archaeon	MBW6518913.1	codh	2056317	FALSE	ANME-2 cluster archaeon
MCZ2808425.1 CO dehydrogenase/acetyl-CoA synthase complex subunit alpha [Candidatus Bathyarchaeota archaeon]	MTKKGLLVKAKELKTDIAVVKNLEVSIGKIVDETWEEPEGPTPFPSITDLRDWDFKLLQRYKPFYLPFCDVCCLCTFGKCDLSGDKRGACGLNMAAQQSRIVLLACCIGAATHIAHSRHLVEHLIEKYGRDIPLDQGGLNIDIEAPVTRLVCGIRPKTLNDLEDALDWAEEQVTHCLSATHTGQEGNNIDFESKAFHAGMADQVGMEVADIAQISVLGLPKADPEAPLVELGFGVADVKKPTILVIGHNVPSSVGIIDYLTEKKLMGKVEVVGICCTAHDLTRYSPSAKIVGPISWQLRYIRSGLADLIVVDEQCIRADTLEEAQKVNTPVIASSPKNCLGLENSTDKPANELISSLVEGKVPGVLILDTDKVGEVAVETAMAVAPKRNKFKIIPEIDE…	Candidatus Bathyarchaeota archaeon	MCZ2808425.1	codh	2026714	FALSE	Candidatus Bathyarchaeota archaeon
MCX9009614.1 CO dehydrogenase/acetyl-CoA synthase complex subunit alpha [Candidatus Methanoperedens sp.]	MIVKKGSFVIEGLENVQVNIGKIVEPGQEESQIEGPTPRPEIISLRNWDYRLLNRYNPVYTPTSDTCDYCTYGKCDLTGNKEGACGIDLESQSAREALKISIMGAACHSAHGRHLLNYLIRKYGEDFPIDVGPSNLKAPLTETIMGFQPKTIGDFLPVLEYVEEQLTQLTASINTGQEGASVDFESKALHAGMLDLLGMEVADIIQISCLNLPKADENTPMAEVGMGILDPKKPVVICVGHNIAAPAYILDYMDRDGLFDKIEIAGLCCTAHDMTRYNKTAKIIGSMSKELKYIRSGIPDVLVTDEQCVRADILKEAQKLLIPVIATNEKITYGLPDRSNDPVDAIVEDLASGKQAGALILDLEKVGEVIPKLAMKVAPIRKAKGITALPSDEDFKKLV…	Candidatus Methanoperedens sp.	MCX9009614.1	codh	2032688	FALSE	Candidatus Methanoperedens sp.
MEM2873311.1 CO dehydrogenase/acetyl-CoA synthase complex subunit alpha [Nitrososphaerales archaeon]	MTTKLSIKELESSFAKIKGLELLIGKIVEEEWDEIVGPTPYPSITDLRAWDHRLLQRYEPFYSPFCDMCCLCTFGKCDLTKGKKGSCGIDIRSQQGKIVLIACLMGAACHATHARHIVNYLIEKKGRDYPIHLGEEIELEAPLIRLVAGIKPKKLGDLEEVLDYIERQITHLLSATATGQEESYIDFESKALHAGMVDNVALEVADIAQISALRFPKGDPDAPLVDLGMGVIDKTKPVILCVGHNVAPGSEIINYLEQSGIYGSVEVAGICCTAHDLTRYSTGAKIVGPLSRQLIFVRSGVADVMILDQECIRTDIIDEAKKVGTRVITTIDQVCAGLPDMTKSPIESIIKELVSGSFPAVLIHDPAKAGEVAVKVALEIAPSRRAKIISDEQEVLDAV…	Nitrososphaerales archaeon	MEM2873311.1	codh	2268197	FALSE	Nitrososphaerales archaeon
MEM1530754.1 CO dehydrogenase/acetyl-CoA synthase complex subunit alpha [Candidatus Bathyarchaeia archaeon]	MRIKIGELKSDLGLFKDLEVSIGKVVSEEWLEEAGPTPFPTITDLRDWDLKLLQRYKPFYMPFCDLCCLCTFGKCDLTGDKRGACGLNMAGQQSRIVLLACCIGAATHISHARHLVDHLIEKFGRDHPIDVGGLSVEVEAPITRLVCGIKPKTLGDLEDVLGYLERELTRLLAATHTGQEESNLDFESKVFHAGMIDHVGLEIADVAQISALGFPKAEPEAPLADIGLGIVDSAKPVILVIGHNVPPAAEIVDYLMKNGLYGGVEVTGLCCTAHDVTRYNPKAKIIGPISWQLRFIRSGVADVIVVDEQCIRADTLIEAQKIKAPVIATSDVNCMGLPNRTRDEADRIVEDLVSGRQQGALILDPAKAAEVAVKTALLVAPKRMKFKALPDVSDIIEGA…	Candidatus Bathyarchaeia archaeon	MEM1530754.1	codh	3045160	FALSE	Candidatus Bathyarchaeia archaeon
MBS7612906.1 CO dehydrogenase/acetyl-CoA synthase complex subunit epsilon [Candidatus Bathyarchaeota archaeon]	MSLVSKKDLYIKLKFATTTLGVLRDVEISIDRIIYEEFEEPIGPTPMPSIKDLRSWDYTLLKRYRPFYMPFCELCCLCTFGKCDLSMGKRGACGLDMAAQQSRIVLLACCIGAATHTSHAKHLVEYLIERYGRDIPLDLGEGVGVEAPIVRLVTGIKPRTLRDLEDVLSYVDNQLIHLLASTHTGQEGDALDFESKVLHVGMMDHLAMEVADIAQISVMGFPKSDPDAPLIDSGFGIVDKSKPVIMVVGHNVPSAAGIIDYLIENGLLGQVEVTGLCCTAHDAARYNPRTKIIGPISWQVRYIRSGLPDVVVVDEQCIKTNLIDEARKVDAVFIATSEKNCQGLRDRTEDPVDEVVKDLVERREDGVLIFDAEKVGEVAVKAAIALAPKRRQYKEKPIS…	Candidatus Bathyarchaeota archaeon	MBS7612906.1	codh	2026714	FALSE	Candidatus Bathyarchaeota archaeon
RLE71903.1 MAG: CO dehydrogenase/acetyl-CoA synthase complex subunit epsilon [Thermoprotei archaeon]	MARKLRIKISELESGIARIKGLEVSIGKIIEEWEEPEGPTPFPSLADLREWDLKLLNRYKPMYLPFCDLCCLCTFGKCDLSRDKRGACGLDMAAQQSRIVLLACCIGAATHTGHARELVEFLIERCGREAPLDLGMDVRIEAPITRLVCGIKPKTLGDLEDVLDYVESQIVQMLAATHTGQEGNNIDFESKVFHVGMLDHVAMEVADIAQTALLGFPKADPEAPLAELGLGNIDISKPVILCIGHNIAPGTGIVDYIEKNGLSGLIEVCGLCCTAHELTRYSRGAKIVGPISWQLRFIRTGVPDVIVIDEQCIKTDVPLEARRIGAVVITTSDKNCQGFPDRTKEEPDKIVEELVNGKIPGAFIRDPEKVGEVAVKAALKLAPLRTKFKALPSMEDVVE…	Thermoprotei archaeon	RLE71903.1	codh	2250277	FALSE	Thermoprotei archaeon
MEM2393524.1 CO dehydrogenase/acetyl-CoA synthase complex subunit alpha [Candidatus Bathyarchaeia archaeon]	MNKKGLHVKVGEIKTDIGLIKNLELSLGKVVEEAWAEPMGPTPFPSLTALREWDMKLLQRYKPFYLPFCDVCCLCTFGKCDLTGNKRGACGINMSAQQSRIVLLACCIGAATHIGHARHLLEHLIEKFGRNTPLDVGGLNIQVEAPITRLVCGVKPETLGDLEEVLDYVETQLTHLLSVAHTGQEGSNIDFESKVFQAGMIDHVGMEVADIAQIAAYGFPKADPDAPLVDLGYGTVNVEKPVILCIGHNVVPAVGIIDYIKESGLDGEVEVCGLCCTAHDITRYYKAGKIIGPISWQLRFIRSGVPDVVVLDEQCIRADSFHEAQKIKAPVIVTSEKNCMGLPNRTNDPANAIVEELLSGRTPGVLILDPEKVGEVAVKLALKVAPLRKKFKAIPDVEE…	Candidatus Bathyarchaeia archaeon	MEM2393524.1	codh	3045160	FALSE	Candidatus Bathyarchaeia archaeon
MDH5815365.1 CO dehydrogenase/acetyl-CoA synthase complex subunit alpha [Candidatus Nezhaarchaeota archaeon]	MAEKGPLKMSAKELISGLVSAKDVEVLIGRIAMEEEWEPLGPTPFPQISTLRSWDHLLLSRYKPFYAPFCDYCCLCTYGKCDLSKGRLGACGLDMKAQTARIVLIACCIGASTHLAHARHMVDHLIEKYGEDYPINLGQDIAIEMPHARLITGIKPKTLGDLAYLLNYCEKEVTQCLSAAHTGQEGNYIDFESKALHVSMIDHLAMEIADVAQIVTFNFPKGDPNAPLTWIGLGVLDLSKPVVLCIGHNVSAGVEVIDYLEKAGLGGPGETVEVAGLCCTAHDIVRYRDQAKIIGPISDQLRIIRSGAADVIMTDEQCIRTNVVYEAQRVKTPVVAVSDKASYGLPDVSELPVEKIVEMLVSGSTPGVFLPDLEKAGAVVAITAIRMAPLRQKFKIIPD…	Candidatus Nezhaarchaeota archaeon	MDH5815365.1	codh	2571048	FALSE	Candidatus Nezhaarchaeota archaeon
MEM3727674.1 CO dehydrogenase/acetyl-CoA synthase complex subunit alpha [Candidatus Bathyarchaeia archaeon]	MKTDMGLIKNLELSIGRIVEEAWAEPMGPTPFPSLTALREWDMKLLQRYKPFYLPFCDVCCLCTFGKCDLTGNKRGACGINMTAQQSRIVLLACCIGAATHTGHARHLVEHLIEKYGRRMPLDVGGLNVQVEAPVTRLVCGVKPETLGDLEEILDYVETQVTHCLSVCHTGQEGSNLDFESKVFHVGMLDHVGMEVADIAQIAAYGFPKADPDAPLVDLGFGTVNVEKPVILCIGHNVVPSVGIIDYMKENGLDGEIEVCGLCCTAHDITRYYKRGKIIGPISWQLRFIRSGVPDVVVLDEQCIRTDSFYEAQRIKAPVIVASEKNCMGLPNRTDDPADAIVEDLVSGKIPGALILDPEKVGEVAVKVALKVAPLRKKFKAIPEVDEVLQKAKECRQCG…	Candidatus Bathyarchaeia archaeon	MEM3727674.1	codh	3045160	FALSE	Candidatus Bathyarchaeia archaeon
RLG39183.1 MAG: CO dehydrogenase/acetyl-CoA synthase complex subunit epsilon [Candidatus Alkanophagales archaeon]	MRALRTKAQKECDTVAKELKGILDIAGLENVRIVIGKVAEEEEEWEPMGPHPKPGITTLRNWDFKLIQRYKPFYAPFCDMCCLCTYGKCDLSGNKKGACGIRMDAQQGRIVLLACLVGCTAHTGHARHLLHDMIKKFGRDVPVDLGPEIAVEAPLTRLITGIRPKTIGDFEEVLDYIEEQIVQLSDALHTGQEGSVLDFESKALHMGMLDSLAKEVADIIQIAAYKLPSSKPGGGPDVPLVEVGLGTIDTSKPVILVIGHNVPPAADIADYLMEHGLDDAVELGGICCTTHDTTRYYPKAKIVSALGRQLRAIKLGIADVIVIDEQCIRADVIELAQKTFTPVIATNDKALHGLEDRTYDEPDKVVKDLVEGKVPGVLILDPDRVGEVAVRTAMQIAPK…	Candidatus Alkanophagales archaeon	RLG39183.1	codh	2971454	FALSE	Candidatus Alkanophagales archaeon
MCE8422504.1 CO dehydrogenase/acetyl-CoA synthase complex subunit epsilon [Candidatus Methanoperedens sp.]	MIVKKGSFVIEGLENVQINIGKVGAEEEQIAQGPTPRPEIISLRNWDYRLLDRYNPVYTPTSDMCDYCTYGKCDLTGNKEGACGIDLEGQSARQALMTNIMGAACHTAHGRHLLNYLTRKYGNDFPIDVGPSNLQAPLTETIMGIQPKTIGDFFPVLDYVEEQLTQLMATTNTGQEGSARDFESKALHAGMLDLLGMEVADIIQISCLGFPKSDEKAPMAEIGMGILDPTKPVVICVGHNIVAPAYILDYMDKNGQFDKIEIAGLCCTAHDMTRYNRNAKIIGSMTKELKYIRSGIPDVLVTDEQCVRADILKEAQKLHIPVIATNEKITYGLPDRTNDNVDAIIDDLVSGKQAGVLLLDFEKIGELVPKLAMKIGPIRKAKGLTALPNEEEFKKLVAK…	Candidatus Methanoperedens sp.	MCE8422504.1	codh	2032688	FALSE	Candidatus Methanoperedens sp.
MEM0008091.1 CO dehydrogenase/acetyl-CoA synthase complex subunit alpha [Candidatus Bathyarchaeia archaeon]	MKTDLGLIKNLELSIGKIVEEAWAEPMGPTPFPSLTALREWDMKLLQRYKPFYLPFCDVCCLCTFGKCDLTGNKRGACGINMSAQQSRIVLLACCIGAATHTGHARHMVEHLIEKYGRRMPLDVGGLNVQVEAPITRLVCGVKPETLGDLEEILDYVETQVTHCLSVCHTGQEGSNLDFESKVFHVGMLDHVGMEVADIAQIAAYGFPKADPDAPLVDLGYGTVNIEKPVILCIGHNVVPSVGIIDYMKENGLDGEIEVCGLCCTAHDITRYYKRGKIIGPISWQLRFIRSGVPDVVVLDEQCIRTDSFYEAQRIKAPVIVASEKNCMGLPNRTNDPADAIVEDLVSGKIPGALILDPEKVGEVAVKVALKVAPLRKKFKAIPEVDEVLQKAKECRQCG…	Candidatus Bathyarchaeia archaeon	MEM0008091.1	codh	3045160	FALSE	Candidatus Bathyarchaeia archaeon
VVB55960.1 Acetyl-CoA decarbonylase/synthase complex subunit alpha 2 [uncultured archaeon]	MTPKKGSFVIEELENVQINIGKVGAEEQILEGPTPRPEIIGLRNWDYRIIDRYNPVYTPTGDTCDFCTYGKCDLTGNKEGACGIDLEGQSARQALMTSIMGAACHSAHGRHLLNYLIKKYGEDFKIDVGPSNLQAPLTETIMGIQPKTIGDFRPVLDYVEEQLTQLIATTNTGQEGAARDFESKALHAGMLDLLGMEVADIIQISCLGFPKSDEKAPMAEIGMGILDSKKPVVICVGHNIAAPAYILDYMDKNGQFDKIEIAGLCCTAHDMTRYNKSAKIIGSMSKELKYIRSGIPDVLVTDEQCVRADILKEAQKLHIPVIATNEKITYGLQDRSNDSVDAIIDDLVSGKQPGVVLLDFEKIGELVPKLAMKMGPIRKAKGLTALPDDEEFKKLVAKC…	uncultured archaeon	VVB55960.1	codh	115547	FALSE	uncultured archaeon
MEM1546292.1 CO dehydrogenase/acetyl-CoA synthase complex subunit alpha [Candidatus Methanomethylicia archaeon]	MEKGPVRFSLKSLESTGLSVKDLEVIIGGIEIPEVWEPLGPTPMPKISTLRSWDFKLLSRYKPFYMPFCDQCCLCTYGKCDLTRGKRGSCGIDMSTQQSRIVTLACAIGASTHTSHARHMLDRLIEKFGADTPINLGSDVNVEMPNTRLIVGVKPKTLGDLSQVLSYVEEQIVQTISTTHTGQEASYLDYESKALHLGMLDHVAMEVADVAQIVAFNFPKGDPNAPLSEIGMGLIDIAKPMILLIGHNVSEGIEVIDYMNRNNLGKPGEVLEVAGLCCTAHDITRYESSAKIIGPISHQIRFIRSGAADTLIIDEQCITNLSLIEAQKVKTPFIAVSDKAAYGLPDVSEWPIEKIVSSLTVGGLSGVFLPDLEKAAAVSVITALQTAPLRQKFKVIPDV…	Candidatus Methanomethylicia archaeon	MEM1546292.1	codh	2268187	FALSE	Candidatus Methanomethylicia archaeon
MEM2937250.1 CO dehydrogenase/acetyl-CoA synthase complex subunit alpha [Candidatus Bathyarchaeia archaeon]	MNRKGLHVKVGELKTDMGLIKNLELSIGKVVEEVWAEPMGPTPFPSLTALREWDMKLLQRYKPFYLPFCDVCCLCTFGKCDLTGNKRGACGINMSAQQSRIVLLACCIGAATHIGHARHLLEHLIEKFGRNTPLDVGGLNVQVEAPVTRLVCGIKPETLGDLEEVLDYVETQLTHLLSVVHTGQEGSNIDFESKVFQAGMIDHVGMEVADIAQIAAYGFPKADPEAPLVDLGYGTINVEKPVILCIGHNVVPSVGIIDYMKESGLDGEIEVCGLCCTAHDITRYYKRGKIIGPISWQLRFIRSGVPDVVILDEQCIRADSFYEAQKIKAPVIVASEKNCMGLPNRTNDPVDAIVEDLVNGKTPGALILDPEKVGEVAVKVALKVAPLRKKFKAIPEVEE…	Candidatus Bathyarchaeia archaeon	MEM2937250.1	codh	3045160	FALSE	Candidatus Bathyarchaeia archaeon
MEM0488754.1 CO dehydrogenase/acetyl-CoA synthase complex subunit alpha [Candidatus Bathyarchaeia archaeon]	MCHLTNKNIRLKIDELKSDTALIKNLEIQVGKLSLETWEEPIGPTPFPSITTLRDWDMKLLQKYKPFYIPFCDLCCLCTFGKCDLTGNKRGACGIDMAAQQSRIVLLACCIGAATHIGHARHMVEHLIEKFGRNMRLDVGGLNVQVEAPISRLVCGIKPETLGDLEEVLDYVETQLTHLLASVHTGQEGSYLDFESKVFHAGMIDHLGLEVADIAQIAAFGFPKADPNAPLVDLGCGVVDSSKPVILCIGHNVIPSVGIIDYITDNALNDKIEVVGLCCTAHDITRYYPRGKIIGPISWQLRFIRSGIADVIILDEQCIRCDVLDEARKVKTPVIVTSEKNCMGLPNRTNDSVESIVDDLVSGRLPGVLILDPEKVGMVAVGVALKVTPIRKKQKSLPE…	Candidatus Bathyarchaeia archaeon	MEM0488754.1	codh	3045160	FALSE	Candidatus Bathyarchaeia archaeon
MEM2563437.1 CO dehydrogenase/acetyl-CoA synthase complex subunit alpha [Candidatus Bathyarchaeia archaeon]	MGSEKNLRFKIGEIRSDLGFLKDVEISIGRLVGEEWAEEVGPTPFPSIVDLREWDFKLLQRYKPFYMPLCDLCCLCTFGKCDLTGDKRGACGLNMAGQQSRIVLLACCIGAATHISHARHLVDHLIEKFGRDHPIDVGGLNVEVEAPITRLVCGVKPETLGDLEDILGYLERELTRLLAATHTGQEGSNLDFESKVFHAGMIDHVGLEVADIAQISALGFPKADPEAPLAEIGLGVVDSAKPVILVIGHNVPPAAEIVSYLMNNGLYGGVEVTGLCCTAHDITRYNPKAKIVGPISWQLRFIRSGVADVIVVDEQCIRADTLIEAQKIMAPVIATADVNCLGLPNRTRDEADKIVEDLVSGNQPGALILDPVKAAEVAVKTALLVAPKRMKFKVLPDVS…	Candidatus Bathyarchaeia archaeon	MEM2563437.1	codh	3045160	FALSE	Candidatus Bathyarchaeia archaeon
NWF86349.1 CO dehydrogenase/acetyl-CoA synthase complex subunit epsilon [Candidatus Bathyarchaeota archaeon]	MSKKGVHVKVDELKTDVGLFKNLELSVGRIIEDKWTEPMGPTPFPEITTIRDWDMKLLQRYKPFYLPYCDVCCLCTFGKCDLTADKRGACGLNMADQQSRIVLLACCIGAATHIAHARHLVEHLIEKYGRNSPINIGGLNIDIEAPVTRLVCGVKPEKLKDLEEVLEYCEKQVTHLLSATHTGQEGSNFDFESKVLHAGMVDQVGMEVADIAQVSVLGFPKADPEAPLADLGFGIADVSKPTILVIGHNVPSSVGIIDYLTDKGLLGKVEVVGICCTAHDITRYSSMAKIVGPISWQLRYIRSGLADLIVVDEQCIRADTLAEAQKVKTPVIASSPKNCLGLENRTESSSEQSIADLVEGKVPGVLILDSDKVGEVAVETVMKIAPKRNKFKVIPKIEE…	Candidatus Bathyarchaeota archaeon	NWF86349.1	codh	2026714	FALSE	Candidatus Bathyarchaeota archaeon
MEM3580371.1 CO dehydrogenase/acetyl-CoA synthase complex subunit alpha [Candidatus Bathyarchaeia archaeon]	MKTDLGLIKNLELSIGKIVEEAWAEPMGPTPFPSLTALREWDMKLLQRYKPFYLPFCDVCCLCTFGKCDLTGNKRGACGINMAAQQSRIVLLACCIGAATHTGHARHLVEHLIEKYGRRMPLDVGGLNVQVEAPVTRLVCGVKPETLGDLEEILDYVETQVTHCLSVCHTGQEGSNLDFESKVFHVGMLDHVGMEVADIAQIAAYGFPKADPDAPLVDLGYGTVNIEKPVILCIGHNVVPSVGIIDYMKENGLDGEIEVCGLCCTAHDIARYYKRGKIIGPISWQLRFIRSGVPDVVVLDEQCIRTDSFYEAQRIKAPVIVASEKNCMGLPNRTDDPADAIVEDLVSGKIPGALILDPEKVGEVAVKVALKVAPLRKKFKAIPEADEVLQKAKECRQCG…	Candidatus Bathyarchaeia archaeon	MEM3580371.1	codh	3045160	FALSE	Candidatus Bathyarchaeia archaeon
MCJ7608720.1 CO dehydrogenase/acetyl-CoA synthase complex subunit alpha [Candidatus Bathyarchaeota archaeon]	MSKKALNIKFGELKSELGTFKNVELSVGRIFDQSWTEPLGPTPFPTMSQLRSWDHKLLNRYKPFYMPDCDLCCLCTMGKCDLTGDKRGACGLDMAGQQSRIVLITACIGTSTHTAHARHLLEHLIETFGRDQSIDIGGTNIEIEAPITRLVCGIKPKVLSDLEGVLDYVETQIVSLVAATHTGQEGSALDLESKVFHAGMLDHVALEVADIIQVSSYGFPKADPEAVLVETGLGVIDKSKPVILIIGHNVLPAIDIMDYIDEKRLFDKIEVGGICCTAIDATRYNPKAKIIGPMSWQVRFIRSGVPDVIVVDEQCIRTDALVEAQKVHAPLIAASDKVSLGLPDRTNDPADEIVMDLVSGKVPGVLILDPTRVGEVAVRTAMEVAPKRNKYKVLPEAEE…	Candidatus Bathyarchaeota archaeon	MCJ7608720.1	codh	2026714	FALSE	Candidatus Bathyarchaeota archaeon
MEM2122597.1 CO dehydrogenase/acetyl-CoA synthase complex subunit alpha [Candidatus Bathyarchaeia archaeon]	MKSGVRIKVGELKTQLGIVKDLELSIGKVVEEKWDEALGPTPFPSIADLREWDLKILERYKPFYMPFCDLCCLCTMGKCDLTGDKRGACGIDMAGQQSRIVLLACCIGAATHTSHARHLLEHLISKYGRGHPLDVGGLSVEVEAPITRLVCGIRPETLGDLEEVLDYVEEQIVHLLSATHTGQEGSYRDFESKVFHAGMVDHLAMEVADIAQISALGLPKAEPNPPLIDIGLGVVDHAKPVILVIGHNVPPAANIMDYMEGLGLQDGVELCGICCTAHDLSRYNPKAKIIGPISWQLRFIRSGIPDVIVIDEQCIRSDALNEAMKVKAPLIATSEKDCQGLPDRTRDPPDEIVKDLVEGYTPGVLILDPAKVGEVAVKSALKVAPRRRKFKTIPNLEEL…	Candidatus Bathyarchaeia archaeon	MEM2122597.1	codh	3045160	FALSE	Candidatus Bathyarchaeia archaeon
WP_096207451.1 CO dehydrogenase/acetyl-CoA synthase complex subunit alpha [Candidatus Methanoperedens nitroreducens]	MIIKKGSFVIEGLDNVQINIGKIVEPGQESIIEGPTPRPEIISLRNWDYRILDRYHPVYTPTSDTCDYCTYGKCNLTGNKEGACGIDLESQSAREALKTAIMGAACHSAHGRHLLNYLIRKYGEDHPIDVGPSNLKAPLTETIMGLQPKTIGDFLPVLEYVEEQLTQLTASINTGQEGAAMDFESKALHAGMLDLLGMEVADIIQISCLNMPRAEEDTPMAEIGMGILDSKKPVVICVGHNIAAPAYILDCMDRDGLFDKIEIAGLCCTAHDMTRYNKTAKIIGSMSKELKYIRSGIPDVLVTDEQCVRADILKEAKKLFIPVIATNEKIMYGLPDRSNDPVDAIVDDLVSGKQAGALILDLEKVGELIPKLAMKIGPIRKARGITALPDDVEFNKLVS…	Candidatus Methanoperedens nitroreducens	WP_096207451.1	codh	1392998	TRUE	Candidatus Methanoperedens nitroreducens
MEM2320346.1 CO dehydrogenase/acetyl-CoA synthase complex subunit alpha [Candidatus Bathyarchaeia archaeon]	MVSEKNIRVKIDELRSSIGLLKGVELSIGKIVGEEWLEEIGPTQFPKITDLREWDLKLLQRYKPFYMPFCDLCCLCTFGKCDLTGDKRGACGINMSAQQSRIVLLACCIGAATHASHARHLLEHLIEKYGRDNPIDVGGPSVEVEAPITRLVCGIRPRTLGDLEEVLNYLEREIVRSLAATHTGQEASNLDFESKVFHVGMIDHVALEVADIAQISALGFPKADPEAPLVDIGLGVVDSTKPVIMVVGHNVPPAAAIVDYLVDNGLYGGIEVVGLCCTAHDLTRYNPKARIVGPISWQLRFIRSGVADVIIVDEQCIRTDTLLEAQKVKAPVIATSDVNCAGLPDRTKDSVEKIIEDLVLNGQPGALILDPEKAAEVAVKTALLVAPRRMKLKALPDVS…	Candidatus Bathyarchaeia archaeon	MEM2320346.1	codh	3045160	FALSE	Candidatus Bathyarchaeia archaeon
KYH37445.1 MAG: acetyl-CoA decarbonylase/synthase complex subunit alpha [Candidatus Bathyarchaeota archaeon B24]	MSRKDLYVRVKEAATRLGVLKDVEIAVDRILYEEYEEPMGPTPMPSIKDLRSWDLTLLKRYKPFYMPFCELCCLCTFGKCDLSMGKRGACGLDMAGQQSRIVLLACCIGAATHAGHAKHLVEYLIERYGRDCPIDMGEGVGVEAPITRLVTGIRPRTLRDLEDVLEYVSNQIVHLLSCTHTGQEGSALDFESKVLHAGMVDHVAMEVADIAQISAMGFPKSDPDAPLVDLGLGTIDKSKPVIMVVGHNVPSAACIVDYLVENGLLGQVEVTGLCCTAHDVTRYNPKAAKIVGPISWQIRYIRTGIPDVVVVDEQCVRTNLIEEAEKIGAAFIATSEKNCQGLRDRTDDPVDDIVRDLIEGVEKAVLIFEPEKVGEVAVRVAMALAPKRRSYKESKASRE…	Candidatus Bathyarchaeota archaeon B24	KYH37445.1	codh	1779368	FALSE	Candidatus Bathyarchaeota archaeon B24
MDH5199301.1 CO dehydrogenase/acetyl-CoA synthase complex subunit alpha [Candidatus Bathyarchaeota archaeon]	MSKRDLKLKIDELSSPLGTFKGLEIEVGRIFEEEWEEPVGPTPFPSVGTLRSWDRKLLNRYKPFYMPFCDLCCLCTFGKCDLTGDKRGACGISLAAQQSRIVLIACCIGASTHTAHARHMLDHLLEEYGRDAPLDVAMNTGVEAPHIRLVCGIRPKTLRDLEDALDYVETQLVQLVGATHTGQEGDNIDFESKAFHAGMLDHVAMEAADIMQIATLGFPKGDPEAPLAELGYGTIDPTKPVIMCIGHNVLPSVDIIDYMMENNLFGEVEVGGLCCTAHDMSRYNKGSKIIGPISWQLRFIRAGIPDIIVVDEQCLRTDVLEEARKLGVPVLATSEKSCLGLPDRTSEDADAIVNDLVTGSADGALVIEPRKVGEISVRTAIGVRNRRGEKTFDLGELSE…	Candidatus Bathyarchaeota archaeon	MDH5199301.1	codh	2026714	FALSE	Candidatus Bathyarchaeota archaeon
MCG7850806.1 CO dehydrogenase/acetyl-CoA synthase complex subunit alpha [ANME-2 cluster archaeon]	MAIKKGQFTIENLENVQINIGSIVSSGKAKEKEKATGPTPAPEIHELRDWDMRLLKRYEPVYSPICDMCCYCTYGKCDLTGNKEGACGINMEAHQAREAMLRTLTGAAAHAGHGRHLLNHLIKRFGADHPIDVGPSNIKAPLTQTIMGIEPETIGDFVPVLDYVEEQITQLLATTHVGQEGSAIDFESKALHAGMVDHLGMEVSDIIQISCLDMPKSQADAPLAEMGMGLIDSTKPVLLCIGHNVAAVTYIMDYMEEHDLFDKIELAGLCCTAHDMTRVNPKAKVVGSLSKQLKYIRSGIPDLIIVDEQCIRADMMAETSKLHIPVIATNNKVMYGLPDRSKDDIDDIISDLVSGDQPGVLMFDYEKVGELAPKLVMKMAPIRKEKGFTALPSDDEFKK…	ANME-2 cluster archaeon	MCG7850806.1	codh	2056317	FALSE	ANME-2 cluster archaeon
RJS74590.1 MAG: CO dehydrogenase/acetyl-CoA synthase complex subunit epsilon [Candidatus Bathyarchaeota archaeon]	MHVKIDELKSSLGTVKGLELSIGNIIEKAMAEEVGPTPFPSTVDLREWDFKLLEKYKPFYMPFCDVCCLCTFGKCDLSQSKRGACGLDMAAQQSRIVLLACCIGAATHVAHARHLVEHLVEKFGHDLKLDVGGVNVEVEAPVTRLVCGVKPETLGDLEDVLDYCETEITHLLSATHTGQEGSNLDFESKVFHAGMIDQVGMEVADIAQISAYNFPKADPDASLVNIGWGVVDSTKPVIMVVGHNVPSAIGIVDYLQDNGLQGMVEVSGLCCTAHDITRYDPKAKIVGPISWQLRYIRSGVPDVVVVDEQCIRADSLQEAQKIKAPLIASSPKNCLGLKNRTQDPVEAIVSDLVNGKAPGALILDPEKVGEVAVKTAILVAPKRKKFKVIPSVKDVIKGA…	Candidatus Bathyarchaeota archaeon	RJS74590.1	codh	2026714	FALSE	Candidatus Bathyarchaeota archaeon
MBS7646949.1 CO dehydrogenase/acetyl-CoA synthase complex subunit epsilon [Candidatus Bathyarchaeota archaeon]	MRSDLGLIKNLELSIGKIVEETWTEPVGPTPFPSLTTLREWDMKLLQRYKPFYLPFCDVCCLCTFGKCDLTGGKRGACGIDMAAQQSRIVLLACCIGAATHTGHARHLVEHLIEKYGRRMPLDVGGLNIQVEAPITRLVCGVKPETLGDLEEILDYVEQQITHCLSVCHTGQEGGNLDFESKVFHVGMLDHVGMEVADIAQIAAYGFPKGDPDAPLVDLGYGTVNIEKPVILCIGHNVVPSVGIIDYMKENGLDGEIEVCGLCCTAHDMTRYYNRGKIIGPISWQLRFIRSGVPDVVVLDEQCIRTDAFYEAQRIKAPVIVTSEKNCMGLPNRTNDSADAIVEDLVSGKTPGVLILDPEKVGEVAVKVALKVTPLRKKFKAIPEVDEILQIVKECRQCG…	Candidatus Bathyarchaeota archaeon	MBS7646949.1	codh	2026714	FALSE	Candidatus Bathyarchaeota archaeon
MDH5769733.1 CO dehydrogenase/acetyl-CoA synthase complex subunit alpha [Candidatus Bathyarchaeota archaeon]	MTGKTTSLKIKELKTDIGLIKDLEITIGRIIEEWEEKMGPTPFPSIKDLREWDHKLLQRYKPLYMPFCDLCCLCTMGKCDLTGDKRGACGLDIKGQQSRIVLLACCIGAATHTGHARHLVEHLIEKYGRDWPIDVGGVSVEVEAPVTRLVCGIRPKKLGDLEEVLDYLEEQIVQLLSATHTGQEGDNIDFESKVFHAGMIDQVGMEVADIAQIASYGFPKADPDAPLTDIGFGVVDTDKPVIMVIGHNVPPAVDIVDYLNDHGLFGDVEVCGLCCTAQDITRYNPKAKIVGPISWQLRAIRSGIADVIVVDEQCIRTDVLIEAKKVGIPVIAASEKNCLGLKDRTLDKAEEVVADLVEGKTPGALILDSAKVGEVAVETALKVAPKRKKIRVIPEVNEI…	Candidatus Bathyarchaeota archaeon	MDH5769733.1	codh	2026714	FALSE	Candidatus Bathyarchaeota archaeon
MDF2957325.1 CO dehydrogenase/acetyl-CoA synthase alpha subunit [Candidatus Alkanophaga volatiphilum]	MAKGILDVAGLENVRIFIGEVAEEEEEWEPMGPHPKPGITTLRNWDFKLLQRYKPFYAPFCDMCCLCTYGKCDLSGNKKGACGIRMDAQQGRIVLLACLIGCTAHAGHARHLLHDLIRKFGRDAPIDFGPEIAVEAPLTRLITGIRPKTIGDMEEVLDYIEEQIVQLSDALHTGQEGSFLDFESKALHMGMLDSLAKEVADIIQIAAYKLPSSHPGGGPDVPLVEVGLGTVDTSKPVILVIGHNVPPAADIADYLMEHGLEDAVELAGICCTAHDTTRYYPKAKIVCALGRQLRAIRLGIADVIVVDEQCIRADIVELAQKTFTPVIATNDKALHGLEDRTYDEPDKVVKDLVEGKVPGVLILDPERVGEVAVKTAMQIAPKRRAMKIIMDDEEFQRWV…	Candidatus Alkanophaga volatiphilum	MDF2957325.1	codh	2971472	TRUE	Candidatus Alkanophaga volatiphilum
MEM0010371.1 CO dehydrogenase/acetyl-CoA synthase complex subunit alpha [Candidatus Bathyarchaeia archaeon]	MVSEKNIRVKIDELKSSIGLLKGFELSIGKIVSEEWLEEVGPTQFPKIPDLREWDLKLLQRYKPFYMPFCDLCCLCTFGKCDLTGDKRGACGINMSAQQSRIVLLACCIGASTHTSHARHLIEHLIEKYGRDHPIDVGGGNVEIEAPITRLVCGIRPRTLGDLEEVLSYLEREIVRLLAATHTGQEANNIDFESKVFHAGMIDHVALEIADIAQISALGYPKADPEAPLVELGLGIVDSTKPVIMVVGHNVPPAAAIVDHLIENNLYGGVEVVGLCCTAHDVTRYNPKAKIVGPISWQLRFIRSGVADVVVVDEQCVRADIIIEAQKVKAPVIATSDVNCIGLPDRTRDSVEKIVEDLVLNGQPGVLILDPEKAAEVAVKTALLIAPKRMKFKALPDVS…	Candidatus Bathyarchaeia archaeon	MEM0010371.1	codh	3045160	FALSE	Candidatus Bathyarchaeia archaeon
HDI42419.1 CO dehydrogenase/acetyl-CoA synthase complex subunit epsilon [Candidatus Bathyarchaeota archaeon]	MAKRALYFKAKELKTSTADAKDVEVAIGRIYEEDWEEPLGPTPFPSIKDLRDWDFKLLSRYRPYYLPYCDVCCLCTFGKCNLSQGRRGACGLDLRAQLSRMVLIACCIGAATHVGHARHLVEHLIEKYGRRCPINVGEDTVEVEAPVTRLVCGVRPKTLGDLEDILDYLETEIVHLLSCAHTGQEGHYLDFESKVLHAGMIDQVGMEIADMAQISAYGFPRAVPDAPLVELGPGTIDRSKPVILVIGHNVPPAVEIVNYLNEHGLYGEVEVCGICCTAHDITRYSPKAKIVGPISWQLRFVRSGLPDVIVVDEQCIRTNLVEEAQKIKAPFIAASEKNCQGLPDRTDDPADEIVEDLVSGKVPGVLILDPDKVGEVAVKTALKVAPLRKKFRSLPSLEE…	Candidatus Bathyarchaeota archaeon	HDI42419.1	codh	2026714	FALSE	Candidatus Bathyarchaeota archaeon
OYT52935.1 MAG: CO dehydrogenase/acetyl-CoA synthase complex subunit epsilon [Candidatus Bathyarchaeota archaeon ex4484_135]	MKVEELASDLLRAKGLTISIGRIFEEEWEEPVGPTPFPEITDLRSWDMRLLKRYRPFYLPWCELCCLCTFGKCDLSKGKRGACGLDLRAQLSRMVLIACCIGASTHTHHARHLLEHLIEKFGRRHPIDVGGPNVYLEAPHIRLVCGIRPRTLGDLEEALDYVETQLVHLLACTHTGQEGHFLDFESKIFHAGMLDHVAMEVADIAQISAYNFPKADPEAPLVELGWGTVDREKPVILVIGHNVPPAVYIVDYLHEKGLYGQVEVCGMCCTAHDVTRYNPGAKIVGPISWQLRFIRAGVADVIVVDEQCVRTDLVEEAQKVKAPFIATSPVACHGLPDRTHDPVEEIVEDLASYKVPGVLILEPEKAAEVAVEVALKVAPKRKPFKALPDVSDIIEGAKR…	Candidatus Bathyarchaeota archaeon ex4484_135	OYT52935.1	codh	2012509	FALSE	Candidatus Bathyarchaeota archaeon ex4484_135
RLI31059.1 MAG: CO dehydrogenase/acetyl-CoA synthase complex subunit epsilon [Candidatus Bathyarchaeota archaeon]	MAKRALYFKAKELKTSTADAKDVEVAIGRIYEEDWEEPLGPTPFPSIKDLRDWDFKLLSRYRPYYLPYCDVCCLCTFGKCNLSQGRRGACGLDLRAQLSRMVLIACCIGAATHVGHARHLVEHLIEKYGRRCPINVGEDAVEVEAPVTRLVCGVRPKTLGDLEEILDYLETEVVHLLSCAHTGQEGHYLDFESKVLHAGMIDQVGMEIADMAQISAYGFPRAAPDAPLVELGPGTVDRSKPVILVIGHNVPPAVEIVNYLNEHGLYGEVEVCGICCTAHDITRYSPKAKIVGPISWQLRFVRSGLPDVIVVDEQCIRTNLVEEAQKIKAPFIAASEKNCQGLPDRTNDPADEIVEDLVSGKVPGVLILDPDKVGEVAVKTALKVAPLRKKFRSLPSLEE…	Candidatus Bathyarchaeota archaeon	RLI31059.1	codh	2026714	FALSE	Candidatus Bathyarchaeota archaeon
RJS85257.1 MAG: CO dehydrogenase/acetyl-CoA synthase complex subunit epsilon [Candidatus Bathyarchaeota archaeon]	MPGKGLHIKLEELKSTIGVLKNLEISIGRLVEERPEEVGPTPFPSITDLREWDMKLLKRYKPFYMPFCDVCCLCTFGKCDLTGNKRGACGLDMAAQQSRIVLLACCIGAATHIAHARHLVEHLVEKYGREHPLDVGGVNVEVEAPVTRLVCGVRPRTLGDLEEILDYLENQVTHLLSATHTGQEGSNIDFESKVLHAGMVDQVGMEVADIAQISAYNFPKADPDVSLVDIGLGVIDKTKPVIMVVGHNVPPAVEIVNYLQKNGLYGMVEVTGLCCTAIDITRYDAKAKIVGPISWQLRYIRSGVPDVIVVDEQCIRADSLIEAQKIKAPLIAASPKNCLGLPNRTNDPPDEIVADLVSGKEPGALILDPEKVGEVAVKTAILVAPKRKKFKSIPNVKDV…	Candidatus Bathyarchaeota archaeon	RJS85257.1	codh	2026714	FALSE	Candidatus Bathyarchaeota archaeon
TFH18861.1 MAG: CO dehydrogenase/acetyl-CoA synthase complex subunit epsilon [Candidatus Bathyarchaeota archaeon]	MSKKNLNIKIDELSSALGTFKGLQIQIGKLVDEEWEEPMGPTPFPQVGTLRNWDRTLLARYKPFYMPFCDLCCLCTYGKCDLTGDKTGACGLTQAGQQSRIVMLACCIGSSTHAAHARHMLNHLMEEYGSDTPLDVALNTNVEAPHVRLVCGIKPETIGDLEEALDYVETQLVQLVAAAHTGQEGDPIDFESKAFHAGMLDHVALEVADIMQVAALGLPKGDPETPMAQVGYGTIDKDKPVIMCIGHNVLPSVDIIDYLMENNLFDEVEIGGLCCTAHDMSRYNKRSKIIGPISWQLKFIKAGIPDLIVVDEQCIRTDVMVQAKAIGVPVIAASEKSCLGLPDRTHDSPDDVVNDLVSGKTPGALIIDPRKIGEIAAKTAIGVRKRRGASKKFDMAELS…	Candidatus Bathyarchaeota archaeon	TFH18861.1	codh	2026714	FALSE	Candidatus Bathyarchaeota archaeon
MEM1565480.1 CO dehydrogenase/acetyl-CoA synthase complex subunit alpha [Candidatus Bathyarchaeia archaeon]	MSKKGLHVRIGELKSDLGLIKNLELSIGRIVEETWAEPMGPTPFPSLTTLREWDVKLLQRYKPFYLPFCDVCCLCTFGKCDLTGGKRGACGIDMAAQQSRIVLLACCIGAATHTGHARHLVEHLIEKYGRRMRLDVGGLNIQVEAPVTRLVCGVKPETLGDLEDILDYVETQITHCLSVCHTGQEGSNLDFESKVFHVGMLDHVGMEVADIAQIAAYNFPKGDPDAPLVDLGYGTVNIEKPVILCIGHNVVPSVGIIDYMKENGLDGEIEVCGLCCTAHDITRYYNRGKIIGPISWQLRFIRSGVPDVVVLDEQCIRTDAFYEAQRIKAPVIVASEKNCMGLPNRTNDPVDIIVEDLVSGKAPGALILDPEKLGEVAVKVALKVSPLRKKFKAIPEVDE…	Candidatus Bathyarchaeia archaeon	MEM1565480.1	codh	3045160	FALSE	Candidatus Bathyarchaeia archaeon
RLG98993.1 MAG: CO dehydrogenase/acetyl-CoA synthase complex subunit epsilon [Candidatus Bathyarchaeota archaeon]	MKKTRIRIDELKSDFATIKGLELSVGRVIEEEWEEPIGPTPFPSITDLREWDLKLLKRYKPFYMPFCDVCCLCTFGKCDLTGDKRGACGLNMPAQQSRIVLLACCIGAATHIGHARHLVDHLIEKFGRRTPINVGGTNVEVEAPVTRLVCGIRPRTLGDLEEVLDYLEEQLTHLLSVTHTGQEGSNIDFESKVFHAGMIDQVGMEIADMAQISAYGFPRADPEAPLVELGFGVVDREKPVIMVIGHNVPPAIEIVDYLNDLGLLGEVEVVGLCCTAHDVTRYNPKAKIVGPISWQLRAIRSGIPDVIVVDEQCIRADALVEAQKIHAPLIAASEKNCLGLENRTDDDPDKIVDDLVNGKVPGVLILDPEKVGEVAVKVALKVAPKRKKFKVIPDVSEVI…	Candidatus Bathyarchaeota archaeon	RLG98993.1	codh	2026714	FALSE	Candidatus Bathyarchaeota archaeon
MCX9025147.1 CO dehydrogenase/acetyl-CoA synthase complex subunit alpha [Candidatus Methanoperedens sp.]	MSVKKGSFVIEGLENVQINIGKIGAGEEQIAEGPTPRPEIISLRNWDYRILDRYNPVYTPTSDMCDMCTYGKCDLTGNKEGACGIDLEGQSARQALMTSIQGAACHSAHGRHLLKYLIKKYGEDFKIDVGPSNLQAPLTETIMGIQPKTIGDFLPVLDYVEEQLTQLMATTNTGQEGASRDFESKALHAGMLDLLGMEVADIIQISCLGFPKSDEKAPMAEIGMGILDPKKPVVICVGHNIAAPAYILDFMDKNAQFDKIEIAGLCCTAHDMTRYNKSAKIIGSMSKELKYIRSGIPDVLVTDEQCVRADILKEAQKLHIPVIATNEKITYGLPDRSNDNVDDIIEDLVSGKQPGVVLLDFEKIGELVPKLAMKIGPIRKAKGFTALPGDDEFKKLVAK…	Candidatus Methanoperedens sp.	MCX9025147.1	codh	2032688	FALSE	Candidatus Methanoperedens sp.
MEM2466115.1 CO dehydrogenase/acetyl-CoA synthase complex subunit alpha [Candidatus Bathyarchaeia archaeon]	MKIGEMKTDFGLIKNLELSIGKIVEETWAEPMGPTPFPSLTALREWDMKLLQRYKPFYLPFCDVCCLCTFGKCDLTGNKRGACGINMAAQQSRIVLLACCIGAATHTGHARHLVEHLIEKYGRRMPLDVGGLNVQVEAPITRLVCGVKPETLGDLEEILDYVETQVTHCLSVCHTGQEGNNLDFESKVFHVGMLDHVGMEVADIAQIAAYGFPKADPDAPLVDLGYGTVNIEKPVILCIGHNVVPSVGIIDYMKENGLDGEIEVCGLCCTAHDFTRYYKRGKIIGPISWQLRFIRSGVPDVVVLDEQCIRTDSFYEAQRIKAPVIVASEKNCMGLPNRTNDPADAIVEDLVSGKIPGALILDPEKVGEVAVKVALRVAPLRKKFKAIPEVDEVLQKAKE…	Candidatus Bathyarchaeia archaeon	MEM2466115.1	codh	3045160	FALSE	Candidatus Bathyarchaeia archaeon
MCW3993147.1 CO dehydrogenase/acetyl-CoA synthase complex subunit alpha [Candidatus Bathyarchaeota archaeon]	MTRKRVNIKIKELKSDLGVIRDLELAFGKVIEEKWDEPMGPTPFPGMTTLRDWDMKLLQRYKPFYLPFCDVCCLCTFGKCDLTGDKRGACGLNMAAQQSRIVLLACCIGAATHIAHARHLIEHLMEKYGPNSPLDVGGLNIDVEAPVTRLVCGIKPEKLRDLEEALDYCEEQVTHCLSVTHTGQEGSNLDFESKVLHVGMVDQLGMEIADLAQTSVLGFPKADPEAPLTDLGFGVADISKPTILVIGHNVPSSVGIIDYLTDKGLLGKAEVVGICCTAHDITRYSSMAKIVGPISWQLRYIRSGLADLIVVDEQCIRADTLVEAQKVKTPVIASSPKSCLGLENRTETPSEKTISDLVEEKVPGVLILDPDKVGEVAVETVMKVAPKRNRFKIIPKIEE…	Candidatus Bathyarchaeota archaeon	MCW3993147.1	codh	2026714	FALSE	Candidatus Bathyarchaeota archaeon
MES0325341.1 CO dehydrogenase/acetyl-CoA synthase complex subunit alpha [Candidatus Bathyarchaeia archaeon]	MSKKDINIKIDELESALGTFKGLQIQIGRLIDEEWEEPMGPTPFPGVATLRNWDRKLLERYKPFYMPFCDLCCLCTFGKCDLTGDKRGACGIDQPGQQSRIVMIACTIGSATHAAHARHMLDHMIEEYGSDTSLDVVLNTKLEAPHIRLVCGYKPKTIGDLEEALDYIERELVQLLAAAHTGQEGDNIDFESKAWHAGMLDHVALEIGDIAQVAALGLPAGEPEPPMAQVGYGTIDKDKPVIMCIGHNVLPSVDIIDYLMEKDLFDEVELGGLCCTAHDMSRYNNRSKIVGPISWQLKFIKAGIPDLIVVDEQCIRTDVMVQAAAIGVPVIAASEKSCLGLPDRTHDDVDKVIDDLVSGNEPGALIIEPRKVGEIAVKVAMGVRKKRGDRKKIEIGELS…	Candidatus Bathyarchaeia archaeon	MES0325341.1	codh	3045160	FALSE	Candidatus Bathyarchaeia archaeon
MEM1563588.1 CO dehydrogenase/acetyl-CoA synthase complex subunit alpha [Candidatus Bathyarchaeia archaeon]	MKTDLGLIKNLELSIGKIVEEAWAEPMGPSPFPSLTTLREWDMKLLQRYKPFYLPFCDVCCLCTFGKCDLTGNKRGACGINMAAQQSRIVLLACCIGAATHTGHARHLVEHLIEKYGRRMPLDVGGLNVQVEAPVTRLVCGVKPETLGDLEEILDYVETQVTHCLSVCHTGQEGSNLDFESKVFHVGMLDHVGMEVADIAQIAAYGFPKADPDAPLVDLGYGTVNIEKPVILCIGHNVVPSVGIIDYMKENGLDGEIEVCGLCCTAHDITRYYKRGKIIGPISWQLRFIRSGVPDVVILDEQCIRTDSFYEAQRIKAPVIVASEKNCMGLPNRTNDPADAIVEDLVSGKIPGALILDPEKVGEVAVKVALKVAPLRKKFKAIPEVGEVLQKAKECRQCG…	Candidatus Bathyarchaeia archaeon	MEM1563588.1	codh	3045160	FALSE	Candidatus Bathyarchaeia archaeon
MEM1543479.1 CO dehydrogenase/acetyl-CoA synthase complex subunit alpha [Candidatus Bathyarchaeia archaeon]	MVDEKGLRIKIGELRSDLGLFKDLEVSIGRVISEEWLEEAGPTQFPSITDLRDWDLKLLQRYKPFYMPFCDLCCLCTFGKCDLTGDKRGACGLNMAGQQSRIVLLACCIGAATHISHARHLVDYLIEKFGRDHPIDVGGLNVEVEAPITRLVCGIKPKTLGDLEDVLGYLERELTRLLAAAHTGQEESNLDFESKVFHAGMIDHVGLEIADIAQISALGFPKAEPEAPLADIGLGVVDSAKPVILVIGHNVPPAAEIVDYLMKNGLYGGVEVTGLCCTAHDVTRYNPKAKIIGPISWQLRFIRSGVADVIIVDEQCIRADTLIEAQKIKAPVIATSDVNCMGLPNRTRDEADRIVEDLVSGKQQGALILDPAKAAEVAVKTALLVAPRRMKFKALPDVS…	Candidatus Bathyarchaeia archaeon	MEM1543479.1	codh	3045160	FALSE	Candidatus Bathyarchaeia archaeon
MCZ7355726.1 CO dehydrogenase/acetyl-CoA synthase complex subunit alpha [Candidatus Methanoperedens sp.]	MIVKKGSFVIEELENVQINIGKVSEGQEQVAEGPTPRPEIIALRNWDYRILDRYNPVYTPTSDMCDYCTYGKCDLTGNKEGACGIDLEGQSARQALMTSIMGAACHTAHGRHLLHYLIKKYGEDHPIDVGPSNLKAPLTETIMGLAPTTIGDFLPVLDYVEEQLTQLIAAANTGQEGSARDFESKALHAGMLDLLGMEVADIIQISCMGLPKSDENTSLAEVGMGILDPKKPVVICVGHNIAAPAYILDYMDRNGQFDKIEIAGLCCTAHDMARYNRASKIIGSMSKELKYIRSGIPDVLVTDEQCVRADILKEAQKLHIPVIATNEKITYGLPDRSNDSVDAIIDDLVSGKQAGVLLLDFEKIGELVPKLAMKIGPIRKAKGLTALPDDEEFRKLVSK…	Candidatus Methanoperedens sp.	MCZ7355726.1	codh	2032688	FALSE	Candidatus Methanoperedens sp.
MCS7124827.1 CO dehydrogenase/acetyl-CoA synthase complex subunit alpha [Candidatus Bathyarchaeota archaeon]	MSRKGLHVKIGELKSDLGLIKNLELSIGRIVEETWAEPTGPTPFPSLTTLREWDMKLLQRYKPFYLPFCDVCCLCTFGKCDLTGGKRGACGIDMAAQQSRIVLLACCIGAATHTGHARHLVEHLIEKYGRRTPLDIGGLNIQVEAPITRLVCGVKPETLGDLEEILDYVETQITHCLSVCQTGQEGNNLDFESKVFHVGMMDHVGMEVADIAQIAAYGFPKGDPEAPLVDLGFGTVNIEKPVILCIGHNVVPSVGIIDYMKENGLDGEIEVCGLCCTAHDITRYYKRGKIIGPISWQLRFIRSGVPDVVVLDEQCIRTDAFHEAQRIKAPVIVTSEKNCMGLSNRTNDPADAIVEDLVSGKNPGVLILDPEKVGEVAVKVALKVAPLRKKFKAIPEVEE…	Candidatus Bathyarchaeota archaeon	MCS7124827.1	codh	2026714	FALSE	Candidatus Bathyarchaeota archaeon
MBE0522142.1 CO dehydrogenase/acetyl-CoA synthase complex subunit epsilon [Candidatus Methanoperedenaceae archaeon]	MAIKKGKFVIEGLENVQINIGKVIEEGAERLIEGPTPKPGITSLRSWDYRIIDRYHPVYTPTSDMCDYCTYGKCDLTGNKEGACGIDLEGQSARQALMTSIMGAACHSAHGRHLLHYLIKRYGEDHPIDVGPSNLKAPLTETIMGIQPETIGDFLPVLAYVEEQLTQLTASANTGQEGSARDFESKALHAGMLDLLGMEVADIIQISCMGLPKAEENTAMAEIGMGILDQGKPVVVCVGHNIAAPAYILDYMDENALFDRIEIAGLCCTAHDMTRYNKTARIIGSMSKELKYIRSGIPDVLVTDEQCVRADILKEASELHIPVIATNEKITYGLPDRSGDSVDDIIDDLASGKEKGALILDLEKVGELVPRLAMKVSPIRKEKGITALPDDEEFGKLVA…	Candidatus Methanoperedenaceae archaeon	MBE0522142.1	codh	2072416	FALSE	Candidatus Methanoperedenaceae archaeon
MBE0523444.1 CO dehydrogenase/acetyl-CoA synthase complex subunit epsilon [Methanosarcinales archaeon]	MVLKKGRFIIEDLENVQINIGEVAYSGAELEAQGPTPKPKIADLRDWDKRLLNRYEPVYSPVCDMCCNCTYGKCDLTGNKEGACGIDMETHQARESLTKTLMGTAAHTAHGRHLLNNLIERFGADHPIEVGFSNLKAPVTQTIMGIAPETIGDFRPVLDYIEEEITQLLATTHTGQEGDANDFESKALHAGMLDLLGMEVADIIQISCLGMPKAIEDTPLVEIGMGSIDNTKPVLLCIGHNVAAVTYIMDYIEEHELSDKIEVAGLCCTAHDMVRYNTNAKIVGSMSKELKYIRSGIPDVIVVDEQCVRADILKEASKLHIPVITTNDKILYGLKDRSDDEIDDIIKELVSGDEPGALVFNYEKVGELVPKLVMEMAPIRKAKGITALPNDEEFKELVS…	Methanosarcinales archaeon	MBE0523444.1	codh	2250255	FALSE	Methanosarcinales archaeon
MEM3874287.1 CO dehydrogenase/acetyl-CoA synthase complex subunit alpha [Candidatus Bathyarchaeia archaeon]	MKTGLGLIKNLELSIGRIVEEAWAEPMGPTPFPSLTALREWDMKLLQRYKPFYLPFCDVCCLCTFGKCDLTGNKRGACGINMAAQQSRIVLLACCIGAATHTGHARHLVEHLIENYGRRMPLDVGGLNIQVEAPVTRLVCGVKPETLGDLEEILDYVETQVTHCLSVCHTGQEGSNLDFESKVFHVGMLDHVGMEVADIAQIAAYGFPKADPDAPLVDLGFGTVNVEKPVILCIGHNVVPSVGIIDYMKENGLDGEIEVCGLCCTAHDITRYYKRGKIIGPISWQLRFIRSGVPDVVVLDEQCIRTDSFYEAQRIKAPVIVASEKNCMGLPNRTNDPADAIVEDLVSGKIPGALILDPEKVGEVAVKVALRVAPLRKKFKAIPEVDEVLQKAKECRQCG…	Candidatus Bathyarchaeia archaeon	MEM3874287.1	codh	3045160	FALSE	Candidatus Bathyarchaeia archaeon
MEM2675375.1 CO dehydrogenase/acetyl-CoA synthase complex subunit alpha [Candidatus Bathyarchaeia archaeon]	MSTLNLYLIGVVFTLSRKGLHVKIGELKSDLGLIKNLELSIGRVVEEKWAEPMGPTPFPSLTTLREWDMKLLQRYKPFYLPFCDVCCLCTFGKCDLTGGKRGACGIDMAAQQSRIVLLACCIGAATHTGHARHLVEHLIEKYGRRMPLDVGGLNIQVEAPVTRLVCGVKPETLGDLEDILDYVETQITHCLSVCHTGQEGSNLDFESKVFHVGMLDHVGMEVADIAQIAAYGFPKGDPDAPLVDLGYGTINIEKPVILCIGHNVVPSIGIIDYMKENGLDGEIEVCGLCCTAHDITRYYKRGKIIGPISWQLRFIRSGVPDVVVLDEQCIRTDALYEAQRIKAPVIVTSEKNCMGLPNRTNDPADAIVEDLVSGKIPGALILDSEKVGEVAVKVALKVA…	Candidatus Bathyarchaeia archaeon	MEM2675375.1	codh	3045160	FALSE	Candidatus Bathyarchaeia archaeon
MEM3090470.1 CO dehydrogenase/acetyl-CoA synthase complex subunit alpha [Candidatus Bathyarchaeia archaeon]	MKSDLGLIKNLELSVGKVVEEAWAEPMGPTPFPSLTSLREWDMKLLQRYKPFYLPFCDVCCLCTFGKCDLTGNKRGACGINMSAQQSRIVLLACCIGAATHTGHARHLVEHLIEKYGRRMPLDVGGLNVQVEAPVTRLVCGVKPETLGDLEDILDYVETQVTHCLSVCHTGQEGSNIDFESKVFHVGMLDHVGMEVADIAQIAAYGFPKADPDAPLVDLGYGTVNIEKPVILCIGHNVVPSVGIIDYMKENGLDGEIEVCGLCCTAHDITRYYKRGKIIGPISWQLRFIRSGVPDVVILDEQCIRTDSFYEAQRIKAPVIVASEKNCMGLPNRTNDSADAIVEDLVSGKIPGVLILDPEKVGEVAVKVALKVAPLRKKFKALPEVDEVLQKAKECRQCG…	Candidatus Bathyarchaeia archaeon	MEM3090470.1	codh	3045160	FALSE	Candidatus Bathyarchaeia archaeon
MCX8170632.1 CO dehydrogenase/acetyl-CoA synthase complex subunit alpha [Candidatus Bathyarchaeota archaeon]	MSRKGLRLKIDEVKTDIGSIKNLEFSIGRIIEEAWAEPMGPTPFPSLTTLREWDMKLLQRYKPFYAPFCDLCCLCTFGKCDLTGNKRGACGINMAAQQSRIVLLACCIGAATHIGHARHLVEHLIEKFGAGTPIDVGGLNVNVEAPITRLVCGIKPETLGDLEEVLDYVETQLTHLLSATHTGQEGSNIDFESKIFHAGMIDHVGLEVADIAQIAAYGFPKADPDAPLVDLGFGTINAEKPVILCIGHNVIPSTEIIDYIQDNGLKDQVEVVGLCCTAHDITRYYPGGKIVGPISWQLRFIRSGVADVIVLDEQCIRSDAFIEAEKVKAPVIVTSEKNCMGLPNRTSDPVDAIVDDLVNGRASGALILDPEKVGKVAVEVALKVAPLRKKRKALPESEE…	Candidatus Bathyarchaeota archaeon	MCX8170632.1	codh	2026714	FALSE	Candidatus Bathyarchaeota archaeon
PWB50076.1 MAG: CO dehydrogenase/acetyl-CoA synthase complex subunit epsilon [Candidatus Methanoperedenaceae archaeon]	MTLKKGSFIIEELENVQINIGKVGAKEEEIPEGPTPRPEIIGLRNWDNCIIDRYNPVYTPTADTCDYCTYGKCDLTGNKEGACGIDLEGQSARQALLISIMGSACHSAHGRHLLNYLIKKYGEDFPIDVGPSNLKAPLTETIMGITPKTIGDFIPVLEYVEEQLTQLIAATNTGQEGSSRDFESKALHAGMLDLLGMEVADIIQISCLGFPKSDEKAPLAEIGMGILDPKKPVVICVGHNIAAPAYILDFMDKNGQFDKIEIAGLCCTAHDMTRYNKTAKIIGSMSKELKYIRSGIPDVLVTDEQCVRADILKEAQKLHIPVIATNEKIMYGLPDRTNDSVDAIIEDLVSGKQQGVLLLDFEKVGELVPKLAMKMGPIRKAKGLTALPDDKEFKLLVAK…	Candidatus Methanoperedenaceae archaeon	PWB50076.1	codh	2072416	FALSE	Candidatus Methanoperedenaceae archaeon
HUV54425.1 CO dehydrogenase/acetyl-CoA synthase complex subunit alpha [Candidatus Krumholzibacteriaceae bacterium]	MSKKDLRLKINELSSSIGVFKGLDIQVGRIVDEEWEEPMGPTPMPGVSTLRDWDRKLLKRYKPFYMPFCDLCCLCTFGKCDLTGDKKGACGLTMAGQQSRIVMLACCIGASTHAAHGRHMLEHLIEQYGRDYPLDVALNTTVEAPHVRLVCGIKPRTLRDLEDALDYVETQIVQLVAAAHTGQEGDNIDFESKAFHAGMLDHVALEVADIMQIATLGFPKGDPEAPMAEVGYGTIDPQKPVIMCIGHNVLPSVDIIDYMMDNNLFGEVEVGGLCCTAHDMSRYNKRSKIVGPISWQLKFIKAGIPDLIVVDEQCIRTDVMDHAKEIGVPVIAASEKSCLGLPDRTHDPVNAIIDDLVSGREPGVLLIEPDKVGEVAVKTAIEVRKRRGEKKLFNIGEIS…	Candidatus Krumholzibacteriaceae bacterium	HUV54425.1	codh	2910164	FALSE	Candidatus Krumholzibacteriaceae bacterium
HEX7576230.1 CO dehydrogenase/acetyl-CoA synthase complex subunit alpha [Candidatus Methanoperedens sp.]	MNVKKGSFVIEGLENVQINIGKVGAEEEQIAEGPTPRPEIISLRNWDYRLLDRYNPVYTPTSDMCDMCTYGKCDLTGNKEGACGIDLEGQSSRQALMTSIQGAACHSAHGRHLLNYLIKKYGEDFKIDVGPSNLQAPLTETIMGIQPRTIGDFLPVLDYVEEQLTQLMATTNTGQEGASRDFESKALHAGMLDLLGMEVADIIQISCLGFPKSDEKAPMAEIGMGILDPKKPVVICVGHNIAAPAYILDFMDKNAIFDKIEIAGLCCTAHDMTRYNKSAKIIGSMSKELKYIRSGIPDVLVTDEQCVRADILKEAQKLHIPVIATNEKITYGLPDRSNDNVDDIIEDLVSGKQPGVVLLDFEKIGELVPKLAMKIGPIRKAKGFTALPDDDEFRKLVAK…	Candidatus Methanoperedens sp.	HEX7576230.1	codh	2032688	FALSE	Candidatus Methanoperedens sp.
MBS7658942.1 CO dehydrogenase/acetyl-CoA synthase complex subunit epsilon [Candidatus Bathyarchaeota archaeon]	MSKKTLKLKIGELKTSLGEIKDFEISIGRILEETWEEEVGPTPFPSISDLRNWDLKLLERYKPFYMPFCDVCCLCTMGKCDLTKDKRGACGLTMPAQQSRIVLLACCIGAATHTAHARHLVEHLIEKYGKKWVIDVGGVNIEVEAPIIRLVCGIKPKTLGDLEEVLDYVEKEIVQLLSATHTGQEGSFIDFESKIFHAGMLDHVALEVADIAQISAYGFPKADPEAPLVEIGFGVVDKSKPTILVIGHNVPSAISIVDYLEDIGLRDKVEVCGICCTAHDLSRYDPKAKIVGPISWQLRFIRSGIPDVIVVDEQCIRADALIEAQKIKAPLIATSEKNCLGLLDRTGDQPSEVIKDLVDGKIPGALILDHDKVGEIAVKTALLIAPKRIKFKSIPDIQS…	Candidatus Bathyarchaeota archaeon	MBS7658942.1	codh	2026714	FALSE	Candidatus Bathyarchaeota archaeon
MEM2586843.1 CO dehydrogenase/acetyl-CoA synthase complex subunit alpha [Candidatus Bathyarchaeia archaeon]	MGIGFKLDFEKNLRLRIGEIKSDIGVLKNIEVSIGKVIGEEWAEEIGPTPFPSIVDLREWDFKLLQRYKPFYMPFCDLCCLCTFGKCDLTGDKRGACGLNMTGQQSRIVLLACCIGAATHTSHARHLIEHLIGKFGRDRPLDVGGLNVEVEAPITRLVCGVKPRTLGDLEDILGYLEREIVRLLAATHTGQEESNLDFESKVFHAGMIDHVALEIADIAQISALGFPKADPEAPLTEIGLGVVDSTKPVILVIGHNVPPAAAIVDYLMDNGLYGGVEVTGLCCTAHDVTRYNPKAKIVGPISWQLRFIRSGVADVIVVDEQCIRADTLIEAQKIRAPVIATSDVNCIGLPNRTGDEVNKIVEDLVSGSQPGALILDPAKAAEVAVKTALLIAPKRMKFK…	Candidatus Bathyarchaeia archaeon	MEM2586843.1	codh	3045160	FALSE	Candidatus Bathyarchaeia archaeon
HID17165.1 CO dehydrogenase/acetyl-CoA synthase complex subunit epsilon [Candidatus Bathyarchaeota archaeon]	MAKKPLKLRIEELKTSLGEVKGLEISLGKVMEEVWKEPVGPTPFPSIAELRSWDLKLLERYKPFYMPFCDVCCLCTMGKCDLTKDKRGACGLSMPAQQSRIVLLACCIGAATHTAHARHLVEHLIEKYGGRHPIDVGGVNVEVEAPHIRLVCGMKPMVLEDLEEALDYVETELIQLLSATHTGQEGDPIDFESKVFHAGMLDHVAMEVADIAQISAYGFPKADPESPLTDIGFGVVDKSKPVILVIGHNVPSAISIVDYLEESGLMGEVEVCGICCTAHDLSRYNPKAKIVGPISWQLRFIRSGIPDVIVVDEQCIRADSLVEARKMKAPLIATSDKNCLGLPDRTGDESMRIVEDLANGRAPGALILDPDKVGEVAVKTALLISPKRSKFKATPDAQE…	Candidatus Bathyarchaeota archaeon	HID17165.1	codh	2026714	FALSE	Candidatus Bathyarchaeota archaeon
MDH5374937.1 CO dehydrogenase/acetyl-CoA synthase complex subunit alpha [Candidatus Bathyarchaeota archaeon]	MSRKGVHVKIDELKTNIGLIKNLELSIGRIVEEKWAEPMGPTPFPGITTLREWDMKLLQRYKPFYLPFCDVCCLCTFGKCDLTGDKRGACGLNMAAQQSRIVLLACCIGAATHIAHARHLVEHLIEKYGRNSPIDVGGLNIDVEAPVTRLVCGIKPEKLKDLEDALDYCEEQVTHLLSATHTGQEGSNLDFESKVLHAGMVDQVGMEIADLAQISVLGFPKADPEAPLTDLGFAIADISKPTILVVGHNVPSSVGIIDYLTDKGLMGKVEVVGICCTAHDITRYSSMAKIVGPISWQLRYIRSGLADLIVVDEQCIRADALVEAKKVKAPVIASSPKNCLGLENRTKSPSKEIISDLVEEKVPGVLILDPDKVGEVAVETVMKVAPRRNKFSVIPKIEE…	Candidatus Bathyarchaeota archaeon	MDH5374937.1	codh	2026714	FALSE	Candidatus Bathyarchaeota archaeon
MDH5449959.1 CO dehydrogenase/acetyl-CoA synthase complex subunit alpha [Candidatus Bathyarchaeota archaeon]	MARRAAHVKVGELKTDIAVLKNLEVSIGRIFDETWTEPVGPTPFPSVTDLREWDFKLLQRYKPFYLPFCDVCCLCTFGKCDLTGDKRGACGLNMAAQQSRIVLLACCIGAATHIAHARHLVEHLIEKYGRNRSLNVGGLNIDIEAPVTRLVCGIRPITLKDVKDALDYCEEQVTHLLSAAHTGQEGSNLDFESKVLHAGMVDQVGMEIADLAQISVLGFPKADPEAPLTDLGFGIADTSKPTILVIGHNVPSSIGIIDYLTDKGLLGKVEVVGICCTAHDITRYSSMAKIVGPISWQLRYIRSGLADLVVVDEQCIRADALVEAQKVKAPIIASSPKNCLGLENRTKSPSKDVVSDLVEKKIPGVLILDPNKVGEVAVETVMTVAPKRKKFKNIPEIEE…	Candidatus Bathyarchaeota archaeon	MDH5449959.1	codh	2026714	FALSE	Candidatus Bathyarchaeota archaeon
MDD1744622.1 CO dehydrogenase/acetyl-CoA synthase complex subunit alpha [Candidatus Methanoperedens sp.]	MIVKKGKFVIEGLENVQINIGAIGEEEAQLEAEGPTPRPDIISLRNWDYRILDRYNPAYTPTSDMCDYCTYGKCDLTGNKEGACGIDLEGQSAREALRICITGAACHTAHGRHLFNYFIKKYGKDHPIDVGPSNLKAPLTETIMGIQPQTIGDFLPVLEYIEEQLTQLIAVTHTGQEGSARDFESKTLHAGMLDHLGMEVADILQISCLGFPKSDEKAPLAEIGMGILDPKKPVVICIGHNIAAPAYILDYMDSNGLFDKIEIAGLCCTAHEMTRYNRTAKIIGSMSKELKYIRSGIPDVLVTDEQCVRADILKEAKELHIPVIATNEKITLGLPERSNDSIDAIIQDLVSGKQAGALILDPEKVGELVPKLAMKMGPIRKAKGLTALPDDEEFKKLVA…	Candidatus Methanoperedens sp.	MDD1744622.1	codh	2032688	FALSE	Candidatus Methanoperedens sp.
MCX9026989.1 CO dehydrogenase/acetyl-CoA synthase complex subunit alpha [Candidatus Methanoperedens sp.]	MTPKKGSFVIEELENVQINIGKVGAEEEQIAQGPTPRPEIIGLRNWDYRIIDRYNPVYTPTGDTCDFCTYGKCDLTGNKEGACGIDLEGQSARQALLISIMGSACHSAHGRHLLNYLIKKYGADFPIDVGPSNLKAPLTETIMGITPKTIGDFIPVLEYVEEQLTQLIAATNTGQEGAARDFESKALHAGMLDLLGMEVADIIQISCLGFPKSDEKAPLAEMGMGILDPRKPVVICVGHNIAAPAYILDHMDKNGLFDKIEIAGLCCTAHDMTRYNKTAKIIGSMSKELKYIRSGIPDVLVTDEQCVRADILKEAQKLHIPVIATNEKITYGLPDRSNDNVDDIIDDLVSGKQPGVVLLDFEKIGELVPKLAMKIGPIRKAKGYTALPDEEEFKKLVSK…	Candidatus Methanoperedens sp.	MCX9026989.1	codh	2032688	FALSE	Candidatus Methanoperedens sp.
MEM3696433.1 CO dehydrogenase/acetyl-CoA synthase complex subunit alpha [Candidatus Bathyarchaeia archaeon]	MKTDVGLIKNLELSIGKIIEEAWTETMGPTPFPSLTALREWDMRLLQRYKPFYMPFCDVCCLCTFGKCDLTGNKRGACGINMSAQQSRIVLLACCIGAATHIGHARHLVEHLIEKYGSNYPLDVGGLNVEVEAPVTRLVCGIKPQTLGDLEEVLDYLETQVTHLLSVTHTGQEGSNIDFESKVFHAGMVDQVGMEVADIAQIAVYGFPKADPNAPLVDLGFGTVNVQKPVILCIGHNVVPSVGIIDYMKESGLDGEIEVCGLCCTAHDITRYYKRGKIIGPISWQLRFIRSGVSDVVVLDEQCIRADALYESEKVKAPVIVASEKNCMGLPNRTNDPADAIVEDLVSGKTPGVLILDPEKVGEVAVKVALKVAPLRKKFKAIPEADEVIQRAKECRQCN…	Candidatus Bathyarchaeia archaeon	MEM3696433.1	codh	3045160	FALSE	Candidatus Bathyarchaeia archaeon
MBS7654253.1 CO dehydrogenase/acetyl-CoA synthase complex subunit epsilon [Candidatus Bathyarchaeota archaeon]	MGEEKNLRIKIGELKSDIGLLKNLEISIGKLISEEWVEEAGPTAFPSITDLREWDLKILQRYKPFYMPFCDVCCLCTFGKCDLTGDKRGACGLNMAGQQSRIVLLACCIGAATHISHARHLVDHLIEKFGRDHPINVGGLNVEVEAPVTRLVCGVKPKTLSDLEDVLNYVERELTRLLSATHTGQEESNIDFESKVFHAGMIDQVGMEVADIAQVSALGFPKADPEAPLAEIGFGVADITKPVILVIGHNVPSAAEIVDYLMENGLYGGVEVTGLCCTAHDITRYNPRAKIVGPISWQLRFIRSGIPDVIVVDEQCIRADTLIEAQRIKAPVIATSDVNCLGLPDRTKDDVDKIVRDLASGASLGALILDPAKAGEVAVKTTLLAAPKRMKFKAIPDTS…	Candidatus Bathyarchaeota archaeon	MBS7654253.1	codh	2026714	FALSE	Candidatus Bathyarchaeota archaeon
MCK4478380.1 CO dehydrogenase/acetyl-CoA synthase complex subunit epsilon [Candidatus Bathyarchaeota archaeon]	MAKKDLFLKAKELKTDVTVLKDVELSIGKILDKTWTEPVGPTPLPSITDLREWDFKLLERYKPFYLPFCDVCCLCTFGKCDLTGDKRGACGLDMAAQQSRMVLLACCIGAATHIAHARHLVKHLTEKFGRNCPIDVGGINIEVEAPVTRLVTGIRPKTLKDVEGALDYCEEQLTHLLSATHTGQEGSNLDFESKVLHAGMVDQVGMEIADMAQISAYGLPKGDPEAALTEIGWGVADVSKPVILVIGHNMPSAVGIIDYLKDKGMYNAVEVVGICCTAIDMTRYSPSMAKIIGPISWQLRFIRSGLPDLIVVDEQCIRADTLIEAQKIKTPVIASSSKSCLGLENRTDSPAEGIISDLVERKVPGVLILDPEKVGEVAVETVTAIAPKRKKFNIIPKRE…	Candidatus Bathyarchaeota archaeon	MCK4478380.1	codh	2026714	FALSE	Candidatus Bathyarchaeota archaeon
MDP3104315.1 CO dehydrogenase/acetyl-CoA synthase complex subunit alpha [Candidatus Methanoperedens sp.]	MIIKKGKFVIEGLENVQINIGAIGEEEAQLEAEGPTPRPEVITLRNWDYRLLDRYNPTYTPTSDMCDYCTYGKCDLTGNKEGACGIDLEGQSAREALRICITGAACHTAHGRHLFNYFIKKYGKDHPIDVGPSNLKAPLTETIMGIQPQTIGDFLPVLEYIEEQLTQLTAVTHTGQEGSARDFESKTLHAGMLDLLGMEVADILQISCLGFPKSDEKAPLAEIGMGILDPKKPVVICIGHNIAAPAYILDYMDSKGLFDKIEIAGLCCTAHEMTRYNKTAKIIGSMSKELKYIRSGIPDVLVTDEQCVRADILKEAQKLHIPVIATNEKITYGLPDRSNDSVDAIIEDLVSGKQAGALLLDFEKIGELVPKLAMKMGPIRKAKGLTAFPNEEEFRKLVA…	Candidatus Methanoperedens sp.	MDP3104315.1	codh	2032688	FALSE	Candidatus Methanoperedens sp.
MDH5779399.1 CO dehydrogenase/acetyl-CoA synthase complex subunit alpha [Candidatus Bathyarchaeota archaeon]	MVWGASLSKKALHIKIKELKSDIAVAKDVEVSIGRIFDETWTEPVGPTPFPSITDLREWDFKLLQRYKPFYLPFCDVCCLCTFGKCDLTGDKRGACGLNMAAQQSRIVLLACCIGAATHIAHARHLVEHLMEKYGRNIPLDIGGLNIEVEAPVTRLVCGIKPEALKDLEDALDYCEEQVTHLLSATHTGQEGSNLDFESKVLHAGMVDQVGMEIADLAQISVLGLPKADPEAPLADLGFGIADISKPTILVIGHNVPSSVGIIDYLTDKGMLGEVEVVGICCTAHDITRYSSMAKIVGPISWQLRYIRSGLADLIVVDEQCIRADALVEAQKVKAPVIASSPKNCLGLENRDKNPSKEIISDLVEEKVPGVLILDPDKVGEVAVETVMAVAPKRKKFKV…	Candidatus Bathyarchaeota archaeon	MDH5779399.1	codh	2026714	FALSE	Candidatus Bathyarchaeota archaeon
MEM3725579.1 CO dehydrogenase/acetyl-CoA synthase complex subunit alpha [Candidatus Bathyarchaeia archaeon]	MNRKNVNVKIDELKTDIGIFKNLQLSIGKLAEEKWTEPMGPTPFPSLTALRDWDMKLLQRYKPFYLPFCDVCCLCTFGKCDLTGNKRGACGINMSGQQSRIVLLACCIGAATHIGHARHLVEHLIEKFGRNMPLDVGGLNVQVEAPVTRLVCGVKPETLGDLEEVLDYVETQLTHLVSVTHTGQEGSNLDFESKVLHAGMIDQVGMEVADIAQIAAYGLPKADPEAPLVDLGYGTINIEKPVILCIGHNVVPSVGIIDYMKENGFDGEIEVCGLCCTAHDITRYYKRGKIVGPISWQLRFIRSGVPDVVVLDEQCIRADAFYEAQKIKAPVIVASEKNCMGLPNRTNDPADAIVEDLVSGKAPGALILDPEKVGEVAVKVALKVAPLRKKFKVIPEVEE…	Candidatus Bathyarchaeia archaeon	MEM3725579.1	codh	3045160	FALSE	Candidatus Bathyarchaeia archaeon
MBS7633256.1 CO dehydrogenase/acetyl-CoA synthase complex subunit epsilon [Candidatus Bathyarchaeota archaeon]	MARKGVHVKIDELKSDFGLLKNFELSVGRVIEEKWTEPMGPTPFPSVIALRDWDMKLLQRYRPFYLPYCDVCCLCTFGKCDLTQDKRGACGLNMASQQSRIVLLACCIGAATHIAHGRHLVEHLIEKYGRNSPLDIGGLNIDIEAPVTRLVCGIKPEKLRDLEDVLDYCEEQVTRLLSSTHTGQEGSNLDFESKVFHAGMVDQVGMEVADIAQISVLGFPKADPEAPLADLGFGIADVSKPTILVIGHNVPSSVGIVDYLTEKGLAGKVEVVGICCTAHDITRYNSMAKIVGPISWQLRYIRSGLADLIVVDEQCIRADTLIEAQKVKTPVIASSEKNCLGLENRTETPPEKTIADLVENRVPGVLILDSDKVGEVAVETVIKVAPKRGKFKIIPEIEK…	Candidatus Bathyarchaeota archaeon	MBS7633256.1	codh	2026714	FALSE	Candidatus Bathyarchaeota archaeon
MEM1551973.1 CO dehydrogenase/acetyl-CoA synthase complex subunit alpha [Candidatus Bathyarchaeia archaeon]	MRTGLGLIKNLELSVGKIVEEAWAEPMGPTPFPSMTALREWDMKLLQRYKPFYLPFCDVCCLCTFGKCDLTGNKRGACGINMSAQQSRIVLLACCIGAATHTGHARHMVEHLIEKYGRRMPLDVGGLNVQVEAPITRLVCGVKPETLGDLEEVLDYVETQVTHCLSVCHTGQEGSNFDFESKVFHVGMLDHVGMEVADIAQIAAYGFPKADPDAPLVDLGYGTVNIEKPVILCIGHNVVPSVGIIDYMKENGLDGEIEVCGLCCTAHDITRYYKRGKIIGPISWQLRFIRSGVPDVVVLDEQCIRTDSFYEAQRIKAPVIVASEKNCMGLPNRTNDPADAIVEDLVSGKILGALILDPEKVGEVAVKVALKVAPLRKKFKAIPEVDEVLQKAKECRQCG…	Candidatus Bathyarchaeia archaeon	MEM1551973.1	codh	3045160	FALSE	Candidatus Bathyarchaeia archaeon
TET20220.1 MAG: CO dehydrogenase/acetyl-CoA synthase complex subunit epsilon [Candidatus Bathyarchaeota archaeon]	MELVKKGLLVKVKELKTDVAVVKDLEVSIGRIVDKTWTEPVGPTPFPSMTDLREWDFKLLQRYKPFYLPFCDVCCLCTFGKCDLTGDKRGACGLNMASQQSRMVLLACCIGAATHISHARHLVEHLIEKYGRNSPLDVGGLSIDIEAPVTRLVCGVRPKTLKDLGDILDYCEGQVTTLLAATHTGQEGSNLDFESKVLHAGMVDQVGMEIADLAQISVYGFPKAEPEAALTDLGFGVADISKPTILVIGHNVPSSIGIIDYLTDKGLLGKVEVVGICCTAHDITRYSSMAKIVGPISWQLRYIRSGLADLIVVDEQCIRADALVEAKKVKTPVIASSPQNCLGLKNRTESPSEAVISDLVEGKVPGVLILDPDKVGEVAVETVRAVAPKRNKFNVIPEI…	Candidatus Bathyarchaeota archaeon	TET20220.1	codh	2026714	FALSE	Candidatus Bathyarchaeota archaeon
MCD6492358.1 CO dehydrogenase/acetyl-CoA synthase complex subunit epsilon [Archaeoglobaceae archaeon]	MVFELKKGAFVIDELKNVSIRIGDVVEEEEEKGVIMGPTPMPKIADLRDWDMFLLKRYKPFYAPYCDMCCLCTMGKCDLTENKRGACGLNLAAQTGRIVTIACAVGVSAHCGHARHMMHDIEHIFGDSSEIPVDFGPEIDVVAPLTELITGIRPKTVADFKKVLDYCEEQIVQVVDSIHTGQEGSYLDYESKALHLGMIDSLSKEVADIIQMCAFGFPKGEDNQPFIEIGMGTIDMNKAVVLVIGHNAPPAANIADYIEDNGLEDEVDIAGICCTANDLTRYYQKAKIAAALSRQLKVVRAGLADVIVIDEQCIRADIMYHAGKLGIPVICTNDKAMHGLRDMTKEDPKDIIKYILDGAPGVVILDPLKVGEVAVTIARERRKKREGGVKPVLSEEEFM…	Archaeoglobaceae archaeon	MCD6492358.1	codh	2511821	FALSE	Archaeoglobaceae archaeon
MEM3731372.1 CO dehydrogenase/acetyl-CoA synthase complex subunit alpha [Candidatus Bathyarchaeia archaeon]	MSRKGVHIKVDELKTDVGLFKNIEFSIGKIVEETWAEPMGPTPFPSLTTLREWDMKLLQRYKPFYMPFCDLCCLCTFGKCDLTGNKRGACGIDMAGQQSRIVLLACCIGAATHIGHARHLVDHLIEKYGRRYPLDVGGLNVQVEAPVTRLVCGIKPQTLGDLEEILDYLETQVTHLLSVTHTGQEGNNLDFESKVLHAGMIDQVGMEVADIAQIAAYGFPKADPDAPLVDLGYGTINIEKPVVLCIGHNVVPAVGIIDYMKENGFDGEIEVCGLCCTAHDITRYYKRGKIIGPISWQLRFIRSGVPDVVVLDEQCIRTDSFYEAQKIKAPVIVTSEKNCMGLPNRTNDPADAIVEDLISGKTPGVLILDPEKVGEVSVKVALKIAPLRRKFKAIPEVED…	Candidatus Bathyarchaeia archaeon	MEM3731372.1	codh	3045160	FALSE	Candidatus Bathyarchaeia archaeon
KYH41259.1 MAG: acetyl-CoA decarbonylase/synthase complex subunit alpha [Candidatus Bathyarchaeota archaeon B63]	MIYAGTVCLLPKKEFVIKIKDLKTDIGILKDFELSIGKIIEEWEEEAGPTEFPTIKDLREWDFKLLQRYRPFYMPFCDVCCLCTFGKCDLTGNKRGACGLDMSAQQSRIVLLACCIGAATHIAHARHLLEHLIEKYGSDHPIDVGGINVEVEAPITRLVCGIKPRKLGDLEDVLDYLERQVTQLLSATHTGQEGSNLDFESKVFHAGMIDQVGMEVADIAQIAAYGFPKADPDAPLVDIGFGTADPTKPVILVIGHNVPPAIEIIDYLTENGLYDQVEVTGLCCTAHEITRYNPKAKIVGPISWQLRFIRSGVPDVIVVDEQCIRADSLIEAQKVKAPLIATSDKNCLGLKDRTNDPADAIVSDLLSGKTPGVLILDPAKAGEVAVRTAIGVAHKRKKF…	Candidatus Bathyarchaeota archaeon B63	KYH41259.1	codh	1779372	FALSE	Candidatus Bathyarchaeota archaeon B63
MBX5321450.1 CO dehydrogenase/acetyl-CoA synthase complex subunit epsilon [Candidatus Bathyarchaeota archaeon A05DMB-3]	MKTDVGLVKNLELSIGKIVEEAWAEPMGPTPFPSLTALREWDLKLLQRYKPFYLPFCDVCCLCTFGKCDLTGNKRGACGINMSAQQSRIVLLACCIGAATHIGHARHLLEHLIEKFGRRMPLDVGGLNVQVEAPITRLVCGVKPETLGDLEEILDYVETQVTHLLSVVHTGQEGSNLDFESKVFQTGMIDHVGMEVADIAQIAAYGFPKADPDAPLVDLGYGTVNVEKPVILCIGHNVVPSVGIIDFMKENGLDGEIEVCGLCCTAHDFTRYYKRGKIIGPISWQLRFIRSGVPDVVILDEQCIRTDSFYEAQRIKAPVIVASEKNCMGLPNRTNDPADAIVEDLVSGKTPGALILDPEKVGEVAVKTALKVAPLRKKFKAIPEVEEVLQRAKDCRQCG…	Candidatus Bathyarchaeota archaeon A05DMB-3	MBX5321450.1	codh	2735514	FALSE	Candidatus Bathyarchaeota archaeon A05DMB-3
HMB45602.1 CO dehydrogenase/acetyl-CoA synthase complex subunit alpha [Candidatus Methanoperedens sp.]	MTLKKGSFVIEGLENVQINIGKAGAAEEQIAEGPTPRPEIISLRNWDYRLLDRYNPVYTPTGDTCDYCTYGKCDLTGNKEGACGIDLEGQSARQALMTSIMGAACHSAHGRHLLNYLIKKYGEDFKIDVGPSNLQAPLTETIMGIQPKTIGDFIPVLEYVEEQLTQLIAVTNTGQEGSSRDFESKALHAGMLDLLGMEVADIIQISCLGFPKSDEKAPMAEIGMGILDPKKPVVICVGHNIAAPAYILDHMDKNGLFDKIEIAGLCCTAHDMTRYNKSAKIIGSMSKELKYIRSGIPDVLVTDEQCVRADILKKAQKLHIPVIATNEKITYGLPDRSNDSVDDIIEDLVSGKQPGVVLLDFEKIGELVPKLAMKMGPIRKAKGLTALPNDKEFKKLVAK…	Candidatus Methanoperedens sp.	HMB45602.1	codh	2032688	FALSE	Candidatus Methanoperedens sp.
KAF5410242.1 MAG: Acetyl-CoA decarbonylase/synthase complex subunit alpha 2 [ANME-2 cluster archaeon]	MAIKKGQFTIENLENVQINIGSVVSSGKAEEKEKAKGPTPAPDIHGLRDWDMRLLKRYEPVYSPICDMCCYCTYGKCDLTGNKEGACGINQEAHQAREAMLRTLTGASAHAGHGRHLLNHLIERFGADHPIDVGPTNIKAPVTQTVLGIKPETIGDFVPVLDYVEEQITQLLATTHIGQEGAAIDFESKALHAGMVDHVGMEVSDIIQISCFDMPKSQADAPLVDVGMGIIDSTKPVLLCIGHNVAAVTYIMDYMEEHDLFDKIELAAICCTAHDMTRVNPKAKVVGSLSKQLKYIRSGIPDLIIVDEQCIRADMMRETSKLHIPVIATNDKVMYGLPDRSKDDIDDIIRDLASGEQPGVLLFDYDKVGELAPKLVMKMAPIRKEIGITALPSDDEFRK…	ANME-2 cluster archaeon	KAF5410242.1	codh	2056317	FALSE	ANME-2 cluster archaeon
MCK4440124.1 CO dehydrogenase/acetyl-CoA synthase complex subunit epsilon [Candidatus Bathyarchaeota archaeon]	MARKGVNVKIKELKTDVALIKDLELSIGRVIKEKWAEPMGPTPFPGITSLREWDMKLLKRYKPFYLPFCDVCCLCTMGKCDLTGDKRGACGLNMAAQQSRIVLLACCIGAATHTAHARHLVEHLIEKYGGTSPIDVGGLNIDVEAPVTRLVCGIKPEILRDLEDALDWCESEVTHLLSATHTGQEGSNVDFESKVLHAGMVDQVGMEIADMAQISAYGFPKGDPEAPLTEIGWGVADVTKPVILVIGHNVPSAVGIIDYLKEKEMYNDVEVVGICCTAIDMTRYSHSMAKIVGPISWQLRFIRSGLPDLIVVDEQCIRADALVEAQKIKAPVIASSSKNCLGLENRTESPAEEIISDMVEGKVPGVLILDPEKVGEVAVETVTAIAPKRNKFKIIPETE…	Candidatus Bathyarchaeota archaeon	MCK4440124.1	codh	2026714	FALSE	Candidatus Bathyarchaeota archaeon
MEM4576525.1 CO dehydrogenase/acetyl-CoA synthase complex subunit alpha [Candidatus Nezhaarchaeales archaeon]	MVEKGPLKFSVKELTSGLVHAKDVEVAIGRLAMEEEWEPLGPTPFPTISTLRAWDHLLLNRYKPFYAPFCDYCCLCTYGKCDLSKGKLGACGLDMKGQTARIVLIACCIGASTHLAHARHMVDHLIKKYGEDYPINLGQDIAIEMPHARLITGIKPKTLGDLAYLLNYCEEQVTQCLAASHTGQEGSYIDFESKALHVGMIDHLAMEIADVAQIITFKFPKGDPNAPLTWVGLGVLDLTKPVVLCIGHNVSAGIGVIDYLEKTGLGGPGETVEIGGLCCTAHDITRYRDQAKIVGPISDQLRIIRSGAADAIMVDEQCIRTNVVYEAQRVKTPVIAVSDKASYGLPDVSELPIEKIVNMLVSGSTPGVFLPDLEKAGAVTAITAIRMAPVRQKFKVIPD…	Candidatus Nezhaarchaeales archaeon	MEM4576525.1	codh	2952944	FALSE	Candidatus Nezhaarchaeales archaeon
MBS7610066.1 CO dehydrogenase/acetyl-CoA synthase complex subunit epsilon [Candidatus Bathyarchaeota archaeon]	MKMKEFRTELGVFKDLEISIGRIFEETWPEPLGPTPFPSIIALRDWDFKLLKRYKPFYMPFCDVCCFCTMGKCDLTGDKRGACGLTMASQQSRIVLLACCIGAATHIAHARHLVEHLIGLYGRDCPIDVGGTNVEVEAPITRLVCGIRPRTLRDLEDILDYLEGQIVQLLSATHTGQEGSPLDFESKVLHAGMIDHVGMEVADIAQISALGFPKADPEAPLTDIGWGVVDSSKPVILVVGHNVPSAAEIVDYLMDRALYEKIEVAGICCTAHDVARYNPRAKIVGPLSWQARFIRSGLADVIVLDEQCIRADTLLEAQKVRAPLIATSDKNCLGLQNRTGDKAEEIVADLVAGKAPGVLILDPVLVGEVAVRTAMEVAPKRRKFKVLPSTAEVIEGSKA…	Candidatus Bathyarchaeota archaeon	MBS7610066.1	codh	2026714	FALSE	Candidatus Bathyarchaeota archaeon
MEM3578999.1 CO dehydrogenase/acetyl-CoA synthase complex subunit alpha [Candidatus Bathyarchaeia archaeon]	MRSDFGLIKNLELSISRIVEETWTEPMGPTPFPALTTLREWDMKLLQRYKPFYLPFCDVCCLCTFGKCDLTGGKRGACGIDMSAQQSRIVLLACCIGAATHTGHARHLIEHLIEKYGRRMPLDVGGLNIQVEAPVTRLVCGVKPETLGDLEDVLDYVETQITHCLSVCHTGQEGSSLDFESKVFHVGMVDHVGMEVADIAQIAAYGFPKGDPDAPLVDLGYGTVNIEKPVILCIGHNVVPSVGIIDYMKENGLDGEIEVCGLCCTAHDITRYYNRGKIIGPISWQLRFIRSGVPDVVVLDEQCIRTDAFYEAQRIKAPVIVASEKNCMGLPNRTNDPADAIVEDLVSGKTPGALILDPEKVGEVAVKVALKVAPLRKKFKAIPEVDEVLQKAKECRQCG…	Candidatus Bathyarchaeia archaeon	MEM3578999.1	codh	3045160	FALSE	Candidatus Bathyarchaeia archaeon
MEM2103927.1 CO dehydrogenase/acetyl-CoA synthase complex subunit alpha [Candidatus Bathyarchaeia archaeon]	MKTDVGLIKNLELSIGKIVEEKWAEPMGPTPFPSLTTLREWDMKLLQRYKPFYLPFCDVCCLCTFGKCDLTGNKRGACGINMAAQQSRIVLLACCIGAATHTGHARHLLEHLIEKYGRRMPLDVGGLNVQVEAPVTRLVCGVKPETLGELEEILDYVETQVTHLLSVVHTGQEGSNLDFESKVLQAGMIDHVGMEVADIAQIAAYGFPKGDPDAPLVDLGYGTVSIEKPVILCIGHNVVPSVGIIDYMKEKGLDGQIEVCGLCCTAHDITRYYSRGKIIGPISWQLRFIRSGVPDVVVLDEQCIRADSFYEAQKIKAPVIVASEKNCMGLPNRTDEPADAIVEDLVSGKTPGALILDPEKVGEVAVKAALKVAPLRKKFKAIPEVEEVLQKAKECRQCG…	Candidatus Bathyarchaeia archaeon	MEM2103927.1	codh	3045160	FALSE	Candidatus Bathyarchaeia archaeon
MEM2129373.1 CO dehydrogenase/acetyl-CoA synthase complex subunit alpha [Candidatus Bathyarchaeia archaeon]	MSKKKLRLKIDELKSDFGELKGLEITIGKLIDETWTEEMGPTPFPSITDLREWDLKILERYKPFYMPFCDVCCLCTFGKCDLTGDKRGACGLNIAAQQSRIVLLACCIGAATHIGHARHLVEHLISKFDRSYPLNIGGTNIEVEAPVTRLVCGIRPKTLGDLEEVLDYLENQVTRLLSATHTGQEGSNIDFESKVFHAGMIDQVGMEIADIAQISAYGFPKADPEAPLAEIGFGVADVNKPVILVIGHNVPPAISIMDYLTDKGLYGEVEVTGLCCTAHDVTRYNPKAKIVGPISWQLRFIRSGIPDVIVVDEQCIRADSLVEAQKIKAPLIATSEKNCLGLPNRTNDPADKIIDDLSSGKIPGALILDPDKVGEVSVRTAIAVTPKRRKFTAIPDVNN…	Candidatus Bathyarchaeia archaeon	MEM2129373.1	codh	3045160	FALSE	Candidatus Bathyarchaeia archaeon
MCW4051964.1 CO dehydrogenase/acetyl-CoA synthase complex subunit alpha [Candidatus Bathyarchaeota archaeon]	MKGEELRTDVAVLKDFELSVGKMLEEVWTEPEGPTPFPSITDLREWDLRLLQRYKPFYLPFCDVCCLCTFGKCDLSEDKRGACGLNMAGQQSRIVLLAACIGAATHIAHARHLVEHLIEKHGRNSPLDAGGLNIDIEAPVTRLVCGIKPERLRDFEEALDYCERQVTQLLAATHTGQEGSNLDFESKVLHAGMVDQVGMEVADLAQISIYGYPKADPDAPLTDLGFGVADISKPTILVIGHNVPSSIGIIDYLTEKGLQGKVEVVGICCTAHDITRYSSMAKVIGPISWQLRYIRSGLADLVVVDEQCIRADTLIEAQKIKAPVIASSPANCLGLKDRTRSSSEEIIADLTEGKAPGVLILDSNKVGEVAVETVLATAPKRKKTKNLPEIEDIVQSAQK…	Candidatus Bathyarchaeota archaeon	MCW4051964.1	codh	2026714	FALSE	Candidatus Bathyarchaeota archaeon
MCX6656718.1 CO dehydrogenase/acetyl-CoA synthase complex subunit alpha [Candidatus Bathyarchaeota archaeon]	MPDRDLKLKVDEYSSAIGRLKGLEIDIGKIYSEDWDEVMGPTPWPSVGSLRNWDRKLLSRYKPFYMPFCDLCCLCTFGKCDLTGDKRGACGLDMPAQQSRIVLIAAFIGPSTHTAHARHMLDHLINEYGRDTPIEVAVNTGVEAPNIRLVCGIRPKTLKDLKDVLDYVESQIVQLVAAAHTGQEGDNIDFESKVFHAGMLDHVAMEVADIAQISALGFPKGEPETALAEVGYGSIDKSKPVIMCIGHNVLPSIDIIDYLMNNDLFGQVEVGGLCCTAHDMSRYDKRAKVIGPISWQLRFIRSGIPDLIVVDEQCIRTDVIQEAKAIGVPVIATSEKSCLGLLDVTKEDSEKIIDSLSLGKLDGVLITDPRKVGEVSVKTAMNVWKKRKGEKKYNIENIA…	Candidatus Bathyarchaeota archaeon	MCX6656718.1	codh	2026714	FALSE	Candidatus Bathyarchaeota archaeon
MEM3541708.1 CO dehydrogenase/acetyl-CoA synthase complex subunit alpha [Candidatus Methanomethylicia archaeon]	MAIPYKNFRIKLDELKSAIGEIKGLDISIGYVIEEWAEPQGPTPFPSITTLRKWDHILLNRYKPLYLPYCDLCCLCTYGRCDLSRDKRGACGIDLSEQQSRLVTLVCSIGAATHTSHARELLEKLIERYGRDMPINLGEQVHVEMPITRLVTGIKPNTLRDLEIVLDYTERQIVQTLASVHTGQEGSWIDYESKVLHLGMLDHVAMEVADVIQISALDFPKADPESPLVDLGIGVVDSTKPTILVIGHNVIPASSIIDYLERNGIRDEVEVCGLCCTAHDVTRYEKRRAKIIGPISWQLRFIRTGIPDVIVIDEQCIRTDILEEAEKIGAVLIATSNKACRGLPDKTNDEPNKIIEELINGKIPGALILNEEVMAEVAVKTSMKIASVRRRKIKNLISK…	Candidatus Methanomethylicia archaeon	MEM3541708.1	codh	2268187	FALSE	Candidatus Methanomethylicia archaeon
MBS7605840.1 CO dehydrogenase/acetyl-CoA synthase complex subunit epsilon [Candidatus Bathyarchaeota archaeon]	MVSEKNIRVKIDELKSSIGLLKGFELSIGKIVSEEWLEEVGPTQFPKIPDLREWDLKLLQRYKPFYMPFCDLCCLCTFGKCDLTGDKRGACGINMSAQQSRIVLLACCIGAATHAGHARHLIEHLIEKYGRDHPIDVGGGNVEIEAPITRLVCGIRPRTLGDLEEVLSYLEREIVRLLAATHTGQEASNIDFESKVFHAGMIDHVALEIADIAQISALGYPKADPEAPLVELGLGVVDSTKPVIMVVGHNVPPAAAIVDHLIENNLYGGVEVVGLCCTAHDVTRYNPKAKIVGPISWQLRFIRSGVADVVVVDEQCVRTDTIIEAQKVKAPVIATSDVNCIGLPDRTRDSVEKIVEDLVLNGQPGALILDPEKAAEVAVKTALLIAPKRMKFKALPDVS…	Candidatus Bathyarchaeota archaeon	MBS7605840.1	codh	2026714	FALSE	Candidatus Bathyarchaeota archaeon
WP_309492839.1 CO dehydrogenase/acetyl-CoA synthase complex subunit alpha [Candidatus Hecatella orcuttiae]	MVKENMKKSLHLKVKELKTGLGVFRDLELVLGKTITEPWEEPQGPTPFPSAVDLRDWDLKLLSRYRPFYLPYCDLCCLCTMGKCDLTRGKKGACGLNLAAQQSRIVLLACCMGAATHASHARHLVEHLSKIYGRDHPIQVGTGEVEVEAPILRLVCGIKPKTLGDLDEALDYVESQITHLLSATHTGQEGDALDFESKVFHAGMVDQVAMEVADIAQVSAYPYPKADPEAPLANIGFGSVDTSKPVILVVGHNVPPAAYIMDYLSENSLQGSVEVAGICCTAHDLTRYNSKAKIIGPISWQLRFIRSGIPDVAVVDEQCIRTDLLSEAEKAKVPFIASTEKQCAGLPNRTGDPVDEIVKDLVEGKTPGALILDPAKVGEVAVRTAIEVAPKRRKFGALP…	Candidatus Hecatella orcuttiae	WP_309492839.1	codh	1935119	TRUE	Candidatus Hecatella orcuttiae
MDH7563561.1 CO dehydrogenase/acetyl-CoA synthase complex subunit alpha [Candidatus Bathyarchaeota archaeon]	MTRKGVHVKIDELKSDFGLFKNLELSVGRVAEETWTEPTGPTPFPSVTALRDWDMKLLQRYRPFYLPYCDVCCLCTFGKCDLTQDKRGACGLNMAGQQSRIVLLACCIGAATHVAHGRHLVEHLIEKYGRNSPLDIGGLNIDIEAPVTRLVCGIKPEKLRDLEDVLDYCEEQVTQLLSSTHTGQEGSNLDFESKVFHAGMVDQVGMEAADIAQISVLGFPKADPEASLTDLGFGVADVSKPTILVIGHNVPSSVGIIDYLTEKGLLGKVEVVGICCTAHDITRYSSMAKIVGPISWQLRYIRSGLADLIVVDEQCIRADTLVEAQKVKTPVIASSEKNCLGLENRTATPSEKTIADLVENKVPGVLILDSDKVGEVAVETVMKIAPKRGRFKIIPELEK…	Candidatus Bathyarchaeota archaeon	MDH7563561.1	codh	2026714	FALSE	Candidatus Bathyarchaeota archaeon
MEM0111422.1 CO dehydrogenase/acetyl-CoA synthase complex subunit alpha [Candidatus Parvarchaeota archaeon]	MTNKNIKLKIDELKSNVGSIKNLEIQIGKLAFDNWAEPLGPTPFPSITALREWDMKLLQRYRPFYVPFCDLCCLCTFGKCDLTGNKRGACGIDMQAQQSRIVLLACCIGAATHIGHARHLVEHLIEKYGPNTPLDVGGLNIQVEAPITRLVCGIKPETLGDLEEVLDYAETQLTHLLSVAHTGQEGSNLDFESKVFHAGMIDHLGLEVADIAQIAAYNFPKGDPNAPLVELGYGTINVEKPVILCIGHNVVPAVGIIDYIRDNELEDQVEVCGLCCTAHDITRYYNRGKIIGPISWQLRFIRSGVPDVVVLDEQCIRADSFYEAQKIKAPVIVTSEKNCMGLPNRTSDPVDSIVEDLVNGKIPGALILDPEKAGEVAVKVALKVAPIRKKLKAIPDVSE…	Candidatus Parvarchaeota archaeon	MEM0111422.1	codh	2077140	FALSE	Candidatus Parvarchaeota archaeon
MCX8204638.1 CO dehydrogenase/acetyl-CoA synthase complex subunit alpha [Candidatus Nezhaarchaeota archaeon]	MERGPAKITVKELKTPTVYAKDLEVAVGKLALEEEWEPMGPTPMPSIADLRSWDFKLLSRYKPFYAPFCDMCCFCTFGKCDLSGGKRGACGIDIRTQTARIVLLACCIGAATHTAHARHMLHYLLKKYGPDYPINLGTEIEVEAPHARLVTGIKPRTLSDLVHILNYCEEQIVQCLAPVHIGQEGNYLDYESKAMHVSMIDHVALEVADIEQIVAFGFPKGDPNAPLTDLGLGILSDVTKPVVLLIGHNVCSAVELVDYMRKVVGEPGDVIEVVGICCTSHDITRYTSRAKIIGPISYQSKFVRTGVADVVMVDEQCIRTDIVELASSVKAPVIAVTDKACYGLPDMTNEPEDAIVEALVSGKLKGALILDPEKAGAVAAKVAIRIAPIRRKYKVIPSE…	Candidatus Nezhaarchaeota archaeon	MCX8204638.1	codh	2571048	FALSE	Candidatus Nezhaarchaeota archaeon
RLI38361.1 MAG: CO dehydrogenase/acetyl-CoA synthase complex subunit epsilon [Candidatus Bathyarchaeota archaeon]	MALPSWAGVLGLARRALHLKLEELTSDVLRARGLTISIGRIYEEEWEEPVGPTPFPEITDLREWDMKLLRRYRPYYLPFCELCCLCTFGKCDLSKGKRGACGLDLRAQLSRIVLVAACIGASTHTHHARHLLEHLIEKYGRRHPIDVGGPNVYVEAPNIRLVCGFRPKTLGDLEEALDYVETQLVHLLACTHTGQEGHYLDFESKIFHAGMLDHVAMEVADIAQISAYNFPKADPEAPLVELGWGVVDREKPVILVIGHNVPPAVYIVDYLHEKGLYGQVEVCGMCCTAHDVTRYNPGAKIVGPISWQLRFIRAGVADVIVVDEQCVRTDLVEEAQKVRAPFIATSPVACHGLPDRTHDPVEEIVEDLVSGKVPGVLILEPEKAAEVAVEVAIRVAPTR…	Candidatus Bathyarchaeota archaeon	RLI38361.1	codh	2026714	FALSE	Candidatus Bathyarchaeota archaeon
MBO8181881.1 CO dehydrogenase/acetyl-CoA synthase complex subunit epsilon [Archaeoglobus sp.]	MFELKEGIFVLDELRNVSIKIGEVIEEEEVEKAIMGPTPKPKIADLRDWDMFLLKRYKPFYAPYCDMCCLCTMGKCDLTGNKRGACGIDLAAQTGRIVAIACAIGVSAHCAHARHMMHDIEHMKGDLSEIPIDFGPEIDVVAPLTELITGIRPKTLADFKKVLDYAEEQIVQVVDAVHTGQEGSYLDYESKAFHLGMIDSLSKEVADILQICAFGFPKGEDNQPFIDVGMGTIDMNKAVVLVIGHNAPPAMNIADYLEANGLTDEVDIAGICCTANDIGRYYEKAKIAAALSRQLKVIRAGLADVIVIDEQCIRADILYHAGKLGIPVICTNDKAMHGLRDMTKEDPKDIIKYILDGAPGVAILDPLKVGEVATTIALERRKKREGEIKPILSEKEFME…	Archaeoglobus sp.	MBO8181881.1	codh	1872626	FALSE	Archaeoglobus sp.
MBS7608369.1 CO dehydrogenase/acetyl-CoA synthase complex subunit epsilon [Candidatus Bathyarchaeota archaeon]	MFTLSEKGLHVKIGELKSDLGLIKNLELSVGRIVEEKWAEPMGPTPFPSLTTLREWDMKLLQRYKPFYLPFCDVCCLCTFGKCDLTGGKRGACGIDMAAQQSRIVLLACCIGAATHTGHARHLVEHLIEKYGRRMPLDVGGLNIQVEAPVTRLVCGVKPETLGDLEDILDYVETQITHCLSVCHTGQEGNNLDFESKVFQVGMLDHVGMEVADIAQIAACNFPKGDPDAPLVDLGYGTVNIEKPVILCIGHNVVPSVGIIDYMKENGLDGEIEVCGLCCTAHDITRYYNRGKIIGPISWQLRFIRSGVPDVVVLDEQCIRTDALYEAQRIKAPVIVASEKNCMGLPNRTNDPADAIVEDLVSGKALGALILDPEKVGEVAVKVALKVAPLRKKFKAIPE…	Candidatus Bathyarchaeota archaeon	MBS7608369.1	codh	2026714	FALSE	Candidatus Bathyarchaeota archaeon
MCZ7393444.1 CO dehydrogenase/acetyl-CoA synthase complex subunit alpha [Candidatus Methanoperedens sp.]	MIVKKGSFVIEGLENVQINIGKVVEPGQAEVEGPTPRPEIISLRNWDYRILDRYNPVYTPTSDMCDYCTYGKCDLTGNKEGACGIDLEAHSAREALVTSIMGAACHTAHGRHLLKYLIKKYGEDHPIDVGPSNLKAPLTETIMGIQPQTIGDFLPVLDYVEEQLTQLIAAANTGQEGASRDFESKALHAGMLDLLGMEVADIIQISCMGLPKSDEKTPMAEIGMGILDPKKPVVICVGHNIAAPAYILDYMDGNGLFDKIEIAGLCCTAHDMTRYNKASKIIGSMSKELKYIRSGIPDVLVTDEQCVRADILKEAQKLHIPVIATNEKITYGLPDRSNDSVDDIIDDLVSGKQAGVLLLDFEKIGELVPKLAMKMGPIRKAKGITALPNDEEFKKLVAK…	Candidatus Methanoperedens sp.	MCZ7393444.1	codh	2032688	FALSE	Candidatus Methanoperedens sp.
TAN40491.1 MAG: CO dehydrogenase/acetyl-CoA synthase complex subunit epsilon [Candidatus Methanoperedens sp.]	MIVKKGKFVIEGLENVQINIGAIGEEETQLEAEGPTPRPDIISLRNWDYRILDRYNPAYTPTSDMCDYCTYGKCDLTGNKEGACGIDLEGQSARESLRICITGAACHTAHGRHLFNYFIKKYGKDHPIDVGQSNLKAPLTETIMGIQPLTIGDFLPVLEYIEEQLTQLIAVTHTGQEGSARDFESKTLHAGMLDHLGMEVADILQISCLGFPKSDEKAPLAEIGMGILDPKKPVVICIGHNIAAPAYILDYMDSNGLFDKIEIAGLCCTAHEMTRYNKTAKIIGSMSKELKYIRSGIPDVLVTDEQCVRADILKEAKELHIPVIATNEKITLGLPERSNDSIDAIIQDLVSGKQAGALILDPEKVGELVPKLAMKMGPIRKARGLTALPDDEEFKKLVA…	Candidatus Methanoperedens sp.	TAN40491.1	codh	2032688	FALSE	Candidatus Methanoperedens sp.
MEM3549579.1 CO dehydrogenase/acetyl-CoA synthase complex subunit alpha [Candidatus Bathyarchaeia archaeon]	MKTDVSLIKNLELSVGRIIEEKWEEPMGPTPFPSLTSLREWDLKLLQRYKPFYMPFCDVCCLCTFGKCDLTGNKRGACGINMPAQQSRIVLLACCIGAATHTGHARHMLEHLLEKYGRTMPLDVGGLNVQVEAPITRLVCGVKPETLGDLEEILDYVETQVTHCLSVCHTGQEGSNLDFESKVFQVGMLDHVGMEVADIAQIAAYGFPKADPEAPLVDLGYGTVNVEKPVILCIGHNVVPSVGIIDYMKERGLDGEIEVCGLCCTAHDITRYYKRGKIIGPISWQLRFIRSGVPDVVVLDEQCIRTDSFYEAQRIKAPVIVASEKNCMGLPNRTNDPADAVVEDLVSGKIPGALILDPEKVGEVAVKVALKVAPLRKKFKAIPELDEVLKKAKECRQCG…	Candidatus Bathyarchaeia archaeon	MEM3549579.1	codh	3045160	FALSE	Candidatus Bathyarchaeia archaeon
MCX9073033.1 CO dehydrogenase/acetyl-CoA synthase complex subunit alpha [Candidatus Methanoperedens sp.]	MIVKKGSFVLEGLENVQINIGKIVEKEEEAVEGPTPRPEIISLRNWDYRIIDRYNPVYTPTSDMCDYCTYGKCDLTGNKEGACGIDLEGQSAREALKISVMGAACHTAHGRHLLKYLIRKYGEDHPIDVGPSNLKAPLTETIMGIQPQTIGDFLPVLDYVEEQLTQLIAAANTGQEGSARDFESKALHAGMLDLLGMEVSDIIQISCMGFPKSDEKTPMAEIGMGILDPKKPVVICVGHNIAAPAYILDYMDRGGLFDRIEIAGLCCTAHDMTRYNRASKIIGSMSKELKYIRSGIPDVLVTDEQCVRADILKEAKKLHIPVIATNEKITYGLPDRSNDSVDEIIEDLVSGKNEGALVLDFEKVGELVPKLALKIAPIRKAKGITALPDDEEFKKLVSK…	Candidatus Methanoperedens sp.	MCX9073033.1	codh	2032688	FALSE	Candidatus Methanoperedens sp.
MEM3770377.1 CO dehydrogenase/acetyl-CoA synthase complex subunit alpha [Candidatus Bathyarchaeia archaeon]	MKTDLGLIKNLELSVGKIVEEAWAEPMGPTPFPSLTALREWDMKLLQRYKPFYLPFCDVCCLCTFGKCDLTGNKRGACGINMAAQQSRIVLLACCIGAATHTGHARHLVEHLIEKYSRRMPLDVGGLNVQVEAPVTRLVCGVKPETIGDLEEILDYVETQVTHCLSVCHTGQEGSNLDFESKVFQVGMLDHVGMEVADIAQIAAYGFPKADPDAPLVDLGYGTVNIEKPVILCIGHNVVPSVGIIDYMKENRLDGEIEVCGLCCTAHDITRYYKRGKIIGPISWQLRFIRSGVPDVVVLDEQCIRTDSFYEAQRIKAPVIVASEKNCMGLPNRTNDPADAIVEDLISGKIPGALILDPEKVGEVAVKVALKVAPLRKKFKAIPEVDEVLQKAKECRQCG…	Candidatus Bathyarchaeia archaeon	MEM3770377.1	codh	3045160	FALSE	Candidatus Bathyarchaeia archaeon
MCX9084133.1 CO dehydrogenase/acetyl-CoA synthase complex subunit alpha [Candidatus Methanoperedens sp.]	MTKKGSFVIEGLENVQINIGKVGAGEEQIAEGPTPRPEIISLRSWDHRILDRYNAVYTPTGDTCDMCTYGKCDLTGNKEGACGIDLEGQSSREALTTTIQGAACHSAHGRHLLNYLIKKYGADFKIDVGPSNLQAPITETVMGITPKTIGDFIPVLDYVEEQLTQLMATTNTGQEGASRDFESKSLHAGMLDLLGMEVSDIIQISCLGFPKSDENAPVIEIGMGILDPKKPVVVCVGHNIAAPAYILDNMDANNLFDKIEIAGLCCTAHDMTRYKRTAKIVGPMTKELKYIRSGIPDVLVTDEQCVRADILKEAQKLHIPVIATSEKITYGLPDRSKDNVDDIIEDLVSGKQAGVLLLDFEKIGELVPKLAMKMGPIRKAKGYTALPTEEEMKKLVSKC…	Candidatus Methanoperedens sp.	MCX9084133.1	codh	2032688	FALSE	Candidatus Methanoperedens sp.
RLI09654.1 MAG: CO dehydrogenase/acetyl-CoA synthase complex subunit epsilon [Candidatus Bathyarchaeota archaeon]	MSKRDLRLKINELSSALGTFKGLEIQVGRIFEEDWEEPLGPTPFPSVGTLRSWDLKLLNRYKPFYMPFCDLCCLCTFGKCDLTGDKRGACGITMAGQQSRIVLLAACIGASTHAAHARHMLNHLIEEYGRDAPLEVALNTNVEAPHIRLVCGFRPKTLRDLEDALDYVETQLVQLVAATHTGQEGDNLDFESKVFHAGMLDHVAMEVADIEQIATLGLPKGEPDTPLADLGFGSIDTSKPVIMCIGHNVLPSVDIIDYLMDHDLFGEVEVGGLCCTAHDMSRYDKRAKVIGPISWQLRFIRSGIPDLIVVDEQCLRTDVMIEAKKIGVPVIATSEKSCLGLPDRTGDDPDKIVEDLVEGRVPGVLILDPRKVGEVSVKTVMAVAPRRAGFKTLTREAVS…	Candidatus Bathyarchaeota archaeon	RLI09654.1	codh	2026714	FALSE	Candidatus Bathyarchaeota archaeon
MCX9081491.1 CO dehydrogenase/acetyl-CoA synthase complex subunit alpha [Candidatus Methanoperedens sp.]	MTLKKGSFVIEELENVQINIGKIGAKEEQIAEGPTPRPEIIGLRNWDYRILDRYNPVYTPTGDTCDYCTYGKCDLTGNKEGACGIDLEGQSARQALMTSIMGAACHSAHGRHLLNYLIKKYGEDFKIDVGPSNLQAPLTETIMGIQPKTIGDFIPVLEYVEEQLTQLIAITNTGQEGSSRDFESKALHAGMLDLLGMEVADIIQISCLGFPKSDEKAPMAEIGMGILDPKKPVVICVGHNIAAPAYILDNMDKNGLFDKIEIAGLCCTAHDMTRYNKTAKIIGSMSKELKYIRSGIPDVLVTDEQCVRADILKEAQKLHIPVIATNEKITYGLPDRSNDSVDEIIDDLVSQKQSGAVLLDFEKIGELVPKLAMKMGAIRKAKGLTALPNDNEFKKLVAK…	Candidatus Methanoperedens sp.	MCX9081491.1	codh	2032688	FALSE	Candidatus Methanoperedens sp.
MCS7365770.1 CO dehydrogenase/acetyl-CoA synthase complex subunit alpha [Candidatus Culexmicrobium profundum]	MGEKGPLKFSFKKLKSTDVSLEDVEIAIGRLAIEEEWEPMGPTPMPKIETLREWDMKLLRRYKPFYMPFCDLCCLCTYGKCDLTAGKRGSCGLTLDTQQGRIVTIACAIGASTHASHARELVEQLIERYGEDWPIDLGSEVHVEMPITRLVVGIKPKTLGDLAYALNYVEEQIVQVVASIHTGQESSYMDFESKALHLGMLDHVAMEIADAAQIVTFNFPKGDPEAPLVEIGLGCVDISKPVILCIGHNVTSSIDLIDFLEKSGLGAPGEMIEVAGLCCTAHDMARYRKSAKIVGPISYQLKFIRSGAADVIITDEQCIHTSILYEAKKVKAPVISVSNKALRGLEEVSDKPIDEIVNMLVSGKVPGVAILDLEKAAAVAALTALRIAPLRKKFKVIPD…	Candidatus Culexmicrobium profundum	MCS7365770.1	codh	2928969	TRUE	Candidatus Culexmicrobium profundum
UCH32796.1 MAG: CO dehydrogenase/acetyl-CoA synthase complex subunit epsilon [Candidatus Bathyarchaeota archaeon]	MNMKVKEMKTNLGIIKGLELSFDKVIDETWEEPMGPTPYPSITDLREWDMKLLNKFKPFYLPYCDVCCLCTFGKCDLTGDKRGACGLNMAAQQSRIVLLACCIGASTHIAHARHLVEHLIEKYGRNSPLDVGGLNIDLEAPITRLVCGIKPKKLKDLEDALDYCERQLTTLLSATHTGQEGSNLDFESKVLHAGMIDHLGLEIADMAQISVLGYPKADPEAPLTDLGFGITDVSKPTILVIGHNVPSSVGIIDYITDKGLSGKIEVVGICCTAHDATRYSSMAKIIGPISWQLRFIRSGLADLIVVDEQCIRADTLVEAQKVKTPVIASSPQNCLGLQNKTKISSKAVISDLTEGKIPGALILDPDKVGEVAVETVMTVAPKRNKYKIIPEIEKIVETT…	Candidatus Bathyarchaeota archaeon	UCH32796.1	codh	2026714	FALSE	Candidatus Bathyarchaeota archaeon
MDO9098233.1 CO dehydrogenase/acetyl-CoA synthase complex subunit alpha [Candidatus Methanoperedens sp.]	MIVKKGSFVIEGLENVQINIGKVGADEEQIAEGPTPRPEIISLRNWDYRIMDRYAPVYTPTSDLCDLCTYGKCDLTGNKEGACGIDLVGQSARQALMTSVMGSACHTAHGRHLLNYLIKKYGEDHPIDVGPSNLKAPLTETIMGIQPQTIGDFLPVLDYIEEQLTQLIAAANTGQEGSARDFESKALHAGMLDLLGMEVADIIQISCLGLPKSDEKTPMAEIGMGILDPKKPVVICVGHNIAAPAYILDYMDKGGLFDKIEIAGLCCTAHDMTRYNKASKIIGSMSKELKYIRSGIPDVLVTDEQCVRADILKEAQKLHIPVIATNEKITYGLPDRSNDSVDDIIDDLVSGKQAGVLLLDFEKIGELVPKLAMKIGPIRKAKGITALPDEEEFRKLVAK…	Candidatus Methanoperedens sp.	MDO9098233.1	codh	2032688	FALSE	Candidatus Methanoperedens sp.
RLE77684.1 MAG: CO dehydrogenase/acetyl-CoA synthase complex subunit epsilon [Thermoprotei archaeon]	MGRKMKIKIGELESSFGRLKNLEISIGRVVEEWEEPEGPTPFPSVADLRDWDLKLLNRYKPMYMPFCDLCCLCTFGKCDLSRDKRGACGLDMAAQQSRFVLIACCIGAATHTGHARELVEFLIEKYGRDAPLDLGMEVHIEAPVTRLVTGIKPTTLGDLEDALDYVETQIVHMLAATHTGQEGNNIDFESKVFHVGMLDHVAMEVADIAQTALLGFPKADPEAPLADLGLGVIDISKPVILCIGHNIAPGTGIVDYIEKSGLSGLVEVCGLCCTAHELTRYSRMAKIIGPISWQLRFIRTGVPDVIVIDEQCIRTDISIEAKRIGAVVIATSEKNFQGFPDKTDDDPDKIVEELITGKIPGAFIRDFDKVGEVAVKAALKLAPMRTKFKALPSMDDVVK…	Thermoprotei archaeon	RLE77684.1	codh	2250277	FALSE	Thermoprotei archaeon
MEM3672730.1 CO dehydrogenase/acetyl-CoA synthase complex subunit alpha [Candidatus Bathyarchaeia archaeon]	MNRKNINIKIDELKTDIGIFKNLQLSIGKLAEEKWTEPMGPTPFPSLTALRDWDMKLLQRYKPFYLPFCDVCCLCTFGKCDLTGNKRGACGINMPAQQSRIVLLACCIGAATHIGHARHLVEHLIEKFGRNMPLDVGGLNVQVEAPVTRLVCGVKPETLGDLEEVLDYVETQLTHLVSVTHTGQEGGNLDFESKVFHAGMIDQVGMEVADIAQIAAYGLPKADPEAPLVDLGYGTINIEKPVILCIGHNVVPSVGIIDYMKENGFDGEIEVCGLCCTAHDITRYYNRGKIIGPISWQLRFIRSGVPDVVVLDEQCIRADAFYEAQKIKAPVIVTSEKNCMGLPNRTNDPADAVVEDLVSGKAPGALILDPEKVGEVAVKVALKVAPLRKKFKVIPEVEE…	Candidatus Bathyarchaeia archaeon	MEM3672730.1	codh	3045160	FALSE	Candidatus Bathyarchaeia archaeon
MEM3640395.1 CO dehydrogenase/acetyl-CoA synthase complex subunit alpha [Candidatus Bathyarchaeia archaeon]	MKLGEIKTDFGFIKNLELSIGKVIEEKWAEPMGPTPFPSLTALREWDMKLLQRYKPFYMPYCDVCCLCTFGKCDLTGNKRGACGINMSAQQSRIVLLACCIGAATHIGHARHLVEHLIEKFGSRHPIDVGGVNVEVEAPVTRLVCGIKPETLGDLEEVLNYVETQLTHLLSVTHTGQEGSNIDFESKVFHAGMIDHVGMEVADIAQIATYGFPKADSEAPLADLGFGTVNVEKPVILCIGHNVVPSVGIIDYMKENGFDGEIEVCGLCCTAHDTTRYYKRAKIVGPISWQLRFIRSGVPDVVVLDEQCIRTDALYEAQNVKAPVIVTSEKNCMGLPNRTNDPADVIVEDLVSGKIPGALILNPEKVGEVAVKAALKAAVMRKKFKAIPEVGEVTQRAKE…	Candidatus Bathyarchaeia archaeon	MEM3640395.1	codh	3045160	FALSE	Candidatus Bathyarchaeia archaeon
MEM2994899.1 CO dehydrogenase/acetyl-CoA synthase complex subunit alpha [Candidatus Bathyarchaeia archaeon]	MSRKGFHVKIGELKTDVSLVKNLKLSIGKIVEEEWIEPLGPTPFPSLTALRDWDMRILQRYKPFYMPFCDVCCLCTFGKCDLTGNKRGACGINMSAQQSRIVLLACCIGAATHIGHARHLVEYLIEKFGHRYPLDVGGLNVEVEAPVTRLVCGIKPRTLGDLEEVLDYLETQVTHLLSVTHTGQEGNNIDFESKVFHAGMIDHVGLEVADIAQIAAYGFPKADPNAPLVDLGFGTINVEKPVILCIGHNVVSSVGIIDYMKENGLEGEIEVCGLCCTAHDTTRYHKRAKIVGPISWQLRFIRSGVPDIVVLDEQCIRADAFYEAQNVKALVIVTSEKNCMGLPNRTGDPADAIVEDLINAKIPGALILDPEKVGEVAVKAALKIAPLRKKFKAIPEVDE…	Candidatus Bathyarchaeia archaeon	MEM2994899.1	codh	3045160	FALSE	Candidatus Bathyarchaeia archaeon
MEM3699715.1 CO dehydrogenase/acetyl-CoA synthase complex subunit alpha [Candidatus Bathyarchaeia archaeon]	MKTDVGLIKNLELSIGKIIEEAWTETMGPTPFPSLTALREWDIKLLQRYKPFYMPFCDVCCLCTFGKCDLTGNKRGACGINMSAQQSRIVLLACCIGAATHIGHARHLVEHLIEKYGGNYPLDVGGLNVEVEAPVTRLVCGIKPQTLGDLEEVLDYLETQVTHLLSVTHTGQEGSNVDFESKVFHAGMVDQVGMEVADIAQIAVYGFPKADPNAPLVDLGFGTVNVQKPVILCIGHNVVPSVGIIDYMKENGLDSEIEVCGLCCTAHDITRYYNRGKIIGPISWQLRFIRSGVSDVVVLDEQCIRADALYEAEKVKAPVIVASEKNCMGLPNRTNDPADVIVEDLINGKTPGVLILDPEKVGEVAVKAALKFAPLRKKFKAIPEADEVIQRARECRQCN…	Candidatus Bathyarchaeia archaeon	MEM3699715.1	codh	3045160	FALSE	Candidatus Bathyarchaeia archaeon
UCD44739.1 MAG: CO dehydrogenase/acetyl-CoA synthase complex subunit epsilon [Candidatus Bathyarchaeota archaeon]	MSKRDLKFRIDELSSALGTFKGLEIEVGRIHDETWDEPMGPTPFPTVGTFRNWDRTLLDRYKPFYMPFCDLCCLCTFGKCDLTGDKKGACGITMAGQQSRIVLLACCIGASTHTAHARHMLDHLIEEYGRDAPLEVALNTNVEAPNIRLVCGIRPNTLRDLEDALDYVESQLVQLIAATHTGQEGDNLDFESKTFHAGMLDHVAMEVADISQITTLGLPKGEPETDMTELGYGSIDTTKPVIMCIGHNVLPSVDIIDYLMENDLFGEVEIGGLCCTAHDMSRYNKRSKIIGPISWQLRFIRAGIPDLIVVDEQCIRTDVVSEAKKIGVPVIATSEKSCFGLPDRTGDDPDEIIADLVAGKIDGALIIDPKKVGEVTVKTAIGVAEKRGGLKGFDLEGLS…	Candidatus Bathyarchaeota archaeon	UCD44739.1	codh	2026714	FALSE	Candidatus Bathyarchaeota archaeon
MDI6903545.1 CO dehydrogenase/acetyl-CoA synthase complex subunit alpha [Methanocellales archaeon]	MKGAGFKIDELESDLIKIKGLEVTVGKFYEEWEEVMGPTPMPSVTDLRGWDFTLLNRYKPMYAPFCDLCCLCTYGKCDLSGGKKGACGIDIGAQQGRIVLLACCIGAAAHGGHARHMVDHLIKKYGADTPIDMGKNVEVEAPLIRLIAGIKPKRLGDLLEPLEYAEKELMHSLSATHTGQEGYYTDFESKALHVSMVDQLLMEIADVAQISALGFSKGDPDSPLVDIGFGSIDTKKPIILCIGHNVVPGAAVIDYLQDHDMYDDVEVAGICCTAHDLTRYDKGAKIVGPLSKQLKFVRTGIADVIIVDEQCVRTDILSEARKNDTAVIATNDKICLGLPDRTEDSPEDVIDDLVKGAPGALILDAEKVGEVAVRIAIKLSGKRKRRALDVVKEAKKCTQ…	Methanocellales archaeon	MDI6903545.1	codh	2666334	FALSE	Methanocellales archaeon
MCZ7398671.1 CO dehydrogenase/acetyl-CoA synthase complex subunit alpha [Candidatus Methanoperedens sp.]	MIVKKGSFVIEGLENVQINIGKVGEGLEEKIEGPTPRPEIISLRNWDYRILDRYNPVYTPTSDLCDYCTYGKCDLTGNKEGACGIDLEGQSARQALMTSIMGAACHTAHGRHLLHYLIKKYGEDRQIDVGPSNLKAPLTETIMGIQPQTIGDFLPVLDYVEEQLTQLIAAANTGQEGSARDFESKALHAGMLDLLGMEVADIIQISCMGLPKSDEKTPMAEIGMGILDPKKPVVICVGHNIAAPAYILDYMDKNGQFDKIEIAGLCCTAHDMTRYNKSAKIIGSMSKELKYIRSGIPDVLVTDEQCVRADILKEAQKLHIPVIATNEKITYGLPDRSNDSIDAIIDDLVSGKNEGALLLDLEKVGELVPKLAMKMGPIRKAKGFTALPDEEEFKKLVAK…	Candidatus Methanoperedens sp.	MCZ7398671.1	codh	2032688	FALSE	Candidatus Methanoperedens sp.
NIM44093.1 CO dehydrogenase/acetyl-CoA synthase complex subunit epsilon [Nitrososphaeria archaeon]	MSKRDAVIKVKELKTRLGTLRDLELSVGRIYEETWAEPLGPTPFPSVTDLRQWDHKLLEKYKPFYMPFCDVCCLCTYGKCDLSKGKRGACGIDMAAQQSRIVLLASCIGAATHTAHARHLVEHLIEKYGRNSPIDVGGLNIQVEAPITRMVCGVRPKTLKDLEDILDYLESQITHLLSATHTGQEASNLDFESKVFHAGMIDHVGLEVADIAQIATYGFPKADPEAPLADIGFGVVDTTKPVILCIGHNVPPAVGIMDYLTDHNLYADVEVSGLCCTAHDMTRYNKAAKIVGPISWTLRFVRSGIPDVIVVDEQCIRTDTHLEAQKIKAPIIASSDKNCLGLPDRTEDPADEIVADLVSGNVPGVLILDPDKIGEVAVKTVLEVAPKRQKFKALPSVEE…	Nitrososphaeria archaeon	NIM44093.1	codh	2268198	FALSE	Nitrososphaeria archaeon
MBN1762303.1 CO dehydrogenase/acetyl-CoA synthase complex subunit epsilon [Methanomicrobia archaeon]	MDEIKKGDLFSIAGLENVKISIGEIVEEEGGKDWEPMGPHPMPRIATLRDWDFKLLNRYKPFYAPLCDMCCLCTYGKCDLTGNKKGACGIRMDAQHGRIVLLACLVGCSAHCGHGRHLLHDMIKKFGRDVPIDFGPEVDVEAPLTRLICGIKPRTIGDFEQVFDYIEEQLVQLADALHTGQEGSYMDFESKALHMGMLDSLSKEAADIIQIACYGMPTSHEGGGPNVPLVDVGIGTIDTDKPVVLVIGHNVPPAADIGDYLTDNDLEDNVELAGICCTSIDTTRVYKKAKIASALGRQLRVIRAGIADVVVIDEQCIRADIVELCQRTHSPVIATNDKAMHGLVDRTDDDPDAIVADLVNERVPGVIILDPEQVGEVAVKTALQMDKKRRKLRFILSDD…	Methanomicrobia archaeon	MBN1762303.1	codh	2268195	FALSE	Methanomicrobia archaeon
MFA5364199.1 CO dehydrogenase/acetyl-CoA synthase complex subunit alpha [Candidatus Bathyarchaeia archaeon]	MAKKGLVVKAKELKTDVAIVKDLEVSVGKIIDDTWEEPMGPTPFPSITDLRDWDFTLLQRYKPFYLPFCDVCCLCTYGKCDLSGDKRGACGLNMAAQQSRIVLLACCIGAATHTAHGRHLVRHLIEKYGRNIPLDQGGLNIDIEMPVTRLVCGIKPKTLQDLEEALDWAEEQVTHCLSATHTGQEGSNLDFESKAFHAGMADQVGMEIADIAQISVFGFPKADPEAPLVELGFGVADIKKPTILVIGHNVPSSVGIIDYLRKKDLMGKVEVVGICCTAHDITRYEPRAKIVGPISWQLKYIRSGLADVIVVDEQCIRADTLEEAQKVHTPVIATSEKNCLGLEDSSKKPATEIIQSLVEGKAPGALIFDEDKAGEVAVETVIAVAPKRNKFSIIPDIEA…	Candidatus Bathyarchaeia archaeon	MFA5364199.1	codh	3045160	FALSE	Candidatus Bathyarchaeia archaeon
MCK5660458.1 CO dehydrogenase/acetyl-CoA synthase complex subunit epsilon [Methanosarcinales archaeon]	MGNESTYTIEGLDNVQINIGKIVGAGKGKDTTELSGPTPKPEIRHLRDWDFKLLERYPPSYAPQCDMCCMCTFGKCDLTGNKEGACGIDLETHQARQVLQTSVIGTACHSAHGRHLLHHLIEKFGEDHPIDVGPSDLKTPLIELITSKRPETIGDLLEPLEYVEEQITQLLATTHTGQEGASIDFESKALHAGMLDLLGMEISDVAQISCLGFPKSEQDTPYADIGMGIIDSTKPVIVAIGHNVAGVTGILDYLEDHDMMDEVEIAGLCCTAHDMTRYNKRAKIIGAISKELKYIRSGIPDVIVVDEQCVRADVLKEASKLNIPVFTTNEKIMYGLKDRSDDPVDEIIEDLSTFKEQGVLMLDYDKLGEIVVKTALKVAPVRKEKGFTAIPTDEEFKTL…	Methanosarcinales archaeon	MCK5660458.1	codh	2250255	FALSE	Methanosarcinales archaeon
MEM2263403.1 CO dehydrogenase/acetyl-CoA synthase complex subunit alpha [Candidatus Bathyarchaeia archaeon]	MNKKGLHVKIGELKSDLGLIKNLELFVGRIVEETWAEPMGPTPFPSLTTLREWDMKLLQRYKPFYLPFCDVCCLCTFGKCDLTGGKRGACGIDMAAQQSRIVLLACCIGAATHTGHARHLVEHLIEKHGRRMRLDVGGLNIQVEAPVTRLVCGVKPETLGDLEDILDYVETQITHCLSVCHTGQEGNNLDFESKVFQVGMLDHVGMEVADIAQIAAYNFPKGDPDAPLVDLGYGTVNIEKPVILCIGHNVVPSVGIIDYMKENGLDGEIEVCGLCCTAHDITRYYNRGKIIGPISWQLRFIRSGVPDVVVLDEQCIRTDAFYEAQRIKAPVIVASEKNCMGLPNRTNDPADAIVEDLVSGKVPGALILDPEKVGEVAVKVALKVAPLRKKFKAIPEVDE…	Candidatus Bathyarchaeia archaeon	MEM2263403.1	codh	3045160	FALSE	Candidatus Bathyarchaeia archaeon
MFB0514924.1 CO dehydrogenase/acetyl-CoA synthase complex subunit alpha [Candidatus Bathyarchaeia archaeon]	MSKKNVLVKIKELKTDIGVIKDLELSFGRVFEETWAEPVGPTPFPSVTELREWDFKLLQKYKPFYLPFCDVCCLCTFGKCDLTGDKRGACGLNMAAQQSRIVLLACCIGAATHIAHARHLVEHLIEKYGSNSPLDVGGLNIEAEAPVTRLVCGIRTKTLKDLEDVLDYCEEQVTTLLAATHTGQEGSNLDFESKVLHAGMVDQVGMEIADIAQISVYGFPKAEPEAPLTDLGFGVADVSKPTILVIGHNVPSSIGIIDCLTDRGLLGKVEVVGICCTAHDITRYSSAAKIIGPISWQLRYIRSGLADLIVVDEQCIRADTLVEAQKIKAPVIASSPQNCLGLKNRTKSPPKEIISDLLEEKVPGVLILDPDEVGEVAIETVMAVAPKRKKFKVIPKIEE…	Candidatus Bathyarchaeia archaeon	MFB0514924.1	codh	3045160	FALSE	Candidatus Bathyarchaeia archaeon
MEM1586669.1 CO dehydrogenase/acetyl-CoA synthase complex subunit alpha [Candidatus Bathyarchaeia archaeon]	MSEKSIRVKIDELKSSIGLLKGVELSIGRVVGEEWLEKIGPTQFPKIPDLREWDFKLLQRYKPFYMPFCDLCCLCTFGKCDLTGDKRGACGINMSAQQSRIVLLACCIGAATHASHARHLIEYLIDRYGRDHPIDVGGLNVEVEAPIARLVCGVRPRTLSDLEEVLNYIEREIVRLLAATHTGQEASNIDFESKVFHAGMIDHVALEVADIAQISALGFPKADPEAPLVDLGLGVVDSTKPVIMVVGHNVPPAAAIVDYLVENGLYGGVEVVGLCCTAHDLTRYNPKAKIVGPISWQLRFIRSGVADVVIVDEQCIRTDTIIEAQRVKAPVIATSDVNCVGLPDRTKDNVEKIVEDLVLNGQPGALILDPEKAAEVAVKTALLIAPRRMKLKALPDVSD…	Candidatus Bathyarchaeia archaeon	MEM1586669.1	codh	3045160	FALSE	Candidatus Bathyarchaeia archaeon
MDW7774859.1 CO dehydrogenase/acetyl-CoA synthase complex subunit alpha [Methanosarcinales archaeon]	MVIKKGRFTIENLENVQINIGSVISSGEAETPEGPTPAPEIHDLRDWDMKLLDRYEPVYSPVCDMCCYCTYGKCDLTGNREGACGINMEAHQAREAMLKGLTGTAAHSAHGRHLLNNLIERFGADYPIDVGPSNLKAPLTQTIMGIKPETIGDFIPVLDYVEEQITQLLATAHTGQEGSSRDFESKALHAGMLDHLGMEVSDIIQISCLGMPKSQEDTPLADIGMGSIDPTKPMLLCIGHNVAATTYIMDYMAEHDLLDKIELAGLCCTAHDMTRYNKNAKIVGPMSKQLKYIRSGIPDVIVVDEQCIRADVLREASKLHIPVIATNDKIMYGLPNRTKDEVNDIINDLTSGDQPGALLFDYAKVGELAVELVLKMSPIRKEMGITALPDDEEFKKLTS…	Methanosarcinales archaeon	MDW7774859.1	codh	2250255	FALSE	Methanosarcinales archaeon
MCP8315631.1 CO dehydrogenase/acetyl-CoA synthase complex subunit epsilon [archaeon]	MTTKLSIEELESSFAKIKGLELLIGKIVEEEWDETMGPTPYPSITDLRAWDHRLLQRYEPFYSPFCDMCCLCTFGKCDLTKGKKGSCGIDIRAQQGKIVLIACLMGAACHTTHARHILDYLIKKKGRDHHIDLGEEVELEAPLIRLVAGIKPKNLGDLEEVLDYIEKQITHLLSATATGQEESYIDFESKALHAGMIDNVALEVSDIAQISALRFPKGDPDAPLVDLGMGVIDKSKPVILCVGHNVAPGSEIINYLEQSGIYGSVEVAGICCTAHDLTRYSTGAKIVGPLSRQLIFVRSGVADVMVLDQECIRTDIIDEAKKVGTRVITTIDQVCAGLPDMTKSPVESIIKELVSGNTPAILIHDPVKAGEVAVKVALGIAPSRRASIILNEQEILDTA…	archaeon	MCP8315631.1	codh	1906665	FALSE	archaeon
PXF53561.1 MAG: CO dehydrogenase/acetyl-CoA synthase complex subunit epsilon [Methanophagales archaeon]	MELLKKGGLFTIAGLENVQIRIGEIEEEEEEWEPLGPHPMPGIATLRDWDFKLLKRYKPFYAPFCDMCCLCTYGKCDLSGNKKGACGIRMDAQHGRIVLLACLVGCSAHCGHGRHLLHDLIKQFGRDTPIDFGPNVNVEAPLTRLICGIKPRTIGDYERVFDYIEEQIVQLADALHTGQEGSYLDFESKALHMGMLDSLSKEAADIIQIAAYGMPTSYEGGGPDVPLVEVGIGTIDTNKPVILVIGHNVPPAADIGDYLTDNGLEDSVELAGICCTAIDTTRVYKKAKIASALGRQLRVIRAGIADVVVVDEQCIRADILEQCKRVHSPLIATNDKALHGLVDRTDDNPDEIVADLVNERVPGVVILDPERVGEVAVKTAMQIAKRRKALRLILSDEEF…	Methanophagales archaeon	PXF53561.1	codh	2056316	FALSE	Methanophagales archaeon
MBX5327362.1 CO dehydrogenase/acetyl-CoA synthase complex subunit epsilon [Candidatus Bathyarchaeota archaeon A05DMB-4]	MNRKNVRVKIDELKTDVGLFKNLELSIGKVTEEKWAEPMGPTPFPSVTALRNWDMKLLQRYKPFYMPFCDLCCLCTYGKCDLTGNKRGACGIDMAGQQSRIVLLACCIGAATHIGHARHLVEYLIEKYGRNYPLDVGGLNIQVEAPVTRLVCGVKPETLGDLEEVLDYTETQVTHLLSATHTGQEGNNLDFESKAFHAGMVDQVGMEVADIAQIAAYNLPKADPEAPLVDLGCGTINVEKPVILCIGHNVVPSVGIIDYLKANGLDSEIEVCGLCCSAHDATRYYKRAKIVGPISWQLRFIRSGFPDVVVLDEQCIRIDTYDEAQKVKAPVIAASEKNCVGLPNRTNDPPDEIVKDLVSGKTPGVLILDPEKVGEVATKVAVQIAPLRKKFKTLPEIDE…	Candidatus Bathyarchaeota archaeon A05DMB-4	MBX5327362.1	codh	2735513	FALSE	Candidatus Bathyarchaeota archaeon A05DMB-4
OGD52777.1 MAG: CO dehydrogenase/acetyl-CoA synthase complex subunit epsilon [Candidatus Bathyarchaeota archaeon RBG_13_60_20]	MANRNVKLKFDELSSTLGTFKGLEIQIGRIMDEEWEEPMGPTPMPSVSTLRSWDRKLLNRYKPFYMPFCDLCCLCTYGKCDLTGDKKGACGISMPAQQSRIVLLACCIGAATHAAHGRHMLNHLIQEFGKDTPLVAALNTNVEAPHVRLVCGIKPQTIGDLEEALDYVETQIVQLVAAAHTGQEGDNIDFESKAFHAGMLDHVALEVADLMQIATLGLPKGDPEAPLAELGYGTINPDKPVIMCIGHNVLPSVDIIDYLMDHDLFDQVEVGGLCCTAHDMSRYNKRSKIVGPISWQLKFIKSGIPDLIVVDEQCIRTDVMDQAKLIGVPVLATSEKSCLGLPDRTHDPAEAVVNDLISGRSPGALVTEPRKVGEIAVKTAMAVRKRRGEKKLVDLGDLK…	Candidatus Bathyarchaeota archaeon RBG_13_60_20	OGD52777.1	codh	1797380	FALSE	Candidatus Bathyarchaeota archaeon RBG_13_60_20
MDH5482695.1 CO dehydrogenase/acetyl-CoA synthase complex subunit alpha [Candidatus Bathyarchaeota archaeon]	MSKRAAHVKIDELKSDTLAIKNLEVSIGRIFEETWAEPVGPTPFPSITDLREWDLKLLQRYKPFYLPFCDVCCLCTFGKCDLTGDKRGACGLNMSAQQSRIVLLACCIGAATHIGHARHLVEHLIEKFGPRHSIDVGGLNIEVEAPVTRLVCGVRPKTLRDLEDVLDYLEKQVTHLLSATHTGQEGSNLDFESKVLHAGMVDQVGMEVADLAQISVFGFPKADPEAPLTDLGFGIADVSKPTILVIGHNVPSSVGIIDYLTDKGLVGKIEVVGICCTAHDLTRYSSMAKIIGPISWQLRYLRSGLADLIVVDEQCIRADTLAEAEKVNVPVIASSPKNCLGLENRTESPSNETVSDLVEGKVPGALILDADKVGEVAVETVMKVASKRNKFTVIPKKEE…	Candidatus Bathyarchaeota archaeon	MDH5482695.1	codh	2026714	FALSE	Candidatus Bathyarchaeota archaeon
WP_270096619.1 CO dehydrogenase/acetyl-CoA synthase complex subunit alpha [Methanococcoides alaskense]	MSELTTGKFSMAISDLENVQITINNIVGAIEKEADEIDVEMGPTVKPGVSSLRDWDHNILERYNPVYTPMCDQCCYCTFGPCDLSGNKEGACGIDLAGHNAREFMLRVITGAAAHSGHGRHLLHHLIGLYGKDHPLDVGATNIIAPNVQLVTGVSPKTLGDLDSVLSYVEEQITQLLAAVHVGQEGASIDFESKALHGGMIDHVGMEISDIAQISCLDFPKSDDEAPLADIGMGCLDASKPTLIVIGHNVAAVTDIIDYMEEKGLNDKIELGGLCCTALDMTRYKTGDRTLPRAKVVGTLAKELKTIRSGIPDVIIVDEQCIRADVLKEASKLMIPVITTNDKVMYGLKDRSNDSIEDILEDLTTGKEKGALMFDYVKLGELAPRLTMMMSEIRKQKGI…	Methanococcoides alaskense	WP_270096619.1	codh	325778	TRUE	Methanococcoides alaskense
MEM2341107.1 CO dehydrogenase/acetyl-CoA synthase complex subunit alpha [Candidatus Bathyarchaeia archaeon]	MSFKKDIHVRIGEIKSDIGFLKDLEISIGKIIEEEWAEEAGPTPFPSIVDLRDWDLKLLQRYKPFYMPFCDLCCLCTFGKCDLTGDKRGACGLNMAGQQSRIVLLACCIGAATHISHARHLIDHLIKKFGRDHPIDVGGLNVEVEAPVTRLVCGIKPKTLGDLEDVLGYLERELTRLLAATHTGQEESNLDFESKVFHAGMIDHVGLEIADIAQISALGFPRAEPEAPLADIGLGVVDYAKPVILVIGHNVPPAAEIVDYLMKNGLYGGVEVTGLCCTAHDVTRYNPKAKIIGPISWQLRFIRSGVADVVVVDEQCIRADMLIEAQKIKAPVIATSDVNCMGLPNRTRDEADRIVEDLVSGRQQGALILNPAKAAEVAVKTALLVAPRRMKFKALPDVS…	Candidatus Bathyarchaeia archaeon	MEM2341107.1	codh	3045160	FALSE	Candidatus Bathyarchaeia archaeon
MEM1550149.1 CO dehydrogenase/acetyl-CoA synthase complex subunit alpha [Candidatus Methanomethylicia archaeon]	MAIPYKNFRIKLDELKSAIGEIKGLDISIGYVIEEWAEPQGPTPFPSITTLRKWDHILLNRYKPLYLPYCDLCCLCTYGKCDLSRDKRGACGIDLSEQQSRLVTLVCSIGAATHTSHARELLEKLIERYGKDMPINLGEQVHVEMPITRLVTGIKPNTLRDLEIVLDYTERQIVQTLASVHTGQEGSWIDYESKVLHLGMLDHVALEVADVIQISALDFPKADPESPLVDLGIGVVDSTKPTILVIGHNVIPASSIIDYLERNGIRDEVEVCGLCCTAHDVTRYEKRRAKIIGPISWQLRFIRTGIPDVIVIDEQCIRTDILEEAEKIGAVLIATSNKACRGLPDKTNDEPNKIIEELINGKIPGALILNEEVMAEVAVKTSMKIASVRRRKIKNLISK…	Candidatus Methanomethylicia archaeon	MEM1550149.1	codh	2268187	FALSE	Candidatus Methanomethylicia archaeon
MCX9013704.1 CO dehydrogenase/acetyl-CoA synthase complex subunit alpha [Candidatus Methanoperedens sp.]	MTIKKGKFVIEGLENVQINIGKVIEEGVDGQIEGPTPKPEITSLRNWDYRILDRYNPVYTPTSDICDYCTYGKCDLTGNKEGACGIDLEGHTARQALMTSIMGAACHSAHGRHLLHYLIKRYGEDHPINVGPSNLKAPLTETIMGIQPETIGDFLPVLAYVEEQLTQLTAAANTGQEGSARDFESKALHAGMLDLLGMEVADIIQISCMGMPKAEEDTAMAEIGMGILDPTKPVVVCVGHNIAAPAYILDYMDENALFDKIEIAGLCCTAHDMTRYNKTAKIIGSMSKELKYIRSGIPDVLVTDEQCVRADILREASELHIPVIATNEKITYGLPDRSGDNVDDIVNDLASGKEKGVLMLDLEKVGELVPKLAMKVSPIRKAKGITALPDEGEFAKLVA…	Candidatus Methanoperedens sp.	MCX9013704.1	codh	2032688	FALSE	Candidatus Methanoperedens sp.
MCJ7574471.1 CO dehydrogenase/acetyl-CoA synthase complex subunit alpha [Candidatus Bathyarchaeota archaeon]	MPRRDLRLKVDEFSSSLGKLKGLEIEIGKIYAEDWDEPMGPTPWPTIGTLREWDRRLLKRYKPFYMPFCDLCCLCTFGKCDLTGDKKGACGLNMAAQQSRIVLIAACIGASTHTAHARHMLDHLIEEYGRDIPLDVALNTNVEAPNIRLVCGIRPKMLKDLEDALDYVETQIVQLVAATHTGQEGDNIDFESKAFHAGMLDHVAMEVADISQISTLGLPKGEPETSLTDLGYGAIDASKPVIMCIGHNVLPSVDIIDYLMGNDLFGQIEVGGLCCTAHDMSRYDKRAKIIGPISWQLRFIRAGIPDLIVVDEQCIRTDVLQEAKAIGVPVIATSEKSCLGLQDRTGDDPEKIVEDLSTGKSEGVLIINPRKVGEVAVKTVINVSKRRQGKKAFLIEDIS…	Candidatus Bathyarchaeota archaeon	MCJ7574471.1	codh	2026714	FALSE	Candidatus Bathyarchaeota archaeon
RLF14888.1 MAG: CO dehydrogenase/acetyl-CoA synthase complex subunit epsilon [Thermoprotei archaeon]	MEKGPAKVTVKELKTPSLHAKDLEVAVGRLALEEEWEPMGPTPMPSITTLRQWDHKLLNRYKPFYAPFCDLCCLCTFGKCDLTKGKRGACGLDIKTQTARIILVACCIGAATHTAHARHMLHYLLEKYGPDYPIDMGTEIEVEAPHIRLVTGIKPKTLGDLEHVLNYCEEQIVHCLAATHTGQEGSFLDYESKALHVSMIDHVAMEVADIEQIVAFGFPKGDRDTPLTDIGLGIVADTTKPVILLIGHNVCSAIELVDYMRKVGVGEPGDTIEVVGICCTAHDITRYTNRAKIIGPISYQVKFLRTGVADVAMVDEQCIRTNIVDIAASVKTPVIAVSEKACYGLPDMTNEPEDKIVEALVSGQLKGALVLDLEKAAAVAAKVAVRVAPLRKKYKIIPS…	Thermoprotei archaeon	RLF14888.1	codh	2250277	FALSE	Thermoprotei archaeon
MEM3357231.1 CO dehydrogenase/acetyl-CoA synthase complex subunit alpha [Candidatus Bathyarchaeia archaeon]	MSKKGIHVKIGELKSDVGTFKNLELSIGKLLEETWTEPMGPTPFPSLTTLREWDMKLLQRYKPFYMPLCDLCCLCTFGKCDLTGNKRGACGIDMAGQQSRIVLLACCIGAATHMGHSRHLVEHLIEKFGRNHPLDVGGLNVQVEAPVTRLVCGIKPETLGDLEDVLDYTETQLTHLLSVAHTGQEGSNLDFESKVFQAGMIDHVAMEVADIAQIAAYGFPKADPDAPLVDLGFGTVNIEKPVILCIGHNVVPAVGIIDYMKDNGFDGEIEVCGLCCTAHDITRYYKRGKIIGPISWQLRFIRSGVPDVVVLDEQCIRADSFYEAQKIKAPVIVTSEKNCMGLSNRTNDPADQIVEDLVSGKSLGVLILDPEKVGEVAVKVALKVAPLRKKFKAIPEVDE…	Candidatus Bathyarchaeia archaeon	MEM3357231.1	codh	3045160	FALSE	Candidatus Bathyarchaeia archaeon
MCW3980487.1 CO dehydrogenase/acetyl-CoA synthase complex subunit alpha [Candidatus Bathyarchaeota archaeon]	MKGEELRTDVAVLKDFELSVGKMLEEAWTEPEGPTPFPSITDLREWDLRLLQRYKPFYLPFCDVCCLCTFGKCDLSEDKRGACGLNMAGQQSRIVLLAACIGAATHIAHARHLVEHLIEKHGRNSSLDAGGLNIDIEAPVTRLVCGIKPERLRDFEEALDYCERQVTQLLAATHTGQEGSNLDFESKVLHAGMVDQVGMEVADLAQISIYGYPKADPEAPLTDLGFGVADISKPTILVIGHNVPSSVGIIDYLTEKGLQGKVEVVGICCTAHDITRYSSMAKVIGPISWQLRYIRSGLADLVVVDEQCIRADTLIEAQKIKAPVIASSPANCLGLKDRTRSSSEEIIADLTEGRAPGVLILDSNKVGEVAVETVLATAPKRKKIKNLPEIEDIVQSAQK…	Candidatus Bathyarchaeota archaeon	MCW3980487.1	codh	2026714	FALSE	Candidatus Bathyarchaeota archaeon
MEM2897311.1 CO dehydrogenase/acetyl-CoA synthase complex subunit alpha [Candidatus Bathyarchaeia archaeon]	MARKSLHLRINELKTELAEIKGLEVSLGKLIEEGWLEPIGPTPFPSITDLRDWDLKLLKRYRPFYLPYCDVCCLCTMGKCDLSKGKRGACGLDISSQQSRVVLLACCIGAATHTAHARHLVEHLIEKYGHDHPIDVGKAVGAELEAPNTRLVCGIRPKTLGDLEEALDYVETQITHLLSSTHTGQEGSNLDFESKVFHAGMLDHVAMEVADIAQISAYHFPKAEPEAPLTDIGIGAIDASKPAILVIGHNVPSAISIMDYLDKNGLYGKVEVAGICCTAHDVARYNPKAKIIGPISWQLRFIRSGIADVIVVDEQCIRADTLLEARKIKAPVIATSEKNCLGLENRTSENPDGIVNDLVNGSIEGALILDSEKVGEIAVKTALQVAPKRNKFKALPEME…	Candidatus Bathyarchaeia archaeon	MEM2897311.1	codh	3045160	FALSE	Candidatus Bathyarchaeia archaeon
MEM2212786.1 CO dehydrogenase/acetyl-CoA synthase complex subunit alpha [Candidatus Nezhaarchaeales archaeon]	MLVRPSMERGPAKISVKELRTGTLYAKDLEVAIGRLAMEEEWEPMGPTPMPSLTTLRSWDRKLLSRYTPFYMPFCDLCCLCTYGKCDLTRGKKGACGLDLRTQQARIILIACCIGASTHTAHARHLVHYLLEKYGPDYPINLGTEIEVEAPHIRLVTGIRPKTLGDLAHVLNYCEEQITHSLAATHTGQEGDYIDYESKALHVSMIDHVAMEAADIAQVVGFNFPKGDPNAPLVESGLGILADTTKPVVLLIGHNVCAGVELVDYIRKAGLGEAGTSVEVAGICCTSHDITRYTSKAKIIGPISYQSKFVRSGIADVVVVDEQCIRTDIPSLAASVNTPVIAVSEKVCYGFPDVSDEPVDRIVDMLVTGKLKGALILDLEKAGAVAALTAIRIAPLRRK…	Candidatus Nezhaarchaeales archaeon	MEM2212786.1	codh	2952944	FALSE	Candidatus Nezhaarchaeales archaeon
MCP8323313.1 CO dehydrogenase/acetyl-CoA synthase complex subunit alpha [Candidatus Methylarchaceae archaeon HK02M2]	MTSRKNVKFKFDKLKSETAEIDGLEVSIGKLIREKWDEPYGPTPSPSLATLREWDLKLLKRYKPFYLPYCDVCCLCTMGKCDLTAGKRGACGLDICAQQSRIVLIACCMGAATHIGHARHLVEHLIEKYGRDSPIDVGRSVGVDIEAPVTRLVYGEKPETLGDLEEVLDYVEKQVTQLLASTHTGQEGDNLDFESKVFHAGMIDQVGMEIADLAQISVYGFPKADPEAPLVELGIGVIDTTKPTILVIGHNVPPSVEIINYMEESGLSDSIEVAGICCTSIDATRYNPKAKIVGPISWQLRFIRSGMADVIVVDEQCIRTDVAIEAQKTMTPVIATAEKNCLGLPNRTNDPVDEIVKDLVEGKAHGALIFDPDKVGEVAVRTATLLAPKRKKFKVIPEI…	Candidatus Methylarchaceae archaeon HK02M2	MCP8323313.1	codh	2913642	FALSE	Candidatus Methylarchaceae archaeon HK02M2
WP_305064481.1 CO dehydrogenase/acetyl-CoA synthase complex subunit alpha [Methanococcoides sp.]	MSELTTGSFSIGDLENVQITINNIVGAIEKQTDKSDEEMGPTPKPGVSSLRDWDHTIFERYEPIYTPMCDQCCYCTFGPCDLSGNKEGACGINLEAHNAREFMLRVMTGAAAHAGHGRHLLHHMIDLYGKDYPLDVGPTNIIAPNVQAVTGLKPETLGDLDIVLNYVEEQLTQLLATVHAGQEGAAIDFESKAMHGGMIDHVGMEVSDIIQISCLGFPKSDANPPLADIGMGCIDPSKPNLIVIGHNVAAVTDIIDYMEDNDLTDKIELGGLCCTALDMTRYKMDGSAEDQVPKAKIIGSLAKELKVIRSGAPDVIVVDEQCIRADVLPEAQKLMIPVITTNDKVMYGLKDRSNDDVEDILADLTSGKEPGALLLDFEKVGEIAPRLAMMMSEIRKQKG…	Methanococcoides sp.	WP_305064481.1	codh	1966350	FALSE	Methanococcoides sp.
MCW4038803.1 CO dehydrogenase/acetyl-CoA synthase complex subunit alpha [Candidatus Bathyarchaeota archaeon]	MKEFKTDLGVFKDIEISVGRIYDETWTEPLGPTPYPSITDLREWDFTILQRYKPFYMPFCDVCCLCTFGKCDLTGDKRGACGLDMAAQQSRIVLLACCIGAATHIAHARHLIEHLIEKYGRNSPLDVGGLNIEVEAPVTRLVCGIRPKTLKDLEDALNYCEEQVTHLLSATHTGQEGSNLDFESKVFHAGMTDQVGMEIADLAQISVLGFPKADPEAPLADLGFGIADITKPTILVIGHNVPSSTGIIDYLNDKGLQGKVEVVGICCTAHDLTRYSSLAKIVGPISWQLRYIRSGLADLIVVDEQCIRADALVEAQKVKTPVIASSPKNCLGLENRTKSSAKDVISDLVEGKVPGALILDSEKVGQVAVETVMAIAPKRDKFSVIPEKEEIIEAALKCT…	Candidatus Bathyarchaeota archaeon	MCW4038803.1	codh	2026714	FALSE	Candidatus Bathyarchaeota archaeon
NOQ47973.1 CO dehydrogenase/acetyl-CoA synthase complex subunit epsilon [Methanococcoides sp.]	MSELTTGSFSIGDLENVQITINNIVGAIEKQIDKSDEEMGPTPKPGVSSLRDWDHTIFERYEPIYTPMCDQCCYCTFGPCDLSGNKEGACGINLEAHNAREFMLRVMTGAAAHSGHGRHLLHHMIDLYGKDYPLDVGPTNIIAPNVQAVTGLKPETLGDLDIVLNYVEEQLTQLLAAVHAGQEGAAIDFESKAMHGGMIDHVGMEVSDIVQISCLGFPKSDANPPLADIGMGCIDPSKPNLIVIGHNVAAVTDIIDYMEDNDLSDKIELGGLCCTALDMTRYKMDGSAEDQVPKAKIIGSLAKELKMIRSGAPDVIVVDEQCIRADVLPEAQKLMIPVITTNDKVMYGLKDRSNDDVEDILADLTSGKEPGALLLDFEKVGEIAPRLAMMMSEIRKQKG…	Methanococcoides sp.	NOQ47973.1	codh	1966350	FALSE	Methanococcoides sp.
MDI9619504.1 CO dehydrogenase/acetyl-CoA synthase complex subunit alpha [Candidatus Nezhaarchaeota archaeon]	MSEKWPLKVSAKEITSGLLHAKDVEVMIGRLAMEEAWEPIGPTPFPHVSTLRSWDHKLLGRYKPFYAPFCDYCCLCTYGKCDLSKGKLGACGLDLKAQQGRIVLLACCIGAATHTSHARHMVDHLIEKYGHDFPINLGQDIAVEMPHARLITGVKPKTLGDLAYLLNYCEQQITQCLSATHTGQEGSYIDFESKALHVGMIDHLSMEIADVAQIVAFNFPKGDPNAPLTWLGLGVLDLRKPVVLCIGHNVSAGIEVIEYLEKSGLGGPGQTVDIGGLCCTAHDITRYRDQAKVVGPISDQLRIIRSGAADAIMTDEQCIRTNVLFEAQRVKTPLIATSDKASYGLMDVSDLPVEKIVEMLVSGSVPGVYLPDLEKAGAVVAVTAIRMAPIRQKFKIIPD…	Candidatus Nezhaarchaeota archaeon	MDI9619504.1	codh	2571048	FALSE	Candidatus Nezhaarchaeota archaeon
RLG94480.1 MAG: CO dehydrogenase/acetyl-CoA synthase complex subunit epsilon [Candidatus Bathyarchaeota archaeon]	MWSLTKKEFLVKIGELKTDIGILKNLELSVGKIIEETWEEKPGPTPFPSITDLREWDFKLLRRYRPFYMPFCDVCCLCTFGKCDLTGDKRGACGLNMAAQQSRIVLLACCIGAATHIAHARHLVEHLIEKFGRDHPIDVGGVNVEVEAPVTRLVCGIRPRKLGDLEDVLDYLEGQVTHLLSATHTGQEGSNLDFESKVLHAGMIDQVGMEIADIAQISAYNFPKADPNAPLVDIGLGVVDASKPVIMVIGHNVPPAVEIVDYLQENGLHDMVEVTGLCCTAIDITRYDPKAKIVGPISWQLRYIRSGIPDVIVVDEQCIRADSLIEAQKIKAPLIAASPKNCLGLPDRTNDPADEIVADLVSGKAPGALILDPEKVGEVAVKTAIQVAPKRRKFKAVPD…	Candidatus Bathyarchaeota archaeon	RLG94480.1	codh	2026714	FALSE	Candidatus Bathyarchaeota archaeon
MEM3626633.1 CO dehydrogenase/acetyl-CoA synthase complex subunit alpha [Candidatus Bathyarchaeia archaeon]	MSRKNVRLKIDELKTDAGLIKNLEISIGKIAAETWTEAMGPTPFPSLTTLRDWDLKLLQRYKPFYMPYCDVCCLCTFGKCDLTGNKRGACGINMSAQQSRIVLLACCIGAATHTGHARHLLEHLIEKFGRNYPLDVGGLNIQVEAPVTRLVCGIKPETLGDLEEVLDYVETQLTHLLSVTHTGQEGSNLDFESKVFHAGMIDHVGMEVADIAQIAAYGFPKADPEAPLVDLGYGTINIEKPVILCIGHNVVPSIGIIDYIRDNGFDGEIEVCGLCCTAHDTTRYYKRGKIIGPISWQLRFIRSGVPDVVVLDEQCIRADSFHEAQRIKAPVIVASEKNCMGVPNRTNDPADAIVEDLVSGKSVGALILDPEKVGEVAVKVALKVSPLRKKFKAIPEVDE…	Candidatus Bathyarchaeia archaeon	MEM3626633.1	codh	3045160	FALSE	Candidatus Bathyarchaeia archaeon
MDH7477025.1 CO dehydrogenase/acetyl-CoA synthase complex subunit alpha [Candidatus Bathyarchaeota archaeon]	MKTDVGLIKNLELSIGRIIEEAWTEVMGPTPFPSLTALREWDMKLLQRYKPFYMPFCDVCCLCTFGKCDLTGNKRGACGINMSAQQSRIVLLACCIGAATHIGHARHLVEHLIEKYGSNYPLDVGGLNVEVETPVTRLVCGIKPQTLGDLEEVLDYLETQVTHLLSVTHTGQEGSNIDFESKVFHAGMVDQVGMEVADIAQIAVYGFPKADPNAPLVDLGFGTVNVQKPVILCIGHNVVPSVGIIDYMKENGLDGEIEVCGLCCTAHDTTRYYKRGKIIGPISWQLRFIRSGVSDVVVLDEQCIRADALYEAEKVKAPVIVASEKNCMGLPNRTNDPADAVVEDLVSGKTLGVLILDPEKVGEVAVKVALKVAPLRKKFKAIPEADEVIQRAKECRQCN…	Candidatus Bathyarchaeota archaeon	MDH7477025.1	codh	2026714	FALSE	Candidatus Bathyarchaeota archaeon
MCC6034113.1 CO dehydrogenase/acetyl-CoA synthase complex subunit alpha [Desulfurococcaceae archaeon]	MSIPFKDIRVKIDELKSPFAELKSIDLSIGYVVEEWEEPPGPTPFPSIVTLRRWDHTLLNRYKPLYLPYCDLCCLCTYGRCDLTRGKRGSCGLNLSEQQSRLVTLVCSIGASTHTSHARELLDKLIEKYGEDWPIDLGGEVYVEMPITRLVTGVKPRTLRDLKVVLEYVERQIVQTLASVHTGQEGDLVDYESKVLHLGMLDHVALEVADVVQIVTLGFPKADPESPLVDLGIGTVDISKPIILVIGHNVLPSTAIIDYLEETGQRNRVEVVGLCCTAHEITRYEKKRARIVGPISWQLRFIRTGIPDVIVIDEQCIYTNIVEEAKKIGAVVLAASDKALRGLPDRTHSPPESVIEELVSGKISGAVILDEDKLAIVAVETAFKLAPLRVKYKWNLFDE…	Desulfurococcaceae archaeon	MCC6034113.1	codh	2184738	FALSE	Desulfurococcaceae archaeon
MEM2938883.1 CO dehydrogenase/acetyl-CoA synthase complex subunit alpha [Candidatus Bathyarchaeia archaeon]	MASEKNVRVKIGELKSDIGLLKDLEISIGKIIKEEWVEKAGPTTFPSITDLREWDFRLLERYKPFYMPFCDVCCLCTFGKCDLTGDKRGACGLNMAGQQSRIVLLACCIGAATHMSHARHLVEHLIEKFGRDHPIDVGGLNVEVEAPVTRLVCGIKPKTLGDLEDVLNYLEREIVRLLSSTHTGQEGSNLDFESKVFHAGMIDQVSMEVADIAQISALGFPKADPEAPLAEIGLGVVDSTKPVILVIGHNVPPAAEIVNYLMENGLYGGVEVTGLCCTAHDVTRYNPKAKIVGPISWQLRFIRSGVADVIVVDEQCIRADTLIEAQKIKAPVIATSDVNCLGLFNRTRDEVNKIVEDLVSGRQSGALILDPAKAAEVAVKTALLVAPRRMKFKALPDVS…	Candidatus Bathyarchaeia archaeon	MEM2938883.1	codh	3045160	FALSE	Candidatus Bathyarchaeia archaeon
KPV62189.1 MAG: Acetyl-CoA decarbonylase/synthase complex subunit alpha 2 [Candidatus Bathyarchaeota archaeon BA2]	MAKKALVVKAKELKTDVAVVKDFEVSIGRIIDETWTEPVGPTPFPSITDLREWDFKLLHRYKPMYMPFCDLCCLCTFGKCDLTQEKRGACGLNMAAQQSRIVLLACCIGAATHLGHARHMVEHVIEKFGRRYPLDVGGVNVQLEAPITRLVCGIRPRTLGDLEDVLDYLEDQVTHLLSATHTGQEGSNLDFESKVFHAGMVDHVALEVADIAQIAAYSFPKADPQAPLVELGYGTIDTHKPVIMVVGHNVISSIGIIDYLKENDLYADVEVTGLCCTAHDTTRYSSRAKIVGPISWQLRFIRSGIPDVIVLDEQCIRADTMLEAKKIKAPVIVTSDKNCQGLQNRTNDPADEIVADLVNGKVPGVLILNSEKAGEVASRTALEIAPKRKKLKIVPSVKG…	Candidatus Bathyarchaeota archaeon BA2	KPV62189.1	codh	1700836	FALSE	Candidatus Bathyarchaeota archaeon BA2
NOR60536.1 CO dehydrogenase/acetyl-CoA synthase complex subunit epsilon [Methanosarcinales archaeon]	MVIKKGKFTIEGLENVQINIGKVTSSDKDDEPQGPTPAPEIHKLRDWDMRLLKRYEPVYSPICDMCCYCTYGKCDLTGNKEGACGINMEAQQAREAMLRTLTGAAAHAGHGRHLLNHLIKRFGADYPIDVGPSNIKAPLTQTIMGIEPETIGDFVPVLDYVEEQITQLLATTHIGQEGSAIDFESKALHAGMVDHLGMEVSDIIQISCLDMPKSQADAPLADIGMGLIDSTKPVLLCIGHNVAAVTYIMDYMEEHDLFDKIELAGVCCTAHDMTRVNPKAKVVGSLSKQLKYIRSGIPDLIIVDEQCIRADMMQETSKLHIPVIATNDKVMYGLPDRSNDDIDDIISDLVSGDQPGVVMFDYEKVGELAPKLVMKMAPIRKEEGITALPSDDEFRKLAS…	Methanosarcinales archaeon	NOR60536.1	codh	2250255	FALSE	Methanosarcinales archaeon
MEM2338576.1 CO dehydrogenase/acetyl-CoA synthase complex subunit alpha [Nitrososphaerales archaeon]	MSKKGISVKLDKLKSELAEISNLQLSIGRVITEEWIEPMGPTPAPTLTTLRDWDYKLLQRYKPFYMPYCDVCCLCTMGKCDLTQGKRGACGLDIWCQQSRIVLLACCIGAATHAAHSRHLVEYLIEKYGRDSPIDLGTGVEIEAPITRLVYGEKPKTLGDLEEVLDYVENQITQLLSSTHTGQEGNNIDFESKVFHAGMIDHLAMEVADIAQVSAFGFPKADPNAPLVDIGMGVIDSTKPVILVIGHNVPPAAQIIDYLSETGLMGNVEVAGICCTAHDLTRYNPKAKIIGPLSWQLRFIRSGLADVIVVDEQCIRTDVLIEAQRTMTPVIATTEKDCLGLPNRTFDSVDRIVSDLVDRKAPGAFILDTQKVAEVAVKTALLLAPKRMKFKVIPDAKSI…	Nitrososphaerales archaeon	MEM2338576.1	codh	2268197	FALSE	Nitrososphaerales archaeon
MBC8224452.1 CO dehydrogenase/acetyl-CoA synthase complex subunit epsilon [Candidatus Bathyarchaeota archaeon]	MSKKDLKLKFDELSSVIGTFKGLEIEVGRIFDDEWEEPMGPTPFPSVGTLRNWDRKLLERYKPFYMPFCDLCCLCTFGKCDLTGDKRGACGIDMAGQQSRIVLIACCIGASTHTAHARHMLDHLLEEFGRDAPLEVALNTGVEAPNIRLVCGIRPKTLRDLEDALDYVETQLVQLMAAAHTGQEGDNIDFESKAFHAGMLDHVAMEVADISQISTLGLPKGDPEAPMTELGYGSIDVSKPVIMCIGHNVLPSVDIIDYLMENKLFGEVEIGGLCCTAHDMSRYDKRSKVIGPISWQLRFIRAGIPDLIVVDEQCLRTDIMIEARKLGVPVIATSEKSCLGLPDRTHDDPDAIVRDLASGAVDGVLIIDPKKVGEVTVKTVLEVAPKRAGKKSFSLDELS…	Candidatus Bathyarchaeota archaeon	MBC8224452.1	codh	2026714	FALSE	Candidatus Bathyarchaeota archaeon
MEM1574646.1 CO dehydrogenase/acetyl-CoA synthase complex subunit alpha [Nitrososphaerota archaeon]	MVKLVEKGPLKLSAKLLETSGLSLKDFEIAIGKLAIEEEWEPLGPTPFPSIASLRDWDHILLKRYKPLYMPFCDLCCLCTFGKCDLSRDKKGACGLNMASQQSRIVLIACCIGAATHTAHARDLVEKLIERYGRDHPINIGGEYVYIEAPITRLVCGIKPKTLGDLEDVLNYCEKQITQLLSATHTGQEGDNIDFESKVFHAGMIDHVALEIADIAQISALNFPKADPEAPLIDLGIGNIDISKPVIMCVGHNVIPTTGIIDYILDNNLDGKIEVVGLCCTAWDTSRYSPKIGKIVGPISWQLRFIRTGIPDVIIVDEQCVRTNLIEEARKINAILIATSDKNCQGLPDLTKEDTNDIVNKLLNGDIPGALIFDREKVGEVAVKTAMALAPKRFNLKIF…	Nitrososphaerota archaeon	MEM1574646.1	codh	2026795	FALSE	Nitrososphaerota archaeon
TET25939.1 MAG: CO dehydrogenase/acetyl-CoA synthase complex subunit epsilon [Candidatus Bathyarchaeum sp.]	MAKKGLVVKVKELKTNIAVVKGLEVSIGKIVDDTWEEPEGPTPFPSMTDLRDWDFKLLQRYKPFYLPFCDVCCLCTFGKCDLSGDKRGACGLNMAAQSSRIVLLACCIGAATHTAHARHLIHHLIEKHGRNFPLDQGGLNIDIEAPVTRLVCGIRPKTLKDLEDAVEWAEEQVTHCLSATHTGQEGSNLDFESKAFHVGMADQVGMEIADLAQISVYNFPKADPEAPLVELGFGAADVKKPTILVIGHNVPSSVGIIDYLTKKKLLGKVEVVGICCTAIDLTRYSTAAKIVGPISWQLKYIRSGLADLIVVDEQCIRADALEEAQKVKTPVIASSPKNCLGLENSTDKPANELISKLVEGKVPGVLIFDPEKVGEVAVESVMAVAPKRNKFSIIPEIDE…	Candidatus Bathyarchaeum sp.	TET25939.1	codh	3072974	FALSE	Candidatus Bathyarchaeum sp.
RLI33272.1 MAG: CO dehydrogenase/acetyl-CoA synthase complex subunit epsilon [Candidatus Bathyarchaeota archaeon]	MVSRKNLRWKIDEVKTSLGTFKGLEISVGRLYVEDWEEPMGPTPFPSITDLRDWDRKLLSRYRPFYMPFCDLCCLCTFGKCDLTGNKRGACGIDMATQQSRIVLLAACIGVSAHAGHARHLLEHLKEYYGEDTPLDVAMNTDLEAPNTRLVCGVRPRTIGDLEDVLDYVETQIVHLVSSCHTGQEGDNIDFESKVFHAGMLDHVAMEVADIVQIASLDLPKGDPEAPMTQIGFGTIDKSKPVIMVIGHNVLPSVDIIDYLMERNLFGEVEVGGLCCTAIDMTRYNNKMAKIIGPISWQMRFIRSGIPDLIVVDEQCIRVDVVQQAQKIGAPVIATNEKSCLGLPDRTHADPKEIVEELAEGKVPGVLILDPKKVGEVAVEAVLRIAPKRRGFKTLTREE…	Candidatus Bathyarchaeota archaeon	RLI33272.1	codh	2026714	FALSE	Candidatus Bathyarchaeota archaeon
MBC2697888.1 CO dehydrogenase/acetyl-CoA synthase complex subunit epsilon [ANME-2 cluster archaeon]	MVIKKGKFTIEGLENVQINIDKVTSSDEEKEEPQGPTPAPDIHELRDWDMRLLKRYEPVYSPICDLCCYCTYGKCDLTGNKEGACGINMEAHQAREAMLRTLTGAAAHAGHGRHLLNHLIKRFGADHPIDVGPSDIKAPVTQTVLGIKPETIGDFVPVLDYVEEQITQLLATTHIGQEGSAIDFESKALHAGMVDHVGMEVSDIIQISCLDMPKSQADAPLVDVGMGIIDSTKPVLLCIGHNVAAVTYIMDYMDEHDLFDKIELAAICCTAHDMTRVNPKAKVVGSLSKQLKYIRSGIPDLIIVDEQCIRADMMRETSKLHIPVIATNDKVMYGLPDRSKDDIDDIIRDLASGDQPGVLLFDYDKVGELAPKLVMKMAPIRKEKGITALPSDDEFKKLA…	ANME-2 cluster archaeon	MBC2697888.1	codh	2056317	FALSE	ANME-2 cluster archaeon
UCE97042.1 MAG: CO dehydrogenase/acetyl-CoA synthase complex subunit epsilon [Candidatus Bathyarchaeota archaeon]	MKMKVEEMKTDMGVIKGLELSFDKILDDTWEEPLGPTPFPSVTDLRSWDMKLLNRYKPFYLPYCDVCCLCTFGKCDLTGDKRGACGLNMAAQQSRIVLLACCIGAATHISHARHLVDHLIEKHGRNSPIDIGGLNIDIEAPVTRLVCGIRPKKLKDLEDALDYCEAQVTTLLAATHTGQEESNLDFESKVLHVGMVDQVGMEIADLAQISVYGFPKADPEAPLVDLGFGVADITKPTILVIGHNVPSSIGIIDYLTEKGLQSKVEVVGICCTSHDITRYSTAAKVVGPISWQLRYIRSGLADLIVVDEQCIRADTLIEAQKVKAPVIASSPQNCLGLEDRTKSPSKEVISDLVEKKAPGVLILNPDMVGEVAVETVMATAPKRNKFKVIPKIEEIIESA…	Candidatus Bathyarchaeota archaeon	UCE97042.1	codh	2026714	FALSE	Candidatus Bathyarchaeota archaeon
MBW6469995.1 CO dehydrogenase/acetyl-CoA synthase complex subunit alpha [Methanosarcinaceae archaeon]	MSEMSTGSFSIEELENVQITIGSIVGAIEKKIEAEGEMGPTPKPGIIGLRDWDYKLLNRYEPVYTPMCDQCCYCTFGTCDLTGNKEGACGINMEAHQAREFLLRVITGAAAHSAHGRHLLHHLIETHGPDYPIDVGPSNLKTPIIQTVLGYQPKTIGELDTAIEYVEEQLTQLLATIHMGQEGAAIDFESKAMHGGMLDLVGMELSDVAQISCLEMPKSDQEAPFVEVGMGCIDSTKPVLLCIGHNIAAVTHIIDYMDEHGLTDKIELAGLCCTAHDISRYKAADGGKPKAKIVGPLAKELKFIRSGIPDIIVVDEQCVRADVLKEARKLSIPVIATNEKIMYGLPERSGDSVDDIISDLVSEKEPGVLLLDYDKVGELAPRLVLEMSVIRKERGITAI…	Methanosarcinaceae archaeon	MBW6469995.1	codh	1945595	FALSE	Methanosarcinaceae archaeon
WP_048089759.1 CO dehydrogenase/acetyl-CoA synthase complex subunit alpha [Candidatus Methanoperedens nitroreducens]	MIIKKGSFVIEGLENVQINIGRIVEHGHEAGSEVEGPTPRPEIISLRDWDYRLLDRYNPVYTPTSDMCDYCTYGKCDLTGNKEGACGIDLEGQSARQALITSIMGAACHTAHGRHLLNYLIKKYGEDHPIDVGPSNLKAPLTETIMGIQPVTIGDFLPVLDYVEEQLTQLTAAANTGQEGAARDFESKALHAGMLDLLGMEVADIIQISCMGLPKSDEKTPMAEIGMGILDTQKPVVICVGHNIAAPAYILDYMDREGLFDKIEIAGLCCTAHDMTRYNKTAKVIGTMSKELKYIRSGIPDVLVTDEQCVRADILKEAKRLHIPVIATNEKITYGLPDRSNDSVDAIIDDLVSGKHAGALILDLEKVGDLVPKLAMKMGPIRKAKGLTALPDEDEFKRL…	Candidatus Methanoperedens nitroreducens	WP_048089759.1	codh	1392998	TRUE	Candidatus Methanoperedens nitroreducens
MDW8044240.1 CO dehydrogenase/acetyl-CoA synthase complex subunit alpha [Nitrososphaerota archaeon]	MSKRGISIKLDKLKSDIIDIKGLELSVGRVITEEWTERMGPTPAPTLTTLREWDYKLLQRYKPFYMPYCDVCCLCTMGKCDLTQGKRGACGIDIWCQQSRIVLIACCIGAATHIAHARHLVEYLIEKYGRDSPIDVGAGVELEAPITRLVYGERPKTLGDLEEVLDYLENQVTQLLASTHTGQEGYNLDFESKVFHAGMIDHVGLEVADIAQVSVLGYPKADPNPPLVDIGMGTIDSTKPVILVIGHNVPPAAQIVDYLSEMGLMGNVEVAGICCTAHDLTRYNPKAKIVGPLSWQLRFVRSGFADVIVVDEQCIRTDILLEAQRTMTPVIATTEKDCLGLPNRTSDPVDQIVSDLVERRAPGAFIYDPEKAAEVAVKTSLLLAPKRMKFKVIPSEAEI…	Nitrososphaerota archaeon	MDW8044240.1	codh	2026795	FALSE	Nitrososphaerota archaeon
NWG10515.1 CO dehydrogenase/acetyl-CoA synthase complex subunit epsilon [Candidatus Bathyarchaeota archaeon]	MSKKGVHVKVDEFKTDVGLFKNLELSIGRIVEEKWAEPMGPTPFPEITTLRDWDMKLLQRYKPFYLPFCDVCCLCTFGKCDLTGDKRGACGLNMAAQQSRIVLLACCIGAATHIAHARHLVEHLMEKYDRNTPLNVGGLNIDIEAPVTRLVCGIKAERLKDLEDALEYCEKQVTHLLSATHTGQEGSNLDFESKVLHAGMVDQVGMEIADLAQISVLGFPKADPEAPLTDLGFAAADVSKPTILVIGHNVPSSVGIIDYLTDKGLLGKVEVVGICCTAHDITRYSSMAKIVGPISWQLRYIRSGLADLIVVDEQCIRADALVEAQKVKAPVIASSPKNCLGLENRTENPSEQVISDLVEGKVPGALILNPDKVGEVAVETVLKVAPKRNKFSIIPKKEE…	Candidatus Bathyarchaeota archaeon	NWG10515.1	codh	2026714	FALSE	Candidatus Bathyarchaeota archaeon
MEM2986585.1 CO dehydrogenase/acetyl-CoA synthase complex subunit alpha [Nitrososphaerota archaeon]	MVKLVEKGPLKLSAKLLETSGLSLKDFEIAIGKLAIEEEWEPLGPTPFPSIASLRDWDHILLKRYKPLYMPFCDLCCLCTFGKCDLSRDKRGACGLNMAGQQSRIVLIACCIGASTHTAHARDLVEKLIERYGRDHPINIGGEYIYVEAPITRLVCGIKPKTLGDLEDVLDYCEKQIAQLLSATHTGQEGDNIDFESKVFHAGMIDHVALEIADIAQISALNFPKADPEAPLIDLGIGNIDISKPVIMCVGHNVIPTTGIIDYILDNNLDGKIEVVGLCCTAWDTSRYSPKIGKIVGPISWQLRFIRTGIPDVIIVDEQCVRTNLIEEARKINAILIATSDKNCQGLPDLTKENPSEIINKLLNGDIPGALIFDREKVGEVAVKTAMALAPKRFNLKIF…	Nitrososphaerota archaeon	MEM2986585.1	codh	2026795	FALSE	Nitrososphaerota archaeon
MEM3536281.1 CO dehydrogenase/acetyl-CoA synthase complex subunit alpha [Candidatus Bathyarchaeia archaeon]	MSRKGLRVKIDEVKTDVGLIRNLELSIGKILEEKWEEPMGPTPFPSLTALREWDMKLLQRYKPFYMPFCDLCCLCTFGKCDLTGNKRGACGIDMAGQQSRIVLLACCIGAATHIGHARHMVDHLIEKFGRNHPIDVGGLNVKVEAPVTRLVCGIKPETLGDLEEVLDYVETQVTHLLSVTHTGQEGNNLDFESKVLHAGMIDQVGMEVADIAQIATYGFPKADPDAPLVDLGFGTINVEKPVILCIGHNVVPSIGIIDYMKANGFDGEIEVCGLCCTAHEITRYYNRGKIVGPISWQLRFIRSGVPDVVVLDEQCIRTDSFYEAQKIKAPVIVASEKNCMGLPNRTNDPADAIVEDLVSGKTPGALILDSEKLGEVATKVALKVAPLRKKFKVIPEVDE…	Candidatus Bathyarchaeia archaeon	MEM3536281.1	codh	3045160	FALSE	Candidatus Bathyarchaeia archaeon
UCG37597.1 MAG: CO dehydrogenase/acetyl-CoA synthase complex subunit epsilon [Candidatus Bathyarchaeota archaeon]	MKIQEMKTDLGVIKDLELSFGKIVDETWEEPQGPTPFPSITDLRKWDMKILERYKPFYLPFCDVCCLCTFGKCDLTGDKRGACGLDMAAQQSRIVLLACCIGAATHIAHARHLVEHLIEKHGANSRIDIGPSIEIEAPITRLICGIRPERLRDLEEALDYCEGQVTQLLSATHTGQEGSNLDFESKVLHAGMVDQLGMEVADIAQVSVLGFPKADPEAPLTDLGFGIADVSKPTILVIGHNVPSSVGIIDYLTDKGLVGKVEVVGICCTAHDVTRYSSMAKIVGPISWQLRYIRSGLADLIVVDEQCIRADTLVEAQKVNVPVIATSSKNCLGLEDRTQSPSKEVISDLTEGKAPGALVLDTDKVGEIAVETVIAVAPKRNKLKIIPEVEEIVSAAAEC…	Candidatus Bathyarchaeota archaeon	UCG37597.1	codh	2026714	FALSE	Candidatus Bathyarchaeota archaeon
MBE0511670.1 CO dehydrogenase/acetyl-CoA synthase complex subunit epsilon [Candidatus Bathyarchaeota archaeon]	MAKKALVVKAKELKTDIAVIKDFEVSIGRIFDETWTEPVGPTPFPSIIDLREWDFKLLQRYKPFYLPFCDVCCLCTFGKCDLTGDKRGACGLNMAAQQSRIVLLACCIGAATHTAHARHLVEHLIEKYGRNCPIDVGGVSVDVEAPVTRLVCGIRPKTLKDLEDALDYCEEQVTHLLSATHTGQEGSNLDFESKVLHAGMVDQVGMEIADLAQISVYGFPKGDPEAALTEIGWGVADVSKPVILVIGHNVPSAVGIIDYLKDKGMYNAVEVVGICCTAIDMTRYSPSMAKIVGPISWQLRFIRSGLPDLIVVDEQCIRADALVEAQKVKTPVIASSPKNCLGLENRTEGLAEEIISDLVEGKVPGALILDPEKVGEVAVETVMAVAPKRKKFNIIPEVE…	Candidatus Bathyarchaeota archaeon	MBE0511670.1	codh	2026714	FALSE	Candidatus Bathyarchaeota archaeon
NQE06408.1 Acetyl-CoA decarbonylase/synthase complex subunit alpha [ANME-1 cluster archaeon GoMg1]	MEEIKKGGIFTIPELQNVRINIGEIIEEEEEWEPMGPHPMPRIATLRDWDFKLLNRYKPFYAPLCDMCCLCTYGKCDLTGNKKGACGIRMDAQQGRIVLLACLIGCSAHCAHGRHLLHDMINKFGRDVPIDFGPKVNIEAPLTRLVCGIKPKTIGDYDKVLSYVEEQIVQLADALHTGQEGSYLDFESKTLHMGMLDSLSKEAADIIQIACYGMPTSFAGDGPDVPLVDVGIGTVDTNKPVIIVIGHNVPPAADIGVYLIENGLDDKVELGGICCTSIDTTRVYNKAKVVSALGRQLRVLRAGIADVVVIDEQCIRADVLELCQHTQSPMIATNDKAMHGLENRTDDKTDKIVDDLVSGRVPGVIILEPDQVGEVAVRTALQVDKKRKALSFILSDAEF…	ANME-1 cluster archaeon GoMg1	NQE06408.1	codh	2081359	FALSE	ANME-1 cluster archaeon GoMg1
MCD4822175.1 CO dehydrogenase/acetyl-CoA synthase complex subunit alpha [Methanococcoides sp.]	MSELTTGKFSMAISDLENVQITINNIVGAIEKEADEIDVEMGPTVKPGVSSLRDWDHNILDRYNPVYTPMCDQCCYCTFGPCDLSGNKEGACGINLEGHNAREFMLRVITGAAAHSGHGRHLLHHLIGLYGKDHPLDVGATNIIAPNVQLVTGVSPKTLGDLDSVLSYVEEQITQLLAAVHVGQEGAAIDFESKALHGGMIDHVGMEISDIAQISCLDFPKSDEEAPLADIGMGCLDSSKPTLIVIGHNVAAVTDIIDYMEDKGLNDKIELGGLCCTALDMTRYKTGDRTLPRAKVVGTLAKELKTIRSGIPDVIIVDEQCIRADVLKEASKLMIPVITTNDKVMYGLKDRSNDSIEDILEDLTTGKEKGALMFDYEKLGELAPRLTMMMSEIRKQKGI…	Methanococcoides sp.	MCD4822175.1	codh	1966350	FALSE	Methanococcoides sp.
MDH5663843.1 CO dehydrogenase/acetyl-CoA synthase complex subunit alpha [Candidatus Bathyarchaeota archaeon]	MTRKALSVKAKELKTDVAVIKDLEVSIGRIFDETWTEPIGPTPFPSITDLREWDFKLLQRYKPMYMPFCDLCCLCTFGKCDLTKDKRGACGLNMAAQQSRIVLIACCIGAATHLGHARHMVDHVIEKFGRRYPLDVGGVNVQLEAPITRLVCGIKPRTLGDFEDVLDYLEEQLTHLLSATHTGQEGSNLDFESKVFHAGMVDHVALEVADIAQIAAYNFPKADPEAPLVELGYGTIDIHKPVIMVVGHNVISSVGIIDYLKENDLYADVEVTGLCCTAHDTTRYSSRAKIVGPISWQLRFIRSGVPDIIVLDEQCIRADTLVEAQKIKAPVIVTSDKNCQGLQNRTKDPADEIVADLVNGKVPGVLILDSEKAGEVASRTALEIAPKRKKFKVIPSVEE…	Candidatus Bathyarchaeota archaeon	MDH5663843.1	codh	2026714	FALSE	Candidatus Bathyarchaeota archaeon
CAD7771934.1 Acetyl-CoA decarbonylase/synthase complex subunit alpha [Candidatus Methanoperedenaceae archaeon GB37]	MTKTEKKGNIEIEALKDVVVNIGGIEEEEEEWEPMGPTPMPGIVDLRDWDYKLMDRYKPFYAPYCEMCCFCTFGKCDLTGGKKGACGLDMTAQQARFVTIACLIGCSAHTAHGRHMLNEILHIYGDREIDMGTGINIEAPLTRLVTGIKPKRLSDFIPVLDYIEEQIAQVMDSVHTGQEGSNIDYESKAFHVGMLDSLGKEVADIVQIVAFDLPKGDPDAPLVEIGMGCIDETKPMLLVIGHNVVPSVSVIDYMREHDLEDKIEVAGICCTAIDTTRYSDRAKIVGSIGRQLRFVRSGIADVIMVDEQCIRADILEQAKRTHAPLIATNDKALYGLVDRTDDSADDIITILVSGKEPGVVILDPVKAGEVAVRLVQIMHEKRKGLVHLPTDEEFKEYVE…	Candidatus Methanoperedenaceae archaeon GB37	CAD7771934.1	codh	2691037	FALSE	Candidatus Methanoperedenaceae archaeon GB37
MEM3458541.1 CO dehydrogenase/acetyl-CoA synthase complex subunit alpha [Candidatus Bathyarchaeia archaeon]	MSKKGVNIKIDELKTDVGFIKNLQLSFGKLVAETWTEPMGPTPFPSLTALREWDFKLLQRYKPFYLPYCDVCCLCTFGKCDLTGDKRGACGINMSAQQSRIVLLACCIGAATHIGHARHLLEHLIEKFGHNYPLDVGGLNIKVEAPVTRLVCGVKPETLGDLEEVLDYVETQVTHLLSVAHTGQEGSNLDFESKVLHAGMVDHVGMEVADIAQIAAYGFPKADPEAPLVDLGYGTINVEKPVILCIGHNVVPSIGIIDYMKDNGHDGEIEVCGLCCTAHDITRYYKRGKIIGPISWQLRFIRSGVPDVVVLDEQCVRADSFFEAQRIKAPVIVASEKNCMGLPNRTNDPADAIVEDLLNGKAPGALILDPEKVGEVAVKLALKVAPLRKKFKVIPEVDE…	Candidatus Bathyarchaeia archaeon	MEM3458541.1	codh	3045160	FALSE	Candidatus Bathyarchaeia archaeon
TFH47260.1 MAG: CO dehydrogenase/acetyl-CoA synthase complex subunit epsilon [ANME-2 cluster archaeon]	MVLKIGRFIIEDLENVQINIGDVGRSGSELEVQGPTSKPKIADLRDWDKRLLNRYEPVYSPACDMCCYCTYGKCDLTGNKEGACGIDLEAHSARDILVKTLIGTAAHSAHGRHLLENLIKRFGADYPIDVGFSNLKAPLTQTIMGFAPETIGDFLPVLNYVEQEVTQLLATTHTGQEGDTLDFESKILHAGMLDLLGMEVSDIAQISCLDMPKAIEDTPFVEIGMGSIDNSKPVLLCIGHNVATVTYIMDYIEEHELNDKIEVAGLCCTAHDMARYNNNNTKIVGPMSKELKYIRSGIPDVIVVDEQCARADILKEASQLHIPVITTNEKIMYGLKDRSGDEIDDIIKDLVSGDEPGALIFDYDKVGELVPKLVMEIAPIRKAAGITALPDDEEFKALV…	ANME-2 cluster archaeon	TFH47260.1	codh	2056317	FALSE	ANME-2 cluster archaeon
MCW3987532.1 CO dehydrogenase/acetyl-CoA synthase complex subunit alpha [Candidatus Bathyarchaeota archaeon]	ISVGKIYDETWTEPLGPTPNPSITDLREWDFKLLQRYKPFYMPFCDVCCLCTFGKCDLTGDKRGACGLDMAAQQSRIVLLACCIGAATHIAHARHLLDYLMEKKGRNTPIDTGGFSVEIEAPVTRLVCGIRPKTLKDLEDALDWCEGEVTQLLAVTHTGQEGSNLDFESKVFHAGMVDHVGLEIADIAQISAFNFPKADPYAPLAEIGWGTVDVTKPVILVIGHNVPSSIGIIDYLTEKGLDNTIEVVGICCTAHDMVRYSPQNTKIVGPISWQLRFIRSGLADLIVVDEQCIRADALVEATKVKTPVIASSPQNCLGLKNRTQSPVKEIVSDLVEGKAVGALILDPEKVGEVAVETVLAVAPKRKKFKIIPETEELIAASKKCTQCNDCMRACPNNLP…	Candidatus Bathyarchaeota archaeon	MCW3987532.1	codh	2026714	FALSE	Candidatus Bathyarchaeota archaeon
MCW4022738.1 CO dehydrogenase/acetyl-CoA synthase complex subunit alpha [Candidatus Bathyarchaeum sp.]	MAKKGLVVKAKELKTDVAVVKDLEVYVGKIVDDTWDEPMGPTPFPSITDLRSWDFKLLQRYKPFYLPFCDVCCLCTYGKCDLSGDKRGACGLNMAAQQSRVVLLACCIGAATHTAHGRHLVHHLIEKYGRDIPLDQGGLNIDIDMPVTQLVCGIKPKTLKDLEEALDWAEEQVTHCLSATHTGQEGNNIDFESKAFHAGMADQVGMEIADIAQISVFGFPKADPEAPLVELGFAVADTKKPTILVIGHNVPSAVGIIDYLRKKDIMDKVEVVGICCTAHDVTRYEPRAKIIGPISWQLKYIRSGLADVIVVDEQCIRADTLEEAQKVHSPVIATSPKNCLGLEDSTDAPASELISNLVEGKIPGTLLFDEDKAGEVAVETAIAVTPKRNKFSVIPDLET…	Candidatus Bathyarchaeum sp.	MCW4022738.1	codh	3072974	FALSE	Candidatus Bathyarchaeum sp.
WP_135606825.1 CO dehydrogenase/acetyl-CoA synthase complex subunit alpha [Methanococcoides sp. NM1]	MSELTTGSFSIGDLENVQITINNIVGAIDKQMEKSDEEMGPTPKPGVSSLREWDHTIFERYNPIYTPMCDQCCYCTFGPCDLSGNKEGACGINLEAHNAREFMLRVMTGAAAHAGHGRHLLHHMIDLYGKDYPINVGPTNIIAPNVQAVTGLKPETLGDLDIVLNYVEEQLTQLLAAVHAGQEGAAIDFESKAMHGGMIDHVGMEVSDIVQISCLGFPKSDANPPLADIGMGCIDPSKPNLIVIGHNVAAVTDIIDYMEDNDLTDKIELGGLCCTALDMTRYKMDGSAEDQVPKAKIIGSLAKELKMIRSGAPDVIVVDEQCIRADVLPEAQKLMIPVITTNDKVMYGLKDRSNDDVEDILADLTSGKEPGALLLDFEKVGEIAPRLAMMMSEIRKQKG…	Methanococcoides sp. NM1	WP_135606825.1	codh	1201013	FALSE	Methanococcoides sp. NM1
MEM0261906.1 CO dehydrogenase/acetyl-CoA synthase complex subunit alpha [Nitrososphaerota archaeon]	MSIPHRSIRFKADEIKSSFVEIKNLDASIGYIVEDWEEPQGPTPFPSVATLRKWDHILLNRYKPFYLPYCDLCCLCTYGKCDLSRGKRGSCGIDLSEQQSRLVTLVCAIGASTHTAHARELLDKLISKYGEDTPIDLGGEVYVEMPITRLVTGVKPKTLRDLQVVLDYVEKQIVHTLASVHTGQEGSWIDYESKVLHLGMLDHLALEIADVTQVVSLGMPKADPESPPVDLGIGVVDASKPVILVIGHNVLPSAAIIDYLEIMGIRDKVEVCGLCCTAHDLTRYEKKKARIIGPISWQLRFIRTGIPDVIVIDEQCIYTNILEEARRINAVIIATSEKAMRGLPDRTNVDVDAVVEELASGKTPGAVILNEEKAAQVAVKVALRISNQRSKYKWSLFSE…	Nitrososphaerota archaeon	MEM0261906.1	codh	2026795	FALSE	Nitrososphaerota archaeon
WP_091689734.1 CO dehydrogenase/acetyl-CoA synthase complex subunit alpha [Methanococcoides vulcani]	MSELTTGSFSIGDLENVQITINNIVGAIDKQMEKSDEEMGPTPKPGVSSLRDWDHTIFERYNPIYTPMCDQCCYCTFGPCDLSGNKEGACGINLEAHNAREFMLRVMTGAAAHSGHGRHLLHHMIDLYGKDYPLDVGPTNIIAPNVQAVTGIKPETLGDLDIVLNYVEEQLTQLLAAVHAGQEGAAIDFESKAMHGGMIDHVGMEVSDIVQISCLGFPKSDANPPLADIGMGCIDPSKPNLIVIGHNVAAVTDIIDYMEDNDLSDKIELGGLCCTALDMTRYKMDGSAEDQVPKAKIIGSLAKELKMIRSGAPDVIVVDEQCIRADVLPEAQKLMIPVITTNDKVMYGLKDRSNDDVEDILADLTSGKEPGALLLDFEKVGEIAPRLAMMMSEIRKQKG…	Methanococcoides vulcani	WP_091689734.1	codh	1353158	TRUE	Methanococcoides vulcani
MCW3992215.1 CO dehydrogenase/acetyl-CoA synthase complex subunit alpha [Candidatus Bathyarchaeota archaeon]	MEIEVGRIYDEEWEEPMGPTPFPSVGTLRNWDRKLLHRYKPFYMPFCDLCCLCTFGKCDLTGDKRGACGITMAGQQSRIVLIAACIGASTHTAHARHMLDHLLEEYGRDAPLEVALNTNVEAPNTRLVCGLRPKTLRDLEDALDYVETQLVQLVAATHTGQEGDNIDFESKAFHAGMLDHVAMEVADISQIATLGLPKGTPDTDMTELGYGSIDISKPVIMCIGHNVLPSVDIIDYLMDNDLFGEVEIGGLCCTAHDMSRYDKRSKVIGPISWQLRFIRAGIPDLIVVDEQCLRTDVMIEAKKLGVPVIATSEKSCLGLPDRTNDAPDEIINDLTSGALDGVLIIDPKKVGEVTVRTVIEVAKKRVGLKKFNIKELSELASKCRSCLECVRACPNNLPI…	Candidatus Bathyarchaeota archaeon	MCW3992215.1	codh	2026714	FALSE	Candidatus Bathyarchaeota archaeon
MEM1994665.1 CO dehydrogenase/acetyl-CoA synthase complex subunit alpha [Nitrososphaerales archaeon]	MENIRIKVDKVKTPSLHLSNLEITLGKVLEEEWEEKMGPTPFPTSTDLRSWDHKLLQKYKPVYLPYCDVCCLCTMGKCDLTSGKRGACGLDIWAQQSRIVLVACCIGASTHVGHARHLVEYLINRFGRDAPIDIGSKVGVEIEAPVTRLVCGIKPKKLGDLEEVLSYLEREIVQLLAATHTGQEGDNIDFESKVFHAGMIDHVGLEVADIAQISALGYPKADPEAPLVELGMGTIDSSKPMVLVIGHNVPPAAHIIDYLQDHGLMGKVEVAGICCTAHDLTRYNPKAKIVGPLSWQLRFIRSGIPDVIVVDEQCIRTDVLKEAQAIKAPVIATTAKDCQGLPDLTREDVDEIVKRIVEGQIPGALILKPEKAGEVAARVATLIAPKRMKFKVIPDVSVV…	Nitrososphaerales archaeon	MEM1994665.1	codh	2268197	FALSE	Nitrososphaerales archaeon
HJH30210.1 CO dehydrogenase/acetyl-CoA synthase complex subunit epsilon [Methanosarcinaceae archaeon]	MSEMSTGSFSIEELENVQITIGSIVGAIEKKVEEESEMGPTPKPGISGLRDWDHKLLNRYEPVYTPMCDQCCYCTFGTCDLTGNKEGACGIDMKTHQAREFLLRVITGAAAHAGHGRHLLHHLIETHGADHPIDVGPTNIKAPVIQTVTGIKPETIGDLEPVLDYVEEQLTQLLATIHAGQEGASIDFESKALHGGMIDHVGMEVSDIAQISCLGMPKADPEAPLAEIGMGTIDSKKPVLLCIGHNVAAVTYIMDYMDEHDLTDKIELAGLCCTAIDMTRYKMDAGGTPTAKIVGSLAKELKYIRSGIPDIIVVDEQCVRCDVLKEAQKLSMPVICTNEKIMYGLPNRSNDNVDDIIEDMVSGKEPGALLLDFEKIGELAPRLVMEVAPIRKAKGITAL…	Methanosarcinaceae archaeon	HJH30210.1	codh	1945595	FALSE	Methanosarcinaceae archaeon
MEM2893575.1 CO dehydrogenase/acetyl-CoA synthase complex subunit alpha [Candidatus Bathyarchaeia archaeon]	MESEGSGNLPKKDLSLRIGEFSSSLGVFKDLEIQVGRILEEWEEATGPTPFPEIATLREWDMKLLSRYKPFYMPFCDLCCLCTFGKCDLTGDKRGACGITMAGQQSRIVLLACCIGAAAHAQHARMMLNHLIEEYGRDAPLNVALNTNVEAPHIRLVCGIRPKTLHDLDDALTYVEEQIVQLLASTHTGQEGSNLDYESKVFHAGMLDHVALEIADISQISVLGFPKGDPEAPLADLGFGVVDPSKPMILVIGHNVLPSVDIVDYLMDHGLFGEVEVGGLCCTAHDLSRYDKRGKIIGPISWEMRFIRSGIPDVVVVDKQCIRTDVLLEAQKIGAPLIATSEMSCHGLPDRTQDDPERIVEDLVKARIPGALILDPRKVGEVAVKTAMKMAPKRANFKA…	Candidatus Bathyarchaeia archaeon	MEM2893575.1	codh	3045160	FALSE	Candidatus Bathyarchaeia archaeon
WP_011498962.1 CO dehydrogenase/acetyl-CoA synthase complex subunit alpha [Methanococcoides burtonii]	MSELTTGRFSISDLDNVQITINNIVGAIEKQSDDIDVEMGPTVKPGVSSLRDWDHNILDRYNPVYTPMCDQCCYCTFGPCDLSGNKEGACGINLEGHNAREFMLRVITGAAAHSGHGRHLLHHLIGLYGKDHPLDVGATNIIAPNVQLVTGVQPKTLGDLDSVLSYVEEQITQLLAAIHVGQEGAAIDFESKALHGGMIDHVGMEISDIAQISCLDFPKSDEEAPLADIGMGCLDASKPTLIVIGHNVAAVTDIIDYMEDKGLNDKIELGGLCCTALDMTRYKTGDRTLPRAKVVGTLAKELKTIRSGIPDVIIVDEQCIRADVLKEASKLMIPVITTNDKVMYGLKDRSNDSIEDILEDLTTGKEKGALMFDYVKLGELAPRLTMMMSEIRKQKGIKA…	Methanococcoides burtonii	WP_011498962.1	codh	29291	TRUE	Methanococcoides burtonii
MEM3676945.1 CO dehydrogenase/acetyl-CoA synthase complex subunit alpha [Candidatus Bathyarchaeia archaeon]	MKDGIRIKVGELKSQFGILKGLELSIGEIIEEKWEEALGPTPFPSIADLREWDLKILERYKPFYMPFCDLCCLCTMGKCDLTGDKRGACGIDMAGQQSRIVLLACCIGAATHTSHARHLLEHLISKYGRAYPLDVGGLSVEVEAPITRLVCGIRPETLGDLEAVLDYVEEQIVHLLSATHTGQEGAYKDFESKVFHAGMIDHLAMEVADIAQISALGLPKAEPNPPLIEIGLGVVDQAKPVILVVGHNVPPAADIMDYMEELGLQDGIELCGICCTAHDLARYNPKAKIIGPISWQLRFIRSGVPDVIVIDEQCIRSDALVEAMKVKAPLIATSEKDCQGLPDRTRDPPDEVVRDLVEGNTPGVLILDPRKVGEVAVKTALKVAPKRMKFKAIPDVEEL…	Candidatus Bathyarchaeia archaeon	MEM3676945.1	codh	3045160	FALSE	Candidatus Bathyarchaeia archaeon
MEM3506259.1 CO dehydrogenase/acetyl-CoA synthase complex subunit alpha [Candidatus Bathyarchaeia archaeon]	MAKKSLHLRINELKTELAEIKGLEISLGKLIEEEWLEPIGPTPFPSITDLRDWDLKLLKRYKPFYLPYCDVCCLCTMGKCDLSKGKRGACGLDIASQQSRIVLLACCIGAATHTAHARHLVEHLIKKYGHDYPIDIGKAVGAELEAPNIRLVCGIRPKTLGDLEEILDYVETQITHLLSSTHTGQEGSNLDFESKVFHAGMLDHVAMEVADIAQISAYNFPKAEPNAPLTDIGMGAIDTSKPVILVIGHNVPSAISIMNYLDKNGLYGKVEVAGICCTAHDVTRYDPKAKIVGPISWQLRFIRSGIADVIVVDEQCIRADTLLEAKRIKAPVIATSEKNCLGLENRTNYNPDTIVSDLVNGVIEGALILDSEKVGEVAVKTALQIAPIRNKFKVLPEIE…	Candidatus Bathyarchaeia archaeon	MEM3506259.1	codh	3045160	FALSE	Candidatus Bathyarchaeia archaeon
MCJ7560416.1 CO dehydrogenase/acetyl-CoA synthase complex subunit alpha [Candidatus Bathyarchaeota archaeon]	MKTNMGLIKNLELSIGKVVDDSWTEPMGPTPFPSLTTLRDWDFKLLNRYKPFYMPVCDLCCLCTLGKCDLTGGKRGACGITMAAQSSRIVLLACCIGAATHTAHARHMVHHLIEKYGRRYPLDIGGLNIKVEAPVTRLVCGLKPENLGDLEEVLEYAEQQITQALAVAHTGQEGNNLDFESKAFHVGMIDHVGMEVGDIAQVSTLGFPKADPEAPLVQLGIGTVDTSKPVIMCIGHNVIPSVGIIDYMKENDLGDKLEVVGLCCTAHDITRYWNRGKIVGPISWQLRFIRGGFADVVVLDEQCVRTDAFDEAQRVKAPVIAASEKNCMGFKNRTNDPADEIVADLVSGKAAGVLILDPEKVGEVAVKVARQIAPIRKKFKSLPSAEEIVQLAKTCRQCN…	Candidatus Bathyarchaeota archaeon	MCJ7560416.1	codh	2026714	FALSE	Candidatus Bathyarchaeota archaeon
MEM3377410.1 CO dehydrogenase/acetyl-CoA synthase complex subunit alpha [Candidatus Bathyarchaeia archaeon]	MKIGEMKTANSLVKNLEVSIGKIVDDSWEEPMGPTPMPGISTLRDWDMKLLNRYKPFYMPDCDLCCLCTFGKCDLTAGKRGACGLDIAAQSSRIVLAACCIGAATHTAHARHMVHHLIEKYGRRYPLDVGGLNIKVEAPVTRLVCGIKPKTLGDLEEVLEYVENQITQALAAVHTGQEASNLDFESKAFHVGMLDHVGMEIGDIAQVSTFGFPKADPEAPLVPLGIGTVDKSKPVIMCIGHNVVPSISIIDYMKDHGLADAIEVVGLCCTAHDITRYYNRGKIIGPISWQLRFVRAGFADVVVLDEQCVRTDISEEAKRVGAPVIAASEKNCVGFKNRTNDPADEIVADLVSGKVPGVLILDPEKVGEVAVKVAQKIAPIRKKLRNLPSIEEIKALAKT…	Candidatus Bathyarchaeia archaeon	MEM3377410.1	codh	3045160	FALSE	Candidatus Bathyarchaeia archaeon
MFH2112731.1 CO dehydrogenase/acetyl-CoA synthase complex subunit alpha [Candidatus Bathyarchaeota archaeon]	MANKNVKLKFDELSSALGTFKGLEIQIGRIVDEEWEEPMGPTPMPSVGTLRSWDRKLLNRYKPFYMPLCDLCCLCTFGKCDLTGDKKGACGLTMAGQQSRIVLIACCIGASTHAAHGRHMLNHLMEEYGRDTPLEVALNTNVEAPHVRLVCGIKPKTIGDLEEALDYVETQIVQLVAAAHTGQEGDNIDFESKAFHAGMLDHVALEVADLMQIATLGLPKGDPEAPLAELGYGTIDAKKPVIMCIGHNVLPSVDIIDYLMNHDLFDQVEVGGLCCTAHDMSRYNKRSKIVGPISWQLKFIKSGIPDLIVVDEQCIRTDVMDQAREIGVPVLAASEKSCLGLPDRTHDPAEAVIEDLVSGKTPGALVIEPRKVGEIAVKTAMAVRKRRGENKLVNLGELS…	Candidatus Bathyarchaeota archaeon	MFH2112731.1	codh	2026714	FALSE	Candidatus Bathyarchaeota archaeon
MCD6204014.1 CO dehydrogenase/acetyl-CoA synthase complex subunit epsilon [Methanophagales archaeon]	MELLKKGGVFTIAGLENVQIRIGEIEEEEEEWEPLGPHPMPGIATLRDWDFKLLKRYKPFYAPFCDMCCLCTYGKCDLSGNKKGACGIRMDAQHGRIVLLACLVGCSAHCGHGRHLLHDLVRRFGRDTPIDFGPGVNVEAPLTRLICGIKPRTIGDYERVFDYIEEQIVQLADALHTGQEGSYLDFESKALHMGMLDSLSKEAADIIQIAAYGMPTSYEGGGPDVPLVEVGIGTIDTNKPVILVIGHNVPPAAEIGDYLTDNGLEDSVELAGICCTAIDTTRVYKKAKIASALGRQLRVIRAGIADVVVVDEQCIRADILEQCKRVHSPLIATNDKALHGLVDRTDDNPDEIVADLVNERVPGVVILDPERVGEVAVKTAMQIAKRRKALRLILSDEEF…	Methanophagales archaeon	MCD6204014.1	codh	2056316	FALSE	Methanophagales archaeon
HUV02567.1 CO dehydrogenase/acetyl-CoA synthase complex subunit alpha [Desulfobacteria bacterium]	MDEIKKGDLFSIAGLENVKISIGDIVEEEGGNKDWEPMGPHPMPSISTLRDWDFKLLNRYKPFYAPLCDMCCLCTYGKCDLTGNKKGACGIRMDAQQGRIVLLACLVGCSAHCAHGRHLLHDMIKKFGRDVPIDFGPEVDVEAPLTRLICGIKPRTIGDFEQVFDYIEEQLVQLADAVHTGQEGSYMDFESKALHMGMLDSLSKEASDIIQIACYGMPTSHEGGGPNVPLVDVGIGTIDTDKPVVLVIGHNVPPAANIGDYLTDNDLEDNVELAGICCTSIDTARVYKKAKIAAALGRQLRVIRAGIADVVVIDEQCIRADIVELSQRVHSPVIATNDKAMHGLVNRTDDDPDEIVADLVNERVPGVIILDPEQVGEVAVKTALQMDKKRRKLRFILSD…	Desulfobacteria bacterium	HUV02567.1	codh	3024420	FALSE	Desulfobacteria bacterium
RZB30944.1 MAG: acetyl-CoA decarbonylase/synthase complex subunit alpha [Candidatus Argoarchaeum ethanivorans]	MEELNIAPSKIEIEALKNVVINIGGIEEEEEEWETMGPTPMPGIADLRNWDYKLLERYKPFYAPYCEMCCFCTFGKCDLTGGKKGACGLGMAAQQARFVTIACLIGCSAHTAHGRHLLRKVLKIVGDREINMGTGINIEAPLTRLITGIKPEKLSDFIPVLEYLEEQIAQLLDSTHTGQEGSNLDYESKAYHAGMLDSLGKEVADLIQIVAFDLPKGDPDAPLVEIGMGCVDESKPVILVIGHNVVPSVAVMDYMSDHGLDERIEVAGICCTAIDTTRYSQKAKIVGSIGRQLRFVRSGVADVIMVDEQCIRADILEQAKRIHAPLIATNDKALYGLVDRTNDSVDDIVAILTSGKEPGVVILDPVKAGEVAVRVVQITHEKRKELVNILTDEEFKEYV…	Candidatus Argoarchaeum ethanivorans	RZB30944.1	codh	2608793	FALSE	Candidatus Argoarchaeum ethanivorans
MCZ7380003.1 CO dehydrogenase/acetyl-CoA synthase complex subunit alpha [Candidatus Methanoperedens sp.]	MIVKKGSFVIEGLENVQINIGKIGEGLEEKIEGPTPRPEIISLRNWDYRILDRYNPVYTPTSDLCDYCTYGKCDLTGNKEGACGIDLEGQSARQALMTSIMGAACHTAHGRHLLHYLIKKYGEDRQIDVGPSNLKAPLTETIMGIQPQTIGDFLPVLDYIEEQLTQLIAAANTGQEGSARDFESKALHAGMLDLLGMEVADIIQISCMGLPKSDEKTPMAEIGMGILDPKKPVVICVGHNIAAPAYILDYMDKGGLFDKIEIAGLCCTAHDMTRYNKSAKIIGSMSKELKYIRSGIPDVLVTDEQCVRADILKEARKLHIPVIATNEKITYGLPDRSNDSVDEIITDLVSGKNEGALLLDLEKVGELVPKLAMKMGPIRKAKGLTALPNDEEFRKLVAK…	Candidatus Methanoperedens sp.	MCZ7380003.1	codh	2032688	FALSE	Candidatus Methanoperedens sp.
MDI6889122.1 CO dehydrogenase/acetyl-CoA synthase complex subunit alpha [Methanocellales archaeon]	MKGTKFKIDEFESDLIKATGLEITVGRIVEEEWEEILGPTPMPSVTDLRKWDFALLNRYKPMYAPLCDLCCLCTYGKCDLSDGKKGACGIDIGAQQGRIVLLACCIGAAAHGGHARHIVEHLIEEHGDMPIDMGKNVEVEAPLVRLIAGIMPKKLSDLLEPLEYAEGELMHSLSATHTGQEGYFTDFESKALHVSMTDQLLMEIADVAQISALGFPKGDPGAPLVDIGFGSIDTKKPVILCIGHNVVPGAEVINYLRDHDLYDKVEVAGICCTAHDLTRYDKGAKIVGPLSKQLQFVRTGIADVIIVDEQCVRADVLQEARKTGAAVIATNDKICLGLPDRTKDSPKDVIDNLLGGAPGALILDAEKVGEVAVRTAIKLSETRKRRALNVVKEAKKCIQ…	Methanocellales archaeon	MDI6889122.1	codh	2666334	FALSE	Methanocellales archaeon
MDO8726497.1 CO dehydrogenase/acetyl-CoA synthase complex subunit alpha [Candidatus Methanoperedens sp.]	MQDLIYQMKVKKGSFVIEGLENVQINIGKITAEEEQVVEGPTPRPEIISLRNWDYRLLDRYNPVYTPTSDMCDYCTYGKCDLTGNKEGACGIDLEGQSARQALMTSVMGAACHSAHGRHLLHYLIKKYGEDHPIDVGPSNLKAPLTETIMGIQPQTIGDFLPVLEYVEEQLTQLLAAANTGQEGSSRDFESKALHAGMLDLLGMEVADIIQISCMGLPKSDEKTPMAEIGMGILDPKKPVVICVGHNIAAPAYILDYMDKNGQFDKIEIAGLCCTAQDMTRYNRNAKIIGSMSKELKYIRSGIPDVLVTDEQCVRADILKEAKKLHIPVIATNEKITYGLPDRSNDSVDEIIDDLVSGKQDGALLLDLEKVGELIPKLAMKIGPIRKAKGLTALPNEED…	Candidatus Methanoperedens sp.	MDO8726497.1	codh	2032688	FALSE	Candidatus Methanoperedens sp.
MCL7412315.1 CO dehydrogenase/acetyl-CoA synthase complex subunit alpha [ANME-2 cluster archaeon]	MAIKKGRFTIENLENVQITIGRIVSPGEAEVAEGPTPAPEIHDLRDWDMKLLDRYGPVYSPVCDMCCYCTYGKCDLTGNKEGACGIDMEAHQAREAMLKGLIGTAAHSAHGRHLLNNLIKRFGADHPIDVGPSNLKAPLTQTIMGIKPETIGDFIPVLDYIEEQITQLLATAHTGQEGSSRDFESKALHAGMLDHLGMEVSDIIQISCLGMPKSQEDTPLADIGMGSIDSTKPVLLCIGHNVAAVTYIMDYMETHDLFDKIELAGLCCTAHDMTRYNENAKIVGPMSKQLKYIRSGIPDVIVVDEQCVRADVLREASKLHIPVIATNDKIMYGLQNRSKDEVDAIIQDLVSGDQPGALLFDYAKVGELAPELVLKMAPVRKEMGITALPDDDEFRKLTS…	ANME-2 cluster archaeon	MCL7412315.1	codh	2056317	FALSE	ANME-2 cluster archaeon
MEM2934421.1 CO dehydrogenase/acetyl-CoA synthase complex subunit alpha [Methanocellales archaeon]	MEKETMAKEVIKPMKYEVEGMQNVEIRIGKIEEEEKPWEPMGPTPKPGILTLRNWDHFLLNRYKPFYAPHQDFCNLCTQGPCDLTGNKEGACGIDLRTQKSRIVLAAVCLGHAAHASHARHIYHSLVHKFGKDTPIDLGVNVNVEAPITRLITGIRPRTLGDFDEVLSYIEEQFEALVAALHTGQEGSYLDFESKSFHCGMLDQLSMEVADILQISALNFPKADPNAPLIEYGFGTIDSTKPVIIGIGHNVMPSTGIIDYMERNNLWDKIEFAACCCTAHDNTRYNKKAKYAGTLAQQLRVIRSGLADVIVTDEQCVRTDVLRECKRLGIPVIATNEKICYGLPDRTKDKPETIIKDILAGAPGALITDPDVVGPVVVQLAIEVAKVRKTKNQIMSDEE…	Methanocellales archaeon	MEM2934421.1	codh	2666334	FALSE	Methanocellales archaeon
MEM2911383.1 CO dehydrogenase/acetyl-CoA synthase complex subunit alpha [Candidatus Bathyarchaeia archaeon]	MVDKNVRIKIGELKTDTSLIKNLEVALGKVTVDSWAEPMGPTPFPSLTTLREWDMKLLQRYKPFYLPFCDLCCLCTYGKCDLTGNKHGACGINMSAQQSRIMLLECCIGAATHIGHARHLVEHLIEKFGRGTPLDVGGLNVHVEAPITRLVCGIKPETLGDLEEILEYVENQLTHLLSVVHTGQEGSNIDFESKIFQAGMIDHVGLEVADIAQIACYGFPKADADAPLVDLGYGTVNLEKPVILCIGHNVVPSISIIDYMKESGLDGEIEVCGLCCTAHDITRYYKRGKIIGPISWQLRFIRSGVPDVVILDEQCIRIDSFQEAQRIKAPVIVTSEKNCMGLPNRTNDSADDIVEDLVSGKTQGALILDPEKVGEVAVKVALKVAPLRKKFKVIPEVEE…	Candidatus Bathyarchaeia archaeon	MEM2911383.1	codh	3045160	FALSE	Candidatus Bathyarchaeia archaeon
MCD6264040.1 CO dehydrogenase/acetyl-CoA synthase complex subunit epsilon [Candidatus Bathyarchaeota archaeon]	MVSRKNLRWKIDEVKTSLGTFKGLEVSVGRLYVEDWEEPMGPTPFPSITDLRGWDRRLLSRYRPFYMPFCDLCCLCTFGKCDLTGNKRGACGIDMATQQSRIVLLAACIGVSAHAGHARHLLEHLKEYYGEDTPLDVAMNTDLEAPNTRLVCGVRPRTIGDLEDVLDYVETQIVHLVSSCHTGQEGDNIDFESKVFHAGMLDHVAMEVADIVQIASLDLPKGDPEAPMTQIGFGTIDKSKPVIMVIGHNVLPSVDIIDYLMERNLFGEVEVGGLCCTAIDMTRYNNKMAKIIGPISWQMRFIRSGIPDLIVVDEQCIRVDVVQQAQKIGAPVIATNEKSCLGLPDRTHADPKEIVEELAEGKVPGVLILDPKKVGEVAVEAVLRIAPKRRGFKTLTREE…	Candidatus Bathyarchaeota archaeon	MCD6264040.1	codh	2026714	FALSE	Candidatus Bathyarchaeota archaeon
MCR5853144.1 CO dehydrogenase/acetyl-CoA synthase complex subunit alpha [Methanophagales archaeon]	MEVKRGGEVLTLEGLENVRIFIGKIEGEEEEEEEWEPVGPTPMPTIATLRSWDFKLLRRYKPFYAPFCDFCCLCTFGKCDLTGNKKGACGIRMDAQQGRIVLLACIIGCSAHCGHGRHMLHELLRKFGDVEIDFGPEIDIEAPLTRLICGIKPRRISDYEQVFDYVEKELVQLSDALHTGQEGSYLDFESKAFHVGMLDSLSKEAADIIQMAAYGMPSSKEGGGPDVPLVEVGMGVVDTTKAVILVIGHNVVPAAEIADYMEESGHEDEIELVGICCTAHDVTRYKPKAKIISALGRQLRVIRAGIADVIVVDEQCIRADVVESASRVHSPVIATNEKAMHGLEDRTDDPADEIVEDLVSERVPGVVILDPEKVGEVAVKTALRMKEKRRKMRIIMSDE…	Methanophagales archaeon	MCR5853144.1	codh	2056316	FALSE	Methanophagales archaeon
MBC2701708.1 CO dehydrogenase/acetyl-CoA synthase complex subunit epsilon [ANME-2 cluster archaeon]	MVIKKGKFTIEGLENVQINIDKVTSSDEEKEEPQGPTPAPDIHELRDWDMRLLKRYEPVYSPICDLCCYCTYGKCDLTSNKEGACGINMEAHQAREAMLRTLTGAAAHAGHGRHLLNHLIKRFGADHPIDVGPSDIKAPVTQTVLGIKPETIGDFVPVLDYVEEQITQLLATTHIGQEGSAIDFESKALHAGMVDHVGMEVSDIIQISCLDMPKSQADAPLVDVGMGIIDSTKPVLLCIGHNVAAVTYIMDYMDEHDLFDKIELAAICCTAHDMTRVNPKAKVVGSLSKQLKYIRSGIPDLIIVDEQCIRADMMRETSKLHIPVIATNDKVMYGLPDRSKDDIDDIIRDLASGDQPGVLLFDYDKVGELAPKLVMKMAPIRKEKGITALPSDDEFKKLA…	ANME-2 cluster archaeon	MBC2701708.1	codh	2056317	FALSE	ANME-2 cluster archaeon
MEM3406517.1 CO dehydrogenase/acetyl-CoA synthase complex subunit alpha [Nitrososphaerota archaeon]	MVKLVEKGPLKLSAKLLETSGFSLKDFEIAIGKLAIEEEWEPLGPTPFPSIASLRDWDHILLKRYKPLYMPFCDLCCLCTFGKCDLSRDKRGACGLNMAGQQSRIVLIACCIGAATHTAHARDLVEKLIERYGRDHPINIGGEYIYVEAPITRLVCGIKPKTLGDLEDVLDYCEKQIAQLLSATHTGQEGDNIDFESKVFHAGMIDHVALEIADIAQISALNFPKADPEAPLIDLGIGNIDISKPVIMCVGHNVIPTTGIIDYILDNNLDGKIEVVGLCCTAWDTSRYSPKIGKIVGPISWQLRFIRTGIPDVIIVDEQCVRTNLIEEARKINAILIATSDKNCQGLPDLTKEDANDVVNKLLNGGIPGALIFDREKVGEVAVKTAMALAPKRFNLKIF…	Nitrososphaerota archaeon	MEM3406517.1	codh	2026795	FALSE	Nitrososphaerota archaeon
HIE18785.1 CO dehydrogenase/acetyl-CoA synthase complex subunit epsilon [Candidatus Bathyarchaeota archaeon]	ITDLREWDFKLLQRYKPMYMPFCDVCCLCTFGKCDLTGDKRGACGLNMAAQQSRIVLLACCIGAATHIAHARHLVEHLIEKFGSDHPIDVGGVNIDVEAPVTRLVCGVKPRNLGDLEEILDYLEGQVTHLLSATHTGQEGSNIDFESKVFHAGMIDQVGMEVADIAQIATYGFPKADPDAPLVEIGFGVTDSTKPVILVIGHNVPPAVEIINYLTDNELYGEVEVTGLCCTAHDITRYNPKAKIVGPISWQLRFIRSGVPDVIVVDEQCIRADSLIEAQKIKAPLIAASEKNCLGLPDRTNDPPDEIVNDLLSGKIPGVLILDPAKVGEVAVKTAIRIAPKRRKFKAIPDANDIIESAKRCRKCDECRRACPNDLPIPEAISEAAKGSLEKLSALYDEC…	Candidatus Bathyarchaeota archaeon	HIE18785.1	codh	2026714	FALSE	Candidatus Bathyarchaeota archaeon
RLG81954.1 MAG: CO dehydrogenase/acetyl-CoA synthase complex subunit epsilon [Thermoprotei archaeon]	MARRLRIKIDELKTDLGVLKGVELQVGKIVEEWEEPEGPTPMPSIADLRRWDYKLLQRYKPMYMPFCDLCCLCTFGKCDLSRDKRSACGLDMATQQSRIVLLACCIGVSTHLAHARDLVEWLIERYGRNAPLDLGTQVFLEAPNIRLVTGIKPRTLGDLEDALDYVETEVARLLACCHVGMEGSNLDFESKVFHAGMLDHVAMEIADIAQTALLGFPKADPEAPLVDIGLGVIDASKPVIMVIGHMIEPSVGIIDYLEEHGLEDAVEVCGLCCSAHELTRYSPKRGKIVGPISWQVRFVRSGVPDVVVIDEQCIRTNIHEEAKKVGAVTIATSAKNMQGFPDLTHEDPDKIVELLISGAIPGAFIHEEEAEKIGEVAVKAAIKLAPKRMKYKKPPSKEE…	Thermoprotei archaeon	RLG81954.1	codh	2250277	FALSE	Thermoprotei archaeon
MCL6579297.1 CO dehydrogenase/acetyl-CoA synthase complex subunit alpha [Candidatus Bathyarchaeota archaeon]	MSKKSVNIKIDELKTDVGFIKNLQLSFGKLVAETWTEPMGPTPFPSLTALREWDLKLLQRYKPFYLPYCDVCCLCTFGKCDLTGDKRGACGINMSAQQSRIVLLACCIGAATHIGHARHLLEHLIEKFGHNYPLDVGGLNIKVEAPVTRLVCGVKPETLGDLEEVLDYVETQVTHLLSVAHTGQEGSNLDFESKVLHAGMVDHVGMEVADIAQIAAYGFPKADPEAPLVDLGYGTINVEKPVILCIGHNVVPSIGIIDYMKDNGLDGEIEVCGLCCTAHDITRYYKRGKIIGPISWQLRFIRSGVPDVVVLDEQCVRADSFYEAQRIKAPVIVASEKNCMGLPNRTNDPADAIVEDLLSGKAPGALILDAEKVGEVTVKLALKVAPLRKKFKVIPEVDE…	Candidatus Bathyarchaeota archaeon	MCL6579297.1	codh	2026714	FALSE	Candidatus Bathyarchaeota archaeon
VVB94489.1 Acetyl-CoA decarbonylase/synthase complex subunit alpha 2 [uncultured archaeon]	MIVKKGSFVIEGLENVQINIGKIGEGLEEKIEGPTPRPEIISLRNWDYRILDRYAPVYTPTSDMCDYCTYGKCDLTGNKEGACGIDLEGQSARQALMTSIMGAACHTAHGRHLLHYLIKKYGEDRLIDVGPSNLKAPLTETIMGIQPQTIGDFLPVLDYIEEQLTQLIAAANTGQEGSARDFESKAFHAGMLDLLGMEVADIIQISCMGLPKSDEKTPMAEIGMGILDSKKPVVICVGHNIAAPAYILDYMDKGGLFDKIEIAGLCCTAHDMTRYSKSAKIIGSMSKELKYIRSGIPDVLVTDEQCVRADILREAKKLHIPVIATNEKITYGLPDRSNDSIDTIIDDLASGKNEGALLLDLEKVGELVPRLAVKMAEIRKAKGITALPDQEDFRKLVAK…	uncultured archaeon	VVB94489.1	codh	115547	FALSE	uncultured archaeon
MDH5389644.1 CO dehydrogenase/acetyl-CoA synthase complex subunit alpha [Candidatus Bathyarchaeota archaeon]	MSKRAAHVKIKELKTDVAVVKDIEVSIGRIFDETWTEPIGPTPFPSITDLREWDFKLLQRYKPMYMPFCDLCCLCTFGKCDLTRDKRGACGLNMAAQQSRIVLLACCIGAATHVAHARHLVEHLIEKYGRNIPLDVGGLNIEVEAPVTRLVCGIRPKTLKDVEDALDYCEEQVTHLLSATHTGQEGSNLDFESKVLHAGMVDQVGMEIADLAQISVLGFPKADPEAPLTDLGFGIADITKPTILVIGHNVPSSVGIIDYLTDKGLLGKVEVVGICCTAHDITRYSRMAKIVGPISWQLRYIRSGLADLIVVDEQCIRADTLVEAQKVKAPVIASSPKNCLGLENRTKTPSKEAISDLVEEKVPGVLILDPDKVGEVAVETVMAVAPKRKKLKIIPEIEE…	Candidatus Bathyarchaeota archaeon	MDH5389644.1	codh	2026714	FALSE	Candidatus Bathyarchaeota archaeon
MCS7096956.1 CO dehydrogenase/acetyl-CoA synthase complex subunit alpha [Candidatus Methanomethylicia archaeon]	MSIPYKNFRIKLDELKSAFGEIKGLDVRVGYVIEEWAEPQGPTPFPSITTLREWDHKLLNRYKPLYLPYCDLCCLCTYGKCDLSRDRRGACGIDLLEQQSRLVTLVCAIGAATHTSHAREFLDKLIKRYGRDTSINLGGQVHVEMPITRLVTGVKPNTLGDLEIVLEYVERQIIQTLASVHTGQEGSWIDYESKVLHLGMLDHVALELADVIQISTLDFPKAEPETPLVDLGIGSINSRKPVILVIGHNVIPASAIIDYLEEKGIRDEVEVCGLCCTAHDITRYEKKKAKIIGPMSWQLRFIRTGIPDVIVIDEQCIRTDLVEEARRIGAVLIATSDKACRGLPNRTFNDPNTIVEELINGKIQGALILDEEVMAEVAVKTSMKIANMRMKFKTLISQE…	Candidatus Methanomethylicia archaeon	MCS7096956.1	codh	2268187	FALSE	Candidatus Methanomethylicia archaeon
MDD5473657.1 CO dehydrogenase/acetyl-CoA synthase complex subunit alpha [Candidatus Methanoperedens sp.]	MIVKKGSFVIEGLENVQINIGKVVETGQAEVEGPTPRPEIISLRNWDYRILDRYNPVYTPTSDLCDYCTYGKCDLTGNKEGACGIDLEGQSAREALMTSVMGAACHTAHGRHLLHYLIKKYGEDHPIDVGPSNLKAPLTETIMGIQPQTIGDFLPVLDYIEEQLTQLIAAANTGQEGSARDFESKALHAGMLDLLGMEVADIIQISCMGLPKSDEKTPMAEIGMGILDPKKPVVICVGHNIAAPAYILDYMDKGGLFDKIEIAGLCCTAHDMARYNKTAKIIGSMSKELKYIRSGIPDVLVTDEQCVRADILKEAKKLHIPVIATNEKITYGLPDRSNDSVDEIIDDLVSGKNEGALMLDLEKVGELVPKLAMKIAPIRKAKGITAIPDDEEFKTLVAK…	Candidatus Methanoperedens sp.	MDD5473657.1	codh	2032688	FALSE	Candidatus Methanoperedens sp.
MEM2972234.1 CO dehydrogenase/acetyl-CoA synthase complex subunit alpha [Candidatus Bathyarchaeia archaeon]	MSRKGFHVKIDELKTDVGLVKNLEVSIGKVVEEELAEPMGPTPFPSLTALRDWDIRILQRYKPFYMPFCDVCCLCTFGKCDLTGNKRGACGINMSAQQSRIVLLACCIGAATHIGHSRHLVEHLIEKFGRRYPLDVGGLNVEVEAPVTRLVCGIKPRTLGDLEEVLDYLETQVTHLLSVTHTGQEGSNLDFESKVFHAGMIDQVGMEVADIAQIAAYGFPKADPEAPLVDLGFGTINMEKPVILCIGHNVVPSVGIIDYMKENQLDGEIEVCGLCCTAHDTTRYYKRAKIVGPISWQLRFIRSGVPDVVVLDEQCIRADAFYEAQNVKALVIVASEKNCMGLPNRTEDPADAIVEDLINAKIPGALILDPEKVGEVTVKAALKIAPLRRKFKAIPEVGE…	Candidatus Bathyarchaeia archaeon	MEM2972234.1	codh	3045160	FALSE	Candidatus Bathyarchaeia archaeon
HLE74885.1 CO dehydrogenase/acetyl-CoA synthase complex subunit alpha [Candidatus Bathyarchaeia archaeon]	MTKNVHVKIDEIKTNIGLIKNLELSIGRVIDDSWAEPMGPTPMPSLTTLRDWDFKLLNRYKPFYMPFCDLCCLCTFGKCDLTGNKRGACGINMAAQQSRIVLLACCIGAATHTGHARHMVEHLIEKYGRRHPLDIGGLNIKVEAPVTRLVCGIKPQTLGDLEEVLDYAETQINHALASTHTGQEGNNLDFESKAFHVGMVDHVGMEVGDIAQISTLGFPKADAEAPLVDLGFGSVNVNNPVIMCIGHNVVPSVGIIDYMKENDLEEKLEVCGLCCTAHDITRYWNRGKIVGPISWQLRFIRSGAPDVVVLDEQCVRTDAFDEAQRLKMPVIAASEKNCMGLPNRTNDPADEIVEDLVSGKTPGVLILDPDKVGEVAVRVALKVAPLRKKFKALPEAKEI…	Candidatus Bathyarchaeia archaeon	HLE74885.1	codh	3045160	FALSE	Candidatus Bathyarchaeia archaeon
CAD6492279.1 MAG: Acetyl-CoA decarbonylase/synthase complex subunit alpha [Candidatus Argoarchaeum ethanivorans]	MPPSNIEIEALKNVVINIGGIEEEEEEWETMGPTPMPGIADLRNWDYKLLKRYKPFYAPYCEMCCFCTFGKCDLTGGKKGACGLGMAAQQARFVTIACLMGCSAHTAHGRHLLRKVLKIVGDREINMGTGINIEAPLTRLITGIKPEKLSDFIPVLEYLEEQIAQLLDSTHTGQEGSNLDYESKAYHAGMLDSLGKEVADLIQIVAFDLPKGDPDAPLVEIGMGCVDESKPVILVIGHNVVPSVAVMDYMSDHGLDERIEVAGICCTAIDTTRYSQKAKIVGSIGRQLRFVRSGVADVIMVDEQCIRADILEQAKRIHAPLIATNDKALYGLVDRTNDSVDDIVAILASGKEPGVVILDPVKAGEVAVRVVQITHEKRKELVNILTDEEFKEYVTMCQN…	Candidatus Argoarchaeum ethanivorans	CAD6492279.1	codh	2608793	FALSE	Candidatus Argoarchaeum ethanivorans
MCD4806740.1 CO dehydrogenase/acetyl-CoA synthase complex subunit alpha [Methanococcoides sp.]	MSELTTGKFSMAISDLENVQITINNIVGAIEKQVDETDLEMGPTVKPGVSSLRDWDHNILDRYNPVYTPMCDQCCYCTFGPCDLSGNKEGACGIDLAGHNAREFMLRVITGAAAHSGHGRHLLHHLIGIYGEDHLLDVGATNIIAPNVQLVTGVSPKTLGDLDSVLSYVEEQITQLLAAVHVGQEGAAIDFESKALHGGMLDHVGMEISDIAQISCLDFPKSDDEPPLADIGMGCLDASKPTLIVIGHNVAAVTDIIDYMDEKGLNEKMELGGLCCTALDMTRYKTNDRTLPRAKVVGTLAKELKTIRSGIPDVIIVDEQCIRADVLKEASKLMIPVITTNDKVMYGLKDRSNDSIEDILEDLTTGKEKGALMFDYVKLGELAPRLTMMMSEIRKQKGI…	Methanococcoides sp.	MCD4806740.1	codh	1966350	FALSE	Methanococcoides sp.
MCW7071625.1 CO dehydrogenase/acetyl-CoA synthase complex subunit alpha [Methanophagales archaeon]	MEELKKGGIFEISDLKNVRISIGEIVEAGEKEGRAGEGEGKEREPMGPHPMPRIATLRDWDFKLLNRYKPFYAPLCDMCCLCTYGKCDLTGNKKGACGIRMDAQHGRIVLLACLVGCSAHCGHGRHLLHDMIKKFGRDVPIDFGPEVDIEAPLTRLVCGIKPRTIGDYEKVFNYIEEQIVQLADALHTGQEGSYLDFESKALHMGMLDSLNKEAADIIQIACYKMPSGFTGVGDGPDVPLVDVGIGTIETEKPVIIVIGHNVPPAADIGDYLTEKGLEEVVELGGICCTSIDTTRVYKKAKIASALGRQLRVLRAGIADVVVVDEQCIRADVLELCQKTHSPLIATNDKAMHGLVDRTDDDPDKIVADLVSERVPGVVILEPDQVGEVAVRTALEMDRK…	Methanophagales archaeon	MCW7071625.1	codh	2056316	FALSE	Methanophagales archaeon
MEM3427652.1 CO dehydrogenase/acetyl-CoA synthase complex subunit alpha [Nitrososphaerales archaeon]	MDNIKIKVDRVKTPSLHLSNLEITLGKVLEEEWEEKMGPTPFPTSTDLRSWDHKLLQKYKPVYLPYCDVCCLCTMGKCDLTSGKRGACGLDIWAQQSRIVLVACCIGASTHVGHARHLVEYLINRFGRDAPIDIGSKVGVEIEAPVTRLVCGIKPKKLGDLEEVLSYLEREIVQLLAATHTGQEGDNIDFESKVFHAGMIDQVGMEVADIAQISALGYPKADPEAPLVELGMGTIDSSKPMVLVIGHNVPPAAHIIDYLQDHGLMGKVEVAGICCTAHDLTRYNPKAKIVGPLSWQLRFIRSGVPDVIVVDEQCIRTDVLKEAQAIKAPVIATTAKDCQGLPDLTKEDADEIVKRIVEGQIPGALILKPEKAGEVAARVATLIAPKRMKFKVIPDVSVV…	Nitrososphaerales archaeon	MEM3427652.1	codh	2268197	FALSE	Nitrososphaerales archaeon
WP_287583189.1 CO dehydrogenase/acetyl-CoA synthase complex subunit alpha [Candidatus Borrarchaeum sp.]	MTEKPASLKFKKLKTPTLEIDGLEFAIGKLLEEEEWAEPMGPTPKPEITDLRSWDRRMLERYKPYYMPFLDICPALCTYGPCDLSAGKKGACGLDINAQASRIVLLACCMGASAHGAHGRHLLDHLIEEHGSDYPIDLGDKVEVEAPLTRLIVGIKPKTLGDLVEAQNYVEEQITHCVSSAHTGQEGDNIDYESKALHVSMCDSLAMEIADLAQIVGYDLPKGEPDVPLIELGAGTIDRTKPVILVIGHNVAAGAEIVDYLQANENYDFDDIELCGICCTALDISRYSDRAKVVGAMYEQIKFIRSGLADVIMVDEQCVRTDILDVAKEVKTPVLATLNKMALGLKDRTHDSVDQIVSDLVSYKEPGALILEPEVSAEVAVKLAMAIAPERKKFKVIPD…	Candidatus Borrarchaeum sp.	WP_287583189.1	codh	2846742	FALSE	Candidatus Borrarchaeum sp.
WP_048194329.1 CO dehydrogenase/acetyl-CoA synthase complex subunit alpha [Methanococcoides methylutens]	MSELTTGSFSIDDLENVQITINNIVGAIEKEAESIDAEMGPTVKPGVSSLRDWDHNILDRYNPVYTPMCDQCCYCTFGPCDLSGNKEGACGINLEGHNAREFMLRVITGAAAHSGHGRHLLHHLIDLHGRDFALDVGATNIIAPNVQLVTGVQPKTLGDLDDVLSYVEEQLTQLLAAIHVGQEGAAIDFESKALHGGMLDHVGMEISDIAQISCLDFPKSDEEPPLADIGMGCLDASKPTLIVIGHNVAAITDIIDYMDEKGLNDKMELGGLCCTALDMTRYKAGDRTPPRAKIVGTLAKELKTIRSGIPDVIIVDEQCIRADVLEEASKLMIPVITTNDKVMYGLKDRSNDSIEDIIEDLTTGKEKGVLMFDYEKLGELAPRLTMMMSEIREQKGIKA…	Methanococcoides methylutens	WP_048194329.1	codh	2226	TRUE	Methanococcoides methylutens
MBT3284322.1 CO dehydrogenase/acetyl-CoA synthase complex subunit epsilon [Candidatus Bathyarchaeota archaeon]	MSKKELNIKIDELDSAIGTFKGLQIQIGRMVDEEWEEPMGPTPFPAVATLRNWDRKLLEKYKPFYMPFCDLCCLCTFGKCDLTGDKRGACGIDQQGQQSRIVMLACCIGSATHAAHARHMLDHLIEEYGSDTKLDVVLNTKLEAPHIRLVCGYKPKTIGDLEEALDYVEKELVQLVAAAHTGQEGDNIDFESKAWHAGMLDHVALEIGDISQIAALGLPPGDPEAPMAEIGYGTIDAEKPVIMCIGHNVLPSVDIIDYLMEKDLFDEVELGGLCCTAHDMSRYNDRSKIVGPISWQLKFIKAGIPDLIVVDEQCIRTDVMVQAAGVGVPVIAASEKSCLGLPDRTHDDVDKVVDDLVSGREPGALIIEPRKVGEIAVKVAMGVRRKRGNNKKIEIGELS…	Candidatus Bathyarchaeota archaeon	MBT3284322.1	codh	2026714	FALSE	Candidatus Bathyarchaeota archaeon
MEM2917568.1 CO dehydrogenase/acetyl-CoA synthase complex subunit alpha [Candidatus Bathyarchaeia archaeon]	MKIKEIKTNTALLKDLELSFGQIVDETWKEPMGPTPFPSLTTLREWDMKLLQRYKPFYLPYCDVCCLCTFGKCDLTGDKRGACGINMPAQQSRIVLLACCIGAATHVGHARHMVEHLIEKFGRNFPLDVGGLNIEVEAPLTRLVCGVRPKTLGDLETILDYVENQITHSLSAIHTGQEGHHLDFESKAFHVGMLDHVGMEIADIAQIAAYNYPKADPEAPLVDLGYGTINVEKPVILCIGHNVVPSVGIIDYIKNNGFSGEIEVCGLCCTAHDMSRYYDRAKIIGPISWQLRFIRSGVPDVIVLDEQCVRTDCLDEAQKIKAPVIVASEKNCMGLKDRTHDSVDKIVEDLVNGKVPGVLILNPEKVGEVAVKVALKVTPLRKKFKAIPDVNEVIAKAKE…	Candidatus Bathyarchaeia archaeon	MEM2917568.1	codh	3045160	FALSE	Candidatus Bathyarchaeia archaeon
MCW7075124.1 CO dehydrogenase/acetyl-CoA synthase complex subunit alpha [Candidatus Methanospirare jalkutatii]	MEVKRGEALLTLEGLENVRIFIGKIEEEEEEWEPVGPTPMPTIATLRSWDFKLLRRYKPFYAPFCDFCCLCTFGKCDLTGNKKGACGIRMDAQQGRIVLLACIIGCSAHCGHGRHMLHELLRKFGDVEIDFGPEIDIEAPLTRLICGIKPRRISDYERVFDYVEKELVQLSDALHTGQEGSFLDFESKAFHVGMLDSLSKEAADIIQMAAYGMPSSKEGGGPDVPLVEVGMGVADTTKAVILVIGHNVVPAAEIADYMEESGHEDEIELVGICCTAHDITRYKPKAKIISALGRQLRVIRAGIADVIVVDEQCIRADVVESASRVHSPVIATNEKAMHGLEDRTDDPADEIVEDLTSERVPGVVILDPEKVGEVAVKTALRMKEKRRKMRIIMSDEEFQ…	Candidatus Methanospirare jalkutatii	MCW7075124.1	codh	2977098	TRUE	Candidatus Methanospirare jalkutatii
NWG08864.1 CO dehydrogenase/acetyl-CoA synthase complex subunit epsilon [Nitrososphaerales archaeon]	MRKRNVHIKLDRLKSDLTEISGLEISIGKAIEEEWAEPLGPTPCPSLATLRDWDLKLLQRYKPFYMPYCDVCCLCTMGKCDLTQGKKGACGLDICAQQSRVVLIACCIGAATHTAHARHLVEYLIEKYGCDSPIDVGADVGVEVEAPVTRLVYGEKPKTLGDLEDVLNYLENQITHLLSVAHTGQEGSKLDFESKVFHAGMIDQVGMEVADIAQISAYGLPKADPNAPLVETGMGAIDSTKPVILVIGHNVPPATQIIDYLGEKDLMGSVEVAGICCTAHDLTRYNPRAKIVGPISWQLRFIRSGFSDVIVVDEQCIRTDVLAEAQRTMTPVIATSEKNCLGLPNRTQDPVDQIVSDLVEGRSPGAVIFDTEKVGEVAVRVSMLLSPRRMKFKVIPDLA…	Nitrososphaerales archaeon	NWG08864.1	codh	2268197	FALSE	Nitrososphaerales archaeon
MEM0026927.1 CO dehydrogenase/acetyl-CoA synthase complex subunit alpha [Ignisphaera sp.]	MSVPFKNVRFKIDEIKTSIGEVKGVDISIGYVVEEWEEPPGPTPFPTVASLRHWDHTLLRRYKPLYLPYCDLCCLCTYGRCDLSRGKRGSCGLNLSEQQSRLVTLVCAVGASTHASHARELLDKLKKEFGEDTSIDLGGEVYVEMPITRLVTGVKPKTLRDLEIVLDYVERQIVQTLASVHTGQEGDWIDYESKVLHLGMLDHVALEIADVTQIVSLGFPKADPNAPLVDIGIGTIDSSKPVILVIGHNVLPSTAIIDYLEAMGIRDKVEVCGLCCTAHDLTRYEKKRAKIVGPISWQLRFIRTGIPDVVVIDEQCIYTNILEEVKNIGAILIATSDKAMRGLPDRTHADPDSVVEELVTGKIPGALILDEDKAAQVAVKTALKIAPQRAKYKLSLMNE…	Ignisphaera sp.	MEM0026927.1	codh	2268142	FALSE	Ignisphaera sp.
MBD3205090.1 CO dehydrogenase/acetyl-CoA synthase complex subunit epsilon [Candidatus Bathyarchaeota archaeon]	MAKKDIRLKIDELSSNLGVFKGLDIQIGKIIDEEWDEPLGPTPMPSVGTLREWDLKLLNRYKPFYMPFCDLCCLCTFGKCDLTADKKGACGITMAGQQSRIVLLACCIGASTHCAHARHMLDHLIEEYGRDHVLDIAINTNVEAPNTRLVCGIRPRTLSDLEDALDYVETQLVQLTATAHTGQEGDNLDFESKAFHAGMLDHVAMEVADICQISTLNLPKGVADPPMTDIGFGAIDPSKAVIMCIGHNVLPSVDIIDYLMENGLFGEVEVGGLCCTAHDNSRYDKRAKIMGPISWQLRYIRSGIPDVVVVDEQCLRTDIVEEARKIGAPVIATSEKSMLGLPNRTHDQSDTIVNDLVEGKIPGVFIMEPKKVGEVVVKTALKMEPKRKGYKAFSKEELF…	Candidatus Bathyarchaeota archaeon	MBD3205090.1	codh	2026714	FALSE	Candidatus Bathyarchaeota archaeon
MDH5419258.1 CO dehydrogenase/acetyl-CoA synthase complex subunit alpha [Candidatus Bathyarchaeota archaeon]	MAKKALFVKAKELKTDVAVIKDLEVSIGRIFDETWTEPVGPTPFPSITDLREWDFKLLQRYKPMYMPFCDLCCLCTFGKCDLTKDKRGACGLNMAGQQSRIVLIACCIGAATHLGHARHMVDHLIEKFGRRYPLDVGGVNVQLEAPITRLVCGVRPRTLGDLEDVVDYLEDQVTHLLSATHTGQEGSNLDFESKVFHAGMVDHVALEVADIAQIAAYNFPKADPEAPLVELGYGTIETHKPVIMVVGHNVISSVGIIDYLKENDLYADVEVTGLCCTAHDTTRYSSRAKIVGPISWQLRFIRSGIPDVIVLDEQCIRADTLVEAQKIKAPVIVTSDKNCQGLQNRTKDPADEIVADLVNGKVPGVLILDSEKAGEVASRTALEIAPKRKKFKVIPTVKE…	Candidatus Bathyarchaeota archaeon	MDH5419258.1	codh	2026714	FALSE	Candidatus Bathyarchaeota archaeon
MFC1487016.1 CO dehydrogenase/acetyl-CoA synthase complex subunit alpha [Thermoproteota archaeon]	MAKKGLVVKAKELRTNVAVVKDLEVSIGKIVDDSWEEPMGPTPFPSMTDLRDWDFKLLQRYKPFYLPFCDVCCLCTFGKCDLSGDKRGACGLNMAAQQSRIVLLACCIGAATHIAHGRHLIEHLIEKYGRNIPLDQGGLNIDVEAPVTRLVCGIKPEKLKDLEEALDWCEQQVTNCLSATHTGQEGNNIDFESKAFHVGMADQVGMEVADIAQISVLGFPKADPEAPLVELGFGVADVKKPTILVIGHNVPSSVGIIDYLKEKKMLGQVEVVGICCTAHDLTRYEPSAKVVGPISWQLKYIRSGLADLIVVDEQCIRADALEEAKKVKTPVIASSPKNCLGLQNRTNDSTKELVDDLVDGKVSGVLILDSDKAGEVAVETAIAVAPKRNKFSIIPAAEE…	Thermoproteota archaeon	MFC1487016.1	codh	2056631	FALSE	Thermoproteota archaeon
MBX5328494.1 CO dehydrogenase/acetyl-CoA synthase complex subunit epsilon [Candidatus Bathyarchaeota archaeon A05DMB-5]	MSKKGVNIKIDELNTDVGFIKNLQLSFCKLIAETWTEPMGPTPFPSLTALREWDLKLLQRYKPFYLPYCDVCCLCTFGKCDLTGDKRGACGINMSAQQSRIVLLACCIGAATHIGHARHLLEHLIEKFGHNYPLDVGGLNIKVEAPVTRLVCGVKPETLGDLEEVLDYVETQVTHLLSVAHTGQEGSNLDFESKVLHAGMVDHVGMEVADIAQIAAYGFPKADPEALLVDLGYGTINVEKPVILCIGHNVVPSIGIIDYMKDNGHDGEIEVCGLCCTAHDITRYYKRGKIIGPISWQLRFIRSGVPDVVVLDEQCVRADSFFEAQRIKAPVIVASEKNCMGLPNRTNDPADIIVEDLLNGKAPGALILDPEKVGEVAVKLALKVAPLRKKFKVIPEVDE…	Candidatus Bathyarchaeota archaeon A05DMB-5	MBX5328494.1	codh	2735512	FALSE	Candidatus Bathyarchaeota archaeon A05DMB-5
NYT19624.1 CO dehydrogenase/acetyl-CoA synthase complex subunit epsilon [Methanosarcinales archaeon]	MSKLTSGKISIEDLENVQININKIVGAIEKEMEEKGEGGPTPKPGIGTLRGWDFKLLDRYEPVYTPTSDQCSYCTFGPCDLTGNKEGACGINLEGQSAREFLLSTIIGAAAHSAHGRHLLHYLIEKFGRDHPIDVGPSNIKAPNTQTVTGYKPETIGDLEAVLVYVEEQLTQLMATIHMGQEGEAIDFESKALHAGMLDHVGMEVSDIAQISCLEFPKSEPETPLADIGMGCIDSTKPVLIVIGHNMAGVSNIIDYMEEHDLLDKIELGGLCCTALDITRYKTEGGNAPKAKIVSTLAKQLKMIRSGVPDVVVVDEQCVRADVLREAQKLMIPVITTNEKIMYGLPDRSNDSVDDILGDLVSGKEPGALMLDFDKLGELAPRRVQKMATIRDEKGIKGL…	Methanosarcinales archaeon	NYT19624.1	codh	2250255	FALSE	Methanosarcinales archaeon
MCS7113132.1 CO dehydrogenase/acetyl-CoA synthase complex subunit alpha [Candidatus Bathyarchaeota archaeon]	MSKRDFNLRVKKLVSDIVQAEELEISFGRILEEWEEPLGPTPFPSIIDLRRWDQILLERYKPFYMPFCDLCCLCTMGKCDLTAGKRGACGIDMSAQQSRIVLLAACIGAATHTSHARHLLEYLISRYGRNHPIDLGGNIYLEAPIIRLVCGIKPRTIGDLEDALSYVEEQIISLLAATHTGQEDSWIDFESKVFHTGMLDHVALEIADIAQIVALGYPKGDPEAPLTEIGLAAIDQNKPVILVVGHNVPSAASIVDYLVKSKMYGSVEVAGICCTAHDVARYSPTAKIVGPLSWQLRFVRSGLPDVVVADEQCIRADILLEAARVKAPVIATSVEKCMGLPDATGEPIDSIVEKLVSGSMQGVVFLDPERVGELAVKTALKVFPHRQKVRSLPSDEELK…	Candidatus Bathyarchaeota archaeon	MCS7113132.1	codh	2026714	FALSE	Candidatus Bathyarchaeota archaeon
MEM3539009.1 CO dehydrogenase/acetyl-CoA synthase complex subunit alpha [Nitrososphaerales archaeon]	MQSRRNRMATKLSINELKSSFANIKGLELLIGKIVEEKWDEIVGPTPYPSIIDLRAWDQRLLNRYEPFYSPLCDMCCLCTFGKCDLTKGKKGSCGIDIRSQQGKIVLITCLMGAACHTTHARHLLDYLIKKKGRDYPIHLGEEIDLEAPLIRLIAGIKPKKLGDLEEVLDYIEEQIAHLLSATATGQEESYIDFESKALHAGMIDNLALEVADIAQIAALRFPKGDSDTPLVDLGMGVVDKSKPIILCIGHNVAPGSEIINYLESEGIYGLVEVAGICCTAHDLTRYSTGAKIVGPLSRQLIFVRSGVADVIVLDEECIRADIIDEAKKVGTRVIVTTDQLCANLPDMTKTPVDLIVKELVSGNNLAVLIHDSEKAGEVAVKVALEIAPNRRANIISEE…	Nitrososphaerales archaeon	MEM3539009.1	codh	2268197	FALSE	Nitrososphaerales archaeon
UCD96156.1 MAG: CO dehydrogenase/acetyl-CoA synthase complex subunit epsilon [Candidatus Bathyarchaeota archaeon]	MPKKNLVVKAKELKTNTALFQDLEISIGRIVDESWDEPSGPTPFPSMTDLRDWDLKLLKKYKPFYLPFCDVCCLCTFGKCDLSEDKRGACGLNMAAQQSRIVLLACCIGAATHIAHARHLIEHLIEKHGRNSPIDVGGLDIKIEAPITRLVCGVKPKELKDLEEVLDYCEEQVTQCLSATHTGQEGSNLDFESKAFHAGMVDHIGLEIADLAQISVLGYPKADPEAPLTDLGFGIADVSKPTILVIGHNVPSSVGIIDYMTDKGLLGKVEVVGICCTAHDITRYSSMAKVVGPISWQLRYIRSGLADVIVVDEQCIRADTLEEAQKVKAPVIASSSKNCLGLENRTESEPKEVISELVESRAPGVLILDSEKVGEVAVETAMTVAPKRKKMKIIPEIEE…	Candidatus Bathyarchaeota archaeon	UCD96156.1	codh	2026714	FALSE	Candidatus Bathyarchaeota archaeon
WGM90611.1 MAG: CO dehydrogenase/acetyl-CoA synthase complex subunit alpha [Candidatus Bathyarchaeum tardum]	MAKKGLVVKAKELKTDVAVVKDLEVSVGKIIDDTWDEPMGPTPFPSITDLRSWDFKLLQRYKPFYLPFCDVCCLCTYGKCDLSGDKRGACGLNMAAQQSRIVLLACCIGAATHTAHGRHLVHHLIEKYGRDIPLDQGGLNIDIDMPVTQLVCGIKPKTLKDLEDALTWAEEQVTHCISATHTGQEGNNIDFESKAFHAGMADQVGMEVADIAQISVFGFPKADPEAPLVELGFAVADTKKPTILVIGHNVPSSVGIIDYMRKKDLMDKVEVVGICCTAHDLTRYEPRAKVIGPISWQLKYIRSGLADLIVVDEQCIRADTLEEAQKVNAPVIATSPKNCLGLENSDDKPTAEIISNLVEGKEPGALIFDTDKAGEVAVETVMAVAPKRNKFSVIPDLEA…	Candidatus Bathyarchaeum tardum	WGM90611.1	codh	3042151	TRUE	Candidatus Bathyarchaeum tardum
MCD4841062.1 CO dehydrogenase/acetyl-CoA synthase complex subunit alpha [Methanosarcinales archaeon]	MVIKKGKFTIEGLENVQINIGKVTSSDKDDEPQGPTPAPEIHKLRDWDMRLLKRYEPVYSPICDMCCYCTYGKCDLTGNKEGACGINMEAQQAREAMLRTLTGAAAHAGHGRHLLNHLIKRFGADHPIDVGPSNIKAPLTQTIMGIEPETIGDFVPVLDYVEEQITQLLATTHIGQEGSAIDFESKALHAGMVDHVGMEVSDIIQISCLDMPKSQADAPLVDVGMGIIDSTKPVLLCIGHNVAAVTYIMDYMDEHDLFDKIELAAICCTAHDMTRVNPKAKVVGSLSKQLKYIRSGIPDLIIVDEQCIRADMMRETSKLHIPVIATNDKVMYGLPDRSKDDIDDIINDLASGEQPGVIMFDYDKVGELAPKLVMKMAPIRKEKGITALPSDEEFKKLAS…	Methanosarcinales archaeon	MCD4841062.1	codh	2250255	FALSE	Methanosarcinales archaeon
MEM2110841.1 CO dehydrogenase/acetyl-CoA synthase complex subunit alpha [Candidatus Bathyarchaeia archaeon]	MKIKELKSDLAVIKDFEISIGKIIEETWTEEPGPTPFPSMTDLREWDLKLLQRYKPFYMPFCDVCCLCTFGKCDLTGDKRGACGINMAIQQSRIVLLACCIGAATHIAHARHLVEHLIKKFGSDHPVDVGGLGIEVEAPVTRLVCGVKPRKLSDLEDVLSYLEGQVTQLLSVTHTGQEGNNLDFESRVFHAGMIDQVGMEVADIAQISAYGFPKADPEVPLADIGFGTVETAKPVILVIGHNVPSAVGIIDYITERRLHGVLEVTGLCCTAHDATRYNPKAKIIGPISWQLRFIRSGVPDVIVVDEQCIRADSLIEAEKIKAPLIATSEKNCLGLPNLTNDSPDKIVNDLLSGNAPGALIIDPVKVGEVAVRTAMEIAPRRNKFKIIPDVYDVIESAKN…	Candidatus Bathyarchaeia archaeon	MEM2110841.1	codh	3045160	FALSE	Candidatus Bathyarchaeia archaeon
PVX26689.1 MAG: CO dehydrogenase/acetyl-CoA synthase complex subunit epsilon [Candidatus Bathyarchaeum sp.]	MAKKGLVVKAKELKTDVAVVKDLEVSVGKIVDDSWEEPMGPTPFPAMTDLRDWDFELLRRYKPFYLPFCDVCCLCTFGKCDLSGDKRGACGLNMAAQQSRIVLLACCIGAATHTAHARHLVHHLIERHGRNFPLDQGGLNIDIEAPVTRLVCGLRVKTLQDMEDALDWAEEQVTHCLSATHTGQEGSNLDFESKAFHAGMADQVGMEIADLAQISVYDFPKADPEAPLVELGFGVADIKKPTILVIGHNVPSSVGIIDYLNKKKMMDKVEVVGICCTAHDLTRYEPRAKVVGPISWQLKYIRSGLADLIVVDEQCIRADALEEAQKVKTPVIASSPKNCLGLRNRTDDSAKELIDDLVESKVPGVLILDPDKAGEVAVETVMAVAPKRNKFSIIPDLEE…	Candidatus Bathyarchaeum sp.	PVX26689.1	codh	3072974	FALSE	Candidatus Bathyarchaeum sp.
NOR48701.1 CO dehydrogenase/acetyl-CoA synthase complex subunit epsilon [Methanosarcinaceae archaeon]	MSKISTGSFSIEELENVQITIGSIVGAIEKKVEDEGEMGPTPKPGISGLRDWDYKLLNRYEPVYTPMCDQCCYCTFGTCDLTGNKEGACGIDMKTHQAREFLLRVITGAAAHAGHGRHLLHHLIETHGADHPIDVGPTNIKAPVIQTVTGIKPETIGDLESVLDYVEEQLTQLLATIHVGQEGAAIDFESKALHGGMLDHVGMEVSDIVQISCLGMPKSDPNAPLAEIGMGTIDSKKPVLLCIGHNVAAVTYIMDYMDEHNLTDKIELAGLCCTAIDMTRYNMDKGGTPTAKIVGSLAKELKYIRSGIPDIIVVDEQCVRCDVLKEAQKLSMPVICTNEKIMYGLPNRSNDNVDDIIEDMVSGKEPGALLLDFEKIGELAPRLVMEVAPIRKAKGITAL…	Methanosarcinaceae archaeon	NOR48701.1	codh	1945595	FALSE	Methanosarcinaceae archaeon
MCW4006679.1 CO dehydrogenase/acetyl-CoA synthase complex subunit alpha [Candidatus Bathyarchaeota archaeon]	MKTNSGLIKNLDLSVGKIIDDSWEEPMGPTPRPSIATLRNWDLKLLNRYKPFYMPACDLCCLCTYGKCDLTAGKRGACGLDMAAQSSRIVLLSCCIGAATHTAHARHVVHHLIETFGRRHPLDVGGMNVKVEAPVTRLVCGFKPQTIGDLEDALDYAEQQVTQCLASTHTGQEGGNLDFESKAFHVGMIDHLGMEIADIAQISVYNFPKADPEAPLVEMGIGTVDNSKPTIMCIGHNVVPSVGIIDYMNDNGLGDKMEVVGLCCTAIDNTRYYKRGKIVGPISWQLRFIRSGFADVVVLDEQCVRTDAYLEAERVKAPVIAASEKNCLGFKDRTDDPVDEIVNDLVNAKVPGVLILDPEKVGEVAVRVANIVAPMRKKYKVLPTNDDIVQLASTCRQCS…	Candidatus Bathyarchaeota archaeon	MCW4006679.1	codh	2026714	FALSE	Candidatus Bathyarchaeota archaeon
UCH57237.1 MAG: CO dehydrogenase/acetyl-CoA synthase complex subunit epsilon, partial [Candidatus Bathyarchaeota archaeon]	KGLEIEVGRIYDEEWEEPMGPTPFPSVGTFRSWDRKLLDRYKPFYMPFCDLCCLCTFGKCDLTGDKRGACGIDMAGQQSRIVLIACCIGASTHAAHARHMLDHLLEEYGRDAPLDVAVNTGVEAPHVRLICGIKPKTLRDLEDALDYVETQIVQLVAAAHTGQEGDNLDFESKAFHAGMLDHVALEVADIMQIATLDLPKGDPEAPLTELGYGTIDATKPVIMCIGHNVLPSVDIIDYMMENNLFGEVEIGGLCCTAHDMSRYDKRSKVIGPISWQLRFIKAGIPDLIVVDEQCLRTDVMIEAKKIGVPVIATSEKSCLGLPDRTDDNAEVVVNDLVSGSADGALILEPRRVGEVAVKTAIGVRKRRGSKDFDLEELSELAGKCRTCMECVRACPNNLA…	Candidatus Bathyarchaeota archaeon	UCH57237.1	codh	2026714	FALSE	Candidatus Bathyarchaeota archaeon
MCW3986570.1 CO dehydrogenase/acetyl-CoA synthase complex subunit alpha [Candidatus Bathyarchaeota archaeon]	MSKKDLFLKAEELKTDVTVLKDVELSIGRILEETWKEPMGPTQFPSITSLREWDMKLLNRYKPFYLPFCDVCCLCTFGKCDLTGDKRGACGLDMAAQQSRMVLLACCIGAATHTAHARHLVKHLIKKYGRNSPLDVGGLYIDIEAPVTRLVCGIRPQKLKDLEDALDYCEEQVTHLLSATHTGQEGSNLDFESKVLHAGMVDQVGLEIADLAQISVLGFPKADPEAPLTDLGFGIADIAKPTILVIGHNVPSSVGIIDYLTNKGLLGKVEVVGICCTAHDITRYSSMAKIVGPISWQLRYIRSGLADLIVVDEQCIRADALVEAKKVKAPVIASSSKNCLGLENRTESPSKEIISDLVEEKALGVLILDPDKVGEVAVETVMAVAPKRNKFNVIPEKEE…	Candidatus Bathyarchaeota archaeon	MCW3986570.1	codh	2026714	FALSE	Candidatus Bathyarchaeota archaeon
MDH5481938.1 CO dehydrogenase/acetyl-CoA synthase complex subunit alpha [Candidatus Bathyarchaeota archaeon]	MSRKGVNVKIDELKTDVGLIKNLELSFGKLVEDKWAEPMGPTPFPSLTTLREWDMKLLQRYKPFYMPYCDVCCLCTFGKCDLTGNKRGACGINMAAQQSRIVLLACCIGTATHIGHARHMTEHLIEKFGRRTPLDVGGLNIKAEAPVTRLVCGVKPETLGDLEEVLDYAETQLTHLLSVVHTGQEGSNIDFESKVFHAGMIDHIGLEVADIAQIASYGFPKADPEAPLVDLGYGTVNIEKPVILCIGHNVVPSVGIIDYMKDNGFDGDIEVCGLCCTAHDITRYYKRGKIIGPISWQLRFIRSGVPDVVILDEQCVRADSLYEAQKIKAPVIVASEKNCMGLPNRTNDPADLIVEDLVNGKAPGALILDSEKVGEVAVKVALKVTPLRKKFKTIPEVDE…	Candidatus Bathyarchaeota archaeon	MDH5481938.1	codh	2026714	FALSE	Candidatus Bathyarchaeota archaeon
MFB0502505.1 CO dehydrogenase/acetyl-CoA synthase complex subunit alpha [Candidatus Bathyarchaeia archaeon]	MSVKIKELKSDLAILKDFELSIGKIVEEAWAEEPGPTPFPSVTDLREWDLRVLQRYKPFYMPFCDVCCLCTFGKCDLSQDKRGACGLNMAAQQSRIVLLACCIGAATHLAHARHLVEYLVEKYGADYPIDIGNVEVEAPVTRLVCGIRPRDLGDLEEVLDYLERQVTHLLSATHTGQEGSNIDFESKVLHAGMIDQVGMEVADMAQISAYGFPKADPDAPLAEIGFGVVDPAKPVILVIGHNVPPAVGIVDYLTDKGLYGQVEVTGLCCTAHDITRYSPKAKIVGPMSWQLRFIRSGVPDVVVVDEQCIRADSLVEAQKIKAPLIASSDKNCLGLPDRTSDDPDKIIEDLVNGNVPGALILDPVKVGEVAARTAIAVAPKRLKFKALPDVSEVTEGAKR…	Candidatus Bathyarchaeia archaeon	MFB0502505.1	codh	3045160	FALSE	Candidatus Bathyarchaeia archaeon
MFC1506233.1 CO dehydrogenase/acetyl-CoA synthase complex subunit alpha [Thermoproteota archaeon]	MKDIRLSVGGISEKTADQQLGPTPFPSSTDLREWDMKLLERYKPFYMPFCDLCCLCTFGKCDLSNGKRGACGLNMEAQQSRIVLIACCIGAATHTAHGRHLVEDLIKKFGRKSPLDVGGTNVDITAPVAQLVTGIKPGHLGDIEEILDYVETEITHLLSAAHTGQEGSNIDFESKAFHAGMIDHVALEMADLAQISTFGFPKGDPEAALVDTGLGVVDSSKPVIMVVGHNVPPAIGIMDYMTEQDLGGKLEICGLCCTAHDITRYDPKAKIVGPISWQLRFIRSGIPDVIVVDEQCIRADALEEAQKIKAPVIASSSKNCLGLKNRTKDPSDEIVSDLINGKVSGVLILDPDKVGEVAVKTSLAIAPKRKKFKNLPELDELIFEAKRCTKCSECQRACP…	Thermoproteota archaeon	MFC1506233.1	codh	2056631	FALSE	Thermoproteota archaeon
MFH0897207.1 CO dehydrogenase/acetyl-CoA synthase complex subunit alpha [Candidatus Bathyarchaeota archaeon]	MSKKALNLKVKELTTDFGVLKDLEISFGRIYEEKKWAEPLGSTPFPSSIQLRNWDHTLLARYKPFYMPFCDLCCLCTMGKCDLTAGKRGACGIDMAGQQSRTVLLTACIGASTHAAHARHLVEYLIEKYGRQKEIDVGGTDIDLEAPITRLVCGVKPRTLGDFEDVLDYIECQLVSLLAATHTGQEGSYLDFESKVFHAGMLDHLALEVADIVQVSSFDFPKADPEAPLAEVGFGVIDTTKPVILVIGHNVPPAVNIMDYLNDQKLFGKVEVGGICCTALDTTRYNRNAKIVGPISWQLRFIRSGVPDVVVVDEQCVRTDALNEAQEVHTPFIATSDKITLGLPDRTDDTADSIVADLVSGKTPGVLILNPELVGEVAVKTAMAVAPKRRKFSVLPSVE…	Candidatus Bathyarchaeota archaeon	MFH0897207.1	codh	2026714	FALSE	Candidatus Bathyarchaeota archaeon
HDS45664.1 CO dehydrogenase/acetyl-CoA synthase complex subunit epsilon [Methanomicrobia archaeon]	MATIDKRDLFKIAGLENVRISIGKIEEEGVEQDWEPMGPHPMPGIATLRNWDFKLLQRYKPFYAPLCDMCCLCTYGKCDLTGNKKGACGLRMDAQHGRIVLLACLVGCSAHTGHGRHLLHDMIKLFGRDVPIDFGPKVDIEAPLTRLICGIKPRTIGDFEQVYDYIEEQIVQLADAIHTGQEGSYLDFESKALHMGMLDSLSKEAADIIQIACYGMPTSKEGGGPDVPLVDVGIGTIDTNKPVILVIGHNVPPAADIGDYLTENDLEDRVELAGICCTSLDTTRVYKKAKVAAALGRQLRVIRAGIADLTVIDEQCIRADIVELCQHVHTPVIATNDKALHGLVDRTDDDPDSIVADLVNERVPGVIILDPEQVGEVAVKTAIQMDKKRRKFRLILSDE…	Methanomicrobia archaeon	HDS45664.1	codh	2268195	FALSE	Methanomicrobia archaeon
MCW3132441.1 CO dehydrogenase/acetyl-CoA synthase complex subunit alpha [Candidatus Methanospirare jalkutatii]	MEVKRGGALLTLEGLENVRIFIGKIEEEEEEWEPVGPTPMPTIATLRSWDFKLLRRYKPFYAPFCDFCCLCTFGKCDLTGNKKGACGIRMDAQQGRIVLLACIIGCSAHCGHGRHMLHELLRKFGDVEIDFGPEIDIEAPLTRLICGIKPRRISDYERVFDYVEKELVQLSDALHTGQEGSYLDFESKAFHVGMLDSLSKESADIIQMAAYGMPSSKEGGGPDVPLVEVGMGVADTTKAVILVIGHNVVPAAEIADYMEESGHEDEIELVGICCTAHDVTRYKPKAKIISALGRQLRVIRTGIADVIVVDEQCIRADVVESASRVHSPVIATNEKAMHGLEDRTDDPADEIVEDLVSERVPGVVILDAEKVGEVAVKTALRMKDKRRKMRIILSDEEFQ…	Candidatus Methanospirare jalkutatii	MCW3132441.1	codh	2977098	TRUE	Candidatus Methanospirare jalkutatii
MBA1341473.1 Acetyl-CoA decarbonylase/synthase complex subunit alpha 2 [ANME-2 cluster archaeon]	MVIKKGKFTIEGLENVQINIGKVTSSDGDDEPQGPTPAPDIHELRDWDMRLLKRYEPVYSPICDLCCYCTYGKCDLTGNKEGACGINQEAHQAREAMLRTLTGAAAHAGHGRHLLNHLIERFGADHPIDVGPTNIKAPVTQTVLGIKPETIGDFVPVLDYVEEQITQLLATTHIGQEGSAIDFESKALHAGMVDHVGMEVSDIIQISCLDMPKSQADAPLVDMGMGIIDSTKPVLLCIGHNVAAVTYIMDYMEEHDLFDNIELAAICCTAHDMTRVNTKAKVVGSLSKQLKYIRSGIPDLIIVDEQCIRADMMRETSKLHIPVIATNDKVMYGLPDRSKDDIDDIINDLASGDQPGVLLFDYEKVGELAPKLVMKMAPIRKEKGITALPSDDEFRKLAL…	ANME-2 cluster archaeon	MBA1341473.1	codh	2056317	FALSE	ANME-2 cluster archaeon
WP_300606367.1 CO dehydrogenase/acetyl-CoA synthase complex subunit alpha [Methanohalophilus sp.]	MSELKSGTFSIEELENVQITIGSIVGAIEKAAEEEGDVGPTAKPGISDLRDWDYKLLEKYNPVYTPMCDQCCYCTFGTCDLTGNKEGACGINMEGHNAREFMLRVITGAAAHSGHGRHLLHHLIDLYGKDYPLKVGPSNIIAPNVQLVTGKKPETLGDLDDALDYVEEQLVQLLATVHMGQEGEAIDFESKALHGGMLDHVGMEVSDIAQISCLDMPKAKENTSLAEIGMGTIDPEKPVLLVIGHNVAGVTNIIDYMEEHNLSDKIELCGLCCTALDMTRYRTEGGDVPKAKVVGTLAKELKMIRSGVPDVIVVDEQCVRADVLREARKLMMPVITTNDKIMYGLPNRSNDDVEDIINDLKEGKQDGALILDFEKLGEVAPRLAQEMSKIRKEKGVTAL…	Methanohalophilus sp.	WP_300606367.1	codh	1966352	FALSE	Methanohalophilus sp.
MCW4033473.1 CO dehydrogenase/acetyl-CoA synthase complex subunit alpha [Candidatus Bathyarchaeota archaeon]	MARRKKVELDIKELNSSIGVMKDLKLSIGGVLEKAKKEELGPTSCPSVTDLRDWDFKLLQRYKPFYMPFCDLCCLCTFGKCDLSDGKRGACGLDMEAQQSRIVLIASCIGAATHISHARHLIDELIQKYGRKNPIDVGGTNVDLNAPVTQLITGIEPKTLSDLEDILDYLETEINHLLSATHTGQEGSNIDFESKVLHAGMMDQAGLEIADIAQISTYGFPKGDPEAPLADIGLGVVNATKPVIMIVGHNVTPSIGIIDYLTENNLYDEVEVCGLCCTSHDITRYSPKAKIVGPISWQLRFIRSGIPDVIVVDEQCIRADSLDEAKKIGAPIIASSPKNCLGLKDRTKDSVDEIVADLVNGKVSGVLILDSDKVGEVAVRTVMEIAPKRSKFKTIPNLD…	Candidatus Bathyarchaeota archaeon	MCW4033473.1	codh	2026714	FALSE	Candidatus Bathyarchaeota archaeon
MDI6654400.1 CO dehydrogenase/acetyl-CoA synthase complex subunit alpha [Candidatus Hydrothermarchaeota archaeon]	MATKKLKIKKLESPRLKMGNVEIELGEVEPYWEEPPGPTPKPTLADLREWDMKLLNRYEPFYSPICDMCCLCSYGKCDLTHGKKGACGIDLKTQQARMIALESAIGAACHGAHARHMLEHQIKRLGRDYKIDMGMNIATEAPIYRTIVGKKPETLGDLEEGMEYAEREVQNVLSSVHTGQESSYKDFESKALHIGMVDNLAKEIGDIAQIVGYGFPRGDPNAPLVEIGAGSVDARKPVILMIGHNIAAGAEVITYAEAFNKLNAIEVAGICCTAHDLARRSRTKIIGPMSEQVRFIRSGIADVIVIDEQCVRTDVIEEAKKVKAAVIATNDKVASGLPNRTNDSADSIVEDLVSGRIAGAMILKPEKAGEVAVKVAERLAPLREHLKVLPDEKELKKEA…	Candidatus Hydrothermarchaeota archaeon	MDI6654400.1	codh	2250275	FALSE	Candidatus Hydrothermarchaeota archaeon
UCH37155.1 MAG: CO dehydrogenase/acetyl-CoA synthase complex subunit epsilon [Candidatus Bathyarchaeota archaeon]	MSKRDLNLKLKELETNIGIVKDLEISIGRIYEDEWTEPLGPTPFPSITDLRDWDFKILERYKPFYMPMCDVCCLCTFGKCDLTGDKRGACGLDMASQQSRIVLLACCIGAATHIAHSRHLIEHLMEKYDRTTPLDSGGLNIDIEAPLIRLVCGMRPKTLKDLEDALDWCEEQVTHCLAATHTGQEGSNLDFESKVFHVGMADQVGMEVADIAQISILGFPKADPEAKLTDLGFAVADSSKPTILVIGHNVPSSVGIIDYLDANGLQGKVEVVGICCTAHDITRYSSMAKVIGPISWQLRYIRSGLADLIVVDEQCIRADTLIEAQKVRTPVIASSPKNCLGLRNRTNDPPQEVIADLVDQKIPGALILDSDKVGEIAVETVMAVAPQRQKFNIIPELDE…	Candidatus Bathyarchaeota archaeon	UCH37155.1	codh	2026714	FALSE	Candidatus Bathyarchaeota archaeon
MBK5190437.1 CO dehydrogenase/acetyl-CoA synthase complex subunit epsilon [Methanosarcinales archaeon]	MDKIKKGDLFSISGLENVRISIGGIVEEEKEWEPMGPHPMPRIATLRDWDFKLLNRYKPFYAPVCDMCCLCTYGKCDLTGNKKGACGIKMDAQQGRIVLLACLVGCSAHCGHGRHLLHDMIKKFGRDVPIDFGPEVDIEAPLTRLICGIKPRTIADFEQVFDYIEEQIVQLADALHTGQEGSYMDFESKSLHMGMLDSLNKEAADIIQIACYGMPSSLPGGGPDVPLVDVGIGTIDTDKPVIIVIGHNVPPAADIGDYLTENELEDKVELGGICCTSIDTTRVYKKAKIASALGRQLRVIRAGIADVIVIDEQCIRADVLELCQRVRSPMIATNDKAMHGLVDRTDDDPDKIVDDLVSGRVPGVIILEPDQVGEVAVRTALQMDKKRRLLKFILSDDEF…	Methanosarcinales archaeon	MBK5190437.1	codh	2250255	FALSE	Methanosarcinales archaeon
MCW3137116.1 CO dehydrogenase/acetyl-CoA synthase complex subunit alpha [Methanophagales archaeon]	MELLRKGGIFTIAGLENVQIRIGEIEEEEEEWEPLGPHPMPGIATLRDWDFKLLNRYKPFYAPFCDMCCLCTYGKCDLSGNKKGACGIKMDAQHGRIVLLACLVGCSAHCGHGRHLLHDLIKQFGRDTPIDFGPEVNVEAPLTRLICGIRPRTIGDYERVFDYIEEQIVQLADALHTGQEGSYMDFESKALHMGMLDSLSKEAADIIQIAAYGMPTSYEGGGADVPLVEVGIGTIDTNKPVILVIGHNVPPAADIGDYLTDNGLEDSVELAGICCTAIDTTRVYKKAKIASALGRQLRVIRAGLADVVVVDEQCIRADILEQCKMVHSPLIVTNDKALHGLVDRTDDNPDDIVADLVNERVPGVVILDPERVGEVAVKTALQADKRRKALRLILSDDEF…	Methanophagales archaeon	MCW3137116.1	codh	2056316	FALSE	Methanophagales archaeon
MEJ2242023.1 CO dehydrogenase/acetyl-CoA synthase complex subunit alpha [Candidatus Bathyarchaeota archaeon]	MAKKALVVKAKELKTDVALVKDLEFSVGKIVDDSWEEPMGPTPFPSMTDLRDWDMKLLQRYKPFYLPFCDVCCLCTFGKCDLSGDKRGACGLNMAAQQSRIVLLACSIGAATHIAHSRHLVHHLIEKHGADFLLDQGGLNIDVEAPVTRLVCGIKVKTLKDMEEALDWAEEQVTHCLSATHTGQEGSNLDFESKAFHAGMADQVGMEIADLAQISVYGFPKADPEAPLVELGFGVADVKKPTILVIGHNVPSSVGIIDYLRKKNMLGKVEVVGICCTAHDLTRYEPSAKVVGPISWQLKYIRSGLADLIVVDEQCIRADALEEAQKVKTPVIASSPKNCLGLENRTKDPAKELIDDLVEGKVPGVLILDSDKAGEVAVETVMAVAPKRNKFSIIPDLEE…	Candidatus Bathyarchaeota archaeon	MEJ2242023.1	codh	2026714	FALSE	Candidatus Bathyarchaeota archaeon
MCJ7721522.1 CO dehydrogenase/acetyl-CoA synthase complex subunit alpha [Candidatus Bathyarchaeota archaeon]	MAKKGLVVKAKELKTDVVIVKDLEVSIGKIVDDTWEEPMGPTPFPAMTDLRDWDFKLLQRYKPFYLPFCDVCCLCTFGKCDLSGDKRGACGLNMAAQQSRIVLLACCIGAATHIAHGRHLIEHLVKKYGRDIPLDQGGLNIDVEAPVTRLVCGIKPEKLKDLEEALDWCEEQVTNCLSATHTGQEGNNIDFESKAFHVGMADQVGMEVADLAQISVLGFPKADPEAPLVELGFGVADVKKPTILVIGHNVPSSVGIIDYLTKNNLMDKVEVVGICCTAHDLTRYSPSAKVVGPISSQLKYIRSGLADLIVVDEQCIRADALEEAQKVKTPVIASSPKNCLGLQNRTNDPAKELIADLVEGKVPGVLILDPDKAGEVAVEAVMAVAPKRNKFSIIPDIET…	Candidatus Bathyarchaeota archaeon	MCJ7721522.1	codh	2026714	FALSE	Candidatus Bathyarchaeota archaeon
UCD44725.1 MAG: CO dehydrogenase/acetyl-CoA synthase complex subunit epsilon [Candidatus Bathyarchaeota archaeon]	MSKRDLKLKIDELSSALGTFKGLEIEVGRIYDDEWEEPMGPTPYPSVGTLRSWDRMLLERYKPFYMPFCDLCCLCTYGKCDLTGDKRGACGIDMAGQQSRIVLIACCIGASTHAAHARHMLDHLLEDYGRDAPLEVAINTGVEAPHVRLVCGIRPKTLRDLEDALDYVETQIVQLVAAAHTGQEGDNIDFESKAFHAGMLDHVALEVADIMQIATLGLPKGDPDAPLTELGYGSIDATKPVIMCIGHNVLPSVDIIDYLMENNLFGEVEIGGLCCTAHDMSRYDKRSKIIGPISWQLRFIKAGVPDLIVVDEQCLRTDVVIEAKKIGVPVIATSEKSCLGLTDRTHDDPETIVNDLVSGAVDGALIIEPDKVGEVSVKTAIGVRKRRGDKNVGLAELSE…	Candidatus Bathyarchaeota archaeon	UCD44725.1	codh	2026714	FALSE	Candidatus Bathyarchaeota archaeon
HID27728.1 CO dehydrogenase/acetyl-CoA synthase complex subunit epsilon [Methanosarcinales archaeon]	MSKKYIDKGTFSIEGLENIQINIGEIFEKDDWDEPVGPTPEPEIADLREWDYKLLDRYKPIYSPSCDMCCYCTYGKCDLTGNKEGACGIDLETHQARQSLFTCLTGASAHTAHARHLLNNFIERYGKDHPIDIGSSNVEAPLTRLIVGIRPKVIGDFIPVLDYIEEQITQMLATIHIGQEGSVNDFESKTLHAGMLDLIGMEVSDIVQMSCLGFPKSVENTPFAEIGMGVIDSNKPVILCIGHNVAAVTYIIDYMEEQELFDKIELAGICCTAHDMTRYDARAKIIGSMASQLRYIRSGIPDVIVVDEQCVRADVLKEAKKLRIPVIATNEKIMYGLPNRSLDDVNEILEDIVKGDDGAFILDYDKVGELVPKLAMKMHPIRRDMGYSAIPSKEEFKDL…	Methanosarcinales archaeon	HID27728.1	codh	2250255	FALSE	Methanosarcinales archaeon
TRO58208.1 CO dehydrogenase/acetyl-CoA synthase complex subunit epsilon [Candidatus Bathyarchaeota archaeon]	MKTSFGLMKDIKLSVGGVSEKTADQQLGPTPFPSSTDLREWDMKLLERYKPFYMPFCDLCCLCTFGKCDLSDGKRGACGLNMEAQQSRIVLIACCIGAATHTAHGRHLVEDLIKKFGRKSTLNVGTNVDILAPVTQLVTGIKPRHLGDIEEILDYVESEITQLLSSTHTGQEGSNIDFESKVFHAGTMDHIALEIADLAQISTFGFPKSDPEAALVDTGLGVVDSSKPVIMVVGHNVPPAIGIMDYMTEKDLAGQLEVCGLCCTAHDITRYDPKAKIVGPISWQLRFIRSGIPDVIVVDEQCIRADAFEEAKKIKAPVIASSSKNCLGLKDRTKDPTDEIVADLIQGKTLGVLILDPDKVGEVAVRTSLGIAPKRKKFKNLPELDELILEAKRCTKCSE…	Candidatus Bathyarchaeota archaeon	TRO58208.1	codh	2026714	FALSE	Candidatus Bathyarchaeota archaeon
RZN15910.1 MAG: CO dehydrogenase/acetyl-CoA synthase complex subunit epsilon [Methanosarcinales archaeon]	MNIAPSKIEIEALKNVVVNIGGIEEEEEEWETMGPTPMPGIADLRNWDYKLLKRYKPFYAPYCEMCCFCTFGKCDLTGGKKGACGLGMAAQQARFVTIACLMGCSAHTAHGRHLLRKVLKIVGDREINMGTGINIEAPLTRLITGIKPEKLSDFIPVLEYLEEQIAQLLDSTHTGQEGSNLDYESKAYHAGMLDSLGKEVADLVQIVAFDLPKGDPDAPLVEIGMGCVDESKAVILVIGHNVVPSVAVMDYMSDHGLDEQIEVAGICCTAIDTTRYSQKAKIVGSIGRQLRFVRSGVADVIMVDEQCIRADILEQAKRIHAPLIATNDKALYGLVDRTNDSADDIVTILASGKEPGVVILDPVKAGEVAVRVVQITHEKRKELVNILTDEEFKEYVTMC…	Methanosarcinales archaeon	RZN15910.1	codh	2250255	FALSE	Methanosarcinales archaeon
MEM3518534.1 CO dehydrogenase/acetyl-CoA synthase complex subunit alpha [Nitrososphaerales archaeon]	MATKLSINELKSSFANIKGLELLIGKIIEEEWDEIVGPTPYPSIIDLRAWDHRLLNRYEPFYSPLCDMCCLCTFGKCDLTKGKKGSCGIDIKSQQGKIVLIACLMGAACHATHARHLLDYLIKRKGRDYPIHLGEEIDLEAPLTRLVAGIKPKKLGDLEEVLDYIEKQITHLLSATATGQEANYIDFESKALHAGMIDNLALEVADIAQISALRFPKGDPEAPLVDLGMGVVDKSKPVILCIGHNVAPGSEIINYLEKEGIYGSVEVAGICCTAHDLTRYSTGAKIVGPLSRQLIFVRSGVADVMVLDEECIRTDIIEEAKKVGTRVIVTTDQLCANLPDMTKSPVDLIVKEIASGNTPAVFINNPAKVGEVAVKVALEIAPSRRASTISEEKEILNAV…	Nitrososphaerales archaeon	MEM3518534.1	codh	2268197	FALSE	Nitrososphaerales archaeon
NMG83547.1 CO dehydrogenase/acetyl-CoA synthase complex subunit epsilon [Candidatus Ethanoperedens thermophilum]	MDILPSKIEIEALKNVVINIGGIEEEEEEWETMGPTPMPGIADLRNWDYKLLNRYKPFYAPYCEMCCFCTFGKCDLTGGKKGACGLGMAAQQARFVTIACLMGCSAHTAHGRHLLRNVLKIVGDREINMGTGINIEAPLTRLITGIKPGRLSDFIPVLEYLEEQIAQLMDSTHTGQEGSNLDYESKAYHAGMLDSLGKEVADIIQIVAFDLPKGDPDAPLVEIGMGCVDESKPVILVIGHNVVPSVAVMDYMSDHGLDERIEVAGICCTAIDTTRYSQKAKIVGSIGRQLRFVRSGVADVIMVDEQCIRADILEQAERIHAPLIATNDKALYGLVDRTNDSVDDIVAILAGGKEPGVAILDPVKAGEVAVRVVQITHEQRKELVHILTDEEFKEYVTMC…	Candidatus Ethanoperedens thermophilum	NMG83547.1	codh	2766897	FALSE	Candidatus Ethanoperedens thermophilum
HEX9915753.1 CO dehydrogenase/acetyl-CoA synthase complex subunit alpha [Candidatus Bathyarchaeia archaeon]	MANKNVKLKFDELSSALGTFKGLEIQIGRVVDEEWEEPMGPTPFPSVGTFRDWDHKLLNRYKPFYMPFCDLCCLCTFGKCDLTGDKKGACGITMAAQQSRIVMLACCIGASTHCAHARHMLTHLIEEYGKDHKLDVAINTNVEAPNMRLVCGIKPKTLGDLEEALEYVETQLVQLTAAAHTGQEGDNLDFESKAFHAGMLDHVAMEVADVCQISTLGFPKGTADAPMTEIGFGAIDTSKAVIMCIGHNVLPSVDIIDYLMENNLFDTVEVGGLCCTAHDNSRYDKRAKIMGPISWQLRYIRSGIADVVVVDEQCLRTDIVEEAQKMGAPVIATSEKSMLGLPNRTHHPADKVVEELVSGETPGVLILEPREVGEVVVKTALKMKPKRQGSKALQLEKLI…	Candidatus Bathyarchaeia archaeon	HEX9915753.1	codh	3045160	FALSE	Candidatus Bathyarchaeia archaeon
MDH5448430.1 CO dehydrogenase/acetyl-CoA synthase complex subunit alpha [Candidatus Bathyarchaeota archaeon]	MAKKELVVKAKELKTDVTVLKDLELSIGKILEETWEEPMGPTPYPSITDLREWDMKLLNKYKPFYLPFCDVCCLCTFGKCDLSGDKRGACGLNMAAQQSRIVLLACCIGAATHIAHVRHLVEHLIEKYGRNSSLDVGGLNIDIEAPVTRLVCGVRPQKLKDLEDALDYCEEQVTHLLSATHTGQEGSNIDFESKVLHAGMVDQVGMEIADLAQISVLGFPKGDPEAPLTDLGFAIADVSKPTILVIGHNVPSSVGIIDYLTDKGLSSKVEVVGICCTAHDITRYSSMAKIIGPISWQLRYIRSGLADLIVVDEQCIRADTLVEAQKIKAPVIASSPKNCLGLKNRTESLSKEVISDLVEEKVPGVLILDPDKVGEVAVETVMAVAPKRNKFKIIPEIEE…	Candidatus Bathyarchaeota archaeon	MDH5448430.1	codh	2026714	FALSE	Candidatus Bathyarchaeota archaeon
MEE9459387.1 CO dehydrogenase/acetyl-CoA synthase complex subunit alpha [Candidatus Bathyarchaeia archaeon]	MKKRNIELNIKEMKTGFGLMKDIKLSVGGISEKTADRLLGPTPFPSSTDLREWDMKLLERYKPFYMPFCDLCCLCTFGKCDLSDGKRGACGLNMEAQQSRIVLIACCIGAATHTAHGRHLVEYLIKKFGRKSTLDVGGTNVDIIAPITQLVTGIKPRHLGDIEEILDYVESEIIQLLSSTHTGQEGSNLDFESKVFHAGTMDHVALEIADLAQISTLGFPKSDPEAALVDTGLGVVDSSKPVIMVVGHNVPPAIGIMDYMSEKDLAGQLEVCGLCCTAHDITRYDPKAKIVGPISWQLRFIRSGIPDVIVVDEQCIRADALEEAKKIKAPVIASSSKNCLGLKDRTKDPTDEIVADLIQGKTLGVLILDPDKVGEVAVRTSLGIAPKRKKFKNLPELDE…	Candidatus Bathyarchaeia archaeon	MEE9459387.1	codh	3045160	FALSE	Candidatus Bathyarchaeia archaeon
MCD4703488.1 CO dehydrogenase/acetyl-CoA synthase complex subunit alpha [Methanosarcinaceae archaeon]	MSDLNTGVFSIDELENVQITIGSIVGAIEQQMEEEKDVGPNSKPGIAGLRNWDFKLFDRYEPVYTPMCDQCCYCTFGPCDLSNNKKGACGINMEGHNAREFMLRVITGAAAHAGHGRHLLHHLIGIYGKDHALNVGPSNIIAPNTQTVTGIIPETLGDMEGVLDYVEEQLTQLLATVHAGQEGAAIDYESKAMHGGMIDHVGMEVSDIIQISCLDFPKADPEAPLADIGMGCIDSTKPVLLVIGHNVAAITNIIDYMEEHDLADKIELAGLCCTAIDMTRYKMEGGGTPKAKIVGSLAKELKMIRSGAPDVIVVDEQCIRGDVLEEAQKLMMPVIATNDKLMYGLPDRSDDSVDTILEDLTSGREPGAVIFDFDKVGELAPRLAQEMSVIRKEKGIKAL…	Methanosarcinaceae archaeon	MCD4703488.1	codh	1945595	FALSE	Methanosarcinaceae archaeon
WP_135612128.1 CO dehydrogenase/acetyl-CoA synthase complex subunit alpha [Methanococcoides sp. AM1]	MSELTTGSFSIDNLENVQITINNIVGAIEKEAESIDAEMGPTVKPGVSSLRDWDHNILDRYNPVYTPMCDQCCYCTFGPCDLSGNKEGACGINLEGHNAREFMLRVITGAAAHSGHGRHLLHHLIDLHGKDFPLDVGATNIIAPNVQLVTGVQPKTLGDLDSVLSYVEEQLTQLLAAVHMGQEGAAIDFESKALHGGMLDHVGMEISDIAQISCLDFPKADDEPPLADIGMGCLDSSKPTLIVIGHNVAAITDIIDYMEDNGLNDKIELGGLCCTALDMTRYKAGDRTPPRAKIVGTLAKELKTIRSGIPDVIIVDEQCIRADVLEEASKLMIPVITTNDKVMYGLKDRSNDEIEDIIEDLTTGKEKGALIFDYEKLGELAPRLTMMMSEIREQKGIKA…	Methanococcoides sp. AM1	WP_135612128.1	codh	1201011	FALSE	Methanococcoides sp. AM1
MEM2904721.1 CO dehydrogenase/acetyl-CoA synthase complex subunit alpha [Candidatus Bathyarchaeia archaeon]	MPRRALSLRLGELKTDVAEVRGLEVAIGRISLEEWAEVEGPTPYPSIAALRSWDMKLLQRYKPFYMPYCDICCLCTMGKCDLTAGKRGACGLNMAAQQSRIVLLACCIGAATHTGHARHLVEHLIERHGRDHPIDVGKAAGVELEAPVTRLVCGVKPRNLGDLEDVLDYLETQITHLLAATHTGQEGDELDFESKVFHAGMIDQVGMEVADIAQISALNLPKADPEAPLAEIGMGTIDVSKPVILVVGHNVPSAVGVVDYLYEKGLYGLVEVTGICCTAHDVTRYNPRAKIIGPISWQLRYIRSGIPDVVVVDEQCIRADTFIEAQRIGALVIASSEKNCLGLLDRTLDPADEIVADLAEGKAQGALILDPAKVGEVAVRASILVAPRRARFKVKPNVD…	Candidatus Bathyarchaeia archaeon	MEM2904721.1	codh	3045160	FALSE	Candidatus Bathyarchaeia archaeon
PVX25420.1 MAG: CO dehydrogenase/acetyl-CoA synthase complex subunit epsilon [Candidatus Bathyarchaeum sp.]	MAKKGLRVKAKELKTDIAVVKDLELSIGKFVDDSWEEPMGPTPSPNMEDLRDWDFKLLNKYKPFYLPFCDVCCLCTFGKCDLSGDKRGACGLNMAAQQSRIVLLACCIGAATHIAHGRHLIDHLIEKYGGDIRLDSGGLNIDVEAPVTRLVVGIKPETVEDLNEALEWAEEQVTSCLSAAHTGQEGSNLDFESKAFHVGMADQVGMELADIAQISVLNLPKADPEAPLVELGFGVADVKKPTILVIGHNVPSSVGIVDYMAKKKLIGKVEVVGICCTAHDLTRYEPSAKVIGPISWQLKYIRSGLADLIVVDEQCIRADALEEAQKVNTPVIASSPKNCLGLKNRTKESTEVLVNDLVEGKVPGVLILDPDKAGEVAVEAAIGVAPKRNKFSIIPDVDA…	Candidatus Bathyarchaeum sp.	PVX25420.1	codh	3072974	FALSE	Candidatus Bathyarchaeum sp.
MDH5439879.1 CO dehydrogenase/acetyl-CoA synthase complex subunit alpha [Candidatus Bathyarchaeota archaeon]	MSVKIKELKSDLAILKDFELSIGKLVEEVWAEEPGPTPFPSVTDLREWDLKVLQRYRPFYMPWCDVCCLCTFGKCDLSQDKRGACGLNMAAQQSRIVLLACCIGAATHLAHARHLVEYLVEKYGADYPIDIGNVEVEAPVTRLVCGIRPRDLGDLEEVLDYLEGQVTHLLSATHTGQEGSNIDFESKVLHAGMIDQVGMEVADMAQISAYGFPKADPDAPLAEIGFGVVDPAKPVILVIGHNVPPAIGIVDYLTDKGLYGQVEVTGLCCTAHDITRYSPKAKIVGPMSWQLRFIRSGVPDVVVVDEQCIRADSLVEAQKIKAPLIASSDKNCLGLSDRTSDDPDRIIEDLVNGNVPGALILDPVKVGEVAARTAIAVAPKRLKFKALPDVSEVTEGAKR…	Candidatus Bathyarchaeota archaeon	MDH5439879.1	codh	2026714	FALSE	Candidatus Bathyarchaeota archaeon
MCX6659764.1 CO dehydrogenase/acetyl-CoA synthase complex subunit alpha [Candidatus Bathyarchaeota archaeon]	MPKKDIHLKLEELKSGLTEVKGLELSIGKIIEEGWAEPMGPTPYPSVTTLREWDMKLLSKYKPMYLPYCDSCCLCTMGKCDLTQGKRGACGLDMAAQQSRIVLLACCIGAATHTGHARHLIEHLIQKYGSTLPIDVGKSVGIEVEAPVTRLVCGIRPRTLGDLEDVLCYLETQITQLLAATHTGQEGNELDFESKAFHAGMIDQVGMEVADIAQLSALGYPKADPEAPLAEIGLGTVDVSKPVILVIGHNVPPAAEIMDYLDKKSLYDKVEITGICCTAHDLIRYNPKAKIIGPISWQLRYIRSGVPDVIVVDEQCIRADVLAEAQKVKTPVIASSEKNCLGLKNRTLDPATEIVADLVSGSTKGAVILDPEKVGEVAARVAVELAPKRAKFKVLPSIA…	Candidatus Bathyarchaeota archaeon	MCX6659764.1	codh	2026714	FALSE	Candidatus Bathyarchaeota archaeon
OYT63315.1 MAG: CO dehydrogenase/acetyl-CoA synthase complex subunit epsilon [Methanosarcinales archaeon ex4484_138]	MTKTEKKGNIEIEALKDVVVNIGGIEEEEEEWEPMGPTPMPGMADLRDWDYKLMNRYKPFYAPYCEMCCFCTFGKCDLTGGKKGACGLNMEAQQARFVTVACLIGCSAHTAHGRHMLNEILHIYGDREIDMGTSIDIEAPLTRLITGIKPKRLSDFIPVLDYVEEQIAQVMDSIHTGQEGSNIDYESKAFHVGMLDSLGKEVADIVQIVAFDMPKGDPDAPLVEIGMGCIDETKPMLLVIGHNVVPSVSVIDYMRERDLEDKIEVAGICCTALDTTRYSDKAKIVGSIGRQLRFVRSGVADVIMVDEQCIRADILEQAEKIHAPLIATNDKAMHGLVDRTKDSADDIITILVSGKEPGVVILDPVKAGEVAVRLVQIMHEKRKGLVHLPTDEEFAEYVA…	Methanosarcinales archaeon ex4484_138	OYT63315.1	codh	1978123	FALSE	Methanosarcinales archaeon ex4484_138
KPV65085.1 MAG: Acetyl-CoA decarbonylase/synthase complex subunit alpha 2 [Candidatus Bathyarchaeota archaeon BA1]	MSKKAMQMKIKELKTDIGVIKDLEISFGRVFEETWAEPIGPTPFPSITDLREWDHQLLKRYQPLYMPFCDVCCLCTFGKCDLTAGKRGACGINMAAQQSRIVLLACCIGAATHIAHARHLVEHLIEKFGRRFPIDIGGVSVEVEAPITRLVCGIRPKTLGDLEDVLDYLENQLTHLLSATHTGQESGNLDFESKVFHAGMIDHVGLEVADIAQIAAYGFPRADPESPLVELGYGTIDYLKPVILCIGHNVTPATEIVDYLRANGLYGEVEVCGLCCTAHDVTRYNPKAKIVGPISWQLRFIRSGVPDVVILDEQCIRTDALIEAERIKAPVIVTSDKNCAGLRNRTHDPIDSIVADLVGGRVPGVLILDPVKVGEVAARTAVEVAPNRKKFKAIPDVDE…	Candidatus Bathyarchaeota archaeon BA1	KPV65085.1	codh	1700835	FALSE	Candidatus Bathyarchaeota archaeon BA1
NIN52594.1 CO dehydrogenase/acetyl-CoA synthase complex subunit epsilon [Nitrososphaeria archaeon]	MSKKDLKLKLDELSSVFGTFKGLEIEVGRIFEEDWEESLGPTPFPSVGTLRSWDRKLLNRYKPFYMPFCDLCCLCTFGKCDLTGDKKGACGITMAGQQSRIVLIAACIGASTHAAHARHMLDHLIEEYGRDVPLDVALNTNVEAPHVRLVCGIRPKTLRDLEDALEYVETQIVQLVAATHTGQEGDNIDFESKTFHAGMLDHVALEVADIMQIAALGMPKGDPEAPLTEMGYGSIDITKPVIMCIGHNVLPSVDIIDYLMDNDLFGEVEIGGLCCTAHDMSRYDKRSRVIGPISWQLRFIRAGIPDLIVVDEQCIRTDVLTEARKIGVPVIAASEKVCLGLPERTDDDPDEIVDDLVSGRADGALILEPRKVGEVSVKTVMGVAKRREGSKMFNMADMS…	Nitrososphaeria archaeon	NIN52594.1	codh	2268198	FALSE	Nitrososphaeria archaeon
MCP8305265.1 CO dehydrogenase/acetyl-CoA synthase complex subunit epsilon [archaeon]	MTSRKSIHFKLDKLKSNLAEIDGLEVSIGKIMGEEWEEPFGPTPCPSLATLREWDLKLLKRYKPFYLPYCDVCCLCTMGKCDLTAGKRGACGLDICTQQSRIVLLACCIGAATHIGHARHLVEHLIEKYGRDSPIDIGKSVGVDIQAPVTRLVYGEKPETLGDLEEVLDYVENQVTQLLASTATGQEGDKIDFESKVFHAGMIDQVGMEVADMAQISAYGFPKADPEAPLVEIGMGVIDTKKPVILVIGHNVPPSVEIIDYMGEAGLSDSVEVAGICCTSIDATRYNPRAKIVGPISWQLRFIRSGIADVIVVDEQCIRTDVLIEAKRTMTPVIATAEKNCLGLTNRTRDPADEIVADLVEGRALGALIFDPEKVGEVAVRTAMLLAPKRMKFKVIPEA…	archaeon	MCP8305265.1	codh	1906665	FALSE	archaeon
MCC6058035.1 CO dehydrogenase/acetyl-CoA synthase complex subunit alpha [Desulfurococcaceae archaeon]	MSIPFKEFRLRLKEFRSPSTEVKDLDVSIGYIVEEWEEPPGPTPFPSISTLRRWDYVLLKRYKPLYLPYCDLCCLCTYGRCDLSRGKRGSCGLDLSEQQSRLVTLVCAIGASTHTSHARELLDKLIARYGEDTSIDLGGEVYVEMPITRLVTGVKPRTLRDLKIVLEYVEKQIVQTLASVHTGQEGDWRDYESKVLHLGMLDHVALEIADVVQIVSLGMPKADPNAPLVDLGIGVVDPTKPVILVIGHNVLPSAAIIDYLEALGIRDKVEVCGLCCTAHDITRYEKKRAKIVGPISWQLRFIRTGIPDVVVIDEQCIYTNILEEVKRVGAILIATTDKAMRGLPDKTYADPDTVVEELINNKIPGALILDEERAAQVAVKVALKIAPLRARYKWGLFSE…	Desulfurococcaceae archaeon	MCC6058035.1	codh	2184738	FALSE	Desulfurococcaceae archaeon
MDD5615368.1 CO dehydrogenase/acetyl-CoA synthase complex subunit alpha [Candidatus Methanoperedens sp.]	MIVKKGSFVIEGLENVQINIGKIGAEQEQAVEGPTPRPEVISLRNWDYRILDRYNPVYTPTSDICDYCTYGKCDLTGNKEGACGIDLEGQSARQALMISVMGAACHSAHGRHLLHYLIKKYGEDHLIDVGPSNLKAPLTETIMGIQPQTIGDFLPVLDYIEEQLTQLMAAANTGQEGSSRDFESKALHAGMLDLLGMEVADIIQISCMGLPKSDEKTPMAEIGMGILDPKKPVVICVGHNIAAPAYILDNMDRNGQFDKIEIAGLCCTAHDMTRYNRNAKIIGSMSKELKYIRSGIPDVLVTDEQCVRADILKEAKKLHIPVIATNEKITYGLPDRSNDSVDAIIDDLVSGKQDGALLLDLEKVGELVPKLAMKMGPIRKAKGLTALPNEEEFKKLVAK…	Candidatus Methanoperedens sp.	MDD5615368.1	codh	2032688	FALSE	Candidatus Methanoperedens sp.
WP_292487232.1 CO dehydrogenase/acetyl-CoA synthase complex subunit alpha [Methanohalobium sp.]	MSNVTTGKFSIEDLENVQVTIENIVGAIEEVEETEEEMGVTPKPGISSLRHWDFNLLNRYEPIYTPMCDQCCYCTFGKCDLSGNKEGACGIDMKAHQAREFLLRVITGASAHTGHGRHLLHHLIEKYGRDHPIDVGSSNLKTPVMQTVTGYKPETLGDLEKALDYVEEQITQLLATIHMGQEGEAIDFESKALHGGMLDHVGMEISDIAQISCLKMPKSDPESPLAEIGMGCIDSSKPMLLTIGHNVSGVTNIIDYIDEQGLSDDIEIAGLCCTAIDMTRYNTDEGDEPKSKVIGSLAKELKMIRSGVPDVIVVDEQCVRADILREAQRLSIPVISTNDKIMYGLKDRSNDNVDEILGDLESGNEPGALILDFDKLGELAPRLAMDMAPIREEKGIKSL…	Methanohalobium sp.	WP_292487232.1	codh	2837493	FALSE	Methanohalobium sp.
OGD54524.1 MAG: CO dehydrogenase/acetyl-CoA synthase complex subunit epsilon [Candidatus Bathyarchaeota archaeon RBG_13_38_9]	MKTGFGLMKDIKLSVGVISEKTAGRLLGPTPFPSSTDLREWDMKLLERYKPFYMPFCDLCCLCTFGKCDLSDGKRGACGLNMEAQQSRIVLIACCIGAATHTAHGRHLVEDLIEKFGRKSTLDVGGTNVDILAPITQLVTGIKPRHLGDIEEILDYVESEITQLLSSTHTGQEGSNIDFESKVLHAGTMDHVALEIADLAQISTLGFPKSDPEAALVDTGLGVVDSSKPVIMVVGHNVPPAIGIMDYMSEKDLAGQLEVCGLCCTAHDLTRYDPKAKIVGPISWQLRFIRSGIPDVIVVDEQCIRADALEEAKKIKAPVIASSSKNCLGLKNRTKDPTDEIVADLIQGKTPGVLILDPDKVGEVAVRTSLGIAPKRNKFKNLPELNELILEAKRCNKCS…	Candidatus Bathyarchaeota archaeon RBG_13_38_9	OGD54524.1	codh	1797377	FALSE	Candidatus Bathyarchaeota archaeon RBG_13_38_9
MCW4054681.1 CO dehydrogenase/acetyl-CoA synthase complex subunit alpha [Candidatus Bathyarchaeota archaeon]	MSNENVRLKVGELKTNMGLIKNLEVSIGRVVDDSWEEPMGPTPFPSMTTLRDWDMKLLSRYKPFYTPVCDLCCLCTFGKCDLTAGKRGACGIDMAGQSSRMVLLAATIGAATHAGHSRHMVNHLIEKYGRRYPLDVGGLNIKVEAPIIRLVCGLKPKTLGDLEEVLNYAENQISNVLSVVHTGMEGNNLDFESKVFHVGMIDHVGMEVGDIAQTSALGFPKASPETPLVDLGLGTVDSGKPVIMCIGHNVVPSVGIIDYMTEHQLTDKLEVVGLCCTAHDITRYYDRGKIVGPLSWQLRFIRSGVADVVVLDEQCVRNDAFVEAQKVKAPVIAASEKNCMGLPNRTNDTVDSIVDDLITGKTPGVLILDPEKVGEVAVRVAMKVAPSRNKFKALPEPEE…	Candidatus Bathyarchaeota archaeon	MCW4054681.1	codh	2026714	FALSE	Candidatus Bathyarchaeota archaeon
MCW4016081.1 CO dehydrogenase/acetyl-CoA synthase complex subunit alpha [Candidatus Bathyarchaeum sp.]	MAKKGLVVKAKELKTDVAVVKDLQVSIGKLVDDTWEEPMGPTPMPSMTDLRDWDFELLRRYKPFYLPFCDVCCLCTFGKCDLSGDKRGACGLNMAAQQSRIVLLACCIGAATHTAHARHLVHHLIEKHGGDFPLDQGGLNIDVEAPVTRLVCGIKVETLRDMEEALDWAEEQVTHCLSACHTGQEGSNLDFESKAFHAGMADQVGMEIADLAQISVYGFPKADPEAPLVELGFGATDVKKPTILVIGHNVPSSVGIIDYLTKKKMLGQVEVTGICCTAHDLTRYEPSAKVVGPISWQLKYIRSGMADLIMVDEQCIRADTLEEAQKVKTPVIASSPKNCLGLKNRTNDSVDELVNDLVEGKVHGVLILDSDKAGEVAVEAVLKVAPKRNKFSIIPDIEE…	Candidatus Bathyarchaeum sp.	MCW4016081.1	codh	3072974	FALSE	Candidatus Bathyarchaeum sp.
CAD6494447.1 MAG: Acetyl-CoA decarbonylase/synthase complex subunit alpha [Candidatus Argoarchaeum ethanivorans]	MPLPKIEIEALKNVVINIGGIEEEEEEWETMGPTPMPGIADLRNWDYKLLKRYKPFYAPYCEMCCFCTFGKCDLTGGKKGACGLGMAAQQARFVTIACLMGCSAHTAHGRHLLRKVLKIVGDREINMGTGINIEAPLTRLITGIKPGKLSEFIPVLEYLEEQIAQLLDSTHTGQEGSNLDYESKAYHAGMLDSLGKEVADLIQIVAFDLPKGDPDAPLVEIGMGCVDESKPVILVIGHNVVPSVAVMDYMSDHGLDEQIEVAGICCTAIDTTRYSQKAKIVGSIGRQLRFVRSGVADVIMVDEQCIRADILEQAERIHAPLIATNDKAMYGLVDRTNDSVDNIVAILASGKEPGVVILDPVKAGEVAVRVVQITHEQRKELVNILTDEEFKDYVTMCQN…	Candidatus Argoarchaeum ethanivorans	CAD6494447.1	codh	2608793	FALSE	Candidatus Argoarchaeum ethanivorans
HJH32155.1 CO dehydrogenase/acetyl-CoA synthase complex subunit epsilon [Methanosarcinaceae archaeon]	MSEIRAGSFTIEELENVQITIGSIVGAIEKKAEDEGEMGPTPKPGIVDIREWDHKLLNRYEPVYTPMCDQCCYCTFGTCDLTGNKEGACGINMAAHQAREFLLRVITGAAAHAGHGRHLLHHLIKTHGADHPIDVGPTNIKAPVIQTVTGIKPETLGDLEPVLDYVEEQLTQLLATIHAGQEGAAIDFESKALHGGMIDHVGMEVSDIAQISCLGMPKADPEAPLAEIGMGTIDSKKPVLLCIGHNVAGVTYIMDYMDEHDLTDKIELAGLCCTAIDMTRYNMDAGGTPTAKIVGSLAKELKYIRSGIPDVIVVDEQCVRADVLQEAQALSIPVICTNEKIMYGLPNRSNDNVDDIINDLLSGREAGALVLDFDKIGELAPRLVMEIAPIRKAKGITAL…	Methanosarcinaceae archaeon	HJH32155.1	codh	1945595	FALSE	Methanosarcinaceae archaeon
MFC1486332.1 CO dehydrogenase/acetyl-CoA synthase complex subunit alpha [Thermoproteota archaeon]	MTKKTTHMKIEELKTDIGIIKNLEISIGKIVDDTWEEPEGPTPFPSTVDLREWDFKLLQRYKPFYLPFCDVCCLCTFGKCDLSGDKRGACGLNMAAQQSRIVLLACCIGAATHTAHARHLVDHLIEKYGRNIPLNQGGLNIDIDAPVTCLVCGIKPKTLKDVEEALDWAEEQVTHCLSATHTGQEGGNLDFESKAFHVGMADQVGMEIADLIQISVLDFPKADPEAPLVELGFGVADVKKPTILVIGHNVPSSVGIIDYMTKNNLIGKVEVVGICCTAHDLTRYSPSAKVVGPISWQLKYIRSGLADLIVVDEQCIRADTLEEAQKVKTPVIASSPKNCLNLHNRTKDPAKELVADLVEGKVPGVLILDPDKVGEVAVEAVIAVAPKRDKFSIIPGIEE…	Thermoproteota archaeon	MFC1486332.1	codh	2056631	FALSE	Thermoproteota archaeon
RLG26848.1 MAG: CO dehydrogenase/acetyl-CoA synthase complex subunit epsilon [Methanosarcinales archaeon]	MPPPEKKGNIEIEALKNVVINIGGIEEEEEEWEIMGPTPMPGIADLRNWDYKLLNRYKPFYTPYCEMCCFCTFGKCDLTGGKKGACGLGMAAQQARFVTIACLIGCSAHTAHGRHLLHKVLKLVGDREINMGTGINVEAPLTRLITGIKPERLSDFIPVLEYLEEQIAQLMDSTHTGQEGSNLDYESKAYHAGMLDSLGKEVADIIQIVAFDLPKGDPDTPLVEIGMGCVDESKPVILVIGHNVVPSVAVMDYMSDHGLDERIEVVGICCTAIDTTRYSRKARIVGSIGRQLRFVRSGVADVIMVDEQCIRADILEQAERIHAPLIATNDKALYGLIDRTNDSVDDIVTILASGKEPGVAILDPVKAGEVAVRVVQIMHEKRKELVHILTDEEFKEYVT…	Methanosarcinales archaeon	RLG26848.1	codh	2250255	FALSE	Methanosarcinales archaeon
PXF61898.1 MAG: CO dehydrogenase/acetyl-CoA synthase complex subunit epsilon [ANME-2 cluster archaeon]	MLRPGSFTIAEMENVEITIGTVVNALKSTAEKTEKLEKAERKITEDVGPTPMPDISALRDWDFRLLNRYPPIYTPTEDVCTMCTFGPCNLTGNIEGACGIDMATHQAKLFLQSCLLGASAHSAHGRHLLHHLIEKYGHDHPIDVGASNLKTPNIQTVTGIEPETLGDLEPVLDYVEEQITTLLATIHTGQEGAAIGFESKALHAGMIDHVGMEVSDVAQMSCYPMPKAVADTPLVDVGIGSIDTSKPVVICIGHNVAAVTYIMDYMDKHDLFDKIEIAGLCCTAIDMTRYHSKADRNAKIVGSIAKELKFIRSGIPDVIVVDEQCVRADVLREAEKLGMPVISTNEKIMYDLLDRSGDDVEDILRDLKEGKEPGVVMFDFEKVGELVPRLALAISPARK…	ANME-2 cluster archaeon	PXF61898.1	codh	2056317	FALSE	ANME-2 cluster archaeon
UCB61525.1 MAG: CO dehydrogenase/acetyl-CoA synthase complex subunit epsilon [Candidatus Bathyarchaeota archaeon]	MNMKIKEMKTDLGVIKGLELSFDKLVDETWDEPMGPTPFPSITDLRDWDMRLLEKFKPFYLPFCDVCCLCTFGKCDLTGDKRGACGLNMAAQQSRIVLLACCIGASTHIAHARHLVKHLIEKYGRSSPIDIGGLNIDLEAPVTRLVCGIKPAKLKDLEDVLDYCEEQLTTLLSATHTGQEGSNLDFESKVLHAGMIDHLGLEVADIAQISVLGYPKADPEAPLVDLGFGVADIAKPTILVIGHNVPSSVGIIDYLTDKGLLGKVEVVGICCTAHDATRYSTMAKIVGPISWQLRYIRSGLADLIVVDEQCIRADTLVEAQKVKTPVIASSPQNCLGLKNRTKDAPKEIISDLIDGKLPGVLILNPDVVGEVAVETVTAVAPKRNRFKIIPEIEEVVDAS…	Candidatus Bathyarchaeota archaeon	UCB61525.1	codh	2026714	FALSE	Candidatus Bathyarchaeota archaeon
MEM3736465.1 CO dehydrogenase/acetyl-CoA synthase complex subunit alpha [Candidatus Bathyarchaeia archaeon]	MKLDKPAKFKLEELRTDLAFIKNLELTIGKVSLEEDWERLGPTPTPSLLDLRRWDMRLLARYRPFYAPICDMCCLCTYGKCDLSRGRRGACGMDIEGQQARIVLLACCMGAAAHTGHARHLLDHLIEKFGPDTPLDMGKEIAVEAPLTRTIYGIKPKTLDDLREVLNWCEQQIVQALSATCIGQEADPIDFESKALHIGMVDHVGMEIADIAQIVSFHFPKGEQNAPLVELGMGTVDRSKPVILCIGHNVASGVEAVDYLISSGQNGQVEMCALCCTAHDLTRHGEAREVRAKVIGPLSQTLRFVRSGIADVIMVDEQCVRVDILLEAKARMTPVIATNDKICLGLPDRTGDPVDAIVDDLVNGAPGALIADVKKAGEVAVKTAIKLAPKRARFKGQTM…	Candidatus Bathyarchaeia archaeon	MEM3736465.1	codh	3045160	FALSE	Candidatus Bathyarchaeia archaeon
MDZ4171362.1 CO dehydrogenase/acetyl-CoA synthase complex subunit alpha [Methanobacteriaceae archaeon]	MAPKDFKEDFWKSKDIKISIGEITQDEVGEETQETVQMGPTPKPHVTDLREWDMKLMERYEPFYAPFCDMCCLCTYGKCDLTAGKKGACGIDIKAQQARMVLLACCIGAAAHSAHARQLLEYLIEKRGEDFPIDLGMNIDIEAPIIRTLIGKAPKKLGDLREAMDYMEEQNLHLLSACHTGQEGSNIDFESKALHAGLMDNLGKEIGDIAQIVALNLPKGDEDAPLVELGVGTVDRDKPVVLCIGHNVSSGAGVIDYVEDEGLEDNVEVCGICCAAIDITRYNQHAKVIGPISKQLKFIRSGVADVIVVDEQCIRTDVLEEAKKNQCKVIATTDKMCLGLPNLTDEDADKIVAQLINNQIEGALILDPDKVGEVATKVAMQIADDRGMLKLLPDMDEIQ…	Methanobacteriaceae archaeon	MDZ4171362.1	codh	2099680	FALSE	Methanobacteriaceae archaeon
MCD6456761.1 CO dehydrogenase/acetyl-CoA synthase complex subunit epsilon [Methanophagales archaeon]	MEEIKKGGIFTIPELQNVRINIGEIIEEEEEWEPMGPHPMPRIATLRDWDFKLLNRYKPFYAPLCDMCCLCTYGKCDLTGNKKGACGIRMDAQQGRIVLLACLIGCSAHCAHGRHLLHDMINKFGRDVPIDFGPKVNIEAPLTRLVCGIKPKTIGDYDKVLCYVEEQIVQLADALHTGQEGSYMDFESKALHMGMLDSLSKEVADIIQIACYHMPSGFEGDGPDVPLVDVGIGTIDTKKPVIIVIGHNVPPAADIGTYLMENNLEDKVELGGICCTSIDTTRVYNKAKLVSALGRQLRVLRAGIADVVVTDEQCIRADVLELCQHTHSPLIATNDKAMHGLVDRTDDDPDKIVDDLVSGRVPGVVILEPDQVGKVAVRTALQMDKKRKGLSYILSDAEF…	Methanophagales archaeon	MCD6456761.1	codh	2056316	FALSE	Methanophagales archaeon
MCW3991099.1 CO dehydrogenase/acetyl-CoA synthase complex subunit alpha [Candidatus Bathyarchaeota archaeon]	MSKRDLRLKIDELSSSMGTFKGLEIEIGRIYEEDWEEPLGPTPFPSVGTLRSWDRKLLNRYKPFYMPFCDLCCLCTFGKCDLTGDKRGACGITMAGQQSRIVLIACCIGASTHTAHARHMLDHLIEEFGRDAPLEVALNTNVEAPNIRLVCGLRPKTLRDLEDALDYVETQLVQLVAATHTGQEGDNIDFESKAFHAGMLDHVAMEVADIAQISTLGMPKGVADAPVTQVGFGSIDTDKPVIMCIGHNVLPSVDIIDYLMEHDLFGEVEVGGLCCTAHDNSRYDRRAKIIGPISWQLRFIRSGIPDVIVVDEQCLRTDVLLEARQIGTPVIATSEKSCMGLTDRTDDDPDEIVEDLLEGRVPGVLIINPRKVGEVVVKTVLKVAPRRAGFKTLTREAVT…	Candidatus Bathyarchaeota archaeon	MCW3991099.1	codh	2026714	FALSE	Candidatus Bathyarchaeota archaeon
MCX6686866.1 CO dehydrogenase/acetyl-CoA synthase complex subunit alpha [Methanoregula sp.]	MSRKNVNIRIKELQSDLGNIKDLELSIGRISSESWTEPEGPTPFPSLTSLREWDKKLLKRYQPFYLPFCDLCCLCTFGKCDLTGNKRGACGINMSAQQSRIVLLAACIGAATHISHARELVTHAIRKYGADHPLDPGGLSIEVEAPVIRLVCGIKPKQLGDLEPVLDYLENQITQLLSVTHTGQEGDNLDFESKVLHAGMIDQVGMEVADIAQISAFGFPKADPDAPLVELGMGTVDTHKPVILVIGHNVLPSVSIIDYLKEKHLSTEVEVTGICCTAVDSTRYSSSAKIIGPMSWQLRYIRSGVPDLIVVDEQCIRTDTLNEAQAIRAPLIATSEKNCLGLPDRTKDPADEIAADLVSGHMPGVLILDPDKVGEVAVKTVRAVAPQRRKMHSLPASDA…	Methanoregula sp.	MCX6686866.1	codh	2052170	FALSE	Methanoregula sp.
MEJ2280480.1 CO dehydrogenase/acetyl-CoA synthase complex subunit alpha [Candidatus Bathyarchaeota archaeon]	MTKKDAHLKIGELKTDIGLIKNLEISLGKIVEDWQEPMGPTPFPSMTDLRDWDFKLLERYKPFYLPFCDVCCLCTFGKCDLSGDKRGACGLNMAAQQSRIVLLACCIGAATHIAHARHLVDHLIGKYGRNIPLDQGGLNIDIDSPVTSLVCGIKPKTLKEVKDALDWAEEQVTHCLSATHTGQEGGNLDFESKAFHVGMADQVGMEIADLIQISVLNFPKADPEAPLVELGFGVADTKKPVILVIGHNVPSSVGIIDYLTKKKLLGKVEVVGICCTAHDITRYSTSAKIVGPISWQLKYIRSGLADLIVVDEQCIRADTLEEAQKVKTPVIASSPKNCLNLKNRTDEPITKLVDDLVNEKVPGALILDPDKAGEVAVETVLAVAPKRRKFSIVPSIEDI…	Candidatus Bathyarchaeota archaeon	MEJ2280480.1	codh	2026714	FALSE	Candidatus Bathyarchaeota archaeon
MCR6669340.1 CO dehydrogenase/acetyl-CoA synthase complex subunit alpha [Candidatus Culexarchaeum yellowstonense]	MSIPHKNFRLKIDELKSALAEIKGLDISVGYIVEEWAEPQGPTPFPTITSLRRWDHILLNKYKPLYLPYCDLCCLCTYGRCDLSRDKKGACGLGLSEQQSRLVTLVCAIGAATHASHAREMLDKLIERYGRDAPINLGEQVHVEMPVTRLVTGVKPNTLGDLEIVMDYVERQIVQTLASVHTGQEGSLIDYESKVFHLGMLDHVAMEIADVIQTSSLDFPKADPEAPLIDLGAGVAESRKPVILVIGHNVLPASSIIDYLEENGIRDQVEVCGLCCTAHDITRYEKKRAKIIGPISWQLRFIRTGLPDVIVIDEQCIRTDVVEEARKIGAVVIAASDKACHALPDKTMEDADKIVDELVNGVIPGALILDDERMAEVAVKTALKIFPARRSKISGLMGE…	Candidatus Culexarchaeum yellowstonense	MCR6669340.1	codh	2928963	TRUE	Candidatus Culexarchaeum yellowstonense
TET72174.1 MAG: CO dehydrogenase/acetyl-CoA synthase complex subunit epsilon [Candidatus Bathyarchaeota archaeon]	MSKRDLKLKIDELSSALGTFKGLEIEVGRIYDEEWEEPMGPTPFPSVGTLRSWDRKLLDRYKPFYMPFCDLCCLCTFGKCDLTGDKRGACGITMAGQQSRIVLLACCIGASTHCAHARHMLDHLIAEFGRDAPLDVALNTNVEAPNIRLVCGIKPKTLRDLEDALDYVETQLVQLVAATHTGQEGDNIDFESKAFHAGMLDHVAMEVADIEQIATLGMPKGIPDTPMTELGFGCIDSSKAVIMCIGHNVLPSVDIIDYLMENRLFGEVEIGGLCCTAHDNSRYDKRAKVIGPISWQLRYLRSGIPDLIVIDEQCLRTDILIEAEKLGVPVIATSEKSMMGLPERTHDPPDEIVADLVEGRAPGALIIEPKKVGEVAVRTVLGVAVKRKKYTPPTSEEII…	Candidatus Bathyarchaeota archaeon	TET72174.1	codh	2026714	FALSE	Candidatus Bathyarchaeota archaeon
MCW3129617.1 CO dehydrogenase/acetyl-CoA synthase complex subunit alpha [Methanophagales archaeon]	MEELKKGGVFTISDLQNIRISIGKIIEEEEEEWEPMGPTPMPSIATLRNWDFKLLNRYKPFYAPVCDLCCLCTYGKCDLTAGKKGACGIKIDAQQGRMFLLISLLGCSAHEAHGRHLLREMIKKHGEEVPIDLGAEVNVEAPLTRLICGIRPKTISDYEEVFDYIEEQIAQLADSLHPGQESSYMDFESKALHLGMLDSLSKEATDIVQIACFGMPSSHAGGGPDVHLVDVGLGTIDTNKPVVLVIGHNVTPAADISDYMMENELEDVIELAGICCTALDLTRYNQRAKIVSALGRQLRVIRAGLADVIVVDEQCIRADVVELAQRVHSPVIATNDKALHGLEDRTYDEPDEIVADLATERVPGVVILDPDRVGEVAVKTAMKVKKRRKTLRIILSDEE…	Methanophagales archaeon	MCW3129617.1	codh	2056316	FALSE	Methanophagales archaeon
MCX8153010.1 CO dehydrogenase/acetyl-CoA synthase complex subunit alpha [Candidatus Bathyarchaeota archaeon]	MPNKNVHIKVDEMKTSNAIIKNLELSVGKIVDASWTEPMGPSPMPSLTTLRDWDFKLFRKYKPFYAPVCDLCCLCTYGKCDLTGGKRGACGLDIATHTARMVLLSVCTGAATHTAHARHMLNHLIEKYGRRYPLDVGGLNIKVEMPITRLVCGIKPETLGDLEEVLDYAEQQITQALAVVQTGQESSNLDFESKIFHIGMIDHLGMEVGDVTQISVLGFPKAEIEAPLVPLGMATVDKSKPTVMCVGHNVIPSVGIIDYMTDHGLANQIEVVGLCCTAHDITRYYKQGKIIGPISWQLRFIRSGLPDVLVIDEQCVRTDLLREAKRIKAPVIAASEKICAGLRDRTNDPVDEIVADLVSGKEQGVLILDPEKVGEVAVKVALQIAPLRKKFKSLPEKDD…	Candidatus Bathyarchaeota archaeon	MCX8153010.1	codh	2026714	FALSE	Candidatus Bathyarchaeota archaeon
MEM2137174.1 CO dehydrogenase/acetyl-CoA synthase complex subunit alpha [Candidatus Methanomethylicia archaeon]	MSTPYKNLRIKLDELKSALGEIKGLDISIGHVIEEWAEPQGPTPFPSITTLRNWDHILLNRYRPLYLPYCDLCCLCTYGRCDLSRDKRGACGLGLSEQQSRLVTLVCSIGASTHTSHARELLEKLTSRYGGDAPINLGEQVHVEMPITRLVTGVKPKNLRDLDMVLDYVEKQIVQTLASVHTGQEGNWMDYESKVLHLGMLDHVAMEVADATQIATLEFPKAEPEAPLVDLGIGVIDHTKPVILVIGHNVLPASAIIDYLEEQGIREQVEVCGLCCTAHDITRYEKRRAKIVGPISWQLRFIRTGIPDVIVLDEQCIRTDIVEEAKKIGAVLIAASNKACHGLPDKTFNDVDKTLEELINGKVSGALILDEEVMAEVAVKASMKIAPLRSRFKTPISSE…	Candidatus Methanomethylicia archaeon	MEM2137174.1	codh	2268187	FALSE	Candidatus Methanomethylicia archaeon
WP_067260057.1 CO dehydrogenase/acetyl-CoA synthase complex subunit alpha [Methanobrevibacter cuticularis]	MTPNSSKPKDFKDDFWKSKNIEISFGDITQGNENDDEDILMGPTPKPTVTDLRSWDMKLLERYPPFYAPFCDMCCLCTFGKCDLTGKKGACGIDIEAQQGRFALLTCCIGAAAHSAHSRHLLEYLIHKMGPDFPIDFGNNIDIEAPIMRTLIGKRPKTLGDIREAMSYMEEENLHLLSACHTGQEGNYLDFESKALHAGLMDHIGMEIGDVSQIAALNLPKGDADTPLVELGIGVVDREKPVILCIGHNVSPGAGIIDYLEDNDLEDDIELCGICCTSIDITRYNSRAKVVGPISKQLKFLRSGVADVVVVDEQCIRSDVLEEAKKADTALIATTDKMCLGLPDRTNDDADSIVSDILSKKIDGALILDPQKVGEVATKIVMPLSKTRKNVKTLPDMDK…	Methanobrevibacter cuticularis	WP_067260057.1	codh	47311	TRUE	Methanobrevibacter cuticularis
WP_048205185.1 CO dehydrogenase/acetyl-CoA synthase complex subunit alpha [Methanococcoides methylutens]	MSELTTGSFSIDDLENVQITINNIVGAIEKEAESSDVEMGPTVKPGVSSLRDWDHNVLDRYNAVYTPMCDQCCYCTFGPCDLSGNKEGACGIDLAGHNAREFMLRVITGAAAHSGHGRHLLHHLIGLYGKDHPLDVGATNIIAPNVQLVTGVQPKTLGDLDDVLSYVEEQITQLLAAVHMGQEGAAIDFESKALHGGMIDHVGMEISDIAQISCLEFPKADEEPPLADIGMGCIDSSKPTLIVIGHNVAAITDIIDYMDEKGLNETMELGGLCCTALDMTRYKAEDRTAPQAKIVGTLAKELKTIRSGIPDVIVVDEQCIRADVLEEASRLMIPVITTNDKVMYGLKDRSNDDIEDIIEDLTTGKEKGALMFDYEKLGELAPRLTIMMSEIRKQKGIKA…	Methanococcoides methylutens	WP_048205185.1	codh	2226	TRUE	Methanococcoides methylutens
RLG35120.1 MAG: CO dehydrogenase/acetyl-CoA synthase complex subunit epsilon [Methanosarcinales archaeon]	MEELKKGGVFTISDLQNIRISIGKIIEEEEEWEPMGPTPMPSIATLRNWDFKLLNRYKPFYAPVCDLCCLCTYGKCDLTAGKKGACGIKIDAQQGRMFLLISLLGCSAHEAHGRHLLREMIKKHGEEVPIDFGAEVNVEAPLTRLICGIRPKTISDYEEVFDYIEEQIAQLADSLHPGQESSYMDFESKALHLGMLDSLSKEATDVVQIACFGMPSSHAGGGPDVHLVDVGFGTIDTNKPVVLVIGHNVTPAADISDYMMENELEDVIELAGICCTALDLTRYNQRAKIVSALGRQLRVIRAGLADVIVVDEQCIRADVVELAQRVHSPVIATNDKALHGLEDRTYDEPDEIVADLATEKVPGVVILDPDRVGEVAVKTAMKVKKRRKTLRIILSDEEF…	Methanosarcinales archaeon	RLG35120.1	codh	2250255	FALSE	Methanosarcinales archaeon
RLG23020.1 MAG: CO dehydrogenase/acetyl-CoA synthase complex subunit epsilon [Methanosarcinales archaeon]	MEGVFTIKGLENVKIYIGKFSEEEPQGITPMPNIEDLREWDMKLLKRYKPLYTPLSERCTFCTYGPCDLSKGKEGACGIDLKTQQARLLLFTTIMGASAHATHGRHILEHLIHMYGRDHQIEVGASEDKTPNISLVAGIVPKTLGDLESVLTYVEGQLSHLLASLHTGQEGSYLDFESKALHAGMLDHVGMEVADVAQVSALNMPKADENAPLVDIGLDVLDTSKPVIVCIGHNVAAAYHIMEYMEEHRYDIELGGLCCTAIDTTRVDPKRKIVGSLSSQLRFIRSGVPDVVVVDEQCVRTDTVKEASRLRIPVIATSNKIMYGLRDRTNDAVDEIVEDLVSGKEKGVLILDLEKAGEVAVKTAVAIHPQRKDYRLSDPERISELVKDCTGCGNCNFQC…	Methanosarcinales archaeon	RLG23020.1	codh	2250255	FALSE	Methanosarcinales archaeon
MCX8150390.1 CO dehydrogenase/acetyl-CoA synthase complex subunit alpha [Candidatus Bathyarchaeota archaeon]	MKTTSGLIKNLELSIGKVVDDSWAEPMGPTPFPSITALRDWDFKLLNRYKPFYMPACDLCCLCTYGKCDLSSGKRGACGIDMAAQSSRIVLLACCIGAATHTAHARHMVHHLVEKYGRRYPLDVGGLNVKVEAPITRLVCGFKPETIGDLEEALDYAEQQIAQCLASAHTGQEGHYLDFESKAFHAGMIDHLGLEIGDIAQISALNFPKADPEAPLIQMGIGSVDVSKPVIMCIGHNVVPSVGIIDYMKANGLAENMEVVGLCCTALDNTRYYNRGKIVGPISWQLRFVRSGFADVVVLDEQCVRTDIYLEAERVKAPVIAASEKNCLGFANRTNDPADEIVKDLVSGKVPGVLILDPEKVGEVAVKVAQAVAPLRKKYKVLPSSDEIIQLASTCRQCN…	Candidatus Bathyarchaeota archaeon	MCX8150390.1	codh	2026714	FALSE	Candidatus Bathyarchaeota archaeon
MDG6222460.1 CO dehydrogenase/acetyl-CoA synthase complex subunit alpha [Candidatus Bathyarchaeum tardum]	MAKKGLVVKAKELKTDVAVVKDLEVSVGKIIDDTWDEPMGPTPFPSITDLRSWDFKLLQRYKPFYLPFCDVCCLCTYGKCDLSGDKRGACGLNMAAQQSRIVLLACCIGAATHTAHGRHLVHHLIEKYGRDIPLDQGGLNIEIDMPVTNLVCGIRPKKLKDLEEAVEWAEEQVTHCLSATHTGQEGNNIDFESKAFHVGMADQVGMEVADIAQISVYGFPKADPEAPLVELGFAAADIKKPTILVIGHNVPSSVGIIDYMRKKDLMDKVEVVGICCTAHDLTRYEPRAKIVGPISWQLKYIRSGLADLIVVDEQCIRADTLQEAQKVNVPVLATSPKNCLGFELSDDRETSEIISSLVEGKEPGALILDTDKAGEVAVETVMKVAPKRNKFSVIPDLEA…	Candidatus Bathyarchaeum tardum	MDG6222460.1	codh	3042151	TRUE	Candidatus Bathyarchaeum tardum
MBN1134374.1 CO dehydrogenase/acetyl-CoA synthase complex subunit epsilon [Methanosarcinaceae archaeon]	MSKLTTGSFSIEELENVQIRIGSIVGVIENKIEEQREIGPTPKPGIVDLRDWDYKLLDRYEPVYTPMCDQCCYCTFGKCDLSGNKEGACGIDMKAHQAREFLLRVITGAAAHAGHGRHLLHYLIKKYGHDHPIDVGPSNLKMPVTQTVTGYRPETLGDLEQVLDYVEEQLTQLLATIHMGQEGAAIDFESKALHGGMIDHVGMEVSDVAQISCLGMPKSDAKAPLAEIGMGCIDSTKPVLLCIGHNVAAVTYIIDYMEEHDFSDKIELCGLCCTAIDMTRYQMDSGGKPSAKIVGSLAKELKMIRSGIPDAIVVDEQCVRADVLREAQKLSIPVITTNDKIMYGLPNRSKDSVDDILKDLVSGKEAGALVLDFNIVGELAPRLAWEMAPIRKKKGITAL…	Methanosarcinaceae archaeon	MBN1134374.1	codh	1945595	FALSE	Methanosarcinaceae archaeon
UCC58682.1 MAG: CO dehydrogenase/acetyl-CoA synthase complex subunit epsilon [Candidatus Bathyarchaeum sp.]	MVKKGLVVKAKELKTDVALVKNLELSIGKIIDDTWDEPMGPTPFPSMTDLRDWDFKLLQRYKPFYLPYCDVCCLCTFGKCDLSGDKRGACGLNMAAQQSRIVLLACCIGAATHIAHGRHLIDHLIEKYGRRIPLDSGGLNIDVEAPVTRLVVGVKPETLQDLEEVLDWCEEQVTSCLSSAHTGQEGNNIDFESKAFHVGMADQVGMEVADLAQISVLNLPKADPEAPLVELGFGVADVKKPTILVIGHNVPSSVGIIDYLTKKKMLGKVEVVGICCTAHDLTRYEPSAKIVGPISWQLKYIRSGLADLIVVDEQCIRADTLEEAQKVKTPVIASSPKNCLGLKNRTNDLAKELVDDLVEAKVPGVLILDPDKAGEVAVEAAIAVAPKRKRFNIIPDLEA…	Candidatus Bathyarchaeum sp.	UCC58682.1	codh	3072974	FALSE	Candidatus Bathyarchaeum sp.
GBE53987.1 carbon monoxide dehydrogenase/acetyl-CoA synthase subunit beta [archaeon BMS3Bbin15]	MTYKSRKIKIEKAESPSVKIDDMVIEIGEVKEDTWDEAMGPTPKPEWMDLRDWDHKLIERYEPFYSPTCDMCCLCSFGKCDLTHGKRGACGIDSKTQQARMIALECAIGTAAHGAHARHLLEHLIERLGGDYKIDLGINVAVEAPIYRTIVGSKPETLGDLREGMDYSEKELQHILSSVHTGQEGSYVDFESKALHVGMIDNLVKEIADIAQIVGYDFPKGDPDAPLADIGYGSVDRRKPVVLFIGHNVAPGAEVITYAEVNDKIDKIEVAGLCCTAHDLQRRRDSAKIIGPMSDQIKFIRSGIADVIVVDEQCVRVDILEEAQKVGTPVIASNDKMGLNLPDRTLDNPDEIVDDLATGRVLGVLIWKPEKVGEVAVKLAERIAPMRAKYKKGSLPSEE…	archaeon BMS3Bbin15	GBE53987.1	codh	2005738	FALSE	archaeon BMS3Bbin15
MCW3997285.1 CO dehydrogenase/acetyl-CoA synthase complex subunit alpha [Candidatus Bathyarchaeota archaeon]	MKTNAGFIKNLELSVGKLVDDSWEEPMGPTPKPGLTTLRNWDLKLLNRYKPFYMPACDLCCLCTFGKCDLTAGKRGACGLTMAAQSSRIVLLACCIGAATHTAHSRHMVHHLIEKYGSRYPLDIGGLNIKVEAPITRLVCGIRPKTLGDLDEVLDYAENQITQALAVVHTGQEGNNLDFESKAFHVGMIDHVGMEVGDIAQVSTLDYPRADPEAPIVEMGIGTVDRSKPVIMAIGHNVVPSVGIIDYMKDNSLDDKLEVVGLCCTAHDITRYWDRGKIIGPISWQLRFIRGGFADVVVLDEQCVRTDASNEAERVKAPVIAASAKNCMGFKDRTNDPADDIVADLVSGKVPGVLILDPDKVGEVAVRVAQKIAPLRKRFNVLPEVNEVVELAKTCRHCN…	Candidatus Bathyarchaeota archaeon	MCW3997285.1	codh	2026714	FALSE	Candidatus Bathyarchaeota archaeon
WP_259135363.1 CO dehydrogenase/acetyl-CoA synthase complex subunit alpha [Methanosalsum natronophilum]	MSQIKTGKFSIDELENVQITIGSVVGALEQEMDSEELDIGPSPCPGIKDLRNWDFNLLSRYEPVYTPVCDQCCYCTFGKCDLSKNKEGACGIDMSSHQAREFLLRVITGAAAHSAHGRHLLHYLIEKYGPDHPIDVGASNLKTPIIQLVTGMKPETIGDLQKALEYVEEQLTQLLATIQVGQEGAALDFESKALHGGMIDHVGMEVSDVAQISCLGMPKAEENTGYAELGMGCIDSEKPMVLTIGHNVSAVTHIMDYIGDHGLEDEVELGGLCCTSIDMSRYKSEGAHDSKSKVIGPIAKELKFIRSGVPDVIVVDEQCVRADVLREAKELHMPVIATNEKIMYGLRDRSDDDVEDIVSDLVSGKEPGALLLDFDKVGEVATRVAMEVAPIRSENNMTA…	Methanosalsum natronophilum	WP_259135363.1	codh	768733	TRUE	Methanosalsum natronophilum
KON30654.1 MAG: acetyl-CoA decarbonylase/synthase complex subunit alpha [miscellaneous Crenarchaeota group-15 archaeon DG-45]	MRLKIDELSSSLGTFKGLEIEVGRIFEEDWEEPVGPTPFPSVGTLRSWDLKLLGKYRPFYMPFCDLCCLCTFGKCDLTGDKRGACGITMAGQQSRIVLIACCIGASTHAAHARHMLDHLIEEYGRDVPLDVALNTNVEAPNIRLVCGIRPKTLRDLEDALDYVETQLVQLVAATHTGQEGDNLDFESKAFHAGMLDHVAMEVADIAQIAALGMPKGVPDAPVTQLGFGSIDTSKTVIMCIGHNVLPSVDIIDYLMDHDLFGEVEVGGLCCTAHDNSRYDRRAKIIGPISWQLRFIRSGIPDVIVVDEQCLRTDVLLEAEGIGVPVVATSEKSCLGLVDRTGDDPDVIVGDLVEGRVPGVLIVDPRKVGEVVVKTALKVGPRRAGFKAMTREMVAEMAKK…	miscellaneous Crenarchaeota group-15 archaeon DG-45	KON30654.1	codh	1685127	FALSE	miscellaneous Crenarchaeota group-15 archaeon DG-45
PVX23510.1 MAG: CO dehydrogenase/acetyl-CoA synthase complex subunit epsilon [Candidatus Bathyarchaeum sp.]	MAKKGLVVKAKELKTDVAVVKDLEVSVGKVIDDTWEEPMGPTPFPSMTDLRDWDFKLLQRYKPFYLPFCDVCCLCTFGKCDLSGDKRGACGLNMAAQQSRIVLLACCIGAATHIAHGRHLLDHLIEKYGRDIPLDSGGLNIDVEAPVTRLAVGIKPETLQDLEEALEWCEEQVTSCLSAAHTGQEGSNIDFESKAFHVGMADQVGMELADIAQISVLNLPKADPEAPLVELGFGVADVKKPTILVIGHNVPSSVGIIDYLKEKNMMGKVEVVGICCTAHDLTRYEPTAKVVGPISWQLKYIRSGLADLIVVDEQCIRADALEEAQKVKTPVIASSPKNCLGLPNRTQDSTEALVNDLVEAKVPGVLILDPDKAGEVAVEAAIGVAPKRNKFSIIPDIDE…	Candidatus Bathyarchaeum sp.	PVX23510.1	codh	3072974	FALSE	Candidatus Bathyarchaeum sp.
GCC10999.1 carbon monoxide dehydrogenase/acetyl-CoA synthase subunit beta [archaeon]	MTYKSRKIKIEKAESHSIKIDDMVIEIGEVEEDTWDEAMGPTPKPEWMDLRDWDHKLIEKYEPFYSPTCDMCCLCSFGKCDLTHGKKGACGIDSKTQQARMVALECAIGTAAHGAHARHLLEHLIERLGVDYKIDLGMNIAVEAPIYRTIVGSKPETLGDLREGMDYSEKELQHILSSVHTGQEGSYVDFESKALHAGMIDNLVKEIADIAQIVGYDFPKGDPDAPLADIGYGSVDRKKPVVLFIGHNVAPGAEVITYAEVNDKIDKIEVAGLCCTAHDLQRRRDSAKIIGPMSDQIKFIRSGIADVIVVDEQCVRVDILEEAQKVGAPVIASNDKMGLNLPDRTLDNPDEIVDDLATGRAPGVLIWKPEKVGEVAVKLAEKIAPIRAKYKEGSLPSEE…	archaeon	GCC10999.1	codh	1906665	FALSE	archaeon
TDA32413.1 MAG: CO dehydrogenase/acetyl-CoA synthase complex subunit epsilon [Hadesarchaea archaeon]	MGSKLRIRADELQLPWLKAKGFELSLGRVAREWEEEEGPTPMPDIASLREWDKRLLKRYRPFYLPFCDLCCLCTFGKCDLSKGKRGACGIDMGGQLSRIVLLSCCIGASTHCGHARHMLDELIEKYGRDHPLDVGGESVYLEAPIIRLVTGIKPRTLGDLEDVLDYCETELVHLLSCVHTGQEGDNLDFESKVFHAGMIDHVVMEVADIAQISAFGFPKADPEAHLVELGMGVIDSSKPVILVIGHNVPPAIGVADYLARAGLEDEVEVCGICCTAIDLTRYSRKAKIVGPISFQLRFVRSGVADVIMVDEQCIRADILQEARKVNAVLITTHYKNLQGLPDRTKDPVDQIVEDLVEGRLPGAAILDSEKAGEVAVKVAMQIAPRRRKMGLIPTEERLM…	Hadesarchaea archaeon	TDA32413.1	codh	2250276	FALSE	Hadesarchaea archaeon
MEM2099300.1 CO dehydrogenase/acetyl-CoA synthase complex subunit alpha [Candidatus Bathyarchaeia archaeon]	MKIGEMKTPTSMVKNLELSIGKIVDDSWEEPMGPTPMPSISTLRDWDMKLLNKYKPFYMPDCDLCCLCTFGKCDLTAGKRGACGLDIAAQSSRIVLAACCIGAATHTAHARHMVHHLIEKYGRRYPLDIGGLNIKVEAPITRLVCGIKPATLGDLEDVLDYAENQITQALAAVHTGQEGNHLDFESKAFHIGMIDHVGMEVGDIAQISTFGFPKADPEAPLVPLGIGTVDTSKPVIMCIGHNVVPSVGIIDYAKENKIDDKIEVVGLCCTAHDITRYYNRGRIIGPISWQLRFVRAGFADVVVLDEQCVRTDISDEAARVKAPVIAASEKNCMGFKDRTNDPADEIVADLVSGKVPGVLILDPEKVGEVAVKVAQKIAPIRKKLRNLPSVEEIKALAKT…	Candidatus Bathyarchaeia archaeon	MEM2099300.1	codh	3045160	FALSE	Candidatus Bathyarchaeia archaeon
ATZ60868.2 MAG: CO dehydrogenase/acetyl-CoA synthase complex subunit alpha [Methanosarcinales archaeon Met12]	MSKLKFKIEELKSALARMEGVDVTIGSIIEDTWEESMGPTPMPSIDTLRAWDHILLNRYKPFYSPFCDMCCLCTYGKCDLTAGKRGACGIDMGAQQARMYLLSSCIGAATHGAHARHMVEHLIEKLGGDHKIDLGRFISVNAPNIMAVVGMRPERLSDLRKVLDYAEEQIVQCLSATHTGQEGSSIDFESKSMHVGMIDHVVMEAADIAQITGYGFPKGDPDAPLVEIGMGTLDRSKPVVICVGHNVVTGTEIVDYLMKKDMMDKLEVGGLCCTAHDLTRYEKTAKVVGHLSKQLYFIRSGVADVIVVDEQCVRLDTLKEATKVKTAVIATSDKICYGLPDRTNDPTGEIIKDLVNGAPGALILDSEKAGEVAVEVALRISEKRRKLKALPDKQEVMEL…	Methanosarcinales archaeon Met12	ATZ60868.2	codh	1914862	FALSE	Methanosarcinales archaeon Met12
MCW4018526.1 CO dehydrogenase/acetyl-CoA synthase complex subunit alpha [Candidatus Bathyarchaeota archaeon]	MTTKNVRMKIGELKTNNGLIKNLDLSIGKIVDDSWVEPMGPTPFPSIATLRDWDMKLLNRYKPFYMPACDLCCLCTYGKCDLTAGKRGACGIDMAAQSSRIVLLSCCIGAATHTAHARHVVHHLIDKYGRRYPLDVGGLNIKVEAPITRLVCGMKPETIGDLEDALDYAEEQVTQCLASTHTGQEGNNLDFESKAFHAGMIDHLGMEIADIAQISVFDFPKGDPEAPLIEMGIGTVDQTKPVIMCIGHNVVPSVGIIDYMQDTGVADNIEVVGLCCTAIDNTRYYARGKIVGPISWQLRFIRSGFADVVVLDEQCVRTDAYLEAQNVKAPVIAASEKNCLGFQNRTNDPADEIVQDLVSGKVPGVLILDPEKVGEVAVKTVQKVAPLRKKYKVLPSTDE…	Candidatus Bathyarchaeota archaeon	MCW4018526.1	codh	2026714	FALSE	Candidatus Bathyarchaeota archaeon
RJS72469.1 MAG: CO dehydrogenase/acetyl-CoA synthase complex subunit epsilon [Methanophagales archaeon]	MEELKKGGIFTISDLQNVRISIGKIIEEEEEWEPVGPHPMPSIATLRDWDFTLLNRYKPFYAPLCDMCCLCTYGKCDLTGNKKGACGIRMDAQHGRIVLLACLVGCSAHCGHGRHLLHDMIKKFGGDVPIDFGPEVDVEAPLTRLVCGIKPKTIRDYEKVFDYIEEQIVQLADALHTGQEGSYMDFESKALHMGMLDSLSKEAADIIQIACYGMPTSFEGHGPDVPLVDVGIGTIDTTKPVVLVIGHNVPPAADIGDYLTENGLEDKVELAGICCTSIDTTRVYKKAKIAAALGRQLRVIRMGIADVIVVDEQCIRADILELCQRVHSPLIVTNDKAMHGLVNRTDDDADKIVDDLVSGRVPGVVILDPEQVGEVAVKTVIQMDKKRKGLNLILSDEEF…	Methanophagales archaeon	RJS72469.1	codh	2056316	FALSE	Methanophagales archaeon
TDA31259.1 MAG: CO dehydrogenase/acetyl-CoA synthase complex subunit epsilon [Hadesarchaea archaeon]	MRDYSKRKISWCREGRKGGRPLGSKLRVKADELQLPWLKAKGLELTLGRVVREWEEEPGPTPMPDIASLREWDKKLLRRYQPFYLPFCDLCCLCTFGKCDLSKGKRGACGIDMKGQLSRLVLLSCTIGASTHCGHARHMLEELIEKYGRDHPLDVGGESVYLEAPVIRLVTGIKPRTLGDLEDVLDYCETEIVHLLSCVHTGQEGDNLDFESKVFHAGMIDHVAMEVADIAQISAYGFPKADPEAHLVELGMGVVDRSKPVILVIGHNVPPAIGVADYLARMGLEDQVEVCGICCTAIDLTRYSRKAKIVGPLSFQLRFVRSGVADVIMVDEQCIRTDILQEAQKVNAVLITTHYKNLQGLPDRTKDPADQIVRDLVEGKLPGVAILDSEKAGEVAVRV…	Hadesarchaea archaeon	TDA31259.1	codh	2250276	FALSE	Hadesarchaea archaeon
HLB99840.1 CO dehydrogenase/acetyl-CoA synthase complex subunit alpha [Candidatus Bathyarchaeia archaeon]	MASKNVNVKIGELKTRMGLIKNLEVSIGRVVDDSWAEPMGPTPMPSLTTLRDWDMKLLNRYKPFYMPSCDLCCLCTYGKCDLTAGKRGACGINMAGQSSRMVLLSCCVGAATHTAHSRHLVHHLIEKYGRKFPLEVGGLNIKIEAPITRLVCGIKPETLGDLEEVLDYAEQQITQALAVAHTGQEGHNLDFESKVFHVGMIDHLGMEVGDIAQVSTLNFPKCDPEAPLVRLGIGTVDQSKPVIMCIGHNVIPSVGIIDYLKENKLEENLEVVGLCCTAHDITRYFKAGKIVGPISWQLRFVRSGLADVVILDEQCVRADIFNEAERVKAPVIAASEKNCMGLENRTNDPADEIVDDLVSGKVSGVLILDPEKVGEVAVRVAQKIAPVRKKTNSLPSVEE…	Candidatus Bathyarchaeia archaeon	HLB99840.1	codh	3045160	FALSE	Candidatus Bathyarchaeia archaeon
WP_013898430.1 CO dehydrogenase/acetyl-CoA synthase complex subunit alpha [Methanosalsum zhilinae]	MSQIKTGNFSIEELENVHITIGSVVGAIEKEAEVEEDVGPTPCPGIKDLREWDFKLFNRYEPIYTPVCDQCCYCTFGKCDLSKNKEGACGIDLASHQAREFLLRVITGAAAHSAHGRHLLHYLIDKYGADHPIDVGASNLKTPIIQLVTGSQPETLGDLEKALDYVEEQLTQLLATIQVGQEGASIDFESKALHGGMIDHVGMEVSDVAQISCLNMPKSEENTSFSELGMGCIDSDKPMVLTIGHNVAAVTHIIDYIDEKGLDDEIELGGLCCTALDMSRYKSEGGASPISKVIGPISKELKFIRSGVPDVIVVDEQCVRADVLREAKELSMPVIATNEKIMYGLKDRTNDDVEDIVSDLVSGKEAGALILDFDKVGEIAVRVAREIAPVRKDKGLTAI…	Methanosalsum zhilinae	WP_013898430.1	codh	39669	TRUE	Methanosalsum zhilinae
HKZ87982.1 CO dehydrogenase/acetyl-CoA synthase complex subunit alpha [Candidatus Bathyarchaeia archaeon]	MTSKNVHLKIGEMKTNTGLIKNFEISVGKIVDDSWTEPMGPTPMPTMSTLRDWDMKLLNRYKPFYMPDCDLCCLCTFGKCDLTGGKRGACGIDMASQSSRIVLLACCIGAATHTAHTRHMLHYLVEKYGSRYPLDIGGLNIKVEAPITRLVCGIKPETLGDLEEVLDYAEKEITQCLAAAHTGQEGNNLDFESKAFHVGMIDHIGMEIGDIAQVSTLGFPKAEPEAPLAAMGIGTVDTTKPVIMAIGHNVIPSVGIIDYMKDNDLAEKLEVVGLCCTAHDITRYFNRGRIIGPISWQLRFIRGGFADVVVLDEQCVRTDAFDEARRVHAPVIAASEKNCMGFKNRTNDPVDEIVADLVSGKAPGVLILDPEKVGEVAVKVARQVAPIRKKFKNLPELEE…	Candidatus Bathyarchaeia archaeon	HKZ87982.1	codh	3045160	FALSE	Candidatus Bathyarchaeia archaeon
MCS7369269.1 CO dehydrogenase/acetyl-CoA synthase complex subunit alpha [Candidatus Culexarchaeum nevadense]	MSIPHKNFRLKIDELKSALAEIKGLDISVGYIVEEWAEPQGPTPFPTITSLRRWDHILLNKYKPLYLPYCDLCCLCTYGRCDLSRDKRGACGLGLSEQQSRLVTLVCAIGAATHTSHAREMLDKLIERYGRDAPINLGEQVHVEMPVTRLVTGVKPNTLGDLEIVMDYVERQIVQTLASVHTGQEGSLIDYESKVLHLGMLDHVALEIADVVQTSLLDFPKADPEAPLVDLGAGVVESKKPVILVIGHNVLPASSIIDYLEENGIRDQVEVCGLCCTAHDITRYEKKRAKIIGPISWQLRFIRMGIPDVIVIDEQCIRTDVIEEAKKINAVVIAASDKACHALPDKTMEDADKIVDELINGIIPGALILNEERMAEVAVKTALKLFLVRRSKIAGLMSE…	Candidatus Culexarchaeum nevadense	MCS7369269.1	codh	2928966	TRUE	Candidatus Culexarchaeum nevadense
MCD6479385.1 CO dehydrogenase/acetyl-CoA synthase complex subunit epsilon [Candidatus Bathyarchaeota archaeon]	MGVKGVKVKLDELETAIGRFKGLEISIGRVVEEIPEEPIGPTPFPSIADLRDWDLKLLRRYRPFYMPFCDLCCLCTFGKCDLTQGKRGACGLDMAAQQSRIVLLACCIGAATHIGHARHLVEHLIEKYGRETPINIGEDAVEIDMPVTTLVTGVKPKTLGDLEMVLDYCEEQLTHLLSCCHTGMEGNNLDFESKVFHAGMIDQIGMEIADAAQISAYGFPRADPEAPFTEIGWGVVDTSKPVILVIGHNVPPAVEIVNYLIDHQLYGQVEVAGICCTAHDITRYNAGAKIIGPISWQLRFVRSGIPDVIVVDEQCIRTNLITEAMKIGAPFIAASEKCCHGLPDRTHDDPDAIVEDLVSGKAPGALILDPDKVGEVAVRVAMEIAPKRRKSGILPSREE…	Candidatus Bathyarchaeota archaeon	MCD6479385.1	codh	2026714	FALSE	Candidatus Bathyarchaeota archaeon
MCS7110816.1 CO dehydrogenase/acetyl-CoA synthase complex subunit alpha [Ignisphaera sp.]	MSIPHKELRIRVDEIKSPLAEVKGLDVSIGYIVEEWEEPAGPTPFPSISTLRRWDHTLLRRYRPLYLPYCDLCCLCTYGRCDLSRDRRGSCGINLSEQQSRLVTLVCAIGASTHTSHARELLDKLIARYGEDTPIDLGGEVYVEMPITRLVTGVKPRTLRDLKIVMEYVERQIVQTLASVHTGQEGNWIDYESKVLHLGMLDHVALELADITQVVALGMPKADPNAPLVDLGIGTVDASKPVILVIGHNVLPSAAIIDYLEALGIRDKVEICGLCCTAHDVARYEKKRSKIIGPISWQLRFIRTGVPDVIVIDEQCIYTNLVEEAERIGAVVIATTDKAMRGLPDRTHADPDNVVEELVTGKIPGALILNEEEAAEVAVKVALKLAPQRIKYKWSLLSR…	Ignisphaera sp.	MCS7110816.1	codh	2268142	FALSE	Ignisphaera sp.
MDI6724603.1 CO dehydrogenase/acetyl-CoA synthase complex subunit alpha [Methanobacterium sp.]	MAHRPKPKEFKDDFWKSKKINISIGDIVETEQREEAPETMGPTPKPNVTDLRSWDMKLLERYEPFYAPFCDMCCLCTYGKCDLTGGKKGACGIDIEAQQARIVLLACCIGSAAHSGHARHLLDYLIEKKGKDFPLDLGMNIDIEAPIMRVLLGKKPKTLGDLRNALDYLEEQMVHLLSACHTGQEGSSVDFESKALHAGLMDNLGKEIGDLAQIAALNMPKGEDAPLVELGLGTIDREKPVVLCIGHNVAPGAGIIDYLEDKDLEDEVEVCGICCAALDITRYNKNAKVVGPISKQLKFVRSGVADVVVVDEQCVRTDVLEEARKNKAAVIATTDKICLGLPDLTDEDADKIVKQLVNEEIEGALILDPDKVGEVATRVAMQIAKDREALKLLPDLDEI…	Methanobacterium sp.	MDI6724603.1	codh	2164	FALSE	Methanobacterium sp.
WP_304919086.1 CO dehydrogenase/acetyl-CoA synthase complex subunit alpha [Methanocalculus sp.]	MGTRDISIRIKEIETGIGQIKDIRFSVGRLAQETWDEPQGPTPFPSITALRDWDLTLLKRYKPFYLPFCDLCCLCTFGKCDLTGDKKGACGITMPAQQSRIVLLAACIGAATHTSHARELVTHLITEFGEDERLDPGGLNIKVEAPITRLVCGVKPETLGDLEQVLDYAEQQITSLLACTHTGQEGNPLDLESKVFHTGMIDHLSMEVADIAQVSAYHLPKADPDAPLIDIGFGTVDTTKPVILVIGHNVPPAVEIMDYMQENDLVGTIEVTGICCTGIDMTRYSQKAKIIGPISWQIRYIRSGIPDIIVVDEQCIRTDILDEARALQIPVIATSEKNCLGLPNRTGDRSDAIIDDFVSGRIDGAFILNPEKVGEIAVRTAMRMRPKHKKKKGSILSPD…	Methanocalculus sp.	WP_304919086.1	codh	2004547	FALSE	Methanocalculus sp.
MBL7168839.1 CO dehydrogenase/acetyl-CoA synthase complex subunit epsilon [Candidatus Bathyarchaeota archaeon]	MSKKDLKLKIDEFSSAVGSFKGVEIEIGRIYDDSWEEPMGPTPFPSVGTLRNWDRKLLDRYKPFYMPFCDLCCLCTFGKCDLTGDKRGACGITMAAQQSRIVLLACCIGASTHCAHARHMLDHLMEEFGREAPIEVALNTNVEAPNIRLVCGIKPNTLRDLEDALDYVETQLVQLVAAAHTGQEGDNIDFESKAFHAGMLDHVAMEVADIEQITTLGMPKGIPDAPMTELGFGCIDPNKAVIMCIGHNVLPSVDIIDYLMENDLFGEVEIGGLCCTAHDNSRYNTRAKVIGPISWQLRYLRSGIPDLIVVDEQCIRTDILIEAKKLGVPVIATSEKSMLGLPNRTHDPPDNIVADLVEGKAPGALIIEPKKVGEVAVKTVLGVAPTRKDYKPLSGDDIQ…	Candidatus Bathyarchaeota archaeon	MBL7168839.1	codh	2026714	FALSE	Candidatus Bathyarchaeota archaeon
MCW4046211.1 CO dehydrogenase/acetyl-CoA synthase complex subunit alpha [Candidatus Bathyarchaeota archaeon]	MKTNTGLIKNLELSIGKVVDESWAEPMGPTPMPSLTTLRDWDMKLLNRYKPFYMPDCDLCCLCTYGKCDLTAGKRGACGLDIGAQSSRIVLLACSIGAATHTGHARHVVDHLIEKYGRRHPIDVGGLNVKVEAPVTRLVTGIRPETLGDLEDVLEYCEAQITHCLSAAHTGQEGNNLDFESKAFHAGMIDQVGMEVADIAQISTLNFPKADPEAPLIQMGIGTVDTSKPVIMCIGHNVVPSVGIIDYMKDSGLADKMEVVGLCCTAFDNTRYYDRAKIVGPISWQLRFVRGGFADVVVLDEQCVRTDMFNEAERVKAPVIAASEKNCMGFKDRTNDPADEIVADLVSGKVPGVLILDPDKVGEVAVKVAMQIAPIRKKMRVLPNINEIVELAKTCRQCN…	Candidatus Bathyarchaeota archaeon	MCW4046211.1	codh	2026714	FALSE	Candidatus Bathyarchaeota archaeon
UCE16830.1 MAG: CO dehydrogenase/acetyl-CoA synthase complex subunit epsilon [Candidatus Bathyarchaeota archaeon]	MPKKAAHIKIKELKTDIGVIKDLTLSIGRILDEKWTEPIGPTPFPSITDLREWDLKLLKRYKPMYMPFCDVCCLCTYGKCDLTGGKRGACGIDIAAQQSRFYLLSSCIGAATHVAHARHLTEHLIERHGRKFPIDVGGMSVEVEAPITRLVCGIRPRTLGDLEDVLDYVENQVTHLLASTHTGQEGNKIDFESKVFHAGMIDHVGMEIGDIAQIAAYGFPKADPEAPLAELGFGMIDLHKPVIACIGHNVPPAIEIVDYLRTNGLYGKVEVCGLCCTAHDITRYNPEAKIVGPISWQLRFVRSGVPDVIVIDEQCVRTDSLIEAQKIKAPVIVTSDKICLGLQNRTRDPIDKIVTDLVEAKLSGVLILDPAKAGEVAVRTAVKVAPKRKKFKVIPDVDE…	Candidatus Bathyarchaeota archaeon	UCE16830.1	codh	2026714	FALSE	Candidatus Bathyarchaeota archaeon
MEM2221171.1 CO dehydrogenase/acetyl-CoA synthase complex subunit alpha [Ignisphaera sp.]	MMGIPYKEFRIRVDELKSSLAEIRGLDVSIGYIVEEWEEPPGPTPFPSIATLRKWDHVLLKRYRPLYLPYCDLCCLCTYGRCDLSRDKRGSCGIGLSEQQSRLVTLVCAIGASTHASHARELLDKLIARYGEDTPIDLGGEVYVEMPITRLVTGVRPRTLRDLKIVIEYVERQIVQTLASVHTGQEGSWIDYESKVLHLGMLDHVALEVADVVQVASLNMPKADPNAPLVDLGIGTVDTSKPVILVIGHNVLPSAAIIDYLESLGIRDKIEVCGLCCTAHDIARYEKKRARIIGPMSWQLRFVRTGIPDVIVIDEQCIYTNLTEEARRIGAVIIATTDKAMRGLPDRTHADPDNVVEELVTGKIPGAVILNEEEAAEVAVKVALKIAPQRIKYKWGLLT…	Ignisphaera sp.	MEM2221171.1	codh	2268142	FALSE	Ignisphaera sp.
WP_072561804.1 CO dehydrogenase/acetyl-CoA synthase complex subunit alpha [Methanohalophilus halophilus]	MSELKTGTFSVSDLENVQINIGSIVGAIEKTAAEEGEVGPTIKPNISGLRDWDYKLLERYNAVYTPMCDQCCYCTFGTCDLTGNKEGACGINMEGHNAREFMLRVITGASAHSGHGRHLLHHLIDKYGADYPLKVGQTNIIAPNVQMVTGKKPETLGDLEDALGYVEEQLVQLLACVHMGQEGEAIDFESKAMHGGMLDHVGMEVSDIAQISCLEMPKSDEESPLSEIGMGTIDSEKPVLLVIGHNVAGVTDIIDYMEDNDLTENMELCGLCCTALDMTRYRTEGGDVPKAKVVGTLAKELKMIRSGVPDVIVVDEQCVRADVLREARELMMPVITTNEKIMYGLPDRSKDDVEDIIDDLKSGREDGALILDFEKLGEVAPRLTQEMSKIRKEKGVVSL…	Methanohalophilus halophilus	WP_072561804.1	codh	2177	TRUE	Methanohalophilus halophilus
MCW3137071.1 CO dehydrogenase/acetyl-CoA synthase complex subunit alpha [Methanophagales archaeon]	MEALKKGRIFTISDLQNVRISIGEIVEEEREWEPMGPTPMPSISTLRGWDFTLLNRYKPFYAPFCDMCCLCTYGKCDLSGNKKGACGIRMDAQHGRIVLLACLVGCSAHCGHGRHLLHDMIKKFGGDVPIDFGPEVDVEAPLTRLVCGIKPKTIRDYEKVFDYIEEQIVQLADALHTGQEGSYMDFESKALHMGMLDSLSKEAADIIQIACYGMPTSYEGGGPDVPLVDVGIGTIDMTKPVVLVIGHNVPPAADIGDYLTENGLEDKVELAGICCTSIDTARVYKKAKIAAALGRQLRVIRMGIADVIVVDEQCIRADILELCQRVHSPLIVTNDKAMHGLVDRTDDDADKIVDDLVSGRVPGVVILDPEQVGEVAVKTVIQMDKKRKGLNLILSDEEF…	Methanophagales archaeon	MCW3137071.1	codh	2056316	FALSE	Methanophagales archaeon
MCW7079039.1 CO dehydrogenase/acetyl-CoA synthase complex subunit alpha [Candidatus Methanoxibalbensis ujae]	MEEIFKRGVLTLEGFENVRIFIGKIEEEEEEWEPMGPTPMPAISTIRSWDFKLLRRYKPFYAPFCDFCCLCTFGKCDLTGNKKGACGIRMDAQQGRIVLLACIIGCSAHCGHGRHMLHELKRKFGDVEIDFGPEVDIEAPLTRLICGIKPRRISDYERVFDYVEEELVQLSDALHTGQEGSYLDFESKALHVGMLDSLSKEAADIIQMAAYGMPSSKEGGGPDVPLVEVGMGVADTTKAVILVIGHNVVPAASIADHMEESGHEEEIELVGICCTAHDVTRYKPKAKIISALGRQLRVIRAGIADVIVVDEQCIRADVVESASRVHSPVIATNEKAMHGLEDRTDDPADEIVEDLVSERVPGVVILDAEKVGEVAVKTALRMKDKRRKMRIILSDEEFQ…	Candidatus Methanoxibalbensis ujae	MCW7079039.1	codh	2977099	TRUE	Candidatus Methanoxibalbensis ujae
MCD4844432.1 CO dehydrogenase/acetyl-CoA synthase complex subunit alpha [Methanosarcinales archaeon]	MVLKKGRFIIEDLENVQINIGNITGAKVEEEEDKKEEAHGPTIAPGIHGLRDWDRRLLSRYEPVYSPICDLCCYCTYGKCDLTGNKEGACGINMEAHQAREAMVRTITGASAHAGHGRHLLHYLIERFGADHPIDVGPSNIKAPNTQTVLGIRPETIGDFIPVLNYVEEQITQLIATAHAGQEGSALDFDSKALHAGMLDHVGMEVSDIIQISCLGFPKSDENAAFADIGMGLIDSDKPVLLVIGHNVAAVTYIIDYVEENDLVDKIEVVGLCCTAIDMTRYNISAKIVGSMAKQLKYIRSGIPDVIVVDEQCIRGDVLKEASKLHIPVIATNDKIMYNLPDRSNDDINSIMDDLVSGSQQGVLLFDFDKIGELAPELTLKMAPIRKEKGYTALPDDEE…	Methanosarcinales archaeon	MCD4844432.1	codh	2250255	FALSE	Methanosarcinales archaeon
RLG52520.1 MAG: CO dehydrogenase/acetyl-CoA synthase complex subunit epsilon [Thermoproteota archaeon]	MSKRALHVKLEKLEAPSVLVKGLELGIGRIFEEEWEEPLGPTPFPSITTLRDWDMKLLKRYKPFYMPFCDVCCLCTFGKCDLTKGKRGACGLNMAAQQSRIVLLACCIGAATHLGHAKHLVEHLIEKYGRDHPIDVGGEHVYIEAPVTRLVTGVRPKTLGDLEDICEYLAGEIVHLLSCCHTGMEGDNLDFESKVLHAGMIDQVAMEIADIAQISALDFPKADPDAPLVELGAGVVDLEKPVILVIGHNVPPAAAIMDYLVANNLYGQVEVAGICCTAHDVTRYNPGAKIIGPISWQLRFVRSGMADVIVVDEQCIRTDILTEAQKVKAPLIATSEKACHGLRDRTHDDPDEIIEDLLTGREPGALILEPDKAAEVAVKVAVKIAPERKRFKIIPDVAG…	Thermoproteota archaeon	RLG52520.1	codh	2056631	FALSE	Thermoproteota archaeon
KAF5426018.1 acetyl-CoA decarbonylase/synthase complex subunit alpha [ANME-2 cluster archaeon]	MVLKKGRFIIEDLENVQINIGNITGAEVEEEEKEKEKKEAHGPTISPGIHGLRDWDRRLLGRYEPVYSPICDLCCYCTYGKCDLTGNKEGACGINMEAHQAREAMVRTITGASAHAGHGRHLLHYLIERFGADHPIDVGPSNIKAPNTQTVLGIRPETIGDFIPVLNYVEEQITQLIATAHAGQEGSALDFDSKALHAGMLDHVGMEVSDIIQISCLGFPKSDENAPLAEIGMGLIDSKKPVLLVIGHNVAAVTYIIDYVEENELIDKIEVVGLCCTAIDMTRYNISAKIVGSMAKQLKYIRSGIPDVIVVDEQCIRGDVLKEASKLHIPVIATNDKIMYNLPDRSNDDINSIMDDLVSGSQPGVLLFDFDKIGELAPELTLKMAPIRKEKGYTALPDD…	ANME-2 cluster archaeon	KAF5426018.1	codh	2056317	FALSE	ANME-2 cluster archaeon
WP_096711248.1 MULTISPECIES: CO dehydrogenase/acetyl-CoA synthase complex subunit alpha [Methanohalophilus]	MSELKTGTFSVSDLENVQINIGSIVGAIEKTAAEEGEVGPTVKPNISGLRDWDYKLLERYNPVYTPMCDQCCYCTFGTCDLTGNKEGACGINMEGHNAREFMLRVITGASAHSGHGRHLLHHLIDKYGADYPLKVGQTNIIAPNVQMVTGKKPETLGDLEGALSYVEEQLVQLLACVHVGQEGEAIDFESKAMHGGMLDHVGMEVSDIAQISCLEMPKADENAPLSEIGMGTIDSEKPVLLVIGHNVAGVTNIIDYMEDHDLTDKMELCGLCCTALDMTRYRTEGGDVPKAKVVGTLAKELKMIRSGVPDVIVVDEQCVRADVLREARELMMPVITTNDKIMYGLPDRSEDDIEDIIDDLKSGRDDGALILDFEKLGEVAPRLTQEMSKIRKEKGVVSL…	Methanohalophilus	WP_096711248.1	codh	2175	FALSE	Methanohalophilus
RLE63544.1 MAG: CO dehydrogenase/acetyl-CoA synthase complex subunit epsilon, partial [Thermoprotei archaeon]	LLSRYKPVYMPFCDLCCLCTFGKCDLSRGKRGVCGLDISAQQSRIVLLACCIGAATHTSHARELVEYLIEKYGRDCSIDLGVDVHVEAPHMRLVCGVKPRTLGDLEEVLDYVESQIVEMLASTHIGQEGDSLDFESKVFHVGMLDHVAMEVADIAQVVAMGYPKADPEAPLADLGLAVVDIGKPVILCIGHNIAPGAEIIDYLERSGLSGSVEVCGLCCTAHELTRYTRQAKIIGPISWQVRFVRTGVPDVIVLDEQCIKTDIAEEARKIGAVVISTSRKAFYGFPDKTNEDPDKIVEELISGIVPGVFISDPYKVGEVAVKAALKIAPKRRKYKALPSKEQIMKYAEKCRKCRECERACPNSLPISKALSMASKGNLDKLAELYDYCIACLRCENSCP…	Thermoprotei archaeon	RLE63544.1	codh	2250277	FALSE	Thermoprotei archaeon
MCK5628292.1 CO dehydrogenase/acetyl-CoA synthase complex subunit epsilon [Candidatus Bathyarchaeota archaeon]	MKTNMGLVKNLELSFGKIMDDSWKEPMGPTPFPSLTTLRDWDMKLLNRYKPFYMPVCDLCCLCTFGKCDLTAGKRGACGIDMAAQSSRMVLLACAIGAATHTGHARHMVDHLVEKYGRRHPLDVGGLNIQVEAPVTRLVCGIKPETLGDLEEVLDYAETQINHVLSVAHTGMEGHNLDFESKAFHVGMIDHLGMEVGDIAQTSTLGFPKAAPDTPLVDLGLGSVSTEKPVIMCIGHNVVPSVGIIDYMTEEGLNDKLEVVGLCCTAHDITRYYDRGKIVGPISWQLRFIRSGMADLVVLDEQCVRNDAFLEAQKVKAPVIAASEKNCMGLPNRTKDPVDSIVKDLVSGKTPGVLILDPEKVGEVAVKVAMKIAPLRKKFKSLPEAAEIIQMAKSCRKCD…	Candidatus Bathyarchaeota archaeon	MCK5628292.1	codh	2026714	FALSE	Candidatus Bathyarchaeota archaeon
XES78688.1 MAG: CO dehydrogenase/acetyl-CoA synthase complex subunit alpha [Candidatus Bathyarchaeia archaeon]	MKIGELKTNNGLIKNLDLSIGKIVDDSWAEPMGPTPFPSIASLRDWDLKLLNRYKPFYMPACDLCCLCTYGKCDLTAGKRGACGLDMAAQSSRIVLLSCCIGAATHTAHARHVVHHLIETYGRRYPLDVGGLNIKVEAPITRLVCGIKPETIGDLEEALDYAEEQVTQCLASVHTGQEGNNLDFESKAFHVGMIDHLGMEIADIAQISVYDFPKANPEAPLIQMGIGTVDQTKPVIMCIGHNVVPSVGIIDYMQDTGVAENIEVVGLCCTAIDNTRYYDRGKIVGPISWQLRFIRSGFADVVVLDEQCVRTDAYLEAQAVKAPVIAASEKNCLGFKNRTNDPADEIVADLVNAKVPGVLILDPEKVGEVAVKTAQKVAPLRKKFKILPSNEEIVQLSST…	Candidatus Bathyarchaeia archaeon	XES78688.1	codh	3045160	FALSE	Candidatus Bathyarchaeia archaeon
MCK4398272.1 CO dehydrogenase/acetyl-CoA synthase complex subunit epsilon [Methanophagales archaeon]	MEEIKKGGIFTIHELQNVRINIGEIIEEEEEWEPMGPHPMPRIATLRDWDFKLLNRYKPFYAPLCDMCCLCTYGKCDLTGNKKGACGIRMDAQQGRMVLLACLVGCSAHCGHGRHLLHDMIKKLGQDVPIDFGPEVDIEAPLTRLVCGIKPKTIGDYDQVFSYIEEQIVQLADALHTGQEGSYMDFESKALHMGMLDSLSKEAADIIQIACYGMPTSLPGGGPDVPLVDVGIGTIDTNKPVIIVIGHNVPPAADIGVYLTENGLDDKVELGGICCTSIDTTRVYTKAKVVSALGRQLRVLRAGIADVVVTDEQCIRADVLELCQRVQSPMIATNDKAMHGLVDRTDDDPDKIVDDLVSGRVPGVIILEPEQVGEVAVRTALQIDKKRKGLNWILSDDEF…	Methanophagales archaeon	MCK4398272.1	codh	2056316	FALSE	Methanophagales archaeon
HUV79982.1 CO dehydrogenase/acetyl-CoA synthase complex subunit alpha [Candidatus Bathyarchaeia archaeon]	MDELKKGDIFSIAGLENVRISIGELVEKEEEWEPMGPHPMPSIATLRDWDFKLLNRYKPFYAPLCDMCCLCTYGKCDLTGNKKGACGIRMDAQQGRIVLLACLVGCSAHCGHGRHLLHDMIKKFGRDVPIDFGPGVDIEAPLTRLICGIKPRTIADFERVFDYIEEQIVQLADALHTGQEGSYMDFESKALHMGMLDSLNKEAADIIQIACYGMPSSFEGGGPDVPLVDVGIGTIDTNKPVIIVIGHNVPPAADIGDYLTENGLEEKVELAGICCTSIDTTRVYKKAKIASALGRQLRVIRAGIADVIVIDEQCIRADILELCQKVHSPLIATNDKAMHGLVDRTDDDPDKIVDDLVNERVPGVVILDPEQVGEVAVKTALEMDKKRRKLRLILSDEEF…	Candidatus Bathyarchaeia archaeon	HUV79982.1	codh	3045160	FALSE	Candidatus Bathyarchaeia archaeon
MCQ8898171.1 CO dehydrogenase/acetyl-CoA synthase complex subunit alpha [Hadesarchaea archaeon]	GPTPMPDIASLREWDKKLLRRYQPFYLPFCDLCCLCTFGKCDLSKGKRGACGIDMKGQLSRIVLLSCTIGASTHCGHARHMLEELIEKYGRDHPLDVGGENVYLEAPVIRLVTGIKPRTLGDLEDVLDYCETEIVHLLSCVHTGQEGDNLDFESKVFHAGMIDHVVMEAADIAQISAYGFPKADPEAHLVELGMGVVDRSKPVILVIGHNVPPAIGVADYLARMGLEDQVEVCGICCTAIDLTRYSRKAKIVGPISFQLRFVRSGVADVIMVDEQCIRTDILQEAQKVNAVLITTHYKNLQGLPDRTKDPADQIVRDLVEGKLPGVAILDSEKAGEVAVRVAMEIAPRRRKMGIIPTEEKVMEEARRCTACFSCVRACPNTLPIPKALAEAAGGNLKPL…	Hadesarchaea archaeon	MCQ8898171.1	codh	2250276	FALSE	Hadesarchaea archaeon
MCC6045808.1 CO dehydrogenase/acetyl-CoA synthase complex subunit alpha [Ignisphaera sp.]	MSIPYKEIRLRLEELKSAIAEVKGLDVSIGYVVEEWEEPPGPTPFPSIATLRRWDHVLLNRYKPLYLPYCDLCCLCTYGRCDLSRTKRGACGLNLSEQQSRLVTLVCGIGACTHAGHARELLDKLIERYGDDRPIDLGGEVYLEAPNMRLVTGVKPKTLRDLKIVMEYVEKQLVQNMATVQVGQEGHWIDYEQKVFHFGMLDHLALEIADVVQVAALGFPKGDPNSPLVDLGIGTVDTSKPVILVIGHNVLPSAAIIDYLEETGQRDKVEVVGLCCTAHDITRYEKKRAKIVGPISWQLRFIRTGIPDVIVIDEQCIYTNIVEEARKIGAVVIASSEKALRGLPDRTYTSPDTTVEELVSGKIPGAVILDESRLAEVAVKTVFRLAPLRVKYKWSLFDE…	Ignisphaera sp.	MCC6045808.1	codh	2268142	FALSE	Ignisphaera sp.
NQT08924.1 CO dehydrogenase/acetyl-CoA synthase complex subunit epsilon [Candidatus Bathyarchaeota archaeon]	MSKKDLKLKIDEFSSAVGSFKGVEIEIGRIYDDSWEEPMGPTPFPSVGTLRNWDRKLLDRYKPFYMPFCDLCCLCTFGKCDLTGDKRGACGITMAAQQSRIVLLACCIGASTHCAHARHMLEHLMEEFGRDAPIEVALNTNVEAPNIRLVCGIKPNTLRDLEDALDYVETQLVQLVAATHTGQEGDNIDFESKAFHAGMLDHVAMEVADIEQIATLGMPKGIPDAPMTELGFGCIDPNKAVIMCIGHNVLPSVDIIDYLMTNDLFGEVEIGGLCCTAHDNSRYDTRAKVIGPISWQLRYLRSGIPDLIVVDEQCIRTDILIEAEKLGVPVIATSEKSMLGLPNRTHDPPDKIVADLVEGKAPGALIIEPKKVGEVAVKTVLGVAPTRKDYKPLSGDDIQ…	Candidatus Bathyarchaeota archaeon	NQT08924.1	codh	2026714	FALSE	Candidatus Bathyarchaeota archaeon
WP_072359723.1 CO dehydrogenase/acetyl-CoA synthase complex subunit alpha [Methanohalophilus portucalensis]	MSELKTGTFSVSDLENVQINIGSIVGAIEKTAAEEGEVGPTIKPNISGLRDWDYKLLDRYNAVYTPMCDQCCYCTFGTCDLTGNKEGACGINMEGHNAREFMLRVITGASAHSGHGRHLLHHLIDKYGADYPLKVGQTNIIAPNVQMVTGKKPETLGDLEDALGYVEEQLVQLLACVHMGQEGEAIDFESKAMHGGMLDHVGMEVSDIAQISCLEMPKADEEPPLSEIGMGTIDSEKPVLLVIGHNVAGVTDIIDYMEDNDLTENMELCGLCCTALDMTRYRTEGGDVPKAKVVGTLAKELKMIRSGVPDVIVVDEQCVRADVLREARELMMPVITTNDKIMYGLPDRSEDDVEDIIDDLKSGREDGALILDFEKLGEVAPRLTQEMSKIRKEKGVVSL…	Methanohalophilus portucalensis	WP_072359723.1	codh	39664	TRUE	Methanohalophilus portucalensis
KON30510.1 MAG: acetyl-CoA decarbonylase/synthase complex subunit alpha [miscellaneous Crenarchaeota group archaeon SMTZ1-55]	MKAKELKTAGAVAKDLEVSIGRVFDGTWAEPVGPTPFPSITDLRKWDFKLLQRYKPFYMPFCDVCCLCTFGKCDLTGDKRGACGLNMAAQQARIVLLACCIGAATHTGHARHLLEHLIDKFGRRFPIAVGGMNVEIEAPVTRLVTGIRPRILGDLGAVLDYCETEVTHLLAACHTGQEGSNLDFESKVFHAGMIDQVGMEVADMVQISAYGFPKADPEAPLTEIGWGVADVSKPVILVIGHNVPSSISIIDYLKDEGMYGDVEVVGICCTAIDVTRYSHSLAKIVGPISWQLRFIRSGIPDLIVVDEQCIRADALMEAQRIRAPIIASSPKNCLGLEDRTESLALEIISDLAEGKASGVLILDPEKVGEVAVRTVMAVAPERKKFKVIPDVEAILTAAH…	miscellaneous Crenarchaeota group archaeon SMTZ1-55	KON30510.1	codh	1685133	FALSE	miscellaneous Crenarchaeota group archaeon SMTZ1-55
MCP8309990.1 CO dehydrogenase/acetyl-CoA synthase complex subunit alpha [Candidatus Methylarchaceae archaeon HK01M]	MASRKSVHFKLDKLKSKLAEIDGLEVSIGKLMGEEWKEPFGPTPCPSLTTLREWDLKLLKRYKPFYLPYCDVCCLCTMGKCDLTAGKRGACGLDICAQQSRIVLLASCIGAATHIGHARHLVEHLIEKYGRDSPIDIGKSVSVDIQAPVTRLVYGEKPETLGDLEEVLDYVEKQVTQLLASTATGQEGDKLDFESKVFHAGMIDQVGMEVADMAQISAYGFPKADPEAPLVEIGMGVIDTKKPVILVIGHNVPPSVEIIDYMDEAGHSDSVEVAGICCTSIDATRYNPRAKIVGPISWQLRFIRSGMADVIVVDEQCIRTDVLMEAKRTMTPVIATAEKNCLGLTNRTLDLADEIVADLVEGKASGALIFDPEKVGEVAVRTAMLLAPKRAKFKVIPET…	Candidatus Methylarchaceae archaeon HK01M	MCP8309990.1	codh	2913639	FALSE	Candidatus Methylarchaceae archaeon HK01M
NYT00298.1 CO dehydrogenase/acetyl-CoA synthase complex subunit epsilon [Methanocellales archaeon]	MKKTRFRVDELESGGFKIKGLDATVGTFYEEWEEAIGPTPMPDISTFREWDRILLNRYKPFYLPFCDLCCLCTMGKCDLSKGKRGACGLDMAAQQSRIVLLACAIGAATHAGHGRHMVEELVSKLGKDHSLDLGSSILIEAPHSRLITGIKPKTLGDLEDILDYVETEISQLLSCCHTGQEGDNLDFESKAFHAGMIDHLALEVSDLAQISALNFPKADPESPLVDIGIGSIDTCKPVILVIGHNVPPAAAIFDYMEDSGLEDSIELTGICCTAHDLTRYTKKAKIAGPLSHQLRFVRSGIADVIVVDEQCIRADILDEAKKVNAPLISTNYKNFQGLPNRTDDPIDEIVSDLVEGRSPGVAILDSDKAGEVATRVAMGVFPKRKKLGITPEESEIIDY…	Methanocellales archaeon	NYT00298.1	codh	2666334	FALSE	Methanocellales archaeon
WP_304836303.1 CO dehydrogenase/acetyl-CoA synthase complex subunit alpha [Methanocalculus sp.]	MGTRDISIRIKEIETEIGQIKDIRFSVGRLAQETWDEPQGPTPFPSITALRDWDLTLLKRYKPFYLPFCDLCCLCTFGKCDLTGDKKGACGITMPAQQSRIVLLAACIGAATHTSHARELVTHLITEFGEDERLDPGGLNIKVEAPITRLVCGVKPETLGDLEQVLDYAEQQITSLLACTHTGQEGNPLDLESKVFHTGMIDHLSMEVADIAQVSAYHLPKADPDAPLIDIGFGTVDTTKPVILVIGHNVPPAVEIMDYMQENDLVGTIEVTGICCTGIDMTRYSQKAKIIGPISWQIRYVRSGIPDIIVVDEQCIRTDILDEARALQIPVIATSEKNCLGLPNRTGDRSDAIIDDLVSGRTDGAFILNPEMVGEIAVRTAMRMRPKHKKKKGSILSPD…	Methanocalculus sp.	WP_304836303.1	codh	2004547	FALSE	Methanocalculus sp.
WP_013193912.1 CO dehydrogenase/acetyl-CoA synthase complex subunit alpha [Methanohalobium evestigatum]	MSNITTGKFSIEDLENVQVTIENIVGAIEEVEEKEEEMGVTPKPGISSLRHWDFNLLNRYEPIYTPMCDQCCYCTFGKCDLSGNKEGACGIDMKAHQAREFLLRVITGASAHTGHGRHLLHHLIEKYGRDHPIDVGPSNLKTPVMQTVTGYKPETLGDLEKVLDYVEEQITQLLATIHMGQEGEAIDFESKALHGGMLDHVGMEISDIAQISCLKMPKSDAESPLAEIGMGCIDSSKPMLLTIGHNVSGVTNIMDYIDEQSLSDDIEIAGLCCTAIDMTRYNTDEGDEPKAKVIGSLAKELKMIRSGVPDVIVVDEQCVRADILREAQKLSIPVISTNDKIMYGLKDRSSDDVDDILEDLKSGIEPGALILDFDKLGELAPRLAMDMAPIREEKGIKSL…	Methanohalobium evestigatum	WP_013193912.1	codh	2322	TRUE	Methanohalobium evestigatum
UTB33530.1 MAG: CO dehydrogenase/acetyl-CoA synthase complex subunit alpha [Methanobacterium sp. ERen5]	MAPKPKELKADFWKTKDFKISIGDIISEDGIESTDESSVVMGPTQKPNVTDLRSWDMKLLERYPPFYSPFCDMCCLCTYGKCDLLNKRGACGIDAETQQARTILLACCIGSAAHSGHARHLVEYLIDKKGDDFPIDLGMDIDIEAPIMRTLIGKKPKVLGDLKEALDYLEEQMVHLLSACHTGQEGSSKDFESKALHAGLMDNLGKEVGDIAQIAALDLPKGDPEAPLVELGVGTIDREKPVILCIGHNVAPGAGIMDYLEDQELEDDLEVCGICCAAIDITRYNHNAKIVGPISKQLKFIRSGVADVIVVDEQCIRTDVLEEAKKNNATVIATTDKMCLGLPDKTNEDADIIVSELISNQIDGALILDPDKVGEVATKVAMKTSGERSKVQVLPDMDE…	Methanobacterium sp. ERen5	UTB33530.1	codh	2977359	FALSE	Methanobacterium sp. ERen5
MBT0160071.1 CO dehydrogenase/acetyl-CoA synthase complex subunit epsilon [Candidatus Bathyarchaeota archaeon A05DMB-2]	MKTSTGLIKNLELSIGKVVDDSWAEPMGPTPMPSLTTLRDWDMKLLNRYKPFYMPDCDLCCLCTYGKCDLTAGKRGACGLDIGAQSSRIVLLACSIGAATHTGHARHVVDHLIEKYGRRHPIDVGGLNVKVEAPVTRLVTGIRPETLGDLEDVLEYCETQITHCLSAAHTGQEGNNLDFESKAFHAGMIDQVGMEVADIAQISTLNFPKADPEAPLIQMGIGTVDTSKPVIMCIGHNVVPSVGIIDYMKDSGLADKMEVVGLCCTAFDNTRYYDRAKIVGPISWQLRFIRGGFADVVVLDEQCVRTDMFNEAERVKAPVIAASEKNCMGFKDRTNDPADEIVADLVSGKVPGVLILDPDKVGEVAVKVAKQIAPIRRKMKVLPEIDEIVALAKTCRQCN…	Candidatus Bathyarchaeota archaeon A05DMB-2	MBT0160071.1	codh	2709783	FALSE	Candidatus Bathyarchaeota archaeon A05DMB-2
WP_209679759.1 CO dehydrogenase/acetyl-CoA synthase complex subunit alpha [Methanohalophilus levihalophilus]	MSELKSGTFSVDELENVQITIGSIVGAIEQAAEEEGEVGPTVKPKVSDLRDWDHKLLDKYNPVYTPMCDQCCYCTFGTCDLTGNKEGACGINMEGHNAREFLLRVITGAAAHSGHGRHLLHHLIDLYGKDYPLKVGPSNIIAPNVQLVTGKKPETLGDLDDALDYVEEQLVQLLAAVHMGQEGESIDFESKALHGGMLDHVGMEVSDIAQISCLDMPKAEEGTDMAEIGMGTIDSEKPVLLVIGHNVAGITNIIDYMDDHNLSDKIELCGLCCTALDMTRYKTEGGDVPKAKVVGTLAKELKMIRSGVPDVVVVDEQCVRADILREARELMMPVITTNDKIMYGLPNRSDDDVEDIINDLKERKQDGALILDFNKLGEIAPRLAQEMSVIRKEKGVAAL…	Methanohalophilus levihalophilus	WP_209679759.1	codh	1431282	TRUE	Methanohalophilus levihalophilus
MEM1896258.1 CO dehydrogenase/acetyl-CoA synthase complex subunit alpha [Ignisphaera sp.]	MSIPYRNFRLKIDEITTPAGNIKGLDISIGYIIEEWEEPPGPTPFPSIATLRFWDHKLLNRYKPLYLPYCDLCCLCTYGRCDLSRDKRGSCGLNLSEQQSRLVTLVCAIGASTHTSHARELLEKIKSKYGDNMPIDLGGEVYVEMPITRLVTGVRPRTIKDLEIVLDYIERQIVQTLASVHTGQEGSWIDYESKVLHLGMLDHVALEVADVIQIISLGMPKADPNAPLVDLGIGSIDITKPVILVIGHNVLPSAAIVDYLEAMGIRDKVEVCGLCCTAHDITRYEKRRAKIVGPISWQLRFIRTGIPDVVVIDEQCIYTNILEEIKKIGAILIATTDKAMRGLPDRTYADPDSVVDELVNGKIPGAVILDEEKVAQIAVKTALKIAPMRAKYKWSLLNE…	Ignisphaera sp.	MEM1896258.1	codh	2268142	FALSE	Ignisphaera sp.
MDD1672392.1 CO dehydrogenase/acetyl-CoA synthase complex subunit alpha [Methanomicrobiales archaeon]	MKIGELKTDFGNIKDLQLSIGQAKEEKWEEPMGPTPFPSLTTLREWDKKLLERYKPFYMPFCDMCCLCTQGKCDLTGPKRGACGISMPAQQSRTVLITVCIGAATHIGHARELVTSISEKFGKDHPLDVGGHNVEVEAPLIRLVCGIKPETIGDLDEVLDYLENQLTQLLAVTHTGQEGSSVDFESKVFHAGMIDQVAMEVADIAQISAFGFPKAEEETPLIELGMGAVDTSKPVILVVGHNVPPAVNIVDYLQKTKLTEEVELTGICCTSLDISRYTPKAKIIGPISWQLRYVRSGVPDVIVVDEQCVRADLLIEAQRIHAPLIATNQKNCLGLEDRTNDRPDDIVADMVSEKVPGVLILETNQVGEVATKTAIQVAPKRKKMGFFPKKEELKEIARK…	Methanomicrobiales archaeon	MDD1672392.1	codh	2184052	FALSE	Methanomicrobiales archaeon
MDO8873456.1 CO dehydrogenase/acetyl-CoA synthase complex subunit alpha [Methanoregula sp.]	MTDKGINLKIRELQSDIGKIKDLEISIGKFRQDNWTELQGPTPFPSMTALRNWDKKLLARYQPFYLPFSDHCDLCTYGKCDLTGNKRGACGINMSTQQSRTYLLAACIGAATHTSHARELVTHTIQKFGSDHLLDTGGLAVGVEAPTIRLVCGIKPETLGDLETVLDYLENQLTQLLSATHTGQEGNHLDFESKVLHAGMIDQVGMEVADIAQISVFGFPKADPDAPLVELGMGVVDTKKPVILVIGHNVLPAINIIDYLKDKRLSDEVEVTGICCTAIDATRYSPKAKIIGPMSWQLRYIRSGIPDVIVVDEQCIRCDSLIEAERIRAPFIATSEKNCLGLTDRTRDPADEIVADLVSGKAPGVLILDPDKVGEVAVRTACAVAPERKKSGTLLPSQE…	Methanoregula sp.	MDO8873456.1	codh	2052170	FALSE	Methanoregula sp.
WP_304920314.1 CO dehydrogenase/acetyl-CoA synthase complex subunit alpha [Methanocalculus sp.]	MTDKGINLKIRELQSDIGMIKDLEISIGKFRQDNWTELQGPTPFPSMTALRNWDKKLLARYQPFYLPFSDHCDLCTYGKCDLTGNKRGACGINMSTQQSRTSLLATCIGAATHTSHARELVTHTIQKFGSDHLLDTGGLAVGVEAPIIRLVCGIKPETLGDLETVLDYLENQLTHLISATHTGQEGNNIDFESKVLHAGMIDQVGMEVADIAQISVFGFPKADPDAPLVELGMGVVDTKKPVILVIGHNVLPAINIIDYLKDKRLSDEVEVTGICCTAIDATRYSPKAKIIGPMSWQLRYIRSGIPDVIVVDEQCIRCDSLIEAERIRAPFIATSEKNCLGLTDRTRDPADEIVADLVSGKAPGVLILDPDKVGEVAVRTACAVAPERKKSGTLLPSQE…	Methanocalculus sp.	WP_304920314.1	codh	2004547	FALSE	Methanocalculus sp.
AAU84344.1 acetyl-CoA decarbonylase/synthase subunit alpha [uncultured archaeon GZfos9D8]	MEEIKKGGIFTIPELQNVRINIGEIIEEEEEWEPMGPHPMPRIATLRDWDFKLLNRYKPFYAPLCDMCCLCTYGKCDLTGNKKGACGIRMDAQQGRIVLLACLVGCSAHCGHGRHLLHDMIKKLGPDVPIDFGPEVDIEAPLTRLVCGIKPKTIGDYDKVFRYIEEQIVQLADAIHTGQEGSYMDFESKALHMGMLDSLSKEAADIIQIACYGMPTSLPGGGPDVPLVDVGIGTIDTNKPVIIVIGHNVPPAANIGVYLIENGLDDKVELGGICCTSIDTTRVYTKAKVVSALGRQLRVLRAGIADVVVTDEQCIRADVLELCQRVQSPMIATNDKAMHGLVDRTDDDPDKIVDDLVSGRVPGVIILEPEQVGEVAVRTALQIDKKRKGLNWILSDDEF…	uncultured archaeon GZfos9D8	AAU84344.1	codh	285401	FALSE	uncultured archaeon GZfos9D8
MCC7566164.1 CO dehydrogenase/acetyl-CoA synthase complex subunit epsilon [Methanomicrobiaceae archaeon]	MGTKDINISIKELETELGQIRDLKFSVGRLVQESWTEPQGPTPFPSITALRGWDMTLLKRYRPFYMPFCDLCCLCTFGKCDLTGDKKGACGITMSGQQSRIVLLAACIGAATHTSHARELVTHLISEFGEDEPLDPGGLSIEVEAPNIRLVCGVKPETLGDLEQVLDYAEEQINALLASTHTGQEGNPLDLESKVLHAGMIDHVSMEVADIAQISAYRLPKADPEAALVDIGFGAVDTEKPVILVIGHNVPPAVEIMDFMQDNDLAGDIEVTGICCTAIDMSRYSPRAKIIGPISWQIRYIRSGIPDIIVVDEQCIRTDVLDEARLQKIPVIATSEKNCLGLPDRTRDPADAIVADFINGSADGAFILDPEKVGEIAVRTAMQIAPHRKRQKVPRSLEE…	Methanomicrobiaceae archaeon	MCC7566164.1	codh	2716262	FALSE	Methanomicrobiaceae archaeon
HLC00772.1 CO dehydrogenase/acetyl-CoA synthase complex subunit alpha [Candidatus Bathyarchaeia archaeon]	MTSKNVHLKIDEMKTSTGLIKNLEVSIGKIVDDSWTEPMGPTPMPSMSTLRDWDMKLLNRYKPFYMPVCDLCCLCTYGKCDLTAGKRGACGLDMAAQSSRIVLLACCIGAATHTAHSRHMIHHLIEKYGRRYPLDIGGLNIKVEAPITRLVCGIKPATLGDLDEVLEYAEQQITQVLAVAHTGQEGNNLDFESKAFHVGMVDHIGMEIGDIAQVSVLGFPKAEPEAPLVSLGIGTVDTTKPVIMCIGHNVIPSVGIIDYMKDNNITDKLEVVGLCCTAHDITRYFNRGRIVGPISWQLRFIRGGFADVVVLDEQCVRTDAFDEARKVHAPVIAASEKNCMGFKNRTDDDADAIVADLVSGKVPGVLILDPEKVGEVAVRVAQKVAPVRKKLKNLPTLEE…	Candidatus Bathyarchaeia archaeon	HLC00772.1	codh	3045160	FALSE	Candidatus Bathyarchaeia archaeon
MBT3283840.1 CO dehydrogenase/acetyl-CoA synthase complex subunit epsilon [Candidatus Bathyarchaeota archaeon]	MSKKNLNIKIDEVESSLGTIKGLEIQIGRITDEEWEEPMGPTPFPSVGTFRDWDKKLLERYKPFYMPLCDLCCLCTYGKCDLTGDKKGACGIDQKAQQSRIVLIACCIGASTHTAHARHMLNHLLEEFGSDYLLDVALNTNVEAPHIRLVCGYKPKTIGDLEEALDYVETQLVQLTAAAHTGQEGDNLDFESKAFHAGMLDHVAMEIADISQISTLKFPKGASEAPMAQMGFGSIDTTKAVVMCIGHNVLPSVDIIDYLMEHDLFDKVEIGGLCCTAHDNTRYDNRAKIMGPISWQLRYVRSGIPDLVVIDEQCIRLDIVEEAEKIGAPVIATSEKSMMGLPDRTHDDPDAIVADLVSGRQKGVVILDPRKVGEVVVKTAMAVSPKRKKFKEPSNEKLL…	Candidatus Bathyarchaeota archaeon	MBT3283840.1	codh	2026714	FALSE	Candidatus Bathyarchaeota archaeon
MEJ5328186.1 CO dehydrogenase/acetyl-CoA synthase complex subunit alpha [Candidatus Bathyarchaeia archaeon]	MTTKNVHMKIGEMKTATGLVKNLEVSIGKIVDDSWEEPMGPTPMPSISTLRDWDMKLLNKYKPFYMPDCDLCCLCTYGKCDLTAGKRGACGLDIAAQSSRIVLIACSIGAATHTAHARHVVDHLVEKYGRNYPLDVGGLNVKVEAPVTRLVTGIRPKTLGDLMEVLDYCETQITHCLSAAHTGQEGNNLDFESKAFHAGRIDQVGMEVADIAQISAFDFPKADPEAPLIEMGIGTVDTSKPVIMCIGHNVVPSVGIIDYMKESKLDGKIEVVGLCCTAFDNTRYYDRAKIVGPISWQLRFVRGGFADVVVLDEQCIRTDIFSEAERVKAPVIAASEKNCMGFKNRTNDPADEIVADLVSGKVPGVLILDPEKVGEVAVKVATKIAPIRRKYRVLPEIDE…	Candidatus Bathyarchaeia archaeon	MEJ5328186.1	codh	3045160	FALSE	Candidatus Bathyarchaeia archaeon
MEM4553168.1 CO dehydrogenase/acetyl-CoA synthase complex subunit alpha [Ignisphaera sp.]	MSIPYRNFRLKIDEITTPAGNIKGLDISIGYIIEEWEEPPGPTPFPSIATLRSWDHKLLNRYKPLYLPYCDLCCFCTYGRCDLSRDKRGSCGLNLSEQQSRLVTLVCAIGASTHTSHARELLEKIKSRYGDNLPIDLGSEVYVEMPITRLVTGVRPRTIKDLEIVLDYIEKQIVQTLASVHTGQEGSWIDYESKVLHLGMLDHVALEVADVIQIISLGMPKADPNAPLVDLGIGSIDITKPVILVIGHNVLPSAAIVDYLEAMGIRDKVEVCGLCCTAHDITRYEKRRAKIVGPISWQLRFIRTGIPDVVVIDEQCIYTNILEEIKKIGAILIATTDKAMRGLPDRTYADPDSVVDELVNGKIPGAVILDEEKVAQIAVKTALKIAPMRAKYKWSLLNE…	Ignisphaera sp.	MEM4553168.1	codh	2268142	FALSE	Ignisphaera sp.
MDH5361719.1 CO dehydrogenase/acetyl-CoA synthase complex subunit alpha [Aigarchaeota archaeon]	MKLKVKELKTDLGTFKDLEISLGRVVDESWEEPMGPTPYPSITDLRQWDRTLLERYKPFYMPFCDLCCLCTYGKCDLTAGKRGACGLDMFGQQSRIVLLAVCIGCSTHTSHAREMVDHLTEKLGRGYRLDAGNAVQVEAPLTRLVCGVRPQNLGDLEEVLEYIENQITQLLAATHTGQEGDPLDFESKVFHGGMLDHVAMEVADIAQISAYNFPKSEPDAPFAEIGLASIDTSKPVVLCVGHNVASGVEVMDYLAANKLTGKVEACGLCCTAIDITRYDQSAKIVGPMSWELRFLRAGIPDVIMVDEQCVRADTLEEAQRIGSPVIATSNKITYGLPDRTHDDADSIVNDLVHKKILGAVILDPELAAEVAVRTALQVAPTRTSMKKPLSKEAVIKRAE…	Aigarchaeota archaeon	MDH5361719.1	codh	2528703	FALSE	Aigarchaeota archaeon
WP_105460152.1 CO dehydrogenase/acetyl-CoA synthase complex subunit alpha [Methanohalophilus euhalobius]	MSELKTGTFSVSDLENVQINIGSIVGAIEKTAAEEGEVGPTVKPNISGLRDWDYKLLERYNPVYTPMCDQCCYCTFGTCDLTGNKEGACGINMEGHNAREFMLRVITGASAHSGHGRHLLHHLIDKYGADYPLKVGQTNIIAPNVQMVTGKKPETLGDLEGALSYVEEQLVQLLACVHMGQEGEAIDFESKAMHGGMLDHVGMEVSDIAQVSCLEMPKSDEEPPLSEIGMGTIDSEKPVLLVIGHNVAGVTNIIDYMEDHDLTDKMELCGLCCTALDMTRYRTEGGDVPKAKVVGTLAKELKMIRSGVPDVIVVDEQCVRADVLREARELMMPVITTNDKIMYGLPDRSEDDVEDIIDDLKSGRDDGALILDFEKLGEVAPRLTQEMSKIRKEKGVVSL…	Methanohalophilus euhalobius	WP_105460152.1	codh	51203	TRUE	Methanohalophilus euhalobius
WP_297897255.1 CO dehydrogenase/acetyl-CoA synthase complex subunit alpha [Methanobrevibacter sp.]	MTPNSTKPKDFKDDFWKAKDIKFSFGEIIEDKSPDSEDKETFIGPTPKPSVTDLRSWDMKLLERYPPFYAPFCDMCCLCTFGKCDLTGKKGACGIDIEAQQGRFALLTCCIGAAAHSAHSRHLLEYLIHKVGPDHPVDFGNNIDIEAPIMRTLIGKAPKTLGDIREAMAYMEEENLHLLSACHTGQEGNYLDFESKALHAGLMDHIGMEIGDVSQIAALNLPKGEADTSLIELGIGAINRDKPVILCIGHNVAPGAGVVDYLEDNNLEDDVELCGICCTAIDITRYSDRAKVVGPISKQLKFLRSGVADVVIVDEQCIRSDVLEESQKTGTALLATTDKMCLGLPDKTNDPADSIVADILNKQIDGALILDPEKVGEVATKLSLKLSKTRKYIKALPDM…	Methanobrevibacter sp.	WP_297897255.1	codh	66852	FALSE	Methanobrevibacter sp.
WP_015324381.1 CO dehydrogenase/acetyl-CoA synthase complex subunit alpha [Methanomethylovorans hollandica]	MTKISTGKFSLEDLENVQITINNIVGAIETKAEEEGIETGPTPKPGVSGLREWDYKLLSRYQPVYTPVCDQCCYCTYGKCDLGGNKEGACGIDLGTHQSREFLLRVITGAAAHSAHGRHILHHLIGIHGKDHPIDVGPSNLFAPNTQLVTGIMPKTLGDLEEVVAYVEEQLMQLLSTIHVGQEGSALDFESKALHGGMLDHVGMEVSDIAQISCLGMPKSDPEAPLAEIGMGCIDSTKPVLLVIGHNVAGITYIMDYMEEQGLNDKIELAGLCCTAIDMTRYKTEDRSQPRAKVVGPMAKELKMIRSAAPDVIVVDEQCVRADVLDEAKKLFIPVITTNEKIMYGLSNRSNDTADQIIEDLSSGKEPGALILNFDLLGEVAPRLAMKMAPIRDAKGIKS…	Methanomethylovorans hollandica	WP_015324381.1	codh	101192	TRUE	Methanomethylovorans hollandica
WP_256623025.1 CO dehydrogenase/acetyl-CoA synthase complex subunit alpha [Methanolobus chelungpuianus]	MSKISTGHFSIEDLENVQITIGKIVGAIEKKVEEEGDMGPTPKPGVSGLRDWDHQVLSRYQPVYTPMCDQCCYCTFGKCDLGGNKEGACGINLGAHQSREFLLRVITGAAAHSGHGRHLLHYLIERYGRDHPLDLGPSNLLAPNVQMVTGIKPKTLGDLEEAIEYVEEQLTQLLATVHMGQEGAAIDFESKAMHGGMLDHVGMEISDLAQVSCLGMPKSDPDAPLAEIGMGCIDAAKPVLLVIGHNVAGVANMIDYMHENNLSDKIELGGLCCTAIDMIRYQMDKGGKPYAKVVGTLAKELKMIRSGIPDVIVVDEQCVRADVLEEAKRLSIPVITTNEKIMYGLRNRSKDKADAIIEDLASGKEAGALILDLDLVGEVAPRLALKVAPIRKEKGIKAL…	Methanolobus chelungpuianus	WP_256623025.1	codh	502115	TRUE	Methanolobus chelungpuianus
WP_319580167.1 CO dehydrogenase/acetyl-CoA synthase complex subunit alpha [uncultured Methanospirillum sp.]	MTVNRKNVTLTLDELKSNNGSLKNLQVSIGSLRGEEWDEEPGPTPMPSHTDLRNWDRMLLSRYKPLYLPFCDLCCLCTYGKCDLSGGKKGACGIGMEAQQSRIVLLAACIGAATHISHARHLVTHLIEQFGRRKPLDIGGDSIDTEAPIIRLVCGIKPGTLGDLEIVLDYCERQVTELLAAAHTGQEGDAIDFESKVFHAGTMDHVGLEVADIAQISAFSFPKADPDASLVKLGLGTVDSTKPVILVVGHNVPPAIGIIDYTREQNLSGAIEITGICCTAIDLTRYDPNAKIIGPISWQLRYIRSGVPDVIVVDEQCVRADLLDEAQKINAPLIATSSMNCSGLPDRTDDEPEEIIADLVSGKTPGVLILDPEKVGEVAVRTAMAVMNTRKKFRAIPTP…	uncultured Methanospirillum sp.	WP_319580167.1	codh	262503	FALSE	uncultured Methanospirillum sp.
HEX9262343.1 CO dehydrogenase/acetyl-CoA synthase complex subunit alpha [Candidatus Bathyarchaeia archaeon]	MTSKNVHVKIDEMKTATGLFKNLEVSIGKVVDDSWKEPMGPTPKPSMSTLRDWDLKLLNRYKPFYMPDCDLCCLCTFGKCDLTAGKRGACGLDMAAQSSRIVLIACCIGAATHTAHSRHMIHHLIEKYGSRYPLDIGGLNIKVEAPITRLVTGIRPQTLGDLEEVLEYAEEQITQVVAVAHTGQEGNNLDFESKAFHVGMIDHVGMEIGDIAQVSTLGMPKAEPEAPLVSLGIGSVDTSKPVIMCIGHNVIPSVGIIDYMKDNSVAEKLEVVGLCCTAHDITRYYNRGRIIGPISWQLRFIRGGFADVIVLDEQCVRTDVTDEARRTHTPVIAASEKNCMGFKNRTEDDADEIVADLVTGRVPGVLILDPEKVGEVAVRVAQQVAPVRKKLKNLPQFDE…	Candidatus Bathyarchaeia archaeon	HEX9262343.1	codh	3045160	FALSE	Candidatus Bathyarchaeia archaeon
MCD5409172.1 CO dehydrogenase/acetyl-CoA synthase complex subunit alpha [Methanocellales archaeon]	MNGINFKIEELKSALAEIGGVDVTIGSIIEDTWEEAMGPTPMPSIDTLRTWDHILLNRYKPFYSPFCDMCCLCTYGKCDLTAGKIGACGIDIGAQQARMYLLSSCIGAATHGAHARHMVEHLIEKLGSDHKIDLGRFISVNAPNIMAVVGMRPERLGDLRKVLDYAEEQIVQCLSATHTGQEGSSIDFESKSMHVGMIDHVVMEAADIAQITGCGFPKGDSDAPLVEIGMGTLDRSKPVVICVGHNVVTGTEIVDHLMKKDMMDKVEVGGLCCTAHDLTRYEKTAKVVGHLSKQLYFIRSGVADVIVVDEQCVRLDTLKEATKVKTAVIATSDKICYGLPDRTNDPRQEIIKDLANGVPGALILDPEKAGEVAVEVALRISEKRRKLKALPDKKEVMKL…	Methanocellales archaeon	MCD5409172.1	codh	2666334	FALSE	Methanocellales archaeon
MCW4049633.1 CO dehydrogenase/acetyl-CoA synthase complex subunit alpha [Candidatus Bathyarchaeota archaeon]	MSKKDLNIKIDELESSLGTIKGLEIQIGRITDEEWEEPMGPTPFPSVGTFRDWDKKLLNRYKPFYMPLCDLCCLCTYGKCDLTGDKKGACGIDQKAQQSRIVLLACCIGASTHTAHARHMLNHLLEEFGRDYLLDVALNTNVEAPHIRLVCGYKPKTIGDLEEALDYVETQLVQLTAAAHTGQEGDNLDFESKAFHAGMLDHVAMEIADISQISTLGFPKGVSEAPLAQMGFGSIDTKKAVVMCIGHNVLPSVDIIDYLMEHDLFDKVEIGGLCCTAHDNTRYDNRAKILGPISWQLRYVRSGIPDLVVIDEQCIRLDIVEEAEKIGAPVIATSEKSMMGLPDRTHDDPDAIVADLVSGRQKGVVILEPRKVGEVVVKTAMAVSPKRKEFKEPSKEKLF…	Candidatus Bathyarchaeota archaeon	MCW4049633.1	codh	2026714	FALSE	Candidatus Bathyarchaeota archaeon
MDD3420771.1 CO dehydrogenase/acetyl-CoA synthase complex subunit alpha [Methanocellales archaeon]	MKKVRFKVDELESDIFKIAGLEATVGEFYEEWEEAIGPTPMPDISTFREWDRILLNRYKPFYLPFCDLCCLCTMGKCDLSKGKRGACGLDMAAQQSRIVLLACAIGAATHAGHGRHMVKELVSKLGKDHPLDIGSSVLIEAPHSRLITGIKPKTLGDLEDILDYAETEISQLLSCCHTGQEGDNLDFESKAFHAGMIDHLALEVSDLAQISALNFPKADPEAPLVDIGIGSIDTSKPVILVIGHNVPPAAAIFDYMEDSGLEDNIELTGICCTALDLTRYTKKAKIAGPLSHQLRFVRSGIADVIVVDEQCIRTDILEEAKKVNAPLISTNYKNFQGLPNRTDDPTDEIVRDLVGGRSPGVVILDSDKAGEVATRVAMGVFPKRKKSGIIPEESEIIEY…	Methanocellales archaeon	MDD3420771.1	codh	2666334	FALSE	Methanocellales archaeon
RLF11967.1 MAG: CO dehydrogenase/acetyl-CoA synthase complex subunit epsilon, partial [Thermoprotei archaeon]	WDMKLLNRYKPFYAPFCDLCCLCTFGKCDLTGDKRGACGLDIKGQTARIILIACCIGASTHTAHARHMLHYLLEKYGPDYPINLGSEIEVEAPHIRLVTGIKPKTLGDLVHVLDYCEEQIVHCVAAIHTGQEGSYLDFESKALHVSMIDHVAMEVADIEQIVTFGFPKGDRDAPLTDIGLGIVADATKPVILLIGHNVCSAVELVDYMRKVGIGEPGETIEVVGICCTAHDITRYTNRAKIIGPISYQVKFIRSGIADVIMADEQCIRTNIVDIAADVKTPVIAVSEKACHGLPDMSDEPEDKIVEALVSGQLKGVLILDLEKAASVAAKVAVRVAPLRKKYKVIPAEEEIVKVAAKCTYCGTCSRACPNNLPVSDAVNAAKKGDITKLAMLHDACVGC…	Thermoprotei archaeon	RLF11967.1	codh	2250277	FALSE	Thermoprotei archaeon
WP_321352740.1 CO dehydrogenase/acetyl-CoA synthase complex subunit alpha [uncultured Methanoregula sp.]	MSKNGVNLRIQELKTGGAHLHNLNLTIGSVIRDTWDEKQGPTPFPSLTTLRPWDKRLLERYKPFYMPFCDLCCLCTYGKCDLTGRKRGACGISMPAQQSRTVLISACIGAATHTSHSRELLTHLLEKFGHDHPISFGDVGIEVEAPITRLVCGIKPATLGDFEQVLDYCENQITQLLAVTHTGQEGNNLDFESKVFHAGMIDHVGMEVADIAQISTLNFPRADPDAALVDLGLGTVDLEKPVILVVGHNVPPAASIIDFLRENNLSSAIEVTGICCTALDVTRYSAKAKIIGPISWQLRYIRSGVPDVIVVDEQCVRTDTLEEAALIHTPLIATSEKNCLGLPDRTHDSVEDIVEGFVSGTVTGALILDPEKVGVVAVRTAQAVAPKRKKKGTLPSKEL…	uncultured Methanoregula sp.	WP_321352740.1	codh	1005933	FALSE	uncultured Methanoregula sp.
WP_123136879.1 CO dehydrogenase/acetyl-CoA synthase complex subunit alpha [Methanohalophilus sp. RSK]	MSELKTGTFSVSDLENVQINIGSIVGAIEKTAAEEGEVGPTIKPNISGLRDWDYKLFERYNPVYTPMCDQCCYCTFGTCDLTGNKEGACGINMEGHNAREFMLRVITGASAHSGHGRHLLHHLIDKYGADYPLKVGQTNIIAPNVQMVTGKKPETLGDLEDSLSYVEEQLVQLLACVHMGQEGEAIDFESKAMHGGMLDHVGMEVSDIAQISCLEMPKADEEPPLSEIGMGTIDSEKPVLLVIGHNVAGVTDIIDYMEDNDLTENMELCGLCCTALDMTRYRTEGGDVPKAKVVGTLAKELKMIRSGVPDVIVVDEQCVRADVLREARELMMPVITTNDKIMYGLPDRSEDDVEDIIDDLKSGRDDGALILDFEKLGEVAPRLTKEMSKIRKEKGVVSL…	Methanohalophilus sp. RSK	WP_123136879.1	codh	2485783	FALSE	Methanohalophilus sp. RSK
MTK63374.1 CO dehydrogenase/acetyl-CoA synthase complex subunit epsilon [Methanobacterium sp.]	MAPKPKELKADFWKTKDFKISIGDIVSEEGIESTDESSVVMGPTQKPNVTDLRSWDMKLLERYPPFYSPFCDMCCLCTYGKCDLLNKRGACGIDAETQQARTILLACCIGSAAHSGHARHLVEYLIDKKGEDFPIDLGMDIDIEAPIMRTLIGKKPKVLGDLKEALDYLEEQMVHLLSACHTGQEGNSKDFESKALHAGLMDNLGKEVGDIAQIVALDLPKGDPEAPLVELGVGTIDREKPVILCIGHNVAPGAGIMDYLEDQDLEDDLEVCGICCAAIDITRYNHNAKIVGPISKQLKFIRSGVADVIVVDEQCIRTDVLEEAKKNNAAVIATTDKMCLGLPDKTNEDADKIVSELINKQIDGALILDPDKVGEVATKVAMRTSGERSKVQVLPDMDE…	Methanobacterium sp.	MTK63374.1	codh	2164	FALSE	Methanobacterium sp.
MEM1645806.1 CO dehydrogenase/acetyl-CoA synthase complex subunit alpha [Ignisphaera sp.]	MSIPFKNLRLKIDELKSAIGEVKGLDISIGYLIEEWEEPPGPTPFPSIATLRHWDHILLKRYKPLYLPYCDLCCLCTYGKCDLSRSKRGSCGINLSEQQSRLVALVCAIGASTHTSHARELLEKLKKKIGEDTLIDLGGEVYVEMPITRLVTGVKPRTLRDLDLVLDYVEKQIVQTLASIHTGQEGDWMDYESKVLHLGMLDHVALEVADVVQIVSLGMPKADPNAPLVDIGIGSIDASKPVILVIGHNVLPSTAIVDYLEALGIRDKVEVCGLCCTAHDITRYEKKRAKIVGPISWQLRFIRTGIPDVVVIDEQCIYTNILEEIQKIGAVLIATTDKAMRGLPDRTYADPDAVVEELVSSKIPGALILDEEKAAQVAVKVALKIASLRARYKWSLLRE…	Ignisphaera sp.	MEM1645806.1	codh	2268142	FALSE	Ignisphaera sp.
MCK5217409.1 CO dehydrogenase/acetyl-CoA synthase complex subunit epsilon [Methanosarcinales archaeon]	MVLKKGRFIIEDLENVQINIGNITGAEVEEEKKEKKEAHGPTISPGIHGLRDWDRRLLGRYEPVYSPICDLCCYCTYGKCDLTGNKEGACGINMEAHQAREAMVRTITGASAHAGHGRHLLHYLIERFGADHPIDVGPSNIKAPNTQTVLGISPETIGDCIPVLNYVEEQITQLIATAHAGQEGSALDFDSKALHAGMLDHVGMEISDIIQISCLGFPKSDENAALAEIGMGLIDSKKPVLLVIGHNVAAVTYIIDYVEENDLVDKIEVVGLCCTALDMTRYNISAKIVGSMAKQLKYIRSGIPDVIVVDEQCIRGDVLKEASKLHIPVIATNDKIMYNLPDRSNDDINSIMDDLVSGSQPGALLFDFDKIGELAPELTLKMAPIRKEKGYTALPDDEE…	Methanosarcinales archaeon	MCK5217409.1	codh	2250255	FALSE	Methanosarcinales archaeon
WP_013037613.1 CO dehydrogenase/acetyl-CoA synthase complex subunit alpha [Methanohalophilus mahii]	MSELKTGTFSISDLENVQINIGSIVGAIEKTAAEEGEVGPTVKPNISGLRDWDYKLFERYNAVYTPMCDQCCYCTFGTCDLTGNKEGACGINMEGHNAREFMLRVITGASAHSGHGRHLLHHLIDKYGADYPLKVGQTNIIAPNVQMVTGKKPETLGDLEDALSYVEEQLVQLLACVHMGQEGEAIDFESKAMHGGMLDHVGMEVSDIAQVSCLEMPKADEESPLSEIGMGTIDSEKPVLLVIGHNVAGVTDIIDYMEDNDLTENMELCGLCCTALDMTRYRTEGGDVPKAKVVGTLAKELKMIRSGVPDVIVVDEQCVRADVLREARELMMPVITTNDKIMYGLPDRSEDDVEDIIDDLKSGRDDGALILDFEKLGEVAPRLAQEMSKIRKEKGVVSL…	Methanohalophilus mahii	WP_013037613.1	codh	2176	TRUE	Methanohalophilus mahii
WP_321417093.1 CO dehydrogenase/acetyl-CoA synthase complex subunit alpha [uncultured Methanomethylovorans sp.]	MSKITTGKFSLEDLENVQITINNIVGAIETKAKNEGVEMGPTPKPGVSGLRDWDYKLLSRYQPVYTPVCDQCCYCTYGKCDLGGNTEGACGIDLGTQQSREFLLRVITGAAAHSAHGRHLLHHLIGLYGKDHPIDVGPSNLFAPNIQMVTGIAPKTLGDLEEVVAYVEEQLMQLLSTIHVGQEGSALDFESKAMHGGMLDHVGMEVSDIAQISCLGMPKSDPEAPLAEIGMGCIDSTKPVLLVIGHNVAGVTYIMDYMEEHGLNDKIELAGLCCTAIDMTRYKTEDRSLPRTKVIGSMAKELKMIRSAAPDVIVVDEQCVRADVLKEAKRLFIPVITTNEKIMYGLPNKSGNTADMIIDELSSGKEAGALILDYELLGEVAPRLAMKMAPIREEKGIKS…	uncultured Methanomethylovorans sp.	WP_321417093.1	codh	183759	FALSE	uncultured Methanomethylovorans sp.
MDD1680679.1 CO dehydrogenase/acetyl-CoA synthase complex subunit alpha [Methanoregula sp.]	MVSAVSRKGVNLSIKELDSDIARFRDINISIGSVHRDTWDEPMGPTPFPTLTTLRSWDHTLLARYKPFYLPFCDLCCLCTYGKCDLTGSKRGACGITMPAQQSRTVLIAACIGAATHIGHSRELLTHLIEKFGRDLPINVGDVGVEVEAPVTRLVCGIRPRTLGDLEPVLDYCENQVTQLLAVTHTGQEGSSLDFESKVFHAGMIDHVGMEVADIAQITSLGFPKADPESPLADLGFGTVDVKKPVILVIGHNVTPSTSIIDYLRAEGLQSDVEVTGICCTALDITRYSSRAKVIGPISWQLRYIRSGIPDVIIIDEQCVRADTLQEAARIKSPLIATSEKNCIGLPDRTHDDIDDIVKGFVDGSVPGALILDSEKVGEVAVRTALSIAPKRNKQGADL…	Methanoregula sp.	MDD1680679.1	codh	2052170	FALSE	Methanoregula sp.
WP_066973746.1 CO dehydrogenase/acetyl-CoA synthase complex subunit alpha [Methanobrevibacter filiformis]	MTPNSIRPKDLEDNFWKNRGIDINIGDIVENTSSPTDNEKIEMGPTPKPSVTDLRSWDMKLLKRYPPFYAPFCDMCCLCTFGKCDLTGKKGACGIDIEAQQGRFALLTCCIGAAAHSAHSRHLLEYLIHKVGPDFPIDFGNNIDIEAPIIRTVIGKIPKTLGDLREAMSYMEEENLHLLSACHTGQEGNHLDFESKALHAGLMDHVGMEIGDVSQINALNLPKGDADVPLAELGIGVVDREKPVVLCIGHNVAPGAGIIDYVEDNELEDQIEICGICCTSIDMTRYSNRAKVIGPISKQLKFLRSGVADVVVVDEQCIRSDVLEEANKTGAALIATTDKMCLGLEDRTDDTVDNIMGDILSDRIKGALVLDPEKVGELAVKLSQEISTKRQKHKILPTD…	Methanobrevibacter filiformis	WP_066973746.1	codh	55758	TRUE	Methanobrevibacter filiformis
WP_300479053.1 CO dehydrogenase/acetyl-CoA synthase complex subunit alpha [Methanothermobacter sp.]	MDVAPESKKAKNLKGDFWDLKNIQISIGEIISEEKPQEEEVRGPKPRPHVTDLRSWDMKLLERYEPFYAPFCDMCCLCTYGKCDLLGKRGACGIDAATQQARIVLLACLIGTAAHAGHARHLVDHLIEKLGEDYEIDLGMNVDIEAPITRTVMGRRPRTLGDLREVMDYAEEQMSHLLSACHTGQEGDSRDFESKAFHSGLMDDLVREVADIAQIVALDLPKGDEDAPLVELGFGTIDSTKPVILCIGHNVLPGADIVDYVTERELEDEIEVCGICCAAIDVTRYSEAAKVVGPLSKQLRFIRSGVADVIVVDEQCVRTDVLEEALKNRSAVIATTDKMCLGLPDLTDEDPDKIVNDLINGNIEGALILDPEKVGEVAVKTAMKLAPLRKSLKKLPEVD…	Methanothermobacter sp.	WP_300479053.1	codh	1884223	FALSE	Methanothermobacter sp.
MBI5679988.1 CO dehydrogenase/acetyl-CoA synthase complex subunit epsilon [Methanobacterium sp.]	MVHRPKPKEFKDDFWKSKNIKLSIGDIIEKQGTEEAPESMGPTPKPNVTDLRSWDMKLLERYEPFYAPFCDMCCLCTYGKCDLTAGKKGACGIDIKAQQARIVLLACCIGSAAHSGHARHLLDYLIGKKGIDFPVDLGMNIEIEAPIMRVLLGKKPKTLGDLREALDYLEEQMVHLLSACHTGQEGSSEDFESKAFQAGLMDNLGKEIGDIAQIVALNMPKGEDAPLVELGFGTINKEKPVVLCIGHNVAPGAGIIDYLEDKDLEDDVEVCGICCAALDITRYNKSAKVVGPISKQLKFVRSGVADVIVVDEQCVRTDVLEEAKKNKAAVIATTDKICLGLPDLTNEDADKIVKQLVNEEIEGALILDPDKVGEVASRVAMQIAKDREALKILPDLDEI…	Methanobacterium sp.	MBI5679988.1	codh	2164	FALSE	Methanobacterium sp.
MFB0568206.1 CO dehydrogenase/acetyl-CoA synthase complex subunit alpha [Nitrososphaeria archaeon]	MKLKVKELKTGLGTFKDLEISLGRVVDESWEEPMGPTPYPSITDLRQWDRTLLKRYKPFYMPFCDLCCLCTYGKCDLTAGKRGACGLDVFGQQSRVVLLAVCIGCSTHTSHAREMVEHLIEKLGRGYRLDAGNAVQVEAPLTRLVCGVRPQNLGDLEEVLEYIENQITQLLAATHTGQEGDPLDFESKVFHGGMLDHVALEVADIAQISGYNFPKSEPDAPFAEIGLASIDTSKPVVLCVGHNVASGVEVMDYLAANRLSGKMEVCGLCCTAIDITRYDQSAKIVGPMSWELRFLRTGIPDVIMVDEQCVRADTLEEAQRIGSSVIATSNKITYGLPDRTHDDADSIVDDLVHKKIPGAVILDPELAGEVAVRTALQVAPNRTSMKKPLSIEDVIKKAE…	Nitrososphaeria archaeon	MFB0568206.1	codh	2268198	FALSE	Nitrososphaeria archaeon
MEJ2271256.1 CO dehydrogenase/acetyl-CoA synthase complex subunit alpha [Candidatus Bathyarchaeota archaeon]	MAKKALVVKAKELKTDVALVKDLEFSVGKIVDDSWEEPMGPTPFPSMSDLRDWDFKLLQRYKPFYLPYCDVCCLCTFGKCDLSGDKRGACGLNMAAQQSRIVLLACCIGAATHIAHGRHLIHHLIEKYGRDILLDQGGLNIDVEAPVTRLVCGVKPKVLKDLEEVLDWCEEQVTSCLSAAHTGQEGNNLDFESKAFHVGMADQVGMEIADLAQISVLDLPKADPEAPLVELGFGVADIKKPTILVIGHNVPSSVGIIDYLKEKNMLGDIEVVGICCTAHDLTRYEPSAKIVGPISWQLKYIRSGLADVIVVDEQCIRADTLEEAQKVKTPVIASSPKNCLGLVNRTKDAPKDLIDDLVESKVPGVLILDPDKAGEVAVEAAIAIAPKRKKYSVIPDIET…	Candidatus Bathyarchaeota archaeon	MEJ2271256.1	codh	2026714	FALSE	Candidatus Bathyarchaeota archaeon
MDK2833943.1 anaerobic carbon-monoxide dehydrogenase, complex subunit alpha [Methanolobus sp.]	MSKISTGRFSIEDLENVQITIGKIVGAIEKKVEEEGDMGPTPKPGVSGLRDWDHQVLSRYQPVYTPMCDQCCYCTFGKCDLGGNKEGACGINLGAHQSREFLLRVITGAAAHSGHGRHLLHYLIERYGRDHPLDLGPSNLLAPNVQMVTGIKPKTLGDLEEAIEYVEEQLTQLLATVHMGQEGAAVDFESKAMHGGMLDHVGMEISDLAQVSCLGMPKSDPDAPLAEIGMGCIDATKPVLLVIGHNVAGVANMIDYMHENKLSDKIELGGLCCTAIDMIRYQMDTGGKPYAKVVGTLAKELKMIRSGIPDVIVVDEQCVRADVLDEAKRLSIPVITTNEKIMYGLRNRSKDNADTIIEDLASGKEAGALILDLDLVGEVAPRLALKVAPMRKEKGIKAL…	Methanolobus sp.	MDK2833943.1	codh	1874737	FALSE	Methanolobus sp.
MDP6612523.1 CO dehydrogenase/acetyl-CoA synthase complex subunit alpha [Candidatus Hydrothermarchaeota archaeon]	MTEKQKIKIEKMESPVLKMGNVEIVLGKIEDSWKEPMGPTPKPQLSDLREWDVKLLNRYEPFYSPICDMCCHCAYGKCDLTKGKRGACGIDMRTQQARTIALESVIGAACHGAHARHMLEHQIQRLGRDHKIDMGLNIATEAPITRTIVGIKPQIIGDFEEAMDYAEREIQNVLSSIHAGQEGSYKDFESKAMHVGMIDNLVKEIGDIVQMVGYDFPVGDPEAPLVEIGAGTVDGKKPVILMIGHNVAAGAEVLTYAEAYNKMDDIEIAGICCTAHDLTRVNPKSKIIGPMSEQIRFIRSGIADIIIMDEQCVRTDVLQEAEKVGSLVITTNDKATAGLPNMTLLPADEIAEKLVSGEIPGAMILKPEKVGEVAVKAAEKIAPLREGRKAIPNAKELIL…	Candidatus Hydrothermarchaeota archaeon	MDP6612523.1	codh	2250275	FALSE	Candidatus Hydrothermarchaeota archaeon
WP_224425381.1 CO dehydrogenase/acetyl-CoA synthase complex subunit alpha [Methanobrevibacter sp. TMH8]	MNNKVGDNLTPNSTKPKDFKDDFWKAKDIKFSFGEIVEDKSPSSQEEETFMGPTPKPSVTDLRSWDMKLLERYPPFYAPFCDMCCLCTFGKCDLTGKKGACGIDIEAQQGRFALLTCCIGAAAHSAHSRHLLEYLIHKVGPDHPVDFGNNIDIEAPIMRTLIGKAPKTLGDIREAMDYMEEENLHLLSACHTGQEGNYLDFESKALHAGLMDHIGMEIGDVSQITALNLPKGEADTPLVELGIGSIDRDKPVILCIGHNVAPGTGIVDYLEDQGLEDDVELCGICCASIDITRYTDRAKVVGPISKQLKFLRSGVADVVVVDEQCIRSDVLEEAQKTGTALIATTDKMCLGLPDRTNDSADAIVSDILNKQFDGALILDTAKVGEVATKLALNLSKTRG…	Methanobrevibacter sp. TMH8	WP_224425381.1	codh	2848611	FALSE	Methanobrevibacter sp. TMH8
MEM2164524.1 CO dehydrogenase/acetyl-CoA synthase complex subunit alpha [Candidatus Bathyarchaeia archaeon]	MSRRDFNLRIKKLVSDIFQAEGLEISFGRILEEWEEPLGPTPFPSITDLRRWDHILLERYKPFYMPFCDLCCLCTMGKCDLTSGKRGACGIDMPAQQSRIVLLAACIGAATHAAHARHLLEYLVSKYGRDHPIDLGGNIYVEAPIIRLVCGIKPRILGDLEDALSYVEEQIISLLAATHTGQEDSWIDFESKVFHAGMLDHVALEIADLAQIVALGYPKGDPEAPLVEIGLAAIDQSKPVILVVGHNVPSAASIVDYLVRNRMYGAVEVAGICCTAHDVSRYNPMAKIVGPLSWQLRFVRSGLPDVVVVDEQCIRADILLEAARVKAPVIATSIEKCMGLPDATSEPIDSIVEKLVSGSMPGILFLDPDRVGELAVKTALKIFPYRQKIRSLPSDEDLK…	Candidatus Bathyarchaeia archaeon	MEM2164524.1	codh	3045160	FALSE	Candidatus Bathyarchaeia archaeon
MEM0489666.1 CO dehydrogenase/acetyl-CoA synthase complex subunit alpha [Ignisphaera sp.]	MSIPYRNFRLKIDEITTPVGNIKGLDISIGYIIEEWEEPPGPTPFPSIATLRSWDHKLLNRYKPLYLPYCDLCCFCTYGRCDLSRDKRGSCGLNLSEQQSRLVTLVCAIGASTHASHARELLEKIKSRYGDNMPIDLGGEVYVEMPITRLVTGVRPRTIKDLEIVLDYIERQIVQTLASVHTGQEGSWIDYESKVLHLGMLDHVVLEVADAIQIISLGMPKADPNAPLVDLGIGSIDITKPVILVIGHNVLPSAAIVDYLEAMGIRDKVEVCGLCCTAHDITRYEKRRAKIVGPISWQLRFIRTGIPDVVVIDEQCIYTNILEEIKKIGAILIATTDKAMRGLPDRTYADPDSVVDELVNGKIPGAVILDEEKVAQIAVKTALKIAPMRAKYKWSLLNE…	Ignisphaera sp.	MEM0489666.1	codh	2268142	FALSE	Ignisphaera sp.
WP_013644065.1 CO dehydrogenase/acetyl-CoA synthase complex subunit alpha [Methanobacterium lacus]	MAPKPKEFKADFWKTKDFKISIGDIISKEGIESTDESSVVMGPTQKPNVTDLRSWDMKLLERYPPFYSPFCDMCCLCTYGKCDLLNKRGACGIDAETQQARTILLACCIGSAAHSGHARHLVEYLIEKKGDDFPIDLGMDIDIEAPIMRTLIGKKPKVLGDLKEALDYLEEQMVHLLSACHTGQEGNSKDFESKALHAGLMDNLGKEVGDIAQIVALDLPKGDPEAPLVELGVGTIDREKPVILCIGHNVAPGAGIMDYLEDQELEDDLEVCGICCAAIDITRYNHNAKIVGPISKQLKFIRSGVADVIVVDEQCIRTDVLEEAKKNNAVVIATTDKMCLGLPDKTNEDADKIVSELINNQIDGALILNPDKVGEVATKVAMKTSGERSKVQVLPDMDE…	Methanobacterium lacus	WP_013644065.1	codh	877455	TRUE	Methanobacterium lacus
WP_406657066.1 MULTISPECIES: CO dehydrogenase/acetyl-CoA synthase complex subunit alpha [unclassified Methanolobus]	MSDISAGQFSIDELENVQITIGKIVGAIEKKAEEEGVEVGPTPKPGISGLRDWDYKLLSRYQPVYTPVCDQCCYCTFGKCDLTGNKEGACGINMEAHQARETLLRVITGAAAHSAHGRHILHHLIDLYGHDKPIDVGPSNLVAPNTQAVTGIKPETLGDLEEVMDYVEEQINQLLATVHAGQEGAAIDFESKVLHGGMLDHVGMEVSDLAQVSCLGMPKSDPEAPLVEIGMGCIDSNKPVLLVIGHNVAGVTYIMDYIQDHGLEDEIELGGLCCTAIDMTRYQLDQGGKPQAKVIGTLAKELKMIRSGVPDVIVVDEQCVRADVLDEAKKLSIPVITTNEKIMYGLPNRSNDNAADIIEDLSSFKEPGALILNFDTLGEVAPELAIKMSKIRDEMGIKA…	unclassified Methanolobus	WP_406657066.1	codh	2629569	FALSE	unclassified Methanolobus
MDG6244321.1 CO dehydrogenase/acetyl-CoA synthase complex subunit alpha [Methanolobus sp.]	MSDIPNGLFSIDELENVQITIGKIVGAIEQKAKEEGVEVGPTPKPGISALRDWDYKLLSRYKPVYTPVCDQCCYCTFGKCDLTGNKEGACGINMEAHQARETLLRVITGAAAHSGHGRHILHHLIGLYGRDKPIDVGPSNLLAPNTQAVTGIRPETLGDLEEVMDYVEEQLTQLLATIHAGQEGAAIDFESKILHGGMLDHVGMEVSDIAQISCMGMPKSDPEAPLVEIGMGCIDSSKPVLVVIGHNVAGVTNIMDYIQDHGLEDKMELAGLCCTAIDMTRYQTDRGGKPHAKVIGTLAKELKMIRSGVPDVIVVDEQCVRADVLDEAKKLSIPVITTNEKIMYGLRNRSADRPQDIIDDLSSFKEPGALILDFDVLGQVAPELTLKMSKIRDEMGIKA…	Methanolobus sp.	MDG6244321.1	codh	1874737	FALSE	Methanolobus sp.
TRO52408.1 CO dehydrogenase/acetyl-CoA synthase complex subunit epsilon [Candidatus Bathyarchaeota archaeon]	MKTSTGLVKNLELSIGKIVDDSWKEPMGPTPMPGLTTLRDWDLKLLNKYKPFYMPDCDLCCLCTFGKCDLTAGKRGACGLDIGAQSSRIVLLACCIGAATHTAHSRHMLHHLIEKYGSRYPLDVGGLNIKVEAPVTRLVTGIKPETLGDLVEVLEYAEEQITQSIAVAHTGQEGNNLDFESKAFHVGMVDHVGMEVGDIIQTSTLGFPKAEPEAPLVALGIGTVDTSKPVIMCIGHNVIPSVGIIDYAKEAKVDDKIEVVGLCCTAHDITRYYNRGRIIGPISWQLRFIRGGFADVVVLDEQCVRTDVFEESKRARVPVIAASEKNCMGFKNRTKDSADEIVADLVSGKMPGVLILDPEKVGEVAVKVARQVAPIRRKFKNLPELDEIKELAKTCRQCN…	Candidatus Bathyarchaeota archaeon	TRO52408.1	codh	2026714	FALSE	Candidatus Bathyarchaeota archaeon
MDD1673711.1 CO dehydrogenase/acetyl-CoA synthase complex subunit alpha [Methanomicrobiales archaeon]	MSKKGMHFAIKELNTSLGKIRDLDISIGRIEEEGWTDPVGPTPFPSLASLRNWDLTLLQRYRPFYMPFCDLCCLCTYGKCDLTGDKRGACGIDMPAQQSRMVLLASSIGAATHLSHARELVDRILERNGHQKPIDVGGHNVEVEAPIIRLVCGIRPRTIGDLEEVLEYLETEVTQLLAATHTGMEANNLDFESKVLHAGMIDQVAMEVADIAQVSAFGFPRADPEAPLVQLGMGTVDQKKPVILVVGHNVLPSIDIIDYLEHNGLSSDVEVTGICCTATDMTRYSPSAKIIGPISWQLRYLRSGIPDVVVMDEQCIRADTLLEAQKMRTPVIATSPKNCAGLPDRSGDGAEEIVADLVAGKASGALILDSVKAAQVAVQTVLEVAPERSHFKVLPSTDM…	Methanomicrobiales archaeon	MDD1673711.1	codh	2184052	FALSE	Methanomicrobiales archaeon
WP_013826442.1 CO dehydrogenase/acetyl-CoA synthase complex subunit alpha [Methanobacterium paludis]	MAPKTKDFKGNFWKTKDFKVSIGDIIEKDGSNGISAEVPMGPTPKPNVTDLRSWDMKLLERYEPFYAPFCDMCCLCTFGKCDLLGKKGACGIDAKAQQGRMVLIASCIGTAAHGGHSRHLLEYLIDKKGEDFPIDLGGSIDIEAPIMRTVIGKKPETLGDLRETMSYVEEQSLQLLSAAHTGQEGNYMDFESKVLHAGLMDHVAMEVGDVAQIAALDLPKGSEDAPLVELGLGTIDSKKPVVLCIGHNIAPGAGIIDYMEDQGLEDDIEVCGICCAAIDITRYSNRAKVVGPISKQLKFVRSGVADVIVVDEQCVRTDVLEEAKKNKAVVIATTDKICLGLPDKTKEDADKIVSQLVNNDIEGALILDPDKVGEVAVKVARKISGERENLKMLPDLEEI…	Methanobacterium paludis	WP_013826442.1	codh	868131	TRUE	Methanobacterium paludis
HII98817.1 CO dehydrogenase/acetyl-CoA synthase complex subunit epsilon [Methanoregula sp.]	MSRKGVSFRAKEINSDVAQIRDLSISIGAIHEERWDEAMGPTPFPGLSTLRSWDHLLLNRYKPFYLPFCDLCCLCTYGKCDLTGTKRGACGITMPAQQSRMVLIAACIGAATHISHARHLLTHVIEEYGRDCPINVGGTSVEVEAPVSRLVCGIKPETLGDLEPVLDYCENQVTQLLAVAHTGQEGNNLDFESKVFHAGMVDHVGMEVADIAQISALGYPKADPVSSMADLGLGTVDTTKPVILVIGHNVPPATSIIDYLRTGGLLSDVEVTGICCTALDVTRYSDRAKIVGPISWQLRYIRSGVPDVVVIDEQCVRTDTILETAKINAPLIATNDKNCLGLPDRTNDPIDEIVSDFVSGKVPGALILDSHKVGEIAVRVAQEVAPKRKKHGVIPAKEQ…	Methanoregula sp.	HII98817.1	codh	2052170	FALSE	Methanoregula sp.
MCW4007926.1 CO dehydrogenase/acetyl-CoA synthase complex subunit alpha [Candidatus Bathyarchaeota archaeon]	MTTKNVHMKIGEMKTATGLVKNLEVSIGKIVDDSWAEPMGPTPMPSISALRDWDMKLLTKYKPFYMPDCDLCCLCTYGKCDLTAGKRGACGLDIAAQSSRIVLIACSIGAATHTAHARHLVDHLIEKYGRNYPLDVGGLNVKVEAPVTRLVTGIRPKTLGDLAEVLDYCETQITHCLSAAHTGQEGNNLDFESKAFHAGRIDQVGMEVADIAQISALDFPKADPEAPLIEMGIGTVDTSKPVIMCIGHNVVPSVGIIDYMKENKLDGKIEVVGLCCTAFDNTRYYDRAKIVGPISWQLRFVRGGFADVVVLDEQCIRTDIFSEAERVKAPVIAASEKNCMGFKNRTNDPADEIVADLVSGKVPGVLILDPEKVGEVAVKVATKIAPIRRKYRVLPEIDE…	Candidatus Bathyarchaeota archaeon	MCW4007926.1	codh	2026714	FALSE	Candidatus Bathyarchaeota archaeon
MFC1802607.1 CO dehydrogenase/acetyl-CoA synthase complex subunit alpha [Thermoproteota archaeon]	MSKKDLNIKIDELESALGTIKGLEIQIGRITDEEWEEPMGPTPFPSVGTFRDWDKKLLDRYKPFYMPLCDLCCLCTYGKCDLTGDKKGACGIDQKAQQSRIVLLACCIGASTHTAHARHMLDHLLDEFGRDYLLDVALNTNVEAPHIRLVCGYKPKTIGDLEEALDYVETQLVQLTAAAHTGQEGNNLDFESKAFHAGMLDHVAMEIADISQISTLGFPKGVSEAPLAQMGFGSIDTKKAVVMCIGHNVLPSVDIIDYLMEHDLFDKVEVGGLCCTAHDNTRYDNRAKIMGPISWQLRYVRSGIPDLVVIDEQCIRLDIVEEAEKIGAPVIATSEKSMMGLPDRTHDDSDSIVADLVSKRQIGVVILEPRKVGEVVVKTVMAVSLKRKEFKEPSKEKLL…	Thermoproteota archaeon	MFC1802607.1	codh	2056631	FALSE	Thermoproteota archaeon
HLN45211.1 CO dehydrogenase/acetyl-CoA synthase complex subunit alpha [Candidatus Sulfotelmatobacter sp.]	MTTKNVHVKIGEMRTTAGQIKNLEVSIGRVVDDSWNEPMGPTPKPGLATLRNWDMKLLTKYKPFYMPACDLCCLCTYGKCDLTAGKRGACGLDMAAQSSRIVLLACCIGAATHTAHARHMLHHLIEKYGSRYPLDVGGLNIKVEAPVTRLVTGIRPQTIGDLEEVLEYAEEQITQAVAVAHTGQEGNNLDFESKAFHVGMIDHVGMEVGDIIQVSTLGMPKAEPEAPLVSLGIGSVDTSKPVIMCIGHNVIPSVGIIDYAKDNKLDDKIEVVGLCCTAHDITRYYNRGRIVGPISWQLRFIRGGFADVVVLDEQCVRTDAFDEARKVHAPVIAASAKNCMGFKDRTNDDAETIVADLVSGKVPGVLILDPELVGEVAVRVAQQVAPIRKKLKNLPSLDE…	Candidatus Sulfotelmatobacter sp.	HLN45211.1	codh	2771375	FALSE	Candidatus Sulfotelmatobacter sp.
MCX6697199.1 CO dehydrogenase/acetyl-CoA synthase complex subunit alpha [Methanoregula sp.]	MKELQSDIGYIKGLELSIGKFSEEKWTEPQGPTPFPSMTALRDWDKKLLARYQPFYLPFCDLCCLCTYGKCDLTGTKQGACGIHMAAQQSRMVLLLTCIGAATHISHARELVTHTIQKYGADHPLNPGGFAVEVEAPVIRLVCGIKPEKLGDLEGVLEYLESQITCLLSAAHTGQEGDNLDFESKVLHAGMIDQVGLEVADIAQISAFGYPKADPDVPLVDLGMGTVDTKKPVILIIGHNVPPAINIVDYLSDNRLSDQVEVTGICCTAIDITRYNPKAKIVGPMSWQLRYIRSGIPDVIVVDEQCIRTDALTEAGNIHAPFIATSEKNCMGLPDRTHAPVDEIVADLVSGKIPGVLILDPGKVGEIAVRVARSVAPVRKKGGVLLGAKEITEIAKTCT…	Methanoregula sp.	MCX6697199.1	codh	2052170	FALSE	Methanoregula sp.
MDI6886103.1 CO dehydrogenase/acetyl-CoA synthase complex subunit alpha [archaeon]	MDAIKKGTIFTISDLENVRISIGEIVEELEAKEWEPMGPHPMPGIATLRNWDLKLLNRYKPFYAPLCDMCCLCTYGKCDLTCGKKGACGIKIDAQQARIVLIACCIGTAAHAGHARHLVDHLIGKYGRDCPIDLGPSIDIEAPIIRTVTGIRPRKLGDLEDALNYVERELMNCLSAAHTGQEGAFIDFESKNLHVSMVDNLAKEIADIAQIVGYDFPKGDPEAPLVEIGLGVVDRSKPVILCIGHNVMPGAEVVNYLSARGIEGEVEVCGMCCTAIDITRYEPRAKIVGHIAQQLYAVRSGIADVIVVDEQCVRTDIVEEAMKVKTRVIASNDKICYGLPDRIDDPTEEIIDDLVNGAPGALILDAEKVGEVAVEVALRMAPKRAQLKALPDRQELKRL…	archaeon	MDI6886103.1	codh	1906665	FALSE	archaeon
RLI34730.1 MAG: CO dehydrogenase/acetyl-CoA synthase complex subunit epsilon [Candidatus Bathyarchaeota archaeon]	MGLKEALEVKKGPSKFTIKELKTDTVYARDLEVLIGRLALEEEWEPQGPTPFPGLKDLRAWDHLLLSRYKPFYAPFCDLCCLCTYGKCDLSGGKRGACGIDIKTQQARIVLLACCIGASTHTAHARHMLEHLLLKYGEDYPIDLGPEIECEMPHVRLVCGIKPKTLGDLSYILNYCEEQIIQALAAVHTGQEGSYLDFESKALHMGMIDHVAMEVADVEQIITFGFPKGDPNAPLTEIGAGCVDVTKPLTLSIGHNVAPSIEIIDYMRKKGLGEPGQMIEVAGLCCTAHDFTRYTNQAKIIGPMSYELRFIRSGIADCIVVDEQCIRTDVVEEAWRVQTPVIAANERVCHGLPDLTELPAEVIVNRLVNREIKGAAIFDPEKVGEVAVLTALRMQPLRK…	Candidatus Bathyarchaeota archaeon	RLI34730.1	codh	2026714	FALSE	Candidatus Bathyarchaeota archaeon
MDO8870983.1 CO dehydrogenase/acetyl-CoA synthase complex subunit alpha [Methanobacteriaceae archaeon]	MAPKSTKPKDFKEDFWKSKDIKISIGDIVQDEVSGESGEPVEMGPTPKPHVTDLREWDMKLMERYEPFYAPFCDMCCLCTYGKCDLLGKKGACGIDAEAQQARMVLLACLIGTAAHAGHARHLVDYLIEKFGADYPIDLGMNIDIEAPIIRTVVGMRPKTLNDLKEVLNYAEEQMSHLLSACHTGQEGNNLDFESKSLHAGLMDDLTREVGDLAQIVALNMPKGDGDAPLVEMGFGTIDSQKPVILCIGHNVAPGAGIMDYLEDSGLEEHLEVCGICCAAIDITRYNTNAKVVGPLSKQLRFIRSGVADVVVVDEQCVRTDVLEEALKNNSVVIATTDKMCLGLPDMTDEDSDKIVSDLLNRNVKGALILDPEKVGEVSVKAAMKLAPERSTQKKLPDR…	Methanobacteriaceae archaeon	MDO8870983.1	codh	2099680	FALSE	Methanobacteriaceae archaeon
MEM2902121.1 CO dehydrogenase/acetyl-CoA synthase complex subunit alpha [Candidatus Bathyarchaeia archaeon]	MVSKHVKVKVDELKAGSAVLKNLEISLGRILEEYWEEPVGPTPQPEMTDLREWDKKLLEKYRPLYMPFCDVCCLCTMGKCDLTKNKRGACGLDMSAQQSRIVLLACCIGAATHTAHARHLLEHLLDRYGRRHVLDVGGVNIEVEAPITRLVYGIRPRTLGDLEDVLDYVEKEITALISATHTGQEGNNMDFESKVFHAGMIDHLAMEVADIAQISAFNFPKADPEPRFAELGFGSVDASKPVILVIGHNVPPAIEITRYLKENGLEGKVELCGLCCTAHDASRHTHNAKIVGPLSWQLRFIRSGVPDVIVVDEQCIRADTLIEAGKVKTPVIATNGKNCQGLPDRTMDDPEEVARTLIEGGVGALILDPVKVGEVAVKTALGLAPRRERFKVMPDVEEV…	Candidatus Bathyarchaeia archaeon	MEM2902121.1	codh	3045160	FALSE	Candidatus Bathyarchaeia archaeon
MCL2157208.1 CO dehydrogenase/acetyl-CoA synthase complex subunit alpha [Methanobrevibacter sp.]	MTLTPNPVKPKDLKDDFWKSKDIEISFGEIVFDDEDDNFEEIKMGPTPKPSVTDLRSWDMKLLERYAPFYAPFCDMCCLCTFGKCDLTGKKGACGISIEAQQGRFALLTCCIGAAAHSGHARHLLEYLIHKVGPNHPIDFGNNIDIEAPIIRTLIGKRPKTLGDLREAMSYMEEQNLHLLSACHTGQEGNHLDFESKALHAGLMDNIGKEIGDIAQIAALDLPKGDADVPLVELGVGVIDRDKPVILCIGHNVAPGSGIVDYLEDNGMEEDIELCGICCASLDITRYTNRAKVVGPISKQLKFLRAGVADVIVVDEQCVRTDVLEEAKKTDTAVIATTDKLCYGLPDRTNDPSDDIVADILSKKIDGALILSPEKVGEVASKLAIPLSKRRADLKILPN…	Methanobrevibacter sp.	MCL2157208.1	codh	66852	FALSE	Methanobrevibacter sp.
MBU7010974.1 CO dehydrogenase/acetyl-CoA synthase complex subunit epsilon [Theionarchaea archaeon]	MKQASLKAEEIHTDVTTIKGLEVSIGKILGEEWEEKMGPTPMPSPTDLRDWDFKLLNRYKPFYGPFCDYCCLCTYGKCDLSDHKKGACGLDIETQQGRIILLACLIGATAHGAHGRHLVDHALETAGDIPIDMGDGVQVEAPVTRLVTGIRPTKMSDFIDVLNYGEEQITHLLSATHTGQEGNVIDFESKALHASMIDQMFMEVADIAQICHYNLPKGEPDAPLVEIGLGVIDRTKPVILCFGHNTVPSAAIMDYMNIKGLYDDVEIAGLCCTAIDMTRYENRAKIAGHISHQIKYLKTGVADVITVDEQCIRTDTLQLAGETGTIVLATTDKICYGLPDRTHKDPQETIDLLVEGKLPGALILEPEVLGEIAVEVAMRIHPKRKMKKFNVKKAASECI…	Theionarchaea archaeon	MBU7010974.1	codh	2747605	FALSE	Theionarchaea archaeon
MCW4044638.1 CO dehydrogenase/acetyl-CoA synthase complex subunit alpha [Candidatus Bathyarchaeota archaeon]	MKIGEMKTSTGLVKNLELSIGKIVDDSWTEPMGPTPMPSISTLRDWDMKLLNKYKPFYMPDCDLCCLCTFGKCDLTAGKRGACGLDIAAQSSRIVLIAASIGAATHTAHARHMVDHLIEKYGRNFPLDVGGLNIKVEAPVTRLVTGIRPENLGDLDEVLEYCETQITHCLSAAHTGQEGSNLDFESKAFHAGRIDQVGMEVADIAQVSALDFPKADPEAPLIEMGIGTVDTSKPVIMCIGHNVVPSVGIIDYMKESKLDGKMEVVGLCCTAFDNTRYYDRAKIVGPISWQLRFVRGGFADVVVLDEQCIRTDIFNEAERVRAPVIAASEKNCMGFKNRTNDPADEIVADLVSGKATGVLILDPEKVGEVAVKVAKQIAPIRKKYRVLPTIEEIIALAKT…	Candidatus Bathyarchaeota archaeon	MCW4044638.1	codh	2026714	FALSE	Candidatus Bathyarchaeota archaeon
WP_129596265.1 CO dehydrogenase/acetyl-CoA synthase complex subunit alpha [Methanohalophilus profundi]	MSELKTGTFSVSDLENVQINIGSIVGAIEKTAAEEGEVGPTVKPNISGLRDWDYKLLERYNPVYTPMCDQCCYCTFGACDLTGNKEGACGINMEGHNAREFMLRVITGASAHSGHGRHLLHHLIDKYGADYPLKVGQTNIIAPNVQIVTGKKPETLGDLEDALDYVEEQLVQLLACVHVGQEGEAIDFESKAMHGGMLDHVGMEISDIAQIACLEMPKADENAPLSEIGMGTIDSEKPVLLVIGHNVAGVTNIIDYMEDHDLTENMELCGLCCTALDMTRYRTEGGDVPKAKVVGTLAKELKMIRSGVPDVIVVDEQCVRADVLREAKELMMPVITTNEKIMYGLPNRSDDDVEDIIDDLKSGRDDGALILDFEKLGEVAPRLTQEMSKIRKEKGVVSL…	Methanohalophilus profundi	WP_129596265.1	codh	2138083	TRUE	Methanohalophilus profundi
MDK2825857.1 anaerobic carbon-monoxide dehydrogenase, complex subunit alpha [Methanolobus sp.]	MSDLETGRFSIDDLENVQITIGKIVGAIEKKAKEEGVEVGPTPKPGISGLRDWDYTLLSRYQPVYTPVCDQCCYCTFGKCDLSDNKEGACGINMEAHQARETLLRVITGAAAHAGHGRHILHHLIHLYGEDKPIEVGPSNLIAPNTQAVTGIKPETLGDLEEVMDYVEEQLTQLLATIHAGQEGAAIDFESKILHGGMLDHVGMEVSDLAQISCLGMPKSDPEAPLVEIGMGCIDSSKPVLVVIGHNVAGVTNIMDYIHDHGLEDKMELAGLCCTAIDMTRYQTDQGQKPQAKVIGTLAKELKMIRSGVPDVIVVDEQCVRADVLDEAKKLSIPVITTNEKIMYGLRNRSKDSAADIIEDLSTFKEPGALILDFDVLGEVAPELAIKMSKIREEMGIKA…	Methanolobus sp.	MDK2825857.1	codh	1874737	FALSE	Methanolobus sp.
WP_292352785.1 CO dehydrogenase/acetyl-CoA synthase complex subunit alpha [Methanomethylovorans sp. PtaU1.Bin093]	MTKISTGKFSLEDLENVQITINNIVGAIETKAEEEGIETGPTPKPGVSGLRDWDYKLLSRYQPVYTPVCDQCCYCTYGKCDLGGNKEGACGIDLATHQSREFLLRVITGAAAHSAHGRHLLHHLIGVHGRDHPIDMGPSNLFAPNTQLVTGIMPKTLGDLEEVVAYVEEQLMQLLSTIHAGQEGSALDFESKALHGGMLDHVGMEVSDIAQVSCLGMPKSDPDVSLAEIGMGCIDSTKPVLLVIGHNVAGVTYIMDYMEEHSLNDKIELAGLCCTAIDMTRYKTEDRSQPRTKVIGSMAKELKMIRSAAPDVIVVDEQCVRPDVLDEAKKLFIPVITTNEKIMYGLPNRSNDTADQIIDDLSSGKEPGALILNFDLLGEVAPRLAMKMAPIRDAKGIKS…	Methanomethylovorans sp. PtaU1.Bin093	WP_292352785.1	codh	1811679	FALSE	Methanomethylovorans sp. PtaU1.Bin093
WP_346865604.1 CO dehydrogenase/acetyl-CoA synthase complex subunit alpha [Methanocalculus sp. MSAO_Arc2]	MGTKEINISIKELETEIGQIKDLSFSVGRLAQETWDEPQGPTPFPSLTALRNWDMTLLKRYRPFYLPFCDLCCLCTFGKCDLTGDKKGACGITMPAQQSRIVLLAACIGAATHTSHARELVTHLIAECGEEEPLDPGGHNIQVEAPITRLVCGMKPETLGDLEQVLDYAEQQITTLLSCTHTGQEGSPLDLESKVLHTGMIDHLSMEVADIAQVSAYQLPKADPETALIDIGFGTVDTTKPVILVVGHNVPPSVGIMDYMQDNELAGDIEVTGICCTGLDMSRYSSKAKIIGPISWQIRYIRSGIPDIIVVDEQCIRTDVLDEARELKIPVIATSEKNCLGLQNRTEDPALEIIDDFISGSIDGALILDPEKVGEVAVRIAMQLAPKRKKKKMMNVLSP…	Methanocalculus sp. MSAO_Arc2	WP_346865604.1	codh	2293855	FALSE	Methanocalculus sp. MSAO_Arc2
WML66623.1 MAG: Acetyl-CoA decarbonylase/synthase complex subunit alpha [Methanoregula sp. SKADARSKE-2]	MGRKGVNIKIGELLSDLAHFRDLSITVGSVNADTWAEPMGPTPFPSLTSFRNWDRVLLNRYKPFYLPFCDLCCLCTYGKCDLTGNKRGACGISMAAQQSRTVLITACIGAATHCSHARELLTHLLETFGRDLPIDLGGTNIEVEAPLIRLVCGIKPEVLGDLEQVLDYCENQVTQLLAVTHTGQEGDALDFESKVLHAGTIDLVGMEVADIAQVSALGFPKADADSPLADLGMGTVDTTRPVILVIGHNVPPSAAIIDYLRAEDLLTGVEVTGICCTAIDMTRYSAKAKIIGPISWQLRYIRSGVPDVIVIDEQCIRADTILEAKAIHAPLIATSEKNCLGLPDRTLDSPDAIVDDFVSGKETGALILDPDKVGEVAARTAIAVSKTRKRSGTLPTREE…	Methanoregula sp. SKADARSKE-2	WML66623.1	codh	3029836	FALSE	Methanoregula sp. SKADARSKE-2
MEM1525865.1 CO dehydrogenase/acetyl-CoA synthase complex subunit alpha [Ignisphaera sp.]	MSIPYRNMRLRIEELKSAIGEVKGLDISIGYLIEEWEEPPGPTPFPSIATLRHWDHILLKRYKPLYLPYCDLCCLCTYGKCDLSRGKRGSCGINLSEQQSRLVTLVCAIGASTHASHARELLEKLKKKVGEETPIDLGGEVFVEMPITRLVTGVKPKTIKDLEVVLDYVERQIVQTLASVHTGQEGDWIDYESKVFHLGMLDHVALEVADVVQVVSLGMPKADPNAPLVDIGIGTVDSSKPVILVIGHNVLPSAAIVDYLEALGIRDKVEVCGLCCTAHDITRYEKKRAKIVGPISWQLRFIRTGIPDVVVIDEQCIYTNMLEEIQKIGAVLITTTDKAMRGLPDKTYADPDAVVEELVNGRIPGVLILDEEKAAQVAVKVALKIAPLRVKYRWSLLRD…	Ignisphaera sp.	MEM1525865.1	codh	2268142	FALSE	Ignisphaera sp.
MBD3172619.1 CO dehydrogenase/acetyl-CoA synthase complex subunit epsilon [Candidatus Bathyarchaeota archaeon]	MSKKDVNIKIDELSSALGTFKGLQINIGRLIDEEWDEPMGPTPFPSVGTLRDWDHKLLEKYKPFYMPFCDLCCLCTFGKCDLTGDKKGACGLTMAGQQSRIVLLACCIGASTHCAHARHMLTHLLEEYGGDHPIEVASNTNVNAPHIRLVCGFRPKTIGDLEEALDYIETQLVQLTAAAHTGQEGNPLDFESKAFHAGMLDHVAMEVADIAQITTLGMPKGVSEAPLTTLGFGSLDTSKAMIMCIGHNVLPSVDIIDYLMEHELFDQVEIGGLCCTAHDNSRYNNRAKIMGPISWQIRYVRSGIPDVIVIDEQCIRTDILDEAEKIGAPVIATSEKSMMGLPDRTNDNPDSIVADLVSGRQKGVLILNPEKVGEVVVKTVLAISPQRGEYKNPSIKGLL…	Candidatus Bathyarchaeota archaeon	MBD3172619.1	codh	2026714	FALSE	Candidatus Bathyarchaeota archaeon
SCG86370.1 Acetyl-CoA decarbonylase/synthase complex subunit alpha [Methanobacterium congolense]	MINVAPKPKEFNGNFWKTKDFKVSIGEIVEKKRSEEVPMGPTPKPSVTDLRSWDMKLLNRYEPFYAPFCDMCCLCTYGKCDLLGKQGACGIDAKAQQGRMVLIASCIGTAAHGGHARHLLEYLIEKKGEDFPVDLGGSIDVEAPIMRTVIGKKPETLADLREAIEYVEEQTLQLLSATHTGQEGNYMDFESKVLHAGLMDHVGMEVGDIAQIVALNLPKGSEDTELVELGLGTIDQEKPVILCIGHNVAPGAGIIDYMEDQGLEDDLEVCGICCAAIDITRYNNQAKVVGPISKQLKFVRSGVADVVVVDEQCVRTDVLQEARKNKAVVIATTDKICIGLPDKTKEDPDKIVSELLNDEIEGALILDPAKVGEVAVKAAKKLSGERENLKMLPDMDEVV…	Methanobacterium congolense	SCG86370.1	codh	118062	TRUE	Methanobacterium congolense
HID18836.1 CO dehydrogenase/acetyl-CoA synthase complex subunit epsilon [Candidatus Bathyarchaeota archaeon]	MLGVESEPGKIQIKELSTNLLSIKGLEITFGRLALEEEFEPLGPTPSPQLSTLRAWDRLLLSRYKPFYAPFCDLCCLCTYGKCDLTKGRRGSCGIDIRAQQARIVLIACCIGAATHTAHAKHMIEHLIRKFGEDYPINLGSEIELEAPHARLIMGIRPKTIGDLKYITEYCSNQITHALAAIHTGQEGDAVDFESKSLHVSMIDHLAMEAADIAQIVTFNFPKGDPDAPLVDLGLSVVDPAKPLALCIGHNVSSGIELIDFMEKEKLGPPGQVLEVAGLCCTAHDITRYSDQAKVIGPISSQIRYIRAGFADCIMVDEQCIHTDVVYEASQVNTPVVASSDKACYGLPDFTEQPLEAIVEALVSKKYPGVLILDPAKAGAVTVLTALRMNSIRKKFKII…	Candidatus Bathyarchaeota archaeon	HID18836.1	codh	2026714	FALSE	Candidatus Bathyarchaeota archaeon
WP_023843993.1 CO dehydrogenase/acetyl-CoA synthase complex subunit alpha [Methanolobus tindarius]	MSDLEAGQFSIDDLENVQITIGKIVGAIEKKAKEEGVEVGPTPKPGISGLRDWDYTLLSRYQPVYTPVCDQCCYCTFGKCDLSNNKEGACGINMEAHQARETLLRVITGAAAHAGHGRHILHHLIHLYGEDKPIEVGPSNLIAPNTQAVTGIKPETLGDLEEVMDYVEEQLTQLLATIHAGQEGAAIDFESKILHGGMLDHVGMEVSDLAQISCLGMPKSDPEAPLVEIGMGCIDSSKPVLVVIGHNVAGVTNIMDYIHDHGLEDKMELAGLCCTAIDMTRYQTDQGQKPQAKVIGTLAKELKMIRSGVPDVIVVDEQCVRADVLDEAKKLSIPVITTNEKIMYGLRNRSNDSAANIIEDLSTFKEPGALILDFDVLGEVAPELAIKMSKIREEMGIKA…	Methanolobus tindarius	WP_023843993.1	codh	2221	TRUE	Methanolobus tindarius
KON32187.1 MAG: acetyl-CoA decarbonylase/synthase complex subunit alpha [miscellaneous Crenarchaeota group-1 archaeon SG8-32-3]	MKTSTGLVKNLDISIGKLVDDSWEEPMGPTPMPSLTTLRNWDLTLLNKYKPFYLPDCDLCCLCTYGKCDLTAGKRGACGLNIADQSSRIVLIACCIGAATHNGHARHVVDHLIEKYGRRYPLDVGGLNVKVEAPVTRLVTGIRPQTLGDLDEVLTYCESQITHLLSVAHTGQEANNIDFESKAFHAGRVDQVGMEVADIAQISVFDFPKADPEAPLIKMGIGTVDQTKPVIMCIGHNVVPSVGIIDYMKEQKLDDKMEVVGLCCTAIDNTRYFDRAKIVGPISWELRFIRGGFADVVVLDEQCVRTDCSLEAERVKAPVIAASEKNCIGYKDRTNDPADEIVADLVSGKVPGVLILDPEKVGEVAVKVAQKVAPMRKKMKSLPTLEEIRELAKKCRHCN…	miscellaneous Crenarchaeota group-1 archaeon SG8-32-3	KON32187.1	codh	1685125	FALSE	miscellaneous Crenarchaeota group-1 archaeon SG8-32-3
MEM2081359.1 CO dehydrogenase/acetyl-CoA synthase complex subunit alpha [Candidatus Bathyarchaeia archaeon]	MKIGEMKTATGLVKNLEVSIGKIVDDSWEEPMGPTPMPSISTLRDWDMKLLSKYKPFYMPDCDLCCLCTFGKCDLTAGKRGACGLDIAAQSSRIVLIACSIGAATHTAHARHMVDHLIEKYGRNYPLDVGGLNVKVEAPVTRLVTGIRPKTLGDLAEVLDYCETQITHCLSAAHTGQEGNNLDFESKAFHAGRIDQVGMEVADIAQISALDFPKADPEAPLIQMGIGTVDTSKPVIMCIGHNVVPSVGIIDYMKENKLDGKIEVVGLCCTAFDNTRYYDRAKIVGPISWQLRFVRGGFADVVVLDEQCIRTDIFSEAERVKAPVIAASEKNCMGFKNRTNDPADEIVADLVSGKVPGVLILDPEKVGEVAVKVATKIAPIRRKYRVLPEIDEIKALAKT…	Candidatus Bathyarchaeia archaeon	MEM2081359.1	codh	3045160	FALSE	Candidatus Bathyarchaeia archaeon
WP_229234019.1 CO dehydrogenase/acetyl-CoA synthase complex subunit alpha [Candidatus Methanoliparum sp. LAM-1]	MVKLKPGIFDIEDLENVKIEIKEIMGEKMPEEEWAPMGPTPKPKIPDLRYWDRILLKRYPPFYAPQCDTCILCTMGKCDLTGNKRGACGISLEAMQGRIVLLACLAGCSAHAAHGRHMLHDIEHMKGELDKIPIDFGTEINVEAPLTRLITGIKPKTVADLKEVFSYIEENIVQLGDALHTGQEGSALDFESKAYQMGMLDSLGKEAADIAQIAAFNFPIGPDRPLLDVGMGTLDTNKAVILVIGHNAPPATNICDYIQDHNLEDEVDIGGVCCTALDSSRYSTIVKLASSLGRQLRVIRAGLVDCIVVDEQCIRADIIEQAQKVGTPVIFANDKKMHNLEIRDGDDPDEIVKDLVSGNVPGVVLLDPLNVGEVAVKVAQQIKPIRRKKGWILSDEEFK…	Candidatus Methanoliparum sp. LAM-1	WP_229234019.1	codh	2874846	FALSE	Candidatus Methanoliparum sp. LAM-1
MCW4028022.1 CO dehydrogenase/acetyl-CoA synthase complex subunit alpha [Candidatus Bathyarchaeota archaeon]	MKTNVGQIKNLELSIGKVINDNYAEPMGPTPMPSVTALRDWDMKLLTKYKPFYMPDCDSCCLCTFGKCDLTAGKRGACGLDIAAQSSRIVMIACAIGSACHSAHSRHLVHHLIEKYGRRYPLDVGGLNVKVEAPVTRLVTGIKPETLGDLDDALAYVEEQITQILATAHTGQEACNLDFESKAFHVGMCDHVGMEIGDIAQISALGYPKADPEAPLVKLGIGSVDRTKPVVMCIGHNVVPSVSIIDYAKEKKVDDKIEVVGLCCTAHDMTRYYTRARIVGPISWELRFIRAGLADVVVLDEQCIRTDVADEAAKVGAPVIAASEKNCVGFKNRTDDSVDAIVEDLVSGKVNGVLVLDPEKVGEIAVRVAQTVAPVRKRKSVLPSAEEVVAIAKTCTQCK…	Candidatus Bathyarchaeota archaeon	MCW4028022.1	codh	2026714	FALSE	Candidatus Bathyarchaeota archaeon
HIJ09061.1 CO dehydrogenase/acetyl-CoA synthase complex subunit epsilon [Candidatus Bathyarchaeota archaeon]	MKTSTGLVKNLEVSIGSLVNDTKYPEPMGPTPMPSMTALRDWDMKLLNKYKPFYMPDCDLCCLCTFGKCDLTAGKRGACGLDIATQSSRIVLLACSIGAACHTAHSRHLVHHLIEKYGRNYPLDIGGLNIKVEAPVTRLVTGIKPETLGDLDEVLTYAEEQITQCLATGHTGQEGSNLDFESKAMHVGMVDHVGMEVGDIAQISALGYPKADPEAPLVKLGIGSVDRTKPVVMCIGHNVVPSVGIIDYAKENKVDDQIEVVGLCCTAHDMTRYYNRARVVGPISWELRFIRAGLADVVVLDEQCIRTDVYDEAGKVGAPVIAASEKNCMGFKNRTNDPADEIVADLVSGKVKGVLILDPEKVGEVAVRVAQKVAPIRNRKQNLPTLEEITQIAKSCTQC…	Candidatus Bathyarchaeota archaeon	HIJ09061.1	codh	2026714	FALSE	Candidatus Bathyarchaeota archaeon
MCX6690296.1 CO dehydrogenase/acetyl-CoA synthase complex subunit alpha [Methanoregula sp.]	MVELRRDSVNVKIKELNSDIAHFRDLSITIGAITKETWVEPMGPTPYPSLTTLRSWDLKLLERYKPFYLPFCDLCCMCTYGKCDLTGNKLGACGISMAAQQSRTVLLAACIGASTHTAHARDLLTHLIERYGEDHPINVGELNVDIEAPLTRLVCGIKPVNLGDFEEVLDYCEKQLTQLLSVTHTGQEGNNLDFESKVFHAGMIDHVGMEVADIAQISALGFPKSDPEASLADLGLGTVDIKKPVILVIGHNVPPATEIIDYLKTRDLMSEAEVTGICCTALDMTRYSAKAKIIGPISWQLRYVRSGVPDVIVIDEQCIRADILQEAQHIHAPLIATSGKNCCGLPDRTHDVPDEIVADFVSGKITGALILDPVKVGEVAVRTALAIAPKREKHKLLPT…	Methanoregula sp.	MCX6690296.1	codh	2052170	FALSE	Methanoregula sp.
MEN6592654.1 CO dehydrogenase/acetyl-CoA synthase complex subunit alpha [Methanobacterium sp.]	MILENKSKAKELKDDFWKSKKITVTTGKITDETQENSTESMGPTLKPSVTDLREWDMKLLERYTPFYAPFCDMCCLCTYGKCDLTGGKKGACGIDIEAQQARFVLLACCIGSAAHSGHARHLLEYLIEQKGEDFPIDMGTNIDIEAPIMSVVMGKRPKTLGDLKDALDYLEEQMVHLLSACHTGQEGKSIDFESKALHAGLMDNLGKEIGDLAQIAALNMPKGGDAPLVELGMGTIDKEKPVVLCIGHNVAPGAGIVDYLEDQELEDDVEVCGICCAALDITRYNPGAKVVGPISKQLKFIRSGVADVVVVDEQCVRTDVLEEARKNKACVIATTDKICLGLPDLTDEDADKIVKQLVNDEIEGALILDPDKVGEVATRVALKISKDREALKKLPDLQE…	Methanobacterium sp.	MEN6592654.1	codh	2164	FALSE	Methanobacterium sp.
MBS7280884.1 CO dehydrogenase/acetyl-CoA synthase complex subunit epsilon [Candidatus Jordarchaeia archaeon]	MAKTSGYLKADELKTPLASFKNLEVQIGKVIVEEEEWEPMGPTPKPTLAQLRSWTVDRLLKRYRPFYAPFCDRCCLCTYGHCDLTAGKRGACGITIEDTQGRIVLLACTIGASAHAGHARHMLHDLIKRVGPDYPINLGNDVAVEAPIIRNVLGIRPQKLGDLEEVLDYVENQIVQGVAACHTGQEGSYIDFEAKALHIGLMDFVGMETADLIQITALNFPKGEGNTPLVEIGLGCVDPEKPMILVIGHNVIPSVGVIDYLREHNLEENLELAGICCTALDLTRYNPGYKIIGSIARQLTFVRSGIPDVVMVDEQCIRTDIIEEAAKVKAAFIATNEKNCLGLKDRTFDPVQEIVEDLVKYAMAGEANGALILDGEKAGEVAVRTAMKLAPLRKKFKNV…	Candidatus Jordarchaeia archaeon	MBS7280884.1	codh	3067279	FALSE	Candidatus Jordarchaeia archaeon
WP_372961473.1 CO dehydrogenase/acetyl-CoA synthase complex subunit alpha [Methanoregula sp.]	MSKNGVNIRIQDLKTDGAHLRDLNITIGSVLRDTWEEKQGPTPFPSLTTLRSWDKRLLNRYKPFYMPFCDLCCLCTYGKCDLTGKKRGACGISMPAQQSRTVLISACIGAATHTSHSRELLTYLTEKFGRDHPINFGDVGIEVEAPITRLVCGIKPTNLGDLESVLDYCESQITQLLAVTHTGQEGNNLDFESKIFHAGMIDHVGMEVADIAQISSLNFPRADPEAALVDLGLGTVDLEKPVILVIGHNVPPAASIIDYLRDNGLVSAIEVTGICCTAIDMTRYSSKAKIIGPISWQLRYIRSGVPDVIVIDEQCVRTDTLEEAALIHTPLIATSEKNCLGLVDRTEDSVEDIVEGFVSGTVTGALILDPEKVGAVAVRTAQALSPKRKKKGTIPSKEQ…	Methanoregula sp.	WP_372961473.1	codh	2052170	FALSE	Methanoregula sp.
MDI6719753.1 CO dehydrogenase/acetyl-CoA synthase complex subunit alpha [Methanomicrobiales archaeon]	MSSKDINIRIGELETGIGHIRDLQVRIGRVLDEKWAEPAGPTPFPSLTALRNWDRTLLNRYRPFYLPFCDLCCLCTYGKCDLTGSKRGACGISMAAQQSRIVLLAACIGAATHISHARELVAHLIQEFGRERKLDAGSSVEVEAPVIRLVCGIRPRTLADLEPVLDYAEQQVTALLSATHTGQEGDPIDLESKVLHAGMVDQVGMEVADIAQISAYNFPKAEPATALVDLGMAAVDTAKPVILVIGHNVPPAAGILDYLQDRGLAGGVEVTGICCSAIDASRYSPEAKIVGPISWQMRYVRSGIPDVVVVDEQCIRTDILEAAKAHGMPLIATSEKVCLGLPDRTADAADAIVADLTGGRSPGAFILDPEKVGEVAVKTALAVAPARRAARNAPYRVDP…	Methanomicrobiales archaeon	MDI6719753.1	codh	2184052	FALSE	Methanomicrobiales archaeon
WP_321498603.1 CO dehydrogenase/acetyl-CoA synthase complex subunit alpha [uncultured Methanolobus sp.]	MSDLEAGHFSIDELENVQITIGKIVGAIEKKAKEEGVEVGPTPKPGISGLRDWDYTLLARYQPVYTPVCDQCCYCTFGKCDLSDNKEGACGINMEAHQARETLLRVITGAAAHAGHGRHILHHLIHLYGEDKPIEVGPSNLIAPNTQAVTGIKPETLGDLEEVMDYVEEQLTQLLATIHAGQEGAAIDFESKILHGGMLDHVGMEVSDLAQISCLGMPKSDPEAPLVEIGMGCIDSSKPVLVVIGHNVAGVTNIMDYIHDHGLEDKMELAGLCCTAIDMTRYQTDQGQKPQAKVIGTLAKELKMIRSGVPDVIVVDEQCVRADVLDEAKKLSIPVITTNEKIMYGLRNRSKDSPADIIEDLSTFKEPGALILDFDVLGEVAPELAIKMSKIRDEMGVKA…	uncultured Methanolobus sp.	WP_321498603.1	codh	218300	FALSE	uncultured Methanolobus sp.
WP_233085226.1 CO dehydrogenase/acetyl-CoA synthase complex subunit alpha [Methanococcoides orientis]	MSELTTGSFSIDDLENVQITINNIVGAIEKEAESIDAEMGPTVKPGVSSLRDWDHNILDRYNAVYTPMCDQCCYCTFGPCDLSGNKEGACGIDLAGHNAREFMLRVITGAAAHSGHGRHLLHHLIDLHGKDFPLDVGATNIIAPNVQLVTGVQPKTLGDLDSVLSYVEEQLTQLLAAVHMGQEGAAIDFESKALHGGMLDHVGMEISDIAQISCLDFPKADEEPPLSDIGMGCLDSSKPTLIVIGHNVAAITDIIDYMDEKDLNDKMEIGGLCCTALDMTRYKAGDGTPPTAKIVGTLAKELKTIRSGIPDVIVVDEQCIRADVLEEASKLMIPVITTNDKVMYGLKDRSDDDIEDILEDLTTGKEKGALMFDYEKLGELAPRLTMMMSEIREQKGIKA…	Methanococcoides orientis	WP_233085226.1	codh	2822137	TRUE	Methanococcoides orientis
MCE7699367.1 CO dehydrogenase/acetyl-CoA synthase complex subunit alpha [Methanobacterium paludis]	MAPKTKDFKGNFWKTKDFKVSIGDIIEIDGSKGISAEVPMGPTPKPNVTDLRSWDMKLLERYEPFYAPFCDMCCLCTFGKCDLLGKKGACGIDAKAQQGRMVLIASCIGTAAHGGHSRHLLEYLIDKKGEDFPIDMGGSIDIEAPIMRTVIGKKPETLGDLRETMNYVEEQSLQLLSAAHTGQEGNYMDFESKVLHAGLMDHVAMEVGDVAQIAAMGLPKGSEDAPLVELGLGTIDSKKPVVLCIGHNIAPGAGIIDYMEDQGLEDDIEVCGICCAAIDITRYSNRAKVVGPISKQLKFVRSGVADVIVVDEQCVRTDVLEEAKKNKAVVIATTDKICLGLPDKTKEDADKIVSQLVNNDIEGALILDPDKVGEVAVKVARKISGERKNLKMLPDLEEI…	Methanobacterium paludis	MCE7699367.1	codh	868131	TRUE	Methanobacterium paludis
MEZ5333929.1 CO dehydrogenase/acetyl-CoA synthase complex subunit alpha [Methanolobus sp.]	MSDLEAGQFSIDDLENVQITIGKIVGAIEKKAKEEGVEVGPTPKPGISGLRDWDYTLLARYQPVYTPVCDQCCYCTFGKCDLSGNKEGACGINMEAHQARETLLRVITGAAAHAGHGRHILHHLIHLYGEDKPIEVGPSNLIAPNTQAVTGIKPETLGDLEEVMDYVEEQLTQLLATIHAGQEGAAIDFESKILHGGMLDHVGMEVSDLAQISCLGMPKSDPEAPLVEIGMGCIDSNKPVLVVIGHNVAGVTNIMDYIHDHGLEDKMELAGLCCTAIDMTRYQMDQGGKPQAKVIGTLAKELKMIRSGVPDVIVVDEQCVRADVLDEAKKLSIPVITTNEKIMYGLRNRSNDSPADIIEDLSTFKEPGALILDFDVLGQVAPELAIKMSKIRDEMGIKA…	Methanolobus sp.	MEZ5333929.1	codh	1874737	FALSE	Methanolobus sp.
MEM4311529.1 CO dehydrogenase/acetyl-CoA synthase complex subunit alpha [Nitrososphaerales archaeon]	MANLKIRIDELHTDKIIAKGFEFRVGRLIEEWEEEPGPTQMPNIASLRDWDRKLLSKYKPFYLPFCELCCLCTMGKCDLSQGKRGACGIDMAAQQSRIVLISCTLGAATHTAHARHLLDELIAKYGPDHPIDVGGASVYVEAPNIRLVTGIKPKTLSDLEDALEYCEKELIHLLAACHTGQEGDNIDFESKVFHAGMIDHVALEICDIAQISAYNFPKADPEAPLADIGISVIDPTKPTILVIGHNVPPSIEIYEYMKKAGLEDSIELCGICCTALDLTRKTSKAKIVGPLSHQLRFIRSGLADVIVVDEQCIRTDVLIEAKRVHAPLISTHYRNFQGLPDRTKDSIDEIVKDLVSAQVPGVALLDSEKVGEVAVKVALSVFKKRQKFKAIPLEPEVIK…	Nitrososphaerales archaeon	MEM4311529.1	codh	2268197	FALSE	Nitrososphaerales archaeon
WP_300327961.1 CO dehydrogenase/acetyl-CoA synthase complex subunit alpha [Methanocalculus sp.]	MVVAMGTKEINISIKEIETEIGNIKDLRFSVGRLAQETWDEPQGPTPFPSMSTLRNWDLTLLNRYKPFYLPFCDLCCLCTYGKCDLTGDKKGACGITMPGQQSRIVLLAACIGAATHTSHARELVTHLIEEFGADTRLDPGGLNIKVEAPITRLVCGMMPETLGDLETVLDYSEQQITSLLACTHTGQEGNPFDLESKVMHTGMIDHLSMEVADIAQISAYDLPKADPNAPLVDIGFGSVDTKKPVILVIGHNVPPSVEIMDYMQDNELTGDIEVTGICCTGIDMTRYSPKAKIIGPISWQIRYIRSGIPDIIVVDEQCIRTDVLDEARALKIPVIATSEKNCLGLTDRTGDPPEEIIGDLVSGTIEGALILNPEKVGVVAVRTAMQIAPKRKKEKKGI…	Methanocalculus sp.	WP_300327961.1	codh	2004547	FALSE	Methanocalculus sp.
WP_269879203.1 CO dehydrogenase/acetyl-CoA synthase complex subunit alpha [Methanothermobacter marburgensis]	MDVAPESKKAKNLKGDFWDLKNIQISIGEIITEEKPQEEEARGPKPRPHVTDLRSWDMKLLERYEPFYAPFCDMCCLCTYGKCDLLGKKGACGIDAATQQARIVLLACLIGTAAHAGHARHLVDHLIEKLGEDYEIDLGMNVDIEAPITRTVMGRRPRTLGDLMEVMDYAEEQMSHLLSACHTGQEGDSRDFESKAFHAGLMDDLTREVADIAQIVALDLPKGDEDAPLVELGFGTIDNTKPVILCIGHNVLPGADIVDYVTERELEDEVEVCGICCAAIDVTRYSEAAKVVGPLSKQLRFIRSGVADVIVVDEQCVRTDVLEEALKNRSAVIATTDKMCLGLPDVTDEDPDKIVNDLINGNIEGALILDPHKVGEVAVKTAIKLAPIRKSLKKLPEVD…	Methanothermobacter marburgensis	WP_269879203.1	codh	145263	TRUE	Methanothermobacter marburgensis
MBE0516150.1 CO dehydrogenase/acetyl-CoA synthase complex subunit epsilon [Methanophagales archaeon]	MDAIKKGTIFTISDLENVRISIGEIVEELEAKEWEPMGPHPMPGIATLRNWDFKLLNRYKPFYAPLCDMCCLCTYGKCDLTCGKKGACGIKIDAQQARIVLIACCIGTAAHAGHARHLVDHLIGKYGRDFPIELGPSIDIEAPIIRTVTGIRPRKLGDLEDALNYVEVELMNCLSAAHTGQEGAFIDFESKNLHVSMVDNLAKEIADIAQIVGYDFPRGDPEAPLVEIGLGVVDRSKPVILCIGHNVMPGAEVVNYLSARGIGGEVEVCGMCCTAIDITRYEPRAKIVGHIAQQLYAVRSGIADVIVVDEQCVRTDIVEEAMKVKTRVIASNDKICYGLPDRTDDPTEEIITDLVNGAPGALILDLEKVGEVAVEVALRMAPKRAQLKALPDRQELKKL…	Methanophagales archaeon	MBE0516150.1	codh	2056316	FALSE	Methanophagales archaeon
MEN6442862.1 CO dehydrogenase/acetyl-CoA synthase complex subunit alpha [Methanoregula sp.]	MTDKGINLRIKELQSDIGFIKDLEISIGNISREDWDEPQGPTPFPTITSLREWDKRLLARYQPFYLPFCDLCCLCTYGKCDLTGTKKGACGIQMPAQQSRIVLLAACIGAATHISHARELVTHTIKEKGREFPLNPGGLAIEVEAPVIRLVCGLKPEKLGDLEPVLEYLESQITVLLSAAHTGQEGNHLDFESKVLHAGMMDQVGMEVADLAQISAFDYPKADPDAHLVDLGMGTVDTTKPVILVIGHNVPPAISIVDYLNSNQLSEKVEVTGICCTSIDITRYTAKAKIIGPMSWQLRYIRSGIPDVIVVDEQCIRTDVLDESELIHAPFIATSEKNCLGLPDRTYDSIDTIVRDLVSGKTRGVLLLNPDMVGEVAVRVAREIAPLRKKQGRLLTPEQ…	Methanoregula sp.	MEN6442862.1	codh	2052170	FALSE	Methanoregula sp.
WP_248612188.1 CO dehydrogenase/acetyl-CoA synthase complex subunit alpha [Methanobacterium alcaliphilum]	MAPKSTKPKDFKDDFWKSKDIKISIGEIVHDELKEGEEPIEMGPTPKPHVTDLRSWDMKLLDRYEPFYAPFCDMCCLCTYGKCDLTEGKKGACGIDIEAQQARFVLLACCIGAAAHSAHARHLLEHLIEKKGEDFPIDMGMNIDIEAPIIRTVVGIVPKKLGDLREAMDYMEEQNLHLLSACHTGQEGSSIDFESKALHAGLMDNLGKEIGDIAQIVALNMPKGDEDAPLVELGIGTIDREKPVVLCIGHNVSSGAGVIDYVEDQGMEDDVEVCGICCAAIDITRYNQHAKVVGPISKQLKFIRSGVADVIVVDEQCIRTDVLEEAKKNKAKVIATTDKMCLGLPDVTNEDADKIVSQLVNDQIEGALILDPDKVGEVATKVAMQISNDRDMLKLLPDM…	Methanobacterium alcaliphilum	WP_248612188.1	codh	392018	TRUE	Methanobacterium alcaliphilum
MCK4497738.1 CO dehydrogenase/acetyl-CoA synthase complex subunit epsilon [Candidatus Bathyarchaeota archaeon]	WDMKLLQKYKPFYLPFCDVCCLCTFGKCDLSEDKRGACGLNMAAQSSRIVLLACCIGAATHVAHARHLVKHLIEKHGRNWPLDVGGLDTEIKAPVTRLVCGVRPKELKDLEEVLDYCEEQVTHCLSATHTGQEGSNLDFESKALHVGMADQVGMEIADLAQISVLGFPKADPEAPLTDIGFGIADVSKPTILVIGHNVPSSVGIIDYMTDKGLLGKVEVVGICCTAHDITRYSSMAKVVGPISWQLRYIRSGLADVIVVDEQCIRADTLPEAQKVKAPVIASSPKNCLGLKNRTKSAAKEVISDLVESKVPGVLILEPEKVGEVAVETALAVTPKRKKMSNIPEVEEVVAAAKECTGCNECMRACPNNQPIPDAVKAAAKGDLNPLAEILEGCIGCARC…	Candidatus Bathyarchaeota archaeon	MCK4497738.1	codh	2026714	FALSE	Candidatus Bathyarchaeota archaeon
WP_209617741.1 CO dehydrogenase/acetyl-CoA synthase complex subunit alpha [Methanolobus bombayensis]	MSDLETGQFSIDDLENVQITIGKIVGAIEKKAKEEGVEVGPTPKPGISGLRDWDYTLLSRYQPVYTPVCDQCCYCTFGKCDLSGNKEGACGINMEAHQARETLLRVITGAAAHAGHGRHILHHLIDLYGEDQPIEVGPSNLIAPNTQAVTGIKPETLGDLEEVMDYVEEQLTQLLATIHAGQEGAAIDFESKILHGGMLDHVGMEVSDLAQISCLGMPKSDPEAPLVEIGMGCIDSSKPVLVVIGHNVAGVTNIMDYIHDHGLEDKMELAGLCCTAIDMTRYQTDQGQKPQAKVIGTLAKELKMIRSGVPDVIVVDEQCVRADVLDEAKKLSIPVITTNEKIMYGLRNRSEDSAADIIEDLSTFKEPGALILDFDVLGEVAPELTLKMSKIREEMGIKA…	Methanolobus bombayensis	WP_209617741.1	codh	38023	TRUE	Methanolobus bombayensis
WP_054300089.1 CO dehydrogenase/acetyl-CoA synthase complex subunit alpha [Methanosarcina flavescens]	MSKLTTGSFSIEDLESVQITINNIVGAAKEVAEKAEEAGPMGPTPFPSIATLRDWSFTLFDRYEPVYTPMCDQCCYCTFGPCNLEGNKRGACGLDMKGQAAREFFLRCLTGCACHSAHGRHLLDHIIDLFGGDMPINMGASNVIAPNIQLVTGRQPKTLDDLKPIMEYVEEELGQLLATVHAGQEAAAIDYDNKAMMAGYLDHVGMEVSDIAQVTALGFPKSDPEAPLVETGMGTIDASKPVIIAIGHNVAGVTYIMDYMEENGLDDKMEIGGLCCTAFDMTRYKREDRKAPYAKIVGTISKELKIVRSGIPDVVVLDEQCVRADLVEEGKKLKIPIIASNEKIMYGLEDRTNDDVDAIVEDLVSGKIPGCVMLDYEKLGELVPKVALKMAPIREAEGL…	Methanosarcina flavescens	WP_054300089.1	codh	1715806	TRUE	Methanosarcina flavescens
WP_237778818.1 CO dehydrogenase/acetyl-CoA synthase complex subunit alpha [Methanothermobacter sp. K4]	MDVAPESKKAKNLKGDFWDLKNIQISIGEIITEEKPQEEDVKGPKPRPHVTDLRSWDMKLLERYEPFYAPFCDMCCLCTYGKCDLLGKRGACGIDAATQQARIVLLACLIGTAAHAGHARHLVDHLIEKLGEDHEIDLGMNVDIEAPITRTVMGRRPRTLGDLREVMDYAEEQTSHLLSACHTGQEGDSRDFESKAFHAGLMDDLVREVADIAQIVALDLPKGDEDAPLVELGFGTIDNTKPVILCIGHNVLPGADIVDYVTGRELEDEIEVCGICCAAIDVTRYSEAAKVVGPLSKQLRFIRSGVADVIVVDEQCVRTDVLEEALKNRSAVIATTDKMCLGLPDVTDEDPDKIVNDLINGNIEGALILDPEKVGEVAVKTAMKLAPLRKSLKKLPEVD…	Methanothermobacter sp. K4	WP_237778818.1	codh	2913262	FALSE	Methanothermobacter sp. K4
PKL64193.1 MAG: CO dehydrogenase/acetyl-CoA synthase complex subunit epsilon [Methanomicrobiales archaeon HGW-Methanomicrobiales-3]	MSRKGVSFRAKEINSDVAQIRDLSISIGAIHEERWDERMGPTPFPSLSTLRSWDHLLLNRYKPFYLPFCDLCCLCTYGKCDLTGTKRGACGITMPAQQSRMVLIAACIGAATHTSHARHLLTHVIEEFGRDCLINVGGTSVEVEAPISRLVCGVKPETLGDLEPVLDYCENQITQLLAVTHTGQEGSNLDFESKVFHAGMVDHVGMEVADIAQISALGFPKADPVSSMADLGLGTVDTTKPVILVIGHNVPPATSIIDYLRTNGILSEVEVTGICCTALDVTRYSDRAKIVGPISWQLRYIRSGVPDVVVIDEQCVRTDTILEAAKIKAPLIATNDKNCLGLPDRTNDPIDEIVSDFVSGIVPGALILDSHKVGEIAVRVALGIAPKRKKQGNLPAKEQ…	Methanomicrobiales archaeon HGW-Methanomicrobiales-3	PKL64193.1	codh	2013819	FALSE	Methanomicrobiales archaeon HGW-Methanomicrobiales-3
HMK95570.1 CO dehydrogenase/acetyl-CoA synthase complex subunit alpha [Candidatus Limnocylindrales bacterium]	MTTKNVSVKIDELKTSNSLIKNLQVSIGKVVDQNYAEPMGPTPMPSLTALRDWDMKLLTKYKPFYMPDCDLCCLCTFGKCDLTSGKRGACGLDIGAQSSRIVLLACCIGAATHTAHSRHMVHHLIEKYGSRYPLDIGGLNIKVEAPITRLVTGIKPETLGDLETVLEYAEEQITQAIAVAHTGQEGNNLDFESKAFHVGMIDHLGMEVGDIAQVSTLGFPKAEPEAPLVQLGIGSVDISKPVIMCIGHNVIPSVGIIDYAKDHKVDDKIEVVGLCCTAHDITRYYNRGRIVGPISWQLRFIRAGFADVVVLDEQCVRTDAFDEARKVHAPVIAASEKNCMGFKNRTEDSADEIVFDLVSGKVPGVLILDPELVGEVAVRVAQQVAPLRKKMKNLPSLGE…	Candidatus Limnocylindrales bacterium	HMK95570.1	codh	2952938	FALSE	Candidatus Limnocylindrales bacterium
HKZ93743.1 CO dehydrogenase/acetyl-CoA synthase complex subunit alpha [Candidatus Bathyarchaeia archaeon]	MSRKNVELRVKELKTPSATVKDLQLSFGRLITETWTEPMGPTPFPDVLALRDWDHKLLQRYKPFYMPQSDVCDLCTMGKCDLTAGKRGACGIDIKTQQARLALLTACIGAACHTAHARHMLEHVIEKYGPRHPLDIGGLDIKVEAPITRLVTGIRPQNLSDFEEVLSYNENQLTHLFASLHTGQEGSSIDFESKVLHAGMIDHVGLEVGDIAQIAAFGFPKADAEAPLVEIGGGVVETEKPVVLNIGHNVSTAVEVVDYLRANNLLGEVEVCGLCCTAHDLARYEPRAKIIGPISWQLRFIRSGMADVIMVDEQCIRADTFIEAQKINAPVIATLDKNSLNLPNRTKDPPDQIVSDLVSGKAPGVLITDPMKAGEVAVKTAQQMAPKRKKFKSIPDVAD…	Candidatus Bathyarchaeia archaeon	HKZ93743.1	codh	3045160	FALSE	Candidatus Bathyarchaeia archaeon
HSA37321.1 CO dehydrogenase/acetyl-CoA synthase complex subunit alpha [Methanoregula sp.]	MSRKGVSLSIKELDSDIARFRDISISIGSVHQDTWHEPMGPTPFPTLSTLRAWDHTLLARYKPFYLPFCDLCCLCTYGKCDLTNNKRGACGISMASQQSRTVLLAACIGAATHTAHARELLTYLIGRFGRDGPINVGDVGVEVEAPITRLVCGIRPETLGDLEPVLDYCENQITQLLAVTHTGQEGNNLDFESKVFHAGMIDHVGMEIADIAQVSSLGFPKADPESALVDLGFGTVDTKKPVILVIGHNIAPSAGIIDYLRQQGLQSEVEVTGICCTALDITRYSSRAKVIGPISWQLRYIRSGVPDVIVIDEQCVRADTLQEAAKIHAPLIATSEKNCLGLPDRSGDAADDIVSGFADRSVPGALILDPDKVGEVAVRTARTIAPKRKKQGVELSKED…	Methanoregula sp.	HSA37321.1	codh	2052170	FALSE	Methanoregula sp.
NOQ28843.1 CO dehydrogenase/acetyl-CoA synthase complex subunit epsilon [Methanosarcinales archaeon]	MIKDGRFILDGMENVVINIGKVTTEEELAEQEWEPMGPTPKPGILSLRNWDHRLLKDFPPFYAPICDMCCLCTYGKCDLTENRKGACGIDIAAQQARMVTIACCIGTAAHAGHANHVLHELIKWRGRDHPIDLGPYIDVEAPIIRTVVGTRPKTLGDLEEILDYVNQQLVHVLSSTHTGQEGSFIDFESKALHVSMIDNLAKEVADIAQIAGFDFPRGDPDAALIDFGFGAVDRTKPIIVFIGHYPAVSVATIDYIEEHGLSDKIEVCGICCTAIETSRYSASAKVIGPLSMQLFFVRSGIADVVVLDEQCVRTDLLEQVQKTGAPLILTTDKICYNLPDVTNRDPDKVVSDLLNGTPGVLISDPLKAAKVITEIALKMKPKRDSLKHLLELDEVRELA…	Methanosarcinales archaeon	NOQ28843.1	codh	2250255	FALSE	Methanosarcinales archaeon
TRZ68420.1 MAG: CO dehydrogenase/acetyl-CoA synthase complex subunit epsilon [Methanothrix sp.]	MSKKDLRLKIDELSSSIGVFKGLDIQIGRIVDDEWDEPMGPTPFPSIGTLRDWDRKLLERYKPFYMPLCDLCCLCTFGKCDLTGDKKGACGITMAAQQSRIVLLACCIGASTHCAHARHMMDHLIEVFGRDHTLNIAINTNVQAPNTRLVCGIRPKTLRDLEDALDYVETQLVQLTATAHTGQEGDNIDFESKAFHAGMLDHVAMEVADMCQISTLGFPKGVADAPMTEIGFGSIDTSKAVIMCIGHNVLPSVDIIDYLMENKLFEEVEVGGLCCTAHDQSRYDKRAKIVGPISWQLRYIRSGIPDVVVVDEQCLRTDIVDEAQKIGAPVIATSEKSMLGLPNRTHDPPDEIVDDLVEGRTPGVLILEPDKVGEVVVKTALKMKPKRMGFKALSMEKLI…	Methanothrix sp.	TRZ68420.1	codh	90426	FALSE	Methanothrix sp.
WP_370573336.1 CO dehydrogenase/acetyl-CoA synthase complex subunit alpha [Methanomethylovorans sp.]	MSKISTGKFSLEDLENVQITINNIVGAIETKAEEEGIEMGPTPKPGISGLRDWDYKLLSRYQPVYTPVCDQCCYCTFGKCDLGGNKEGACGINMEAHQAREFLLRVITGAAAHAGHGRHILHHLIEIHGRDHPIDVGPSNLLAPNTQMVTGIMPKTLGDLEKVMDYVEEQLTQLLATIHAGQEGSSLDFESKAMHGGMLDHVGMEVSDLAQISCLGMPKSDPEAPLADIGMGCIDSTKPVLLVIGHNVAGVTYIMDYMREHELDEKIELAGLCCTAIDMTRYQTDKGGQPRAKVIGALAKELKMIRSAAPDVIVVDEQCVRADVLDEAKKLFIPVITTNEKIMYGLPNRSKDSADKIIEDLSSGKEAGALILDFDLLGEVAPRLAMTMAPIRDAKGIKS…	Methanomethylovorans sp.	WP_370573336.1	codh	2758717	FALSE	Methanomethylovorans sp.
WP_292350290.1 CO dehydrogenase/acetyl-CoA synthase complex subunit alpha [Methanoregula sp. PtaU1.Bin006]	MSRKGVNFSIRELDSDIARFRDISISIGAIHRDTWNEKIGPTPFPSLSALRSWDHTLLARYKPFYMPFCDLCCLCTYGKCDLTNHKRGACGITMPAQQSRIVLIAACIGAATHIGHSRELLNHLIETSGRDHPINVGDVGVEVEAPVTRLVCGIRPKTLGDLEPVLDYCENQVTQLLAVTHTGQEGSSLDFESKVFHAGMIDQLGMEVADIAQISVLNYPRADPESPLADLGLGTVDTKKPVILVIGHNVVPSTAIIDYIRDQGLQSEVEVTGICCTALDITRYSPRAKVIGPISWQLRYIRSGMPDVIVIDEQCVRTDTILEAAKVKSPLIATNEKNCLGLPDRTRDPVDEIVKGFVDGSVPAALILDPEKAGEVAVMTARSVAPKRKKHSAEISTED…	Methanoregula sp. PtaU1.Bin006	WP_292350290.1	codh	1811681	FALSE	Methanoregula sp. PtaU1.Bin006
HWQ66544.1 CO dehydrogenase/acetyl-CoA synthase complex subunit alpha [Methanospirillum sp.]	MNRKNVTLKLSEAKTASGSLRDLQVSVGRVRGEQWDEQEGPTPFPSHSDLRSWDRTLLSRYKPLYLPFCDLCCLCTYGKCDLSGGKKGACGIGMEAQQSRIVLLAACIGAATHVSHGRHLLDHLIEHFGRRHPLDIGGSSIETEAPIIRLVCGIKPQTLGDLEIALDYCEKQITELLAATHTGQESDAIDFESKVLHAGMIDHVGLEIADIAQVSAFAFPKADADAPLVELGLGTVDPTKPVILVVGHNVPPAIDIIDYARVHKLSSEIEITGICCTAIDLTRYSPDAKIIGPISWQLRYIRSGLPDVIVVDEQCVRSDLLAEAQKVHAPMIATSGKNCSGLPDRTEDNPDAIVADLVSGATPGVLILDPEKVGEVAVRTAVAVMDIRKKFRTIPGPEE…	Methanospirillum sp.	HWQ66544.1	codh	45200	FALSE	Methanospirillum sp.
OFV67313.1 MAG: acetyl-CoA decarbonylase/synthase alpha subunit [Candidatus Syntrophoarchaeum caldarius]	MEEIGGKFKIEGWENVQINIGKVEEEEEEWEPMGPYPMPKMADLRNWDYKLLNRYKPFYAPLCDVCALCTYGKCDLSGNKYGACGIRMDAMQGRIVLLACLVGASAHMAHGRHMIHDLEHRWGVDVPLDLGTEINVPAPLTQLITGIKPKSIRDFLPVLDYIEENIVQLADALHTGQEGSADDFESKALQMGMLDSLGKEVADMVQIAYYNMPHGESNQPFFEVGMGSIDTNKPTIIVIGHNAPPSFDIVDYLTEKGLEDEVELGGICCTSIDITRKYQKAKIASGLGRQLRVIRAGFADVIVIDEQCIRADILKQAKIVGSPVICTNDKAMHGLVDRTGDDQDEIIDDLVEGRVPGVVILDPFQVGKVAVEVARKMHPKRAKKEYILSDEAFKEYLES…	Candidatus Syntrophoarchaeum caldarius	OFV67313.1	codh	1838285	FALSE	Candidatus Syntrophoarchaeum caldarius
MCK9580743.1 CO dehydrogenase/acetyl-CoA synthase complex subunit alpha [Methanoregula sp.]	MSRKGVSFRVKEINSDIAQFRDLSISIGAIHEEKWDEPMGPTPFPTLSTLRSWDHTLLKRYKPFYLPFCDLCCLCTYGKCDLTGTKRGACGISMSAQQSRTVLIAACIGAATHISHSRDLLTHVIEQYGSDFPLNIGGTSVEVEAPITRLVCGVKPETLGDLEPVLDYCENQVTQLLAVTHTGQEGNNLDFESKVFHAGMVDHVGMEVADIAQVSALGFPKADPESAMADLGLGTVDATKPVVLVIGHNVPPSTSIIDYLRDNGLLSEIEVTGICCTAMDIARYSAKAKIIGPISWQLRYIRSGVPDVIVIDEQCVRTDTLQEAAAIRTPLIATSDKNCLGLPDRTNDPIDAIVADFVSGKVAGALVLDMEKVGEIAVRVAQGIAPNRKKQGTLPSKDR…	Methanoregula sp.	MCK9580743.1	codh	2052170	FALSE	Methanoregula sp.
WP_342459918.1 CO dehydrogenase/acetyl-CoA synthase complex subunit alpha [Methanobacterium sp.]	MITVTPKNKPKEFKNDFWKSKNFKVSIGEIVEKKEGETAPESMGPTPKPNVTDLRSWDMKLLERYEPFYAPFCDMCCLCTFGKCDLTGKKGACGIDIQAQQARIVLLACCIGTAAHAGHARHLVDHLIEKYGADFAIDLGMNMDIEAPLIRTIIGKKPKKLGDLKEVLSYTEEQLSHLLSACHTGQEGNHLDFESKAMHAGLMDDLAREAGDLAQIVALGMPKGDENAPLIEMGLGTIDSKKPVVLCIGHNVVPGAGIMDYMEDNGLEEDVEVCGICCAAIDISRYNKAAKVVGPLSKQLKFIRSGVADVIVVDEQCIRTDVLEEAVKNKAAVIATTDKMCLGLPDLTDEDADEIVSKLVCREIDGALILDPEKVGEVATRVAMKIADERENLKILPDL…	Methanobacterium sp.	WP_342459918.1	codh	2164	FALSE	Methanobacterium sp.
WP_319538285.1 CO dehydrogenase/acetyl-CoA synthase complex subunit alpha [uncultured Methanospirillum sp.]	MNRKNVTLTLDELKSNTGSLKKLQVSIGSLRGEEWDEEPGQTPMPSHTDLRNWDRMLLSRYKPLYLPFCDLCCLCTYGKCDLSGGKKGACGIGMEAQQSRIVLLAACIGAATHISHARHLVTHLIEQFGRRKPLDIGGDSIDTEAPIIRLVCGIKPGTLGDLEIVLDYCERQVTELLAAAHTGQEGDAIDFESKVFHAGTMDHVGLEVADIAQISAFSFPKADPDASLVELGLGTVDSTKPVILVVGHNVPPAIGIIDYTREQNLSGAIEITGICCTAIDLTRYDPNAKIIGPISWQLRYIRSGVPDVIVVDEQCVRADLLDEAQKINAPLIATSSMNCSGLPDRTDDEPEEIIADLVSGKTPGILILDPEKVGEVAVRTAMAVMNTRKKIRAIPTPEE…	uncultured Methanospirillum sp.	WP_319538285.1	codh	262503	FALSE	uncultured Methanospirillum sp.
WP_012106924.1 CO dehydrogenase/acetyl-CoA synthase complex subunit alpha [Methanoregula boonei]	MLLVTEKKVSLSIKELDAGFGRIRDLSVSIGKLSAGDWAEEKGPTPYPSLATLREWDHTLLSRYQPFYMPFCDLCCLCTYGKCDLTGTKKGACGISMPAQQARTVLLTACIGAATHTSHARELVTYAIKRSGRDCEIDPGGNAIGVEAPVIRLVCGEKPQILADLETVLDYCESQITSLLAATHTGQEGKYLDFESKVLHAGMIDQVGMEVADLAQISALGYPKADPDAPLAALGMGTVETTKPVILVIGHNVPPAVAIIDYLAEENLTDQVEVTGICCTSVDATRYSPRAKIIGPMSWQLRYIRSGIPDVIVVDEQCVRTDAFDEAVAAGTPFIATSDKNCMGLPDRTRDPVDAIVADLSSGRAKGALILDSEKAGEVAVRVARTVMPARRKTSTALS…	Methanoregula boonei	WP_012106924.1	codh	358766	TRUE	Methanoregula boonei
HUH79424.1 CO dehydrogenase/acetyl-CoA synthase complex subunit alpha [Methanoregula sp.]	MGRKGVNVTIKELTSDLARFRDLSISVGSFTADSWTEPMGPTPFPSLTTFRNWDMVLLKRYKPFYLPFCDLCCLCTYGKCDLTGNKRGACGISMPAQQSRTVLLAACIGAATHVSHARELLTWLTGQFGHDHPIDTGGIDVEVEAPLIRLVCGIKPMVLGDLEQVLDYCENQVTQLLAVTHTGQEGNNLDFESKVLHAGMIDHVGMEVADIAQVSALGFPKADPDSPLADLGLGTVDMTKPVILVIGHNVPPSAGIIDYLREHNLLPGVEVTGICCTALDVTRYSPSAKIIGPISWQLRYIRSGVPDVIVIDEQCIRTDTLQETAAVHAPLIATSEKNCLGLPDRTHDPADAIVADLASGKVPGALILDPGKVGEVAARTAVQIAPRRKKFKVLPSETE…	Methanoregula sp.	HUH79424.1	codh	2052170	FALSE	Methanoregula sp.
RLG87404.1 MAG: CO dehydrogenase/acetyl-CoA synthase complex subunit epsilon [Thermoprotei archaeon]	MPYRNFRLKVDELKSTFGEVKGLDISVGYIVEEWEEPPGPTPFPSIATLRTWDHILLNRYKPLYLPYCDLCCLCTYGRCDLSRGKRGSCGLSLSEQQSRLVTLVCAIGASTHASHARELLERLKIRHGEDTPIDLGGEVYVEMPITRLVTGVKPRTLRDLEIVLDYVEKQIVQTLASVHTGQEGDWIDYESKVLHLGMLDHVAMEVADVVQIVSLGMPKADPEAPLVHLGIGAIDITKPVILVIGHNVLPSAAIIDYLESLGIRDKVEVCGLCCTAHDITRYEKKRAKIIGPMSWELRFIRTGIPDVIIIDEQCIYTNLLEEVRKINAVLIATTDKAMRGLPDRTYADPDTVVEELVSGKISGAVIFSEEQTAEVAVKTALKLAPMRIKYKWGLLSKDQ…	Thermoprotei archaeon	RLG87404.1	codh	2250277	FALSE	Thermoprotei archaeon
WP_319507994.1 CO dehydrogenase/acetyl-CoA synthase complex subunit alpha [uncultured Methanolobus sp.]	MSDISAGQFSIDELENVQITIGKIVGAVEKKAKEEGVEVGPTPKPGISTLRDWDYKLLARYQPVYTPVCDQCCYCTFGKCDLGGNKEGACGINMEAHQARETLLRVITGAAAHAGHGRHILHHLIDLYGKDKPIDVGPSNLVAPNTQAVTGIKPETLGDLEEVMDYVEEQLTQLLATIHAGQEGAASDFESKVLHGGMLDHVGMEVSDLAQISCLGMPKSDPEAPLVEIGMGCIDSTKPVLVVIGHNVAGVTNIMDYIHDHGLEDKMELAGLCCTAIDMTRYQTDQGQKPQAKVIGTLAKELKMIRSGVPDVIVVDEQCVRADVLDEAKKLSIPVITTNEKIMYGLRNRSNDSAADIIEDLSTFKEPGALILDFDVLGEVAPELAIKMSKIREEMGIKA…	uncultured Methanolobus sp.	WP_319507994.1	codh	218300	FALSE	uncultured Methanolobus sp.
HEY0196454.1 CO dehydrogenase/acetyl-CoA synthase complex subunit alpha [Methanobacterium sp.]	MILEHKSKANELKDDFWKSKNLKVMAGEIIHEDPEDLPEPTGPTSKPAVTDLREWDMKLLERYEPFYAPFCDMCCLCTYGKCDLTGGKKGACGIDIEAQQARIVLLACCIGSAAHSGHARHLLEFLIEQKGEDFSIDLGTNIDIEAPIMRVVMGKKPRTLGDLKEALDYLEEQMVHLLSACHTGQEGKSIDFESKALHAGLMDNLGKEIGDLAQIAALNLPKGEDAPLVELGLGTINQEKPVILCIGHNVAPGAGIIDYLEDEQLEDDVEVCGICCAALDITRYSPGAKVVGPISKQLKFVRSGVADVVVVDEQCVRTDILEEARKNQAAVIATTDKICLGLPNLTDEDADKIVKKLVNDEIEGALILDPGKVGEVATKVARKISKNREALKKLPDLLE…	Methanobacterium sp.	HEY0196454.1	codh	2164	FALSE	Methanobacterium sp.
WP_255333381.1 CO dehydrogenase/acetyl-CoA synthase complex subunit alpha [Methanocalculus taiwanensis]	MRTMGTKEINISIKEIETEIGNIKDLRFSVGRLAQETWDEPQGPTPFPSMTALRNWDLTLLNRYKPFYLPFCDLCCLCTFGKCDLTGDKKGACGITMPGQQSRIVLLAACIGAATHTSHARELVTHLIEEFGSDTRLDPGGLNIKVEAPITRLVCGMKPETLGDLETVLDYSEQQITSLLACTHTGQEGNPLDLESKVLHTGMIDHLSMEVADIAQVSAYDLPKADPNAPLVDIGFGSVDTTKPVILVIGHNVPPSVEIMDYMQDNELTGDIEVTGICCTGIDMTRYSPKAKIIGPISWQIRYIRSGIPDIIVVDEQCIRTDVLDEARVLKIPVIATSGKNCLGLTDRTGDPPDEIIDDLVSGTIDGALILDPEKVGVVAVKTAMEIAPRRKKDKKGIF…	Methanocalculus taiwanensis	WP_255333381.1	codh	106207	TRUE	Methanocalculus taiwanensis
MBU6996067.1 CO dehydrogenase/acetyl-CoA synthase complex subunit epsilon [Theionarchaea archaeon]	MKRATMKADEVHTPTATIKGLEISIGKIIDDEWDEKMGPTPMPSVTDLRGWDFRLLERYKPFYGPFCDSCCLCTYGKCDLSDGKKGACGLGIEPQQGRIILLACLIGSTAHGAHARHMVDHFLETVGDMDIDMGDNVQVEAPVTRLVTGIRPRRMSDFLDVLDYGEREILHLLSAAHTGQEGNVIDFESKALHASMIDQMFMEVADIAQIVRYDLPKGDPEAPLVEIGLGVIDRTKPVVMCFGHNALSATSVMDYTNIKGLYDSVEVAGVCCTALDMTRYESRAKIAGHISHQIKYLKTGVADVITVDEQCIRTDTLELAQETGTVVIATTDKICYGLPDRTHEPAQETIDLLVEGKLPGALILEPEMVGEIAVEVAMKLHPKRKKKRFDVKKAASACS…	Theionarchaea archaeon	MBU6996067.1	codh	2747605	FALSE	Theionarchaea archaeon
AAU83862.1 acetyl-CoA decarbonylase/synthase subunit alpha [uncultured archaeon GZfos34H10]	MEEIKKGGLVDVFDLKNVDIHIGEIVDEADGEEEWEPMGPHPMPRIATLRDWDFKLLNRYKPFYAPICDMCCLCTYGKCDLTGNKKGACGIRMDAQQGRIVLLACLVGCSAHCGHGRHLLHDMIKKFGPDVPIDFGPEVDIEAPLTRLVCGIKPKTIGDYDEVFSYVEEQIVQLADALHTGQEGSYMDFESKALHMGMLDSLNKEAADIIQIACYGMPTSLPGGGPDVPLVDVGIGTIDTNKPVIIVIGHNVPPAADIGVYLTENDLEDKVELGGICCTSIDTTRVYTKAKIVSALGRQLRVLRAGIADVVVTDEQCIRADVLELCQRVQSPMIATNDKAMHGLVDRTDDDPNKIVDDLVSGRVPGVIILEPDQVGEVAVRTALQMDKKRRSLKFILSD…	uncultured archaeon GZfos34H10	AAU83862.1	codh	285374	FALSE	uncultured archaeon GZfos34H10
WP_254591428.1 CO dehydrogenase/acetyl-CoA synthase complex subunit alpha [Methanocella conradii]	MIMINHYHNINPKYGNLGVISLDRKYINFKFKELTSDIGLIKDFEVSIGKLATKNWEEKCGPHPFPSMTALRDWDKKLLKRYQPFYMPYCDVCCICTYGKCDLTDNKRGACGIQISAQQSRMVLLATCIGAATHTSHARELIDHIIRNYGNNHKINIGGLDIEVEAPVTRLVCGIKPEKLGDLEIVLDYLEEEITGLLSAAHTGQEGDSLDFESKVLHAGMLDQVGMEVADIAQISAFNYPQADPNAPLVELGMGTIDKAKPVILVIGHNVLPSISIIDYIKKHGISGQVEVTGICCTAIDATRYSQSAKIIGPISWQTRYIRSGIPDVIVVDEQCIRTDALIEARKIHAPFIATSPKNCMGLIDRTNDTVDDIVADLVSEKMSGVLLLDPEKVGEVAV…	Methanocella conradii	WP_254591428.1	codh	1175444	TRUE	Methanocella conradii
MBC7084951.1 CO dehydrogenase/acetyl-CoA synthase complex subunit epsilon [Methanomethylovorans sp.]	MNKISTGKFSIEDLENVQITINNIVGAIETKAEEEGIEIGPTPKPGISALREWDYKLLSRYQPVYTPVCDQCCYCTFGKCDLGGNKEGACGINMAAHQAREFLLRVITGAAAHSGHGRHILHHLIEIHGRDHPIDVGPSNLLAPNTQLVTGIIPKTLGDLETVMDYVEEQLTQLLATIHMGQEGSALDFESKALHGGMLDHVGMEVSDIAQVSCMGMPKSDPETPLAEIGMGCIDSTKPVLLVIGHNVAGVTYIMDYMKEHNLEDKIELAGLCCTAIDMTRYKTDKRSQPRAKVIGTLAKELKMIRSAAPDVIVVDEQCVRADVLDEAKRLFIPVITTNEKIMYGLPNRSNDSADRIIEDLSSGKEAGALILDFDLLGEVAPRLAMKMAPIREAKGIKS…	Methanomethylovorans sp.	MBC7084951.1	codh	2758717	FALSE	Methanomethylovorans sp.
MEM3004865.1 CO dehydrogenase/acetyl-CoA synthase complex subunit alpha [Candidatus Bathyarchaeia archaeon]	KYKPLYLPFCDACCLCTMGKCDLTRGKRGACGLDMSAQQSRIVLLACCIGAATHTGHARHLVEHLIEKYGSDSPIDVGMAAGVEVEAPVTRLVCGVRPKTLGDLEEVLDYLETQITHLLAATHTGQEGSELDFESKAFHAGMIDQVGMEIADIAQISAYGLPKADPNAPIVDIGLGTVDKSKPVILVIGHNVPPAVEIVDYLERNGLHDEVEVTGICCTAHDVTRYDPKAKIIGPISWQLRYIRSGVPDVIVVDEQCIRADVLIEAEKVKAPVIASSEKNCLGLKNRTSDSAGQIVRDLVEGRAQGALILDPRKVGEVAVRTAIEVAPRRNKLKAIPEVDEVIREAKRCTKCSVCRRACPNNLPIPDAVDAAAGGDLSKLAELYDACIGCDRCESACPN…	Candidatus Bathyarchaeia archaeon	MEM3004865.1	codh	3045160	FALSE	Candidatus Bathyarchaeia archaeon
MDD1677049.1 CO dehydrogenase/acetyl-CoA synthase complex subunit alpha [Methanomicrobiales archaeon]	MRDITIKIKDFSTDVGHIRDLELRVGRLSQEKWSEPQGPTPYPSMTTLRNWDRTLLGRYRPFYLPFCDLCCLCTFGKCDLTGDKKGACGITMPAQQSRVVLLTACIGAATHISHARHLLEQLIKECGKEEKLDPGGLNVEVEAPIIRLVCGVKPETLGDLEQVLDYAETQITSLISSTHTGQEGNPTDLESKVFHAGMIDHVGLEVADLAQVSGYNFPKADAEAPLVDMGFGSVDTAKPVILVIGHNVPPAISIMDYLQDQNLTGNVEVTGICCTAIDITRYAPGAKIVGPISWQIRYIRSGIPDVIVVDEQCIRTDVLEEAHRRGIPVIATSEKNCLGLPDRTRDPAQSIIADLTGGIAEGALILDPARVGEVAVRTAIQVAPLRKEQKNVPLNELAE…	Methanomicrobiales archaeon	MDD1677049.1	codh	2184052	FALSE	Methanomicrobiales archaeon
MCW4002574.1 CO dehydrogenase/acetyl-CoA synthase complex subunit alpha [Candidatus Bathyarchaeota archaeon]	MTTKNVHVKVDEMKTNAGLIKNLELSIGKVIKDNYTEPMGPTPKPSITTLRDWDMKLLNKYKPFYMPDCDSCCLCTFGKCDLTAGKRGACGLDIAAQSSRIVMIACAIGAACHTAHSRHLVNHLIEKYGRRYPLDVGGLNVKVEAPVSRLVTGVKPETLGDLDDILTYTEEEITQILATAHTGQEASPLDFESKAFHIGMVDHVGMEVGDIAQISVFGYPKADPEAPLVKLGIGSVDRTKPVIMCIGHNVVPSVGIIDYAKDTKVDEKIEVVGLCCTAHDMTRYYNRARVVGPISWELRFIRAGLADVIVLDEQCIRTDVADEAAKVNAPVIAASEKNCVGFKNRTNDPADEIVNDLVSGKVKGVLILDPEKVGEVAVRVAQKVAPIRKRKNVLPSIEE…	Candidatus Bathyarchaeota archaeon	MCW4002574.1	codh	2026714	FALSE	Candidatus Bathyarchaeota archaeon
WP_320160690.1 CO dehydrogenase/acetyl-CoA synthase complex subunit alpha [uncultured Methanoregula sp.]	MSKNGVNLRIEELKTDGAHLHNLNITIGSVTRDTWDEKQGPTPFPTLTTLRSWDKRLLERYKPFYMPFCDLCCLCTYGKCDLTGKKRGACGISMPAQQSRTVLISACIGAATHTSHSRELLTYLTEKFGRDHPINFSDVGIEVEAPITRLVCGIKPTTLGDLEQVLDYCENQITQLLAVTHTGQEGNNLDFESKIFHAGMIDHVGMEVADIAQISTLNFPRADPEAGLADLGLGTVDLEKPVILVIGHNVPPAASIIDYLRDNNLTSSIEVTGICCTALDVTRYSSKARIIGPISWQLRYIRSGVPDVIVIDEQCVRTDTLEEAARIHTPLIATSEKNCLGLADRTLDSVEDIVEGFVSGTVTGALILDPEKAGEVAVRTAMAVAPKRKKKGTLPSKEQ…	uncultured Methanoregula sp.	WP_320160690.1	codh	1005933	FALSE	uncultured Methanoregula sp.
MCW3995497.1 CO dehydrogenase/acetyl-CoA synthase complex subunit alpha [Candidatus Bathyarchaeota archaeon]	MKTNAGLIKNLELSIGKVISDNWTEPMGPTPMPHISTLRDWDMKLLNKYKPFYMPDCDLCCLCTYGKCDLTAGKRGACGLDIGAQSSRIVLIACSIGAATHTAHARHVVDHLIEKYGRRFPLDVGGLNVKVEAPVTRLVTGIKPETLGDLDEVLTYCEAQITHCLSAAHTGQEGNNLDFESKAFHAGRMDQVGMEVADIAQISTLNFPKADPEAPLIRMGIGSVDRTKPTIMCIGHNVVPSVGIIDYMKDSRLDDKMEVVGLCCTAFDNTRYYDRAKIVGPISWQLKFVRAGFADVVVIDEQCVRTDIFNEAEKVKAPVIAASEKNCMGFKNRTNDPADQIVDDLVSGRVPGVLILDPDKVGEVAVKTAVKIAPIRRKLNVLPSLEQVKEIAKTCRHCN…	Candidatus Bathyarchaeota archaeon	MCW3995497.1	codh	2026714	FALSE	Candidatus Bathyarchaeota archaeon
MCX8206259.1 CO dehydrogenase/acetyl-CoA synthase complex subunit alpha [Methanothrix sp.]	MAKLEGSFTVEDMKNVQINIGAVVKEEEEWDQPMGPFPKPQIATLRDWDFKILNRYKIFYAPADDTCTLCTYGPCDLTGNKRGACGINMEGTCGKIVLIACLMGTCAHTAHGIHLYHWVMDRFGDMKFDMGTDILYDAPVYQTIIGKKPRTLKDFGEGLTYIEEQVANLLAATHTGQEGSYEDFESKALHASMLDHLGMEICDMLQIVAYDMPRGDPNAPLVEIGMGTLDQNKAVLIAYGHNLAAGAEAMVYVENNKLWDKVDIGGVCCTAHDLTRITEAGNPSILPQNLGPKAKVAGAIGWWRKMVRAGIMDVVMVDEQCVWCDTLKDCEERKIPVIATTDKIMYGLKDRTNDPVDAIVDDLVNFRVPGVVILDPMKAGEVGVKTAIAVKPKRAEIKA…	Methanothrix sp.	MCX8206259.1	codh	90426	FALSE	Methanothrix sp.
PKL67335.1 MAG: CO dehydrogenase/acetyl-CoA synthase complex subunit epsilon [Methanobacteriales archaeon HGW-Methanobacteriales-1]	MAPKSTKPKDFKEDFWKSKDIKISIGDIVQDEVSGESGEPVEMGPTPKPHVTDLREWDMKLMDRYEPFYAPFCDMCCLCTYGKCDLTAGKKGACGIDIKAQQARMVLLACCIGAAAHSAHARHLLEHLIEKKGKDFPIDLGMNIDIEAPIIRTLIGKAPKTLGDLREAMDYMEEQNLHLLSACHTGQEGSSVDFESKALHAGLMDNLGKEIGDIAQIVALDMPKGDENAPLVEMGMGTVDRDKPIVLCIGHNVSSGAGVIDYVEEEGLEDNVEVCGICCAAIDITRYNQHAKVIGPISKQLKFIRSGVADVIVVDEQCIRTDVLEEAKKNQAKVIATTDKMCLGLPNLTDEDADKIVAQLINNQIEGALILDPDKVGEVATKVAMQIADDRGMLKLLPD…	Methanobacteriales archaeon HGW-Methanobacteriales-1	PKL67335.1	codh	2013815	FALSE	Methanobacteriales archaeon HGW-Methanobacteriales-1
KON34459.1 MAG: acetyl-CoA decarbonylase/synthase complex subunit alpha [miscellaneous Crenarchaeota group-6 archaeon AD8-1]	MKTDTGLIKNLEVSVGKLIDDSWEEPMGPTPMPEITTLRNWDLTLLNKYKPFYLPACDLCCLCTFGKCDLTGGKRGACGLEIGAQSSRIVLLACSIGAATHTAHARHMVDHLIEKYGRRYPLDVGGLNIKVEAPVTRLITGIKPEKLGDLEEVLDYCETQITHCLSAAHTGQEGNNLDFESKAFHAGRMDQIGMEIGDIAQISTLDFPKADPDAPLIELGIGTVDTSKPVIMAIGHNVIPSIGVIDYMKANNLGESLEVVGLCCTAFDITRNWKRGKIVGPISWQLRFIRGGFADVVILDEQCVRTDIFNEAERVKAPVIAASAKNCMGFKDRTDDPADEIVADLVSGKTPGVLILDPDKVGEVAVKVAQQVAPKRRNFTVLPELEEIKKLAKTCRHCN…	miscellaneous Crenarchaeota group-6 archaeon AD8-1	KON34459.1	codh	1685126	FALSE	miscellaneous Crenarchaeota group-6 archaeon AD8-1
HZD43995.1 CO dehydrogenase/acetyl-CoA synthase complex subunit alpha [Methanomicrobiales archaeon]	GPTPFPSLTTLRNWDRTLLSRYRPFYLPFCDLCCLCTYGKCDLSGSKRGACGISMPAQQSRIVLLAACIGAATHVSHARELLTHLTEEFGRDQKLDPGGMNVEVEAPITRLVCGIRPKTLADLEPVLDYAEQQVTALLSATHTGQEGDPIDFESKVLHAGMVDQVGMEVADIAQVSAYGMPKADPNTALVDLGLAAVDTSKPVILVVGHNVPPATGILDYLQDHGLAGSVEVTGICCSAIDASRYSPDAKIIGPISWQIRYVRSGIPDLIVVDEQCIRTDILEEAKAHSTPVIATSEKVCLGLPDRTGDPVDAIVADLVGGVSGAFILDPEKVGEVAVKIALAVAPTRRAGKETRYLADLAAVAAECSGCGLCQRACPNDLNIPEAMQACGAGESELLA…	Methanomicrobiales archaeon	HZD43995.1	codh	2184052	FALSE	Methanomicrobiales archaeon
WP_192961529.1 CO dehydrogenase/acetyl-CoA synthase complex subunit alpha [Methanothermobacter thermautotrophicus]	MIDVAPESKKAKNLKGDFWDAKNIQISIGEIITEEKPQEEEVKGPKPRPHVTDLRSWDMKLLERYEPFYAPFCDMCCLCTYGKCELLGKKGACGIDAATQQARTVLLACLIGTAAHAGHARHLVEHLIERLGEDYKIDLGSNVDIEAPITRTVMGKRPSKLGDLREVLDYAEEQMSHLLSACHTGQEGDSKDFESKAFHAGLMDDLTREVADLAQIVALDLPKGDEDAPLVELGFGTIDTEKPVVLCIGHNVLPGADIVDYLDEQGMEDEVEVCGICCAAIDVTRYSEAAKVVGPLSKQLRFIRSGVADVIVVDEQCVRTDVLEEALKNRSAVIATTDKMCLGLPDLTGEDPDKIVNDLINGNIEGALILDPEKVGEVAVKTAMKLAPIRKSLKKLPDL…	Methanothermobacter thermautotrophicus	WP_192961529.1	codh	145262	TRUE	Methanothermobacter thermautotrophicus
NOR79090.1 CO dehydrogenase/acetyl-CoA synthase complex subunit epsilon [Methanophagales archaeon]	MEEIKKGGLVDVFDLKNVDVHIGEIVDEGEGEEEWEPMGPHPMPRIATLRDWDFKLLNRYKPFYAPICDMCCLCTYGKCDLTGNKKGACGIRMDAQQGRIVLLACLVGCSAHCGHGRHLLHDMIKKFGPDVPIDFGPEVDIEAPLTRLVCGIKPKTIGDYDEVFSYVEEQIVQLADALHTGQEGSYMDFESKALHMGMLDSLNKEAADIIQIACYGMPTSLPGGGPDVPLVDVGIGTIDTNKPVIIVIGHNVPPAADIGVYLTENDLEDKVELGGICCTSIDTTRVYTKAKIVSALGRQLRVLRAGIADVVVTDEQCIRADVLELCQRVQSPMIATNDKAMHGLVDRTDDDPNKIVEDLVSGRVPGVIILEPDQVGEVAVRTALQMDKKRRSLNFILSD…	Methanophagales archaeon	NOR79090.1	codh	2056316	FALSE	Methanophagales archaeon
OFV65538.1 MAG: acetyl-CoA decarbonylase/synthase complex alpha subunit [Candidatus Syntrophoarchaeum butanivorans]	MIMEEITGRFTIEGWENVQINIGEIVEEEEEWEPMGPYPFPKMADLRDWDFKLLNRYKPFYAPQCDVCALCTFGKCDLTGNKYGACGIRMDAMQGRIVLLACLVGCSAHTAHARHMIHDLERKWGLDVPFDLGTEINVTAPLTQLITGIKPKKVRDFLPVLDYIEENIVQLADALHTGQEGSYLDFESKALQMGMLDSLGKEVADMIQIAYYNMPHGESNQPFFEVGMGTIDTNKPTIIVIGHNAPPSFDIVDYLMENGLEDEVELGGICCTAIDITRKYQKAKIASALGRQLRVVRAGFADVIVIDEQCIRADILKQAKAVGSPVICTNDKAMHGLVDRTNDDPDAIINDLVEGNVPGVVILDPFKVGRVAVEVARKIHPKRAKKEYILSDEAFERWL…	Candidatus Syntrophoarchaeum butanivorans	OFV65538.1	codh	1839936	FALSE	Candidatus Syntrophoarchaeum butanivorans
WP_305311962.1 CO dehydrogenase/acetyl-CoA synthase complex subunit alpha [Methanolobus sp.]	MSKISTGHFSIEDLENVQITIGKIVGAIEEKVAEEIDMGPTPKPSVSALRDWDHQLLTRYQPVYTPQCDQCCYCTFGKCDLGGNKEGACGINLAAHQSREFLLRVITGAAAHSGHGRHLLHYLIERHGRDHPLDVGPSNLLAPNVQMVTGIKPKTLGDLEAAIEYVEEQLTQLLATVHMGQEGAAIDFESKAMHGGMLDHVGMEISDLAQMSCMGMPKSDPEAPLAEIGMGCIDATKPMLLVIGHNVAGVANMIDYMHENDLSDKIELGGLCCTAIDMIRYQMDKGGQPYAKVVGTLAKELKMIRSGIPDVIVVDEQCVRADVLDEAKRLSIPVITCNEKIMYGLRNRSKDKADNIIEDLVSGKEAGALILDLDLLGEVAPRLVMKVAPLRKEKGIKAL…	Methanolobus sp.	WP_305311962.1	codh	1874737	FALSE	Methanolobus sp.
WP_374891990.1 CO dehydrogenase/acetyl-CoA synthase complex subunit alpha [Methanothermobacter marburgensis]	MDVAPESKKAKNLKGDFWDLKNIQISIGEIITEEKPQEEEARGPKPRPHVTDLRSWDMKLLERYEPFYAPFCDMCCLCTYGKCDLLGKKGACGIDAATQQARIVLLACLIGTAAHAGHTRHLVEHLIEKLGEDHEIDLGVNVDIEAPITRTVMGRRPRTLGDLREVMDYAEEQTSHLLSACHTGQEGDSRDFESKAFHAGLMDDLVREVADIAQIVALDLPKGDEDAPLVELGFGTIDNTKPVILCIGHNVLPGADIVDYVTDRELEDEIEVCGICCAAIDVTRYSEAAKVVGPLSKQLRFIRSGVADVIVVDEQCVRTDVLEEALKNRSAVIATTDKMCLGLPDLTDEDPDRIVNDLINGNIEGALILDPEKVGEVAVKTAMKLAPMRKSLKKLPEVD…	Methanothermobacter marburgensis	WP_374891990.1	codh	145263	TRUE	Methanothermobacter marburgensis
HDQ06244.1 CO dehydrogenase/acetyl-CoA synthase complex subunit epsilon [Candidatus Bathyarchaeota archaeon]	MSKKGLRIKAKELTTDIAVVKDLDISIGKIVDDTWEEPMGPTPMPHISTLRNWDMKLLNKYKPFYMPDCDLCCLCTYGKCDLTAGKRGACGLNIADQSSRIVLIACSIGAATHTGHARHVVDHLIEKYGRNHPVDVGGLNVDVEAPVTRLVTGIKPETLGDLDEVLTYCETQVTHLLSAAHTGQEANNLDFESKAFHAGRVDQVGMEVADLAQISVFDFPKADPEAPLIEMGLGTIDKSKPVICCIGHNVVPSVGIIDYMKENKLDNRLEVVGLCCTAIDNSRYFDRAKIVGPISWELRVIRSGLVDVLVLDEQCVRTDCSLEAERVHAPVIAASEKNCIGYKDRTNDPVDEIVKDLVSGKVPGVLILDPEKVGEVAVKVAQKIAPIRKKTTILPSAEE…	Candidatus Bathyarchaeota archaeon	HDQ06244.1	codh	2026714	FALSE	Candidatus Bathyarchaeota archaeon
MFA5267014.1 CO dehydrogenase/acetyl-CoA synthase complex subunit alpha [Methanoregula sp.]	MSRKGVNFSIRELDSDIAHFRDISISIGSVRHDTWNEAMGPTPFPTLSTLRSWDHKLLARYKPFYLPFCDLCCLCTFGKCDLTNHKRGACGITMAAQQSRTVLIAACIGAATHIGHSRELLTHLIEKSGRDLPINVGDVGVEVEAPVTRLVCGIRPQTLGDLEPVLDYCENQVTQLLAVTHTGQEGSSLDFESKVFHAGMIDQVGMEVADIAQISALGFPKADPESPLADLGLGTVDVKKPVILVIGHNVTPSTGIIDYLRAEGLQSDVEVTGICCTALDITRYSSRAKVIGPMSWQLRYIRSGVPDVIIIDEQCVRTDTLLEAARVRSPLIATSEKNCLGLPDRTLDPVDDIVKDFIDGGVPGALILDPEKVGEVAVRTALLIAPKRKKQGADISKEE…	Methanoregula sp.	MFA5267014.1	codh	2052170	FALSE	Methanoregula sp.
MCC7561229.1 CO dehydrogenase/acetyl-CoA synthase complex subunit epsilon [Methanobrevibacter arboriphilus]	MKGCDNLTPNSTKPKEFKDDFWKAKDIKFSFGEIIEDDSPVSEDKETFVGPTLKPSATDLRSWDMKLLERYPPFYAPFCDMCCLCTYGKCDLTGKKGACGIDIEAQQGRFALLTCCIGAAAHSAHSRHLLEYLIHKVGPDHPVDFGNNIDIEAPIIRTLIGKAPRTLGDIREAMSYMEEENLHLLSACHTGQEGNHLDFESKALHAGLMDHIGMEIGDISQIAALNLPKGDPDTSLIELGIGSIDRDKPVILCIGHNVAPGSGIVDYLEDNDLEDDVEICGICCAAIDITRYNNRAKVVGPISKQLKFLRSGVADVVVVDEQCIRSDVLEEAQKTGTALIATTDKMCLGLPDRTNDEVDSILADILNKQIEGALILDPEKVGEVATKLSLSLSKSRKSL…	Methanobrevibacter arboriphilus	MCC7561229.1	codh	39441	TRUE	Methanobrevibacter arboriphilus
MEN4006648.1 CO dehydrogenase/acetyl-CoA synthase complex subunit alpha [Methanobacteriaceae archaeon]	MQVKTKRGIIISEKAFKIKDLKNSFAKFENVTFTIEDIELDNWKAPMGPTPKPSITTLRNWDHFLLKRYKPFYAPQGDSCNLCSYGACDLTAGKKGACGITIDSQQARMYLLASCIGAATHGSHARHMIDELIKKHGSDYKIDLGNFIEFTAPNIMTVLGIKPETLGDLKKVMEYAEKQFTQCMAAVHTGQEGSFIDFESKSMHVGMLDHVGMEAAELAQISGYNFPKGDPDAPLVEIGMGTVDKNRPVILCIGHNIVPGTEVIDYLTDNDLLEEVEICGLCCTAHDLTRYEESAKVIGHLSKYLYFIRSGVPDVVIVDEQCVRLDTLTEAQKLKTAIIATSDKICYGVPDRTNDPTDEIIKDLVNGEPGALILDMDKVGEVAVKVAQELSIKRKSIKA…	Methanobacteriaceae archaeon	MEN4006648.1	codh	2099680	FALSE	Methanobacteriaceae archaeon
WP_048191451.1 CO dehydrogenase/acetyl-CoA synthase complex subunit alpha [Methanobacterium sp. SMA-27]	MAPKPKEFKDDFWKTKDFKISIGDIIQKEGTQSTDEPLVPMGPTQKPNVTDLRSWDMKLLERYEPFYAPLCDMCCLCTYGKCDLLGKKGACGIDAAAQQARTVLLACCIGSAAHSGHARHLLEYLIDKKGKDFPIDMGTGIDIEAPIMRTLIGKTPKKLGDLKEALDYLEEQMVHLLSACHTGQEGSSIDFESKALHAGLMDNLGKEIGDLAQIVALDMPKGDAEAPLVELGIGTIDREKPVILCIGHNVAPGAGIMDYLEEQNLEEDLEVCGICCAAIDITRYNKNAKIVGPISKQLKFIRSGVADVIIVDEQCIRTDVLEEAKKNNAVVIATTDKMCLGLPNKTDEDSDKIVSELVNNQIEGALILNPDKVGEVAAKVAMKTSEGRSKVKVLPDLDE…	Methanobacterium sp. SMA-27	WP_048191451.1	codh	1495336	FALSE	Methanobacterium sp. SMA-27
HII86155.1 CO dehydrogenase/acetyl-CoA synthase complex subunit epsilon [Candidatus Bathyarchaeota archaeon]	MTSKNVHVKIGELKTNIGQIRNLELSIGKIVDDSWAEPMGPTPMPSLTTLRNWDMKLLNKYKPFYMPDCDLCCLCTYGKCDLTAGKRGACGLDIGAQSSRIVLLACSIGAATHTGHARHVVDHLIEKYGRRYPLDVGGLNVKVEAPVTRLVTGIKPETLGDLDEVLEYCEKQITHLLSTAHTGQEASNLDFESKAFHAGRIDQVGMEVADIAQISTLNFPKADPEAPLIQMGIGAVDTAKPVIMCIGHNVVPSVGIIDYMKDNNLADKMEVVGLCCTAFDNTRYYDRAKIVGPISWQLRFIRGGYADVVVLDEQCVRTDASLEAERVKAPVIAASEKNCVGFIDRTDDPADEVVADLVNGKVPGVLILDPEKVGEVAVKVAQKIAPIRKKVSVLPEIEE…	Candidatus Bathyarchaeota archaeon	HII86155.1	codh	2026714	FALSE	Candidatus Bathyarchaeota archaeon
WP_157197663.1 MULTISPECIES: CO dehydrogenase/acetyl-CoA synthase complex subunit alpha [Methanobacterium]	MITVTPKNKPKEFKNDFWKSKNFKVSIGEIVEKKEVETAPESMGPTPKPNVTDLRSWDMKLLERYEPFYAPFCDMCCLCTFGKCDLTGKKGACGIDIQAQQARIVLLACCIGTAAHAGHARHLVDHLIEKYGADFAIDLGMNIDIEAPLIRTLIGKKPKKLGDLKEVLSYTEEQLSHLLSACHTGQEGSHLDFESKAMHAGLMDDLAREAGDLAQIVALGMPEGDENAPLIEMGLGTIDSKKPVVLCIGHNVVPGAGIMDYMEDHGLEEDVEVCGICCAAIDISRYNKAAKVVGPLSKQLKFIRSGVADVIVVDEQCIRTDVLEEAVKNKAAVIATTDKMCLGLPDLTDEDADEIVSKLVCREIDGALILDPEKVGEVATRVAMKIADERENLKILPDL…	Methanobacterium	WP_157197663.1	codh	2160	FALSE	Methanobacterium
MDP6048084.1 CO dehydrogenase/acetyl-CoA synthase complex subunit alpha [Candidatus Bathyarchaeota archaeon]	MSKRDLKLKFSELSSAIGTFKGVEIEVGRIFEEDWEEKLGPTPFPGLGTFRNWDRRLLERYKPFYMPFCDLCCLCTYGKCDLTGDKKGACGITMAGQQSRIVLLAACIGASTHTAHARHMLENLIELYGRESPLEVAMNTNVEAPHIRLICGLRPKTLKDLEDVLDYIETQLIELIAVTHTGQEGDPLDFESKTFHAGMLDHLALEAADIAQIATLGFPKGDPQAPLADIGFSSVDPTKPVILCIGHNVLPSIDIIDYLMDHDLFGEVEIGGICCTAHDMTRYDKRAKIIGPISWQLRFVRSGIPDLIVIDAQCLRTDILTEAQKIGAPIIATTMKSCQGLPDMTDEAPEKIIASMLEDGAPGALILDPRKVGEVAVKTAMAIRPKRVITTKLTREKVA…	Candidatus Bathyarchaeota archaeon	MDP6048084.1	codh	2026714	FALSE	Candidatus Bathyarchaeota archaeon
MDP2835902.1 CO dehydrogenase/acetyl-CoA synthase complex subunit alpha [Methanobacteriaceae archaeon]	MAPKSTKLKDFKEDFWKSKDIKISIGDIVQDEVRGESGEPVEMGPTPKPHVTDLREWDMKLMDRYEPFYAPFCDMCCLCTYGKCDLTAGKKGACGIDIKAQQARMVLLACCIGAAAHSAHARHLLEHLIEKKGNDFPIDLGMNIDIEAPIIRTLIGKAPKTLGDLREAMDYMEEQNLHLLSACHTGQEGSSVDFESKALHAGLMDNLGKEIGDIAQIVALDMPKGDENAPLVEMGMGTVDRDKPIVLCIGHNVSSGSGVIDYVEEEGLEDKVEVCGICCAAIDITRYNQHAKVIGPISKQLKFIRSGVADVIVVDEQCIRTDVLEEAKKNQAKVIATTDKMCLGLPNLTDEDADKIVAQLINNQIEGALILNPDKVGEVATKVAMQIADDRGMLKLLPD…	Methanobacteriaceae archaeon	MDP2835902.1	codh	2099680	FALSE	Methanobacteriaceae archaeon
WP_080459288.1 CO dehydrogenase/acetyl-CoA synthase complex subunit alpha [Methanobrevibacter arboriphilus]	MTPNSTKPKEFKDDFWKAKDIKFSFGEIIEDNSPASEDKETFVGPTLKPSATDLRSWDMKLLERYPPFYAPFCDMCCLCTYGKCDLTGKKGACGIDIEAQQGRFALLTCCIGAAAHSAHSRHLLEYLIHKVGPDHPVDFGNNIDIEAPIIRTLIGKAPKTLGDIREAMSYMEEENLHLLSACHTGQEGNHLDFESKAFHAGLMDHIGMEIGDISQIAALNLPKGEPDTSLIELGIGSIDRDKPVILCIGHNVAPGSGIVDYLEDNDLEDDVEICGICCAAIDITRYSNRAKVVGPISKQLKFLRSGVADVVVVDEQCIRSDVLEEAQKTGTALIATTDKMCLGLPDRTNDEVDSILADILNKRIEGALILDPEKVGEVATKLSLSLSKSRKSIKTLPDM…	Methanobrevibacter arboriphilus	WP_080459288.1	codh	39441	TRUE	Methanobrevibacter arboriphilus
MFA5414212.1 CO dehydrogenase/acetyl-CoA synthase complex subunit alpha [Methanoregula sp.]	MERLTGKGINIRFKELQSDIGFIKDLELSIGKLSEERWSEPQGPTPFPSIIALRNWDRQLLKRYPPFYLPFCDLCCLCTYGKCDLTGTKRGACGITMGAQQSRMVLLATCIGAATHISHAHELVECAIRKYGSGFPLDPGGLAVEVEAPVIRLICGIKPEKLGDLEGVLEYLESQVTCLLSSVHTGQEGDNLDLESKVLHAGMIDQVGMEVADIAQISAFGYPKADPDAPLVDLGMATVDTTKPVILIIGHNVPPAASIVDYLAAHRLTDEVTVTGICCTAIDVTRYTANAKIIGPMSWQLRYIRSGIPDVIVVDEQCIRTDALYEAEKIHAPFIATSEKNCMGLPNRTQDPADAIVRDLISGKMPGVLILDPEKVGEVAVRVAREVAPERRKTGSLLS…	Methanoregula sp.	MFA5414212.1	codh	2052170	FALSE	Methanoregula sp.
MDD5024359.1 CO dehydrogenase/acetyl-CoA synthase complex subunit alpha [Methanoregula sp.]	MERLTGKGINIRFKELQSDIGFIKDLELSIGKLSEERWSEPQGPTPFPSIIALRNWDRQLLKRYPPFYLPFCDLCCLCTYGKCDLTGTKRGACGITIGAQQSRMVLLATCIGAATHVSHAHELVECAIRKYGAGFPLDPGGLAVEVEAPVIRLVCGIKPEKLGDLEGVLEYLESQVTCLLSSVHTGQEGDNLDLESKVLHAGMIDQVGMEVADIAQISAFGYPKADPDAPLVDLGMATVDTTKPVILIIGHNVPPAISIVDYLAAHRLTDEVTVTGICCTAIDVTRYTANAKIIGPISWQLRYIRSGIPDVIVVDEQCIRTDALYEAEKIHAPFIATSEKNCMGLPNRTQDPADAIVRDLVSGKMPGVLILDPAKVGEVTVRVAREVAPERRKVGSLLS…	Methanoregula sp.	MDD5024359.1	codh	2052170	FALSE	Methanoregula sp.
MCL2116309.1 CO dehydrogenase/acetyl-CoA synthase complex subunit alpha [Methanobrevibacter sp.]	MIVTPNSIKPEDLKDDFWESKDIKISFGEIVFEDEDETYEEIEMGPTPKPSSTDLRSWDMKLLERYPPFHAPFCDMCCLCTFGKCDLTGKKGACGISIEAQQGRFVLLTCCIGAAAHSGHARHLLEYLIHKVGLNHPIDFGNNIDIEAPIIRTLIGKRPKTLGDLREAMSYMEEQNLHLLSACHTGQEGNHLDFESKALHAGLMDNIGKEIGDIAQIAALDLPKGDADLPLVELGVGVVDRNKPVILCIGHNVAPGSGIVDYLEDNEIEEDIELCGICCASIDITRYDHRAKVVGPISKQLKFLRAGVADVIVVDEQCVRTDVLEEAKKTDTAVIATTDKMCLGLPDRTNDSSDEIVADILSKKIDGALILSPEKVGEVACKLAIPLSNRRSNLKILPS…	Methanobrevibacter sp.	MCL2116309.1	codh	66852	FALSE	Methanobrevibacter sp.
MFA5267791.1 CO dehydrogenase/acetyl-CoA synthase complex subunit alpha [Methanoregula sp.]	MTDKGINLKIRELQSNTGHIRDLEISIGKFRQDNWTELQGPTPFPSMTALRDWDKKLLARYQPFYMPFSDHCDLCTYGKCDLTGNKRGACGINISTQQSRTYLLTACIGAATHTSHARELVTHAIQKFGSDRQLDPGGLAVGVEAPTIRLVCGIKPENLGDLETVLDYLENQLTHLISTTHTGQEGNNIDFESKVLHAGMIDQVGMEVADLAQISVFGFPKADPNAPLVDIGMGAVDIKKPVILVIGHNVLPAINIIDYLKDKHLSDEVEVTGICCTAIDATRYSPKAKIIGPMSWQLRYIRSGIPDVIVVDEQCIRCDSLIEAERIRAPFIATSEKNCLGLTDRTRDPADEIVADLVSGKDPGVLILDPDKVGEVAVKTACAVAPERKKSGTLLPSQE…	Methanoregula sp.	MFA5267791.1	codh	2052170	FALSE	Methanoregula sp.
WP_135390327.1 CO dehydrogenase/acetyl-CoA synthase complex subunit alpha [Methanolobus halotolerans]	MSDIPTGHISIDELENVQITIGKIVGAIEKKAMEEGVVVGPTPKPGISDLRDWDYKLLSRYQPVYTPVCDQCCYCTFGKCDLGGNKEGACGINMEAHQARETLLRVITGAAAHAGHGRHILHHLIGIYGHDKPIDVGPSNLLAPNTQAVTGIKPETLGDLEEVMDYVEEQLTQLLATIHAGQEGAAMDFESKILHGGMLDHVGMEVSDLAQVSCMGMPKSDPEAPLVEIGMGCIDSSKPVLLVIGHNVAGVTNIMDYIHDHGLEDKMELAGLCCTAIDMTRYQMDKGGKPHAKVIGTLAKELKMIRSGVPDVIVVDEQCVRADVLDEAKKLSIPVITTNEKIMYGLRNRSKDSPAEIIEDLASGKEAGALILNFDVLGEVAPELAIKMSKIRDEMGIKA…	Methanolobus halotolerans	WP_135390327.1	codh	2052935	TRUE	Methanolobus halotolerans
MDR0318817.1 CO dehydrogenase/acetyl-CoA synthase complex subunit alpha [Nitrososphaerota archaeon]	MTTKNIHIKLDELKTNSGLVKNLELSIGKVINENYDEPMGPTPMPSVTALRDWDLKLLTKYKAFYMPDCDSCCLCTFGKCDLTAGKRGACGLNIESQSSRIVTIACSIGAACHSAHSRHLIHHLIEKYGRKYPLDVGGLNIKVEAPITRLVTGIKPETLGDLDDVLAYVEEQITQVLAAAHTGQEANSLDFSSKSFHVGMCDHIGMEVGDIAQISAFNYPKADPEAPLVKLGIGSVDRTKPVIMCIGHNVVPSIGIIDYAKENKIDENIEVVGLCCTAHDITRYYTRARIVGPISWELRFIRAGLADVVVLDEQCVRTDVADEAAKVGTPVIAASEKNCVGFKNRTNDSADAIVDDLVSGKVAGVLILDPDKVGEVAVRVVMKIAPMRKRKSSLPTVEE…	Nitrososphaerota archaeon	MDR0318817.1	codh	2026795	FALSE	Nitrososphaerota archaeon
RLI47653.1 MAG: CO dehydrogenase/acetyl-CoA synthase complex subunit epsilon [Candidatus Bathyarchaeota archaeon]	MPKKAAHLKIKELKTDIGVLKNLELSIGKIIEERWEEPIGPTPFPSITDLREWDFKLLQRYKPFYMPFCDVCCLCTYGKCDLTGNKRGACGIDMAAQQSRFYLLSCCIGAAAHAAHARHLVEHLIERYGRRFPIDVGGVTVEVEAPITRLVCGIRPKTLGDLEDVLDYVESQITHLLSSTHTGQEGNNIDFESKILHAGMIDHVGMEIADIAQIAAYDFPKADPEAPLVDIGFGVIDLQKPVIACIGHNVPPAVEIVNYLKTNGLYGKVEVCGLCCTAHDLTRRSPEAKIVGPISWQLRFIRSGVPDIIVIDEQCVRVDSLIEAQKIKTPVIVTSNKICLGLQNRTRDPVDKIVADLEEARVPGVLILDPVKAGEVAVRTAVKVAPKRKKFKVIPDVSE…	Candidatus Bathyarchaeota archaeon	RLI47653.1	codh	2026714	FALSE	Candidatus Bathyarchaeota archaeon
AAU82520.1 acetyl-CoA decarbonylase/synthase subunit alpha [uncultured archaeon GZfos18B6]	MEEIKKGGLVDVFDLKNVDIHIGEIVDEGEGEGEEEWEPMGPHPMPRIATLRDWDFKLLNRYKPFYAPICDMCCLCTYGKCDLTGNKKGACGIRMDAQQGRIVLLACLVGCSAHCGHGRHLLHDMIKKFGPDVPIDFGPEVDIEAPLTRLVCGIKPKTIGDYDEVFSYIEEQIVQLADALHTGQEGSYMDFESKALHMGMLDSLNKEAADIIQIACYGMPTSLPGGGPDVPLVDVGIGTIDTNKPVIIVIGHNVPPAADIGVYLTENDLEDKVELGGICCTSIDTTRVYTKAKIVSALGRQLRVLRAGIADVVVTDEQCIRADVLELCQRVQSPMIATNDKAMHGLVDRTDDNPDKIVDDLVSGRVPGVIILEPDQVGEVAVRTALQMDKKRRSLKFIL…	uncultured archaeon GZfos18B6	AAU82520.1	codh	285363	FALSE	uncultured archaeon GZfos18B6
MCL2687991.1 CO dehydrogenase/acetyl-CoA synthase complex subunit alpha [Methanobrevibacter sp.]	MAPNSSKSKDFKDDFWKDKDIKFSFGEIIEFDSPDLEDEEKFIGPTPKPSVTDLRSWDMKLLERYPPFYSPFCDMCCLCTFGKCDLTGKKGGCGIDIEAQQGRFVLLACCIGAAAHSAHSRHLLEYLIHKVGPDYPIDFGNAIDIEAPIMRTLIGKAPKTLGDIREAMDYMEEQNLHLLSACHTGQEGNYLDFESKALHAGLMDHIGMEIGEISQIAALDLPKGDSDTPLVELGIGVINRDKPVILCIGHNVAPGAGIVDYLEDAGLEETIELCGICCTSLDITRYSDRAKVVGPISKQLKFLKSGVADVVVVDEQCIRSDVLEEAQKTGAALIATTDKMCLGLTDRTNDSVDSIVNDILTKEGNLSEEIKGALILDPEKVGEVATKLALSLSKTRKLL…	Methanobrevibacter sp.	MCL2687991.1	codh	66852	FALSE	Methanobrevibacter sp.
MBA1342447.1 Acetyl-CoA decarbonylase/synthase complex subunit alpha [ANME-2 cluster archaeon]	MIKDGRFILDGMENVVINIGKVTTEEELAEQEWEPMGPTPKPGILSLRNWDHRLLKDFPPFYAPICDMCCLCTYGKCDLTGDRKGACGIGIEAQQARMVTIACCIGTAAHAGHANHVLHELIKWRGRDHPIDLGPYIDVEAPIIRTVVGTRPKTLGDLEEVLNYVNQQLVHVLSSTHTGQEGSYIDFESKALHVSMIDNLAKEVADIAQIAGFDFPKGDPDAALIDFGFGAVDRTKPVIVFIGHYPAVSVATIDYIEEHGLSDKMEVCGICCTAIETSRYSASAKVIGPLSMQQFFVRSGIADVIVLDEQCVRTDLLEEAQKTGAPLILTTDKICYNLPDVTNRDPDKVVSDLLNGTPGVLISDPLIAAQVITKTALEIKPKRDALNHLPELDEVQKLA…	ANME-2 cluster archaeon	MBA1342447.1	codh	2056317	FALSE	ANME-2 cluster archaeon
TKJ27040.1 MAG: CO dehydrogenase/acetyl-CoA synthase complex subunit epsilon [Hadesarchaea archaeon B3_Hades]	MNGLKSCWKFNILANTNSKGGSVGSKTRIKVDELETDIVRAKGLEFTIGRIIEEWGEEPGPTPMPSIAALREWDFKLLKKYNPFYLPFCDLCCLCTMGKCDLTKGKRGACGIDIATQQSRFDLITACIGTATHCGHARHLVDHLIEKYGRDHPIDVGGVSVELEAPHLRLVTGIKPGKLGDLEDALDYCETEIVHLLSATHIGQEGSNLDFESKIFHAGMLDHVVMEIADIAQISTYGFPKADPEAPFAEIGMGSIDTSKPVILVIGHNVPPAIGIMDYLKKSGLEGTVELCGLCCTGHEITRHHAECKIVGPLSHQLRFIRSGAPDIIVIDEQCIRTDTLIEAQKIRVPLIATSAKASQGLPNRTRDSADAIVGDLISGEIPGALILDPDKVGEVVVR…	Hadesarchaea archaeon B3_Hades	TKJ27040.1	codh	2012484	FALSE	Hadesarchaea archaeon B3_Hades
WP_292733510.1 CO dehydrogenase/acetyl-CoA synthase complex subunit alpha [Methanocalculus sp.]	MVGVMGTKEINISIKEIETEIGNIKDLRFSVGRLAQETWDEPQGPTPFPSMSTLRNWDLTLLNRYKPFYLPFCDLCCLCTFGKCDLTGDKKGACGITMPGQQSRIVLLAACIGAATHTSHARELVTHLIEEFGADTRLDPGGLNIKVEAPITRLVCGMKPETLGDLEMVLDYSEQQITQLLACTHTGQEGNPVDLESKVMHTGMIDHLSMEVADIAQISSYDLPKADPNAPLVDIGFGSVDTTRPVILVIGHNVPPSVEIMDYMQDNELIGDIEVTGICCTGIDMTRYSSKAKIIGPISWQIRYIRSGIPDIIVVDEQCIRTDVLDEARALKIPVIATSGKNCLGLTDRTGDPPEEIIDDLVSGKIDGALIMNPGEVGVVAVRTAMQIAPKRKKKKSGI…	Methanocalculus sp.	WP_292733510.1	codh	2004547	FALSE	Methanocalculus sp.
MBU7018341.1 CO dehydrogenase/acetyl-CoA synthase complex subunit epsilon [Theionarchaea archaeon]	MKHANMKADEVHTPSATIKGLEISIGKIIDDEWDEKMGPTPMPSVTDLRDWDFRILERYKPFYGPFCDSCCLCTYGKCDLSDHKKGACGIDIEVQQGRIILLACLIGATAHGAHARHMVDHFLETVGDIKIDMGDNVQVEAPVTRLITGIRPRKMSDFLDILEYGEREILHLLSATHTGQEGDVTDFESKALHASMIDQMFMEVADIAQISRYDLPKGDPDAPLVEIGLGVIDKNKPTILCFGHNALPAISIMDYMNVKGLYNDVEVAGICCTALDMTRYESRAKIAGHIAHQIKYLKSGIADVITVDEQCIRTDTLELAKETGTIVLATTDKICYGLPDRTEKDPQETIEMLLNGELPGALILDPDLVGEIAVEVARRLHPVRKMKKFNVKKAASECT…	Theionarchaea archaeon	MBU7018341.1	codh	2747605	FALSE	Theionarchaea archaeon
WP_084531115.1 CO dehydrogenase/acetyl-CoA synthase complex subunit alpha [Methanothermobacter sp. THM-1]	MIDVAPESKKAKDLKGDFWDAKNIQISIGKVITEEEPPEEVRGPKPMPHVTDLRSWDMKLLERYEPFYAPFCDMCCLCTYGKCELLGKKGACGIDAATQQARTVLLACLIGTAAHAGHARHLLEHLIEKLGEDHEIDLGMNVDIEAPITRTVMGKRPRTLGDLREVMDYVEEQMSHLLSACHTGQEGDSKDFESKAFHAGLMDDLAREAADLAQIVALDLPKGDEDAPLIELGFGTIDTEKPVVLCIGHNVLPGADIVDYLDEKGLEEDVEVCGICCAAIDITRYNDAAKVVGPLSKQLRFIRSGVADVVVVDEQCVRTDVLEEALKNRSAVIATTDKMCLGLPDMTDEDPDRIVRDLIEGNIKGALILDPEKVGEVAVKTAIKLAPERKPLKKLPDVE…	Methanothermobacter sp. THM-1	WP_084531115.1	codh	2606911	FALSE	Methanothermobacter sp. THM-1
TFH13531.1 MAG: CO dehydrogenase/acetyl-CoA synthase complex subunit epsilon [Candidatus Bathyarchaeota archaeon]	MKGLEIQIGRITDEEWEEPMGPTPFPSVGTFREWDKKLLNRYKPFYMPLCDLCCLCTYGKCDLTGDKKGACGIDQKAQQSRIVLIACCIGASTHTAHARHMLDHLLKEFGRDYLLDVALNTNVEAPHIRLVCGYKPKTIGDLEEALDYVETQLVQLTAAAHTGQEGDNLDFESKAFHAGMLDHVAMEIADISQISTLGFPKGVSEAPLAQMGFGSIDTKKAVVMCIGHNVLPSVDIIDYLMEHDLFDKVEIGGLCCTAHDNTRYDNRAKILGPISWQLRYVRSGIPDLVVIDEQCIRLDIVEEAEKIGAPVIATSEKSMMGLPDRTHDNTDTIVADLVSGRQKGVVILDPRKVGEVVVKTVMAVSPKRSEFKNPSKEKLLENMEKCRGCLECVMACPQN…	Candidatus Bathyarchaeota archaeon	TFH13531.1	codh	2026714	FALSE	Candidatus Bathyarchaeota archaeon
HIH36511.1 CO dehydrogenase/acetyl-CoA synthase complex subunit epsilon [Methanocellales archaeon]	MKKARFKVDELESDIFKITGLEATVGNFYEEWEETPGPTPMPDISTFRDWDRILLNKYKPFYLPLCDLCCLCTMGKCDLSKGKKGACGLDMAAQQSRIVLLSCAIGAATHAGHGRHMVEELISKFGSDYPLDVGGLSVLVEAPHTRLVTGIKPRTLGDLEDVLDYVEKEITHLLSCCHTGQEGDNLDFESKAFHAGMIDHVGMEVCDLAQISAFDFPKADPEASLVDIGIGSIDTSKPVILVIGHNVPPAAAIFDYMEDSGLEDSIELTGICCTALDLTRYTNKAKIAGPLSHQLRFIRSGIADVIVVDEQCIRADILDEAKKVNAPLISTNYKNFQGLPNRTNDPIDEIVSDLVEGRSPGVVILDSDKAGEAAVRIAMGVFPKRKKLGIIPEEGEIIE…	Methanocellales archaeon	HIH36511.1	codh	2666334	FALSE	Methanocellales archaeon
WP_321507898.1 CO dehydrogenase/acetyl-CoA synthase complex subunit alpha [uncultured Methanoregula sp.]	MSKKGVNLRIQELKTEGAHIRDLNITIGSIIRDTWEEKQGPTPFPTLTTLRSWDKRLLDRYKPFYMPFCDLCCLCTYGKCDLTGKKRGACGISMPAQQSRTVLIAACIGAATHTSHSRELLNYLTEKFGRDHPISFGDVGIEVEAPITRLVCGIKPTTLGDFEQVLDYCENQITQLLAVTHTGQEGNNLDFESKVFHAGMIDHVGMEVADIAQICTLNFPRADPEAALADLGLGTVDLEKPVILVVGHNVPPAAGIIDYLRDNNLSSTIEVTGICCTALDVTRYSSKAKIIGPISWQLRYIRSGVPDVIVIDEQCVRTDTLEEAARIHTPLIATSEKNCLGLPDRTHDSVADIVEGFVNGTVTGALILDPEKAGVVAVRTAQAVAPKRKKKGTLPSKEQ…	uncultured Methanoregula sp.	WP_321507898.1	codh	1005933	FALSE	uncultured Methanoregula sp.
WP_371853483.1 CO dehydrogenase/acetyl-CoA synthase complex subunit alpha [Methanomethylovorans sp.]	MSKITTGKFSIEDLENVQITINNIVGAIETKAKNEGVEMGPTPKPGVSGLRDWDYKLLSRYQPVYTPVCDQCCYCTYGKCDLGGNKEGACGIDLGTHQSREFLLRVITGAAAHSAHGRHLLHHLIDLYGKDHLIDVGPSNLFAPNIQMVTGITPKTLGDLEEVVEYVEEQLMQLLSTIHAGQEGSALDFESKAMHGGMLDHVGMEVSDIAQISCLGMPKSDPEAPLAEIGMGCIDSTKPVLLVIGHNVAGVTYIMDYMEEHGLNDKIELAGLCCTAIDMTRYKTEDRSQPRAKVIGSMAKELKMIRSAAPDVIVVDEQCVRPDVLDEAKKLFIPVITTNEKIMYGLPNRSKNTADQIIEDLSSGKEPGALILDFDLLGEVAPRLAMKMAPIREAKGIKS…	Methanomethylovorans sp.	WP_371853483.1	codh	2758717	FALSE	Methanomethylovorans sp.
MBU7024528.1 CO dehydrogenase/acetyl-CoA synthase complex subunit epsilon [Theionarchaea archaeon]	MKADEVHTPTATIKGLEISIGKIIDDEWDEKMGPTPMPSVTDLRGWDFKLLERYKPFYGPFCDSCCLCTYGKCDLSDGKKGACGLGIEPQQGRIILLACLIGSTAHGAHARHLVDHFLETVGDMAIDMGDSVQVEAPVTRLVTGIRPRRMSDFLDVLEYGEQEILHLLSAAHTGQEGNVIDFESKALHASMIDQMFMEVADIAQIVRYDLPKGDPEAPLVEIGLGVVDRTKPVVMCFGHNAVPATSVMDYMNIKGLYNSVEVAGVCCTALDMTRYENRVKIAGHISHQIKYLKTGVADVITVDEQCIRTDTLELAQETGAVVIATTDKICYGLPDRTHEDPQETINLLVEGKLPGALILEPELVGEVAVEVAMQIHPKRKKKRFDVKKAASACSQCKQC…	Theionarchaea archaeon	MBU7024528.1	codh	2747605	FALSE	Theionarchaea archaeon
RZN36913.1 MAG: CO dehydrogenase/acetyl-CoA synthase complex subunit epsilon [Methanophagales archaeon ANME-1-THS]	MDEIKKGTIFSISDLHNVRISIGEIVEEWKEKDWELMGPHPMPTLATLRDWDFKLLNRYKPFYAPFCDMCCLCTYGKCDLTCGKKGACGIKIDAQQARIVLIACCIGTAAHTAHARHLLDNLIEKYGKNFPIDLGSNIEIEAPITRTVTGIRPTCLGDLEDALNYVEKELTNCLSAAHTGQEGSFIDFESKNLHVSMIDNLAKEIADIAQIMGYHFPKGDPDAPLVEIGLGVVDRSKPVILCIGHNVAPGAEVVNYLAASSKEGEVEVCGMCCTALDITRYAPRAKIVGHIAQQLHAIRSGLADVIIVDEQCVRTDVLEEAMRVKTAVIASNDKICYGLPDRTDDPAEEIVNDLVSGVPGALIFDLEKVGEVAVEVALRLSPKRKDLKALPDRNELKKI…	Methanophagales archaeon ANME-1-THS	RZN36913.1	codh	2491082	FALSE	Methanophagales archaeon ANME-1-THS
MDZ4171263.1 CO dehydrogenase/acetyl-CoA synthase complex subunit alpha [Methanobacteriaceae archaeon]	MAPKSTKLKEFKEDFWKSKDIKISIGEIDQDKVGEKADGAVKMGPTPKPHVTDLREWDMKLMERYEPFYAPFCDMCCLCTYGKCDLTAGKKGACGIDIKAQQARMVLLACCIGAAAHSAHARHLLEYLIEKRGEDFPIDLGMNIDIEAPIIRTLIGKAPKKLGELREAMDYMEEQNLHLLSACHTGQEGSNIDFESKALHAGLMDNLGKEIGDIAQIVALNFPKGDEDAPLVELGVGTVDREKPVVLCIGHNVSSGAGVIDYVEDEGLEDNVKVCGICCAAIDITRYNHHAKVIGPISKQLKFIRSGVADVIVVDEQCIRSDVLEEAKKNQCKVIATTDKMCLGLPNLTDEDADKIVAQLINNQIEGALILDPDKVGEVATKVAIQIADDRGMLKLLPD…	Methanobacteriaceae archaeon	MDZ4171263.1	codh	2099680	FALSE	Methanobacteriaceae archaeon
MDR1993738.1 CO dehydrogenase/acetyl-CoA synthase complex subunit alpha [Nitrososphaerota archaeon]	MKTTVGLIKNLELSIGKVVNDSYTEPMGPTPMPSVTALRDWDMKLLTKYKAFYMPDCDSCCLCTFGKCDLTAGKRGACGLNIKSQSSRIVMIACAIGAACHSAHSRHLIHHLIEKYGRKFPLDIGGLNIKVEAPITRLVTGIKPETLGDLDDVLAYVEEQITQILAVAHTGQEANDLDFESKAMHVGMCDHVGMEVGDIAQISALGYPKADPEAPLVKLGIGSVERSKPVIMCIGHNVVPSVGIIDYAKANKVDDNLEVVGLCCTSHDMTRYYNRARIVGPISWELRFIRAGLADVVVLDEQCVRTDVADEAAKVNAPVIAASEKNCVGFKNRTNDDVNTIVDDLVSGKVAGVLILDPEKVGEVAVRVARAIAPVRKHKTVLPTPEELVTIAKTCTQCK…	Nitrososphaerota archaeon	MDR1993738.1	codh	2026795	FALSE	Nitrososphaerota archaeon
KYK35828.1 MAG: acetyl-CoA decarbonylase/synthase complex subunit alpha [Theionarchaea archaeon DG-70-1]	MKRASMKAEEVHTPSTTIKGLEISIGKILGEEWEEKMGPTPMPSPTDLRGWDFKLLERYKPFYGPFCDSCCLCTYGKCDLSDHKKGACGLDIETQQGRIILLACLIGATAHGAHARHLVDHALETAGDTDIDMGEGVQVEAPVTRLVTGIRPTKMSDFLEVLDYAEEQITHLLSATHTGQEGNVIDFESKALHASMIDQMFMEVADIAQICHYNLPKGDPDAPLVDIGLGVIDRTKPVILCFGHNTVPSAAVMDYMNIHGLYNSVEIAGLCCTAIDMTRYENRAKIAGHISHQIKYLKTGVADVITVDEQCIRTDTLELAQETGTIVIATTDKICYGLPDRTHKDAQETIEMLVNREIPGALVLDPELVGEIAVEVAVRIHPKRKMKRFNVKKAASECI…	Theionarchaea archaeon DG-70-1	KYK35828.1	codh	1803814	FALSE	Theionarchaea archaeon DG-70-1
MDD2666759.1 CO dehydrogenase/acetyl-CoA synthase complex subunit alpha [Methanocellales archaeon]	MKKARFKVDELESDIFKITGLEATVGAFYEEWEEAPGPTPMPDISTFRDWDRILLNKYKPFYLPLCDLCCLCTMGKCDLSKGKKGACGLDMAAQQSRIVLLSCAIGAATHAGHGRHMVEELVSKFGSDYPLDVGGLSVLVEAPHTRLVTGIKPRTLGDLEDVLDYVEKEITHLLSCCHTGQEGDNIDFESKAFHAGMIDHVGMEICDLAQISALNFPKADPEASMVDVGMGSIDITKPVILVIGHNVPPAAAIFDYMEDGGLEDSIELAGICCTALDLTRYTNKAKIAGPLSHQLRFVRSGIADVIVVDEQCIRADILDEAKKVKAPLISTHYKNFQGLPNRTEDPTDEIVSDMVEGRSPGVVILDSDKAGEVAVRVAMGVFPKRKKSGIIPEESEIIE…	Methanocellales archaeon	MDD2666759.1	codh	2666334	FALSE	Methanocellales archaeon
RLI14668.1 MAG: CO dehydrogenase/acetyl-CoA synthase complex subunit epsilon [Candidatus Hecatellales archaeon]	MEVKKGPARFFLKELKTGVVNARDLEVEIGRLALEEEWEPQGPTPFPGIKDLRAWDRLLLSRYKPFYAPFCDLCCLCTYGKCDLSGGKRGACGIDIKTQQARIVLLACCIGASTHAAHARHLLERLLLKYGEDYPINLGPEVECEMPHTRLVCGMRPKTIGDLTYILDYCEEQIAQCLAACHTGQEGDYVDFESKALHVSMIDHVAMEVADVEQIVTYGFPKGDPNAPLTEIGTGVVDVTKPLTLAIGHNVAPSIEIIDYMRKNGLGDPGQTMEVAGLCCTAHDITRYTDQAKIIGPMSYELRYIRSGIADVIVLDEQCIRTDAVEEAWRVSTPVIAANERACYGLPDLTEMPVEAIVNKLVNREVKGVAIFDPEKVGAVATLTALRMQPLRKKYKVIP…	Candidatus Hecatellales archaeon	RLI14668.1	codh	3072965	FALSE	Candidatus Hecatellales archaeon
WP_325409167.1 CO dehydrogenase/acetyl-CoA synthase complex subunit alpha [Methanoregula sp.]	MTEKKVSLSIKELDAGFGRIRDLSVSIGKLSAGDWAEEKGPTPYPSLATLRDWDHTLLSRYQPFYMPFCDLCCLCTYGKCDLTGTKKGACGISMPAQQARTVLLAACIGAATHTSHARELVTYAIRRSGRNRELDPGGNAIGVEAPVIRLVCGEKPQTLSDLETILDYCESQITALLAATHTGQEGNYLDFESKVLHAGMIDQVGMEVADLAQISALGYPKADPDAPLAALGMGTVETTKPVILVIGHNVPPAVAIVDYLAQENLTDQVEVTGICCTSIDATRYSPRAKIVGPMSWQLRYIRSGIPDVIVVDEQCVRTDAFDEAVAAGTPFIATSDKNCMGLPERTRDPADAIVADLSSGRVKGVVILDPEKAGEVAVRVARAVMPERRKLSQILSPDL…	Methanoregula sp.	WP_325409167.1	codh	2052170	FALSE	Methanoregula sp.
NAS89048.1 CO dehydrogenase/acetyl-CoA synthase complex subunit epsilon [ANME-1 cluster archaeon AG-394-G21]	MEEIKKGGLVDVFDLKNVDIHIGEIVDEGEEEEEWEPMGPHPMPRIATLRDWDFKLLNRYKPFYAPICDMCCLCTYGKCDLTGNKKGACGIRMDAQQGRMVLLACLVGCSAHCGHGRHLLHDMIKKFGPDVPIDFGPEVDIEAPLTRLVCGIKPKTIGDYDEVFSYVEEQIVQLADALHTGQEGSYMDFESKALHMGMLDSLNKEAADIIQIACYGMPSGFPGDGPDVPFVDVGIGTIDTNKPVIIVIGHNVPPSADIGVYLTENDLEDKVEVGGICCTSIDTTRVYKKAKIVSALGRQLRVLRAGIADVVVIDEQCIRADVLELCQRVQSPMIATNDKAMHGLVDRTDDDPNKIVDDLVSGRVPGVIILEPDQVGEVAVRTALQMDKKRRSLKFILSD…	ANME-1 cluster archaeon AG-394-G21	NAS89048.1	codh	2081361	FALSE	ANME-1 cluster archaeon AG-394-G21
NIR12527.1 CO dehydrogenase/acetyl-CoA synthase complex subunit epsilon [Desulfobacterales bacterium]	MKIKELKSDVAMLKDLQISVGRIFEEEWTEPVGPTPFPSITDLRNWDFRLLQRYQPFYMPFCDVCCLCTFGKCDLTGDKRGACGLDMAGQQSRIVLLACCIGAATHIAHARHLVEHLIEKYGRDAPIDVGGLNIDVEAPVTRLVCGIRPKKLRDLEDVLDYCEEQVTHLLSATHTGQEGSNLDFESKVLHAGMMDQVGLEIADMAQISVYDFPKAAPEAPLTDLGFGIADISKPTILVIGHNVPSSVGIVDYLTDKGMTDEVEVVGICCTAHDLTRYSSMAKIVGPISWQLRYIRSGLADLIVVDEQCIRADTLVEAQKVDAPVIASSPKNCLGLEDRTNSPSKEVISDLAEEKVPGVLILDPNKVGEVAVETVMEVAPKREKSKVIPEVEEIVRAAKE…	Desulfobacterales bacterium	NIR12527.1	codh	2044940	FALSE	Desulfobacterales bacterium
OEU42370.1 CO dehydrogenase/acetyl-CoA synthase complex subunit epsilon [Methanosarcina sp. Ant1]	MSKLSTGSFSIEDLESVQITINNIVGAAKAVAETKAVAETTGPMGPTPFPSIATLRDWNFTLFDRYEPVYTPMCDQCCYCTFGPCNLEGNKRGACGIDMKGQTAREFFLRCITGCACHSAHGRHILNHLVDLFGEDMPINMGASNVIAPNIQLVTGQQPKTLGDLKPIMEYVEEELGQLLATIHAGQEAAAIDYDNKAMFAGMLDHVGMEVSDIAQVTSLGFPKSDPEAPLVETGIGTLDASKPIIIAIGHNVAGVTYIMDYMEEHDLTDKMEIGGLCCTAFDMTRYKREDRKAPYAKIVGTISKELKVVRSGIPDVIVLDEQCVRADLVVEGQKLKIPVIASNEKIMYGLPDRTNDNVDEIVADLVSGKIPGCVMLDYDKLGELVPKVAMAMAPIRDA…	Methanosarcina sp. Ant1	OEU42370.1	codh	1882735	FALSE	Methanosarcina sp. Ant1
RLI27074.1 MAG: CO dehydrogenase/acetyl-CoA synthase complex subunit epsilon [Candidatus Hecatellales archaeon]	MIQAKDLEVTIGRLAMEEEWEPQGPTPFPGIKDLRAWDFKFLSRYKPFYAPFCDLCCLCTYGKCDLTAGRRGACGIDIKTQQARIVLLACCIGAATHTAHARHLLEHLLLKYGEDYPINLGPEIECEMPHVRLVCGIKPKTLGDLTYILDYCEEQIVQCLAAVHTGQEGNYLDFESKALHMGMIDHVAMEVADVEQIITYGYPKGDPNAPLTEIGCGCVDVTKPLTLSIGHNVAPSIEIIDYLRKAGLGEPGQAIEVAGLCCTAHDMTRYTNQAKIIGPMSYELRFIRSGIADVIVLDEQCIRTDAVEEAWRVKTPVIAANERACYGLPDLTELPVEAIVNKLVRREIKGAAIFDPEKVGAVAVLTALRMQPLRKKYKAIPDIDQIKQAASPCTFCSKC…	Candidatus Hecatellales archaeon	RLI27074.1	codh	3072965	FALSE	Candidatus Hecatellales archaeon
RCV63192.1 acetyl-CoA decarbonylase/synthase complex subunit alpha [Methanophagales archaeon]	MEEIKKGGLVDLFDLKNVDIHIGEIVDEGEEEEEWEPMGPHPMPRMATLRDWDFKLLNRYKPFYAPVCDMCCLCTYGKCDLSGNKKGACGIKMDAQQGRMVLLACLVGCSAHCGHGRHLLHDMINKFGRNVPIDFGPEVDIEAPLTRLVCGIKPKTIGDYEQVFSYVEEQIVQLTDALHTGQEGSYMDFESKALHMGMLDSLNKEAADIIQIACYKMPTSLPGGGPDVPLVDVGIGTMNTDNAVIIVIGHNVPPAADIGVYLTENDLEDKVDLGGICCTSIDTTRVYHKAKVTAALGRQLRVLRAGIADVVVIDEQCIRADVLELCQRVHSPMIATNDKAMHGLVDRTDDDPDKIVDDLVSGRVPGVIILEPDQVGEVAVRTALEMDKKRRSLKFILSD…	Methanophagales archaeon	RCV63192.1	codh	2056316	FALSE	Methanophagales archaeon
WP_048178428.1 CO dehydrogenase/acetyl-CoA synthase complex subunit alpha [Methanosarcina sp. MTP4]	MSKLKTGTFSVENLESLQITINSIVGAAEDLSGITAEKMGPTPKPGMADLREWGFNLLERYEPVLTPMCDQCCYCTYGPCDLSGNKRGACGIDMKGHTGREFFLRVITGTACHAAHGRHLLDHLTETIGRDYPVAPGASDVMTPNIEMITGLSPKTLGDLQHAMEYVEEQLTQLLATVHAGQESAEIDYDAKALFSGLLDHVGMEVSDIAQVSGYEFPKSDPDAPLVEIGLGSIDSSKPVLLAIGHNVAGVTYMMDYMETYGLTDKVELVGLCCTALDMTRYKEAGRREPYAKVVGSMAKELKIIRSGVPDVIVVDEQCVRGDIVAEASKLKIPVIASNEKIMYGLPNRSNESVDSVIEELKNGKEAGAVVLDYEKLGELGPRLAMEMAAVRKAEGISG…	Methanosarcina sp. MTP4	WP_048178428.1	codh	1434100	FALSE	Methanosarcina sp. MTP4
WP_069584197.1 MULTISPECIES: CO dehydrogenase/acetyl-CoA synthase complex subunit alpha [Methanobacterium]	MTPKNKPKEFKNDFWKSKNFKVSIGEIVENKEGETAPESMGPTPKPNITDLRSWDMKLLERYEPFYAPFCDMCCLCTFGKCDLTGKKGACGIDIQAQQARIVLLACCIGTAAHAGHGRHMVDHLIGKYGADFPIDLGMNIDIEAPLTRTIIGKKPKTLSDLEEVLSYTEEQLSHLLSACHTGQEGSSLDFESKALHAGLMDDLAREAGDLAQIVALGMPKGDENAPLIEMGLGTIDSKKPVVLCIGHNVVPGAGIMDYMEDHGLEEDVEVCGICCAAIDISRYNKAAKVVGPLSKQLKFIRSGVADVIVVDEQCIRTDVLEEAVKNKAAVIATTDKMCLGLPDLTDQDADEIVSKLVCREIDGALILDPEKVGEVATRVAMKIADERENLKILPDLDEI…	Methanobacterium	WP_069584197.1	codh	2160	FALSE	Methanobacterium
WP_011695488.1 CO dehydrogenase/acetyl-CoA synthase complex subunit alpha [Methanothrix thermoacetophila]	MAKLEGSFTVEDMKNVQINIGAVVKEEEEWDQPMGPFPKPQIATLRDWDFKILNRYRIFYAPADDTCTLCTFGPCDLTGNKRGACGIDMAGTCGKIVLVACLMGTCAHTAHGRHLYHWTLDKFGDMKFDMGTDILVTAPLTETIIGIRPKSLKDFGKALEYCEEQITQLLAATHTGQEGSYVDFESKALHAGMIDSLGKEICDMLQIVAYNMPRGDPNAPLVEIGMGTLDQNKAVLIAYGHNLAAGAEAMFYTETNNLWDKVDIGGVCCTAIDLTRIGEGMGEKKVPDMIGTKAKVAGAVGWWRKMVRAGIMDTVMVDEQCVWCDALKDCEERKIPLIATNDKILYGLKDRTNDPVDEIVDDLVNFRVPGVVILDPVKAGEVGVKTAIAVKPKRADIRN…	Methanothrix thermoacetophila	WP_011695488.1	codh	2224	TRUE	Methanothrix thermoacetophila
HTY74315.1 CO dehydrogenase/acetyl-CoA synthase complex subunit alpha [Candidatus Nanoarchaeia archaeon]	MTTKNVRVKIDEMKTSTGLIKNLELSVGQLVDDTRYPEPMGPTPMPSITALRDWDMKLLNKYKPFYMPDCDLCCLCTFGKCDLTAGKRGACGLDIATQSSRIVMLACAIGAACHTAHSRHLVHHLIEKYGRRYPLNVGGLNVKVEAPVSRLVTGIKPETLGDLDDILTYTEEQITQILAVGHTGQEGNNLDFESKAMHVGMVDHVGMEVGDIAQISTLGYPKADPEAPLVKLGIGSVDRTKPVIMCIGHNVVPSVGIIDYAKDTKVDEKIEVVGLCCTAHDMTRYYTRARVVGPISWELRFIRAGLADVVVLDEQCIRTDVFEEAAKVHAPVIAASEKNCMGFKNRTNDPADEIVADLVSGKVKGVLILDPEKVGEVAVRVAQQTAPTRRRMTSLPSVE…	Candidatus Nanoarchaeia archaeon	HTY74315.1	codh	2910166	FALSE	Candidatus Nanoarchaeia archaeon
MDD1689212.1 CO dehydrogenase/acetyl-CoA synthase complex subunit alpha [Methanoregula sp.]	MSRKSVNFTIKEINSDLAQFRDLNITIGSITRERWEEPMGPTPYPSLTTLRSWDQRLLSRYKPFYMPFCDLCCLCTYGKCDLTGTKKGACGISMPAQQSRTVLIAACIGAATHISHSRDLLNHVIATSGRDCPINVGGTSVEVEAPITRLVCGVKPETLGDLEPVLDYCENQVTQLLAVTHTGQEGNHLDFESKVFHAGMIDHVGMEVADIAQVSALGFPKADPESPLCELGLGTVDTKKPVILVIGHNVPPATEIIDYLKENNLFSDIEVTGICCTALDITRYSPRAKIVGPISWQLRYIRSGVPDVIVIDEQCVRTDTLTEAAKIHAPLIATSEKNCLGLPDMTDDTAEAIVAAFASGNVPGALILDPEKVGEVAVRVAQAVAPKRKKHGNLPTKHQ…	Methanoregula sp.	MDD1689212.1	codh	2052170	FALSE	Methanoregula sp.
WP_147671182.1 CO dehydrogenase/acetyl-CoA synthase complex subunit alpha [Methanothermobacter sp. KEPCO-1]	MIDVAPESKKAKDLKGDFWDAKNIQISIGEIITDEKAQEEVKGPKPRPHVTDLRSWDMKLLERYEPFYAPFCDMCCLCTYGKCDLLGKKGACGIDAATQQARIVLLACLIGTAAHAGHARHLVEHLIEKLGEDHEIDLGVNVDIEAPITRTVMGRRPRTLGDLREVMDYAEEQTSHLLSACHTGQEGDSRDFESKAFHAGLMDDLVREVADIAQIVALDLPKGDEDAPLVELGFGTIDNTKPVILCIGHNVLPGADIVDYVTDRELEDEIEVCGICCAAIDVTRYSEAAKVVGPLSKQLRFIRSGVADVIVVDEQCVRTDVLEEALKNRSAVIATTDKMCLGLPDLTDEDPDRIVNDLINGNIEGALILDPEKVGEVAVKTAMKLAPMRKSLKKLPEVD…	Methanothermobacter sp. KEPCO-1	WP_147671182.1	codh	2603820	FALSE	Methanothermobacter sp. KEPCO-1
MDI6810146.1 CO dehydrogenase/acetyl-CoA synthase complex subunit alpha [archaeon]	MDVIKKGTIFTISDLENVRISIGEIVEELEAKEWEPMGPHPMPGIATLRNWDFKLLNRYKPFYAPLCDMCCLCTYGKCDLTCGKKGACGIKIDAQQARIVLIACCIGTAAHAGHARHLVDHLIGKYGRDCPIDFGPSIDIEAPITRTVTGIRPRKLGDLEDALNYVEMELMNCLSAAHTGQEGAFIDFESKNLHVSMIDNLAKEIADIAQIVGYDFPKGDPEAPLVEIGLGVVDRSKPVILCIGHNVMPGAEVVNYLSARGIEGEVEVCGMCCTALDITRYEPRAKIVGHIAQQLYAVRSGIADVIVVDEQCVRTDIVEEAMKVKTRVIASNDKICYGLPDRTDDPTEEIINDLVNGAPGALILDAEKEGEVAVEVALRMAPKRAQLKALPDRQELKKL…	archaeon	MDI6810146.1	codh	1906665	FALSE	archaeon
MEN6552178.1 CO dehydrogenase/acetyl-CoA synthase complex subunit alpha [Methanobacterium sp.]	MITVTPKNKPKEFKNDFWKSKNFKVSIGEIVEKKEGETAPESMGPTPKPNVTDLRSWDMKLLERYEPFYAPFCDMCCLCTFGKCDLTGKKGACGIDIQAQQARMVLLACCIGTAAHAGHARHLVDHLIEKYGADFAIDLGMNIDIEAPLIRTLISKKPKKLGDLKEVLSYTEEQLSHLLSACHTGQEGSYLDFESKALHAGLMDDLAREAGDLAQIVALGMPKGDENAPLIEMGLGTIDSKKPVVLCIGHNVVPGAGIMDYMEDNDLEEDVEVCGICCAAIDISRYNKAAKVVGPLSKQLKFIRSGVADVIVVDEQCIRTDVLEEAVKNKAAVIATTDKMCLGLPDLTDADADEIVSKLVCREIDGALILDPEKVGEVATRVAMKIADERENLKILPDL…	Methanobacterium sp.	MEN6552178.1	codh	2164	FALSE	Methanobacterium sp.
WP_394357443.1 CO dehydrogenase/acetyl-CoA synthase complex subunit alpha [Methanobacterium alkalithermotolerans]	MIHVAPKELKNDFWKSKDIKISFGEIIHDGEDSEEKKSELEMGPTPKPSVTDLRSWDMKLLDRYEPFYAPFCDMCCLCTYGKCDLTDGKKGACGIDIKAQQARIVLLACCIGAAAHSAHARHLLEHLIEKKGKDFPIDLGMNIEIEAPIIRTVVGIIPKTLGDLREAMDYMEEQNLHLLSACHTGQEGSNIDFESKALHAGLMDNLGKEIGDISQIVALNLPKGDEDAPLVELGIGTIDREKPVVLCIGHNVSSGAGILDYVEDNSLEDNMEVCGICCAAIDISRYNQHAKVVGPISKQLKFIRSGVADVIVVDEQCIRTDVLEEAQKNQAKLIATTDKSCMGLPDMTDEDPDKIVSQMVNNQIEGALILDPDKVGEVATKLALKISKDRKALKLLPEM…	Methanobacterium alkalithermotolerans	WP_394357443.1	codh	2731220	TRUE	Methanobacterium alkalithermotolerans
NYB51468.1 CO dehydrogenase/acetyl-CoA synthase complex subunit epsilon [Methanobacteriaceae archaeon]	MIFVAPKPKSEPKKLKDDFWKAKDIKISIGEIVEKEGEISEEDTPMGPTPKPHVTDLRSWDMKLLGRYEPFYAPFCDMCCLCTFGKCDLLNKKGACGIDSATQQARIVLLACNIGTAAHAGHARHMINHLIEELGEDYPLDLGLNIDIEAPITRTIIGKKPQNLGDLREVMGYVEEQLSHLLSACHTGQEGSNLDFESKALHSGVMDDLAREVGDIAQIVALNMPKGDEDAPLVEMGVGTIDTDKPVILCIGHNVVPGASIMDYLDETGQEEDFEVCGICCAAIDISRYNDRAKVVGPLSRQLKFIRSGVADVIIVDEQCIRTDVLEEAQKKNTAVIATTDKMCLGLPDMTDEDPDVIVSKLLNKEIDGALILDSEKVGEVSVKIAKILAPEREKLKKL…	Methanobacteriaceae archaeon	NYB51468.1	codh	2099680	FALSE	Methanobacteriaceae archaeon
RLG91544.1 MAG: CO dehydrogenase/acetyl-CoA synthase complex subunit epsilon [Candidatus Hecatellales archaeon]	MRIKIDELGTDILKAKGFELSVGRVVEEWEETPGPNPMPDISTLREWDHKLLKKYKPFYLPFCDLCCLCTMGKCDLSKGKRGACGLDMAAQQSRIVLLSCAIGAATHTGHARHLIEELIEKFGRDHPINVGDGSVYLEAPHARLVTGIKPKTLGDLEDIVEYCEKEIVHLLSCCHTGQEGNNIDFESKVFHAGMIDHVAMEACDIAQISTYNFPKADPEAPLVEIGIGTIDTHKPVILVIGHNVPPAVEIYEYMKRNGLENDVELCGICCTAIDITRHTQKAKIVGPLSHQLRFVRSGVADVIVVDEQCIRTDILNEAMKVNAVLISTHYKNFQGLPDRTNDPTDEIVNDLVSGKAPGACILNSEKAGEVAVRVAVAIAPKRRKMGIIPEDSQIIEAAK…	Candidatus Hecatellales archaeon	RLG91544.1	codh	3072965	FALSE	Candidatus Hecatellales archaeon
MEE8355146.1 CO dehydrogenase/acetyl-CoA synthase complex subunit alpha [Candidatus Bathyarchaeia archaeon]	MSKRDLKLKFDELSSVIGTFKGLEIEIGRIFEEDWDEELGPTPFPGLATFRNWDRRLLERYKPFYMPFCDLCCLCTYGKCDLTGDKKGACGITMAGQQSRMVLLAACIGASTHAAHARHMLENLIEEYGRDTPLDVAMNTNVEAPHIRLICGIRPKTIKDLEDVLDYIETQLIELIAVTHTGQEGDPLDFESKTFHAGMLDHLALEVADLEQIATLGLPKGDPETPLVDIGFSSVDPTKPVILCIGHNVLPSIDIIDYLMDNDLFGEVEIGGICCTAHDMTRYDKRAKIIGPISWQLRFIRSGIPDLIVIDAQCLRTDILSEAQKIGAPIIATTMKSCHGLPDMTNEAPEKIIASMVEGGAPGALILDPRKVGEVAVKTAMAIRPKRIVTTKLNRAKVA…	Candidatus Bathyarchaeia archaeon	MEE8355146.1	codh	3045160	FALSE	Candidatus Bathyarchaeia archaeon
AFV25094.1 CO dehydrogenase/acetyl-CoA synthase complex subunit epsilon [Methanolobus psychrophilus R15]	MSKISTGHFSIEDLENVQITIGKIVGAIEEKVAEERDVGPTPKPSVSALRDWDHQLLTRYQPVYTPQCDQCCYCTFGKCDLGGNKEGACGINLAAHQSREFLLRVITGAAAHSGHGRHLLHYLIERHGRDHPLDLGPSNLLAPNVQMVTGIKPKTLGDLEAAIEYVEEQLTQLLATVHMGQEGAAIDFESKAMHGGMLDHVGMEISDLAQISCMGMPKSDPEAPLAEIGMGCIDATKPMLLVIGHNVAGVANMIDYMHENDLSDKIELGGLCCTAIDMIRYQMDKGGKPYAKVVGTLAKELKMIRSGIPDVIVVDEQCVRADVLDEAKRLSIPVITCNEKIMYGLRNRSKDKADDIIEDLASGKEAGALILDLDLLGEVAPRLVMKVAPIRKEKGIKAL…	Methanolobus psychrophilus R15	AFV25094.1	codh	1094980	TRUE	Methanolobus psychrophilus
MDP3035327.1 CO dehydrogenase/acetyl-CoA synthase complex subunit alpha [Methanobacteriaceae archaeon]	MAPKDFKEDFWKSKDIKISIGDIVQDEVSGESGEPVEMGPTPKPHVTDLREWDMKLMERYEPFYAPFCDMCCLCTYGKCDLTAGKKGACGIDIKAQQARMVLLACCIGAAAHSAHARHLLEHLIEKKGNDFPIDLGMNIDIEAPIIRTLIGKAPKTLGDLREAMDYMEEQNLHLLSACHTGQEGSSVDFESKALHAGLMDNLGKEIGDIAQIVALDMPKGDENAPLVEMGMGTVDRDKPIVLCIGHNVSSGAGVIDYVEEEGLEDNVEVCGICCAAIDITRYNQHAKVIGPISKQLKFIRSGVADVIVVDEQCIRTDVLEEAKNNQAKVIATTDKMCLGLPNLTDEDADKIVAQLINNQIEGALILNSDKVGEVATKVAMQIADDRGMLKLLPDMDEIQ…	Methanobacteriaceae archaeon	MDP3035327.1	codh	2099680	FALSE	Methanobacteriaceae archaeon
WP_298685365.1 CO dehydrogenase/acetyl-CoA synthase complex subunit alpha [uncultured Methanomethylovorans sp.]	MTKISTGKFSLEDLENVQITINNIVGAIETKAEEEGIETGPTPKPGVSGLRDWDYKLLSRYQPVYTPVCDQCCYCTYGKCDLGGNKEGACGIDLATHQSREFLLRVITGAAAHSAHGRHLLHHLIELHGKDHPIDVGPSNLFAPNTQLVTGIMPKTLGDLEEVVAYVEEQLMQLLSTIHAGQEGSALDFESKALHGGMLDHVGMEVSDIAQVSCLGMPKSDPEAPLAEIGMGCIDSTKPVLLVIGHNVAGVTYIMDYMEEQGLNDKIELAGLCCTAIDMTRYKTEDRSQPRTKVIGSMAKELKMIRSAAPDVIVVDEQCVRPDVLDEAKKLFIPVITTNEKIMYGLPNRSNDTADQIIDDLSSGKEPGALILNFDLLGEVAPRLAMKMAPIRDAKGIKS…	uncultured Methanomethylovorans sp.	WP_298685365.1	codh	183759	FALSE	uncultured Methanomethylovorans sp.
WP_324445489.1 CO dehydrogenase/acetyl-CoA synthase complex subunit alpha [Methanosarcina sp.]	MSKLTTGSFSIEDLESVQITINNIVGAAKEAAEEKVKELGPMGPTPYPSIATLRDWSFTLFDRYEPVYTPMCDQCCYCTFGPCNLEGNKRGACGIDMKGQTAREFFLRCITGCACHSAHGRHLLDHIIELFGEDMPINMGASNVIAPNIQLVTGEQPKTLGDLKPIMEYVEEELGQLLATIHAGQEGAAIDYDNKSMLAGVLDHVGMEVSDIAQVTALGFPKSDPEAPLVEVGMGTIDKSKPTIIAIGHNVAGVTYIMDYMEEHGLTDKMEIGGLCCTAFDMTRYKREDRKAPYAKIVGTISKELKVVRSGIPDVIVLDEQCVRADLVAEGQKLKIPIIASNEKIMYGLPDRTNDDVDAIIEDLKTGKMPGCVMLDYDKLGELVPRLAMEMAPLREGIS…	Methanosarcina sp.	WP_324445489.1	codh	2213	FALSE	Methanosarcina sp.
HEY3361232.1 CO dehydrogenase/acetyl-CoA synthase complex subunit alpha [Methanosarcina sp.]	MSKLTTGSFSIEDLESVQITINNIVGAAKEAAKPTKEAAEVTGPMGPTPFPSIATLRDWSFTLFDRYEPVYTPMCDQCCYCTFGPCNLEGNKRGACGLDMKGQAAREFFLRCLTGCACHSAHGRHLLNHIIDLFGEDMPINMGSSNVIAPNIQLVTGLQPKTLGDLKPVMEYIEEEVGQLLATVHAGQEAAAIDYDNKAMLAGVLDHVGMEVSDIAQVTALGFPKSDPEAPLVEVGMGTIDASKPVIIAIGHNVAGVTYIMDYMEDNGLTDKMEIGGLCCTAFDMTRYKREDRKAPYAKIVGTISKELKILRSGIPDVIVLDEQCVRADLVEEGQKLKIPIIASNDKIMYGLPDRTNDDVDAIVKDLVSGAIPGCVMLDYEKLGELVPKVAQAMAPIRE…	Methanosarcina sp.	HEY3361232.1	codh	2213	FALSE	Methanosarcina sp.
RJX15520.1 MAG: CO dehydrogenase/acetyl-CoA synthase complex subunit epsilon [Candidatus Bathyarchaeota archaeon]	MKIDEIGTDVLKAKGFELSVGRVVEEWEETPGPHPMPDISTLREWDHKLLKKYKPFYLPFCDLCCLCTMGKCDLSKGKRGACGLDMAAQQSRIVLLSCSIGAATHTGHARHLIEELIEKFGRDHPINVGNGSVYLEAPHARLVTGIKPKTLGDLEDIVEYCEKEIVHLLSCCHTGQEGNNIDFESKVFHAGMIDHVAMEACDIAQISTYNFPKADPEAPLVEIGIGTIDTHKPVILVIGHNVPPAVEIYEYMKRNGLENDVELCGICCTAIDITRHTQKAKIVGPLSHQLRFVRSGVADVIVVDEQCIRTDILNEAMKVNAVLISTHYKNFQGLPNRTDDPTDEIVNDLVSGKTPGVCILNSEKAGEVAVRVAVAIAPKRRKMGIIPEDSQIIEAAKKC…	Candidatus Bathyarchaeota archaeon	RJX15520.1	codh	2026714	FALSE	Candidatus Bathyarchaeota archaeon
WP_292427623.1 CO dehydrogenase/acetyl-CoA synthase complex subunit alpha [Methanoregula sp.]	MLPLTEKKIALTIKEMESGLGRIRDLSISIGKLSAADWTEPEGPTPYPSLTALRTWDRTLLSRYQPFYMPFCDLCCLCTYGKCDLTGTKKGACGITMPAQQSRTVLLSACIGAATHTSHARELVTYAIKKAGRDCPINPGGNAIGVEAPIIRLVCGEKPEILADLETVLDYCESQITALLAVTHTGQEGDPLDFESKVLHAGMIDHVGMEVADLAQISALGYPKADPDAPLVALGMGTVDTTKPVILVIGHNVPPSVAIIDYLHNENLSDHVEVTGICCTSIDATRYSPRAKIIGPMSWQLRYIRSGIPDVIVVDEQCIRTDALAEAEAIHAPFIATSEKNCLGLPDRTNDTADAIVTDLVGGKLAGVLILDPEKAGEVAVRVARTVAPARKNVRASTD…	Methanoregula sp.	WP_292427623.1	codh	2052170	FALSE	Methanoregula sp.
MCW4009764.1 CO dehydrogenase/acetyl-CoA synthase complex subunit alpha [Candidatus Bathyarchaeota archaeon]	MLTTKNVRVKIDELKTNLGLIKNLDLSVGKIVDDSWTEPMGPTPMPGLTTLRDWDMTLLNKYKPFYMPDCDLCCLCTYGKCDLTAGKRGACGLNIADQSSRIVLIACCIGAATHNGHARHVVDHLIEKYGRRYPLDIGGLNVKVEAPVTRLVTGVRPQTLGDLDEVLTYCESQITHLLSVAHTGQESSNLDFESKALHAGRIDQVGMEVADIAQVSVFDFPKADPEAPLIKMGIGTVDQSKPVIMCIGHNVVPSVGIIDYMKEQKLDDKMEVVGLCCTAIDNTRYFDRAKIVGPISWELRFIRGGFADVVVLDEQCVRTDASLEAERVKAPVIAASEKNCIGYKNRTNDPADQIVEDLVSGKVPGVLILDPEKVGEVAVKVANRVAPIRKKMKSLPEIE…	Candidatus Bathyarchaeota archaeon	MCW4009764.1	codh	2026714	FALSE	Candidatus Bathyarchaeota archaeon
HEY3273498.1 CO dehydrogenase/acetyl-CoA synthase complex subunit alpha [Methanocella sp.]	MKDINIRMKELESNIGHIRDLEVSIGKFAPRNWEEKCGPTPFPSMTALRDWDRKLLKRYQPFYMPYSDVCDLCTYGKCDLTGGKRGACGIQIAAQQSRMVLIATCIGAATHTSHARELVTHLIGKYGSHYPLDVGGLSIEVEAPVTRLVCGVKPEKLGDLEDVLDYVEKGITGLLSATHTGQEGDCLDFESKVFHAGMLDHVGMEVADIAQVSAYNYPKADPEAPLIDLGMASVDRTKPVILVVGHNVLPSIDIIDYLKDNNLAGQVEVTGICCTALDNTRYSASAKIVGPMSYQARYIRSGIPDVVVVDEQCVRTDLLSESGKIIAPFIATSEKNCMGLPDRTRDPADEIVADLQSGRVPGVLLLDPAKVGEVAVRVARAVAPLRKKRSVLPADLKTL…	Methanocella sp.	HEY3273498.1	codh	2052833	FALSE	Methanocella sp.
WP_287262314.1 CO dehydrogenase/acetyl-CoA synthase complex subunit alpha [Methanothrix sp.]	MAKLEGSFTVEDMKNVQINIGAVVKEEEEWDQPMGPFPKPQIATLRDWDFKILNRYRIFYAPADDTCTLCTYGPCDLTGNKRGACGIDMAGTCGKIVLVACLMGTCAHTAHGRHLYHWTLDKFGDMKFDMGTDILVTAPLTETIIGIRPKSLKDFGKALEYCEEQITQLLAATHTGQEGSYVDFESKALHTGMIDSLGKEICDMLQIVAYNMPRGDPNAPLVEIGMGTLDQNKAVLIAYGHNLAAGAEAMFYTETNNLWDKVDIGGVCCTAIDLTRIGEGMGEKKVPDMVGTKAKVAGAIGWWRKMVRAGIMDTVMIDEQCVWCDALKDCEERKIPLIATNDKIMLGLKDRTNDPVDEIVDDLVNFRVPGVVILDPVKAGEVGVKTAIAVKPKRADIKN…	Methanothrix sp.	WP_287262314.1	codh	90426	FALSE	Methanothrix sp.
HOX35352.1 CO dehydrogenase/acetyl-CoA synthase complex subunit alpha [Methanoregulaceae archaeon]	MGWLRKKNINVRIGELQSDLGNIRDLELSIGKISAESWKEPEGPTPYPSVTALRAWDRTLLTRYPPFYLPFCDLCCLCTYGKCDLTGNKRGACGINMAAQQSRIVLLAACVGAATHTSHARDLVSHAIRKFGADHPLDVGGHSVEVEAPVIRLVCGIKPEKLGDLETVLDYLENQITQLLSAAHTGQESDNLDFESKVLHAGMIDQVGMEVADIAQVSVFKFPKADPDAPLVELGMGTVDTKKPVILVIGHNVPPSVAIIDYLKEKRLTGEVEVTGICCTAIDVTRYSPGAKIIGPMSWQLRYIRSGIPDLIVVDEQCVRTDVLPEATRIGIPVIATSEKNCLGLEDRTQDPAGEIVADLASGTVPGVLILDPDKVGEVAVKSVRLVAPARKKLRVLTD…	Methanoregulaceae archaeon	HOX35352.1	codh	2485498	FALSE	Methanoregulaceae archaeon
MDD1698152.1 CO dehydrogenase/acetyl-CoA synthase complex subunit alpha [Methanoregula sp.]	MAKKGVNVKIKELNSDLARIHDISISIGGVTEERWDEPMGPTPYPSLTTLRSWDFKLLNRYKPFYLPFCDLCCLCTYGKCDLTGNKRGACGINMAAQQSRTVLLAATIGASTHTGHARDLVTHLIERFGPEQPLDVGGHTVEVEAPNVRLVCGIKPETLGDLEEVLEYCEKQLTQLLAVTHTGQEGNNFDFESKVFHAGMVDHVGMEVADLAQISALAFPKAETESPLVDLGLGTVDIKKPVILVIGHNVPPAAEIIDYLRVHDLETKVEVTGICCTALDMTRYSARAKIIGPISWQLRYIRSGVPDLIVIDEQCIRADTLYEAERIHTPVIATSEKNCCGLPDRTNDPADEIVDDLVKGRILGALILDPARAGEVAVRTATAVAPGRKKIKNLPSSEE…	Methanoregula sp.	MDD1698152.1	codh	2052170	FALSE	Methanoregula sp.
TMS43196.1 MAG: CO dehydrogenase/acetyl-CoA synthase complex subunit epsilon [Methanobacterium sp.]	MENKSKAKELKDDFWKSKEIKIITGNIVDETQEDVPESAGPTLKPNVTDLREWDMKLLERYEPFYAPFCDMCCLCTYGKCDLTKGKKGACGIDIEAQQARTVLLACCIGSAAHSGHARHLLEYLIDKHGKELPIDLGMNIDIEAPIMRVVLGKHPKNLGDLKDGLNYLEEQMVHLLSACHTGQEGKSVDFESKALHAGLMDNLGKEIGDLAQIVALNMPKGEDAPLVELGMGSVKKEKPIVLCIGHNVAPGAGIIDYMEDQELEDDVEVCGICCAALDITRYNSRAKVVGPMSKQLKFVRSGVADVVVVDEQCVRTDILEEARKNRACVITTTDKICLGLPDMTHADPDIIVRKLVNDEVEGVLIQDPDKVGEVATRVALKISKERKSIKKLPNLEEIQ…	Methanobacterium sp.	TMS43196.1	codh	2164	FALSE	Methanobacterium sp.
WP_299963791.1 CO dehydrogenase/acetyl-CoA synthase complex subunit alpha [Methanoregula sp.]	MNLWGGSTMGRKSVNFSIKEINTDLARFRDLNITIGAITREQWDEPMGPTPFPSLTTLRPWDQRLLKRYKPFYLPFCDLCCMCTYGKCDLTGSKKGACGISMSAQQSRTVLLSACIGAATHISHSRDLLTHLIAASGRDCPINVGGTGVEVEAPITRLVCGIKPITLGDLEPVLDYCENQVTQLLAVTHTGQEGNNLDFESKVFHAGMIDHVGMEVADIAQVSALGFPKADAEAPLVDLGLGTVDTKKPVILVIGHNVPPATEIIDYLKENDLFPEVEVTGICCTALDITRYSPKAKIVGPISWQLRYIRSGVPDVIVIDEQCIRTDTLFEAARINTPLIATSEKNCLGLPDLTHEPVESIISGFVTGTVPGALILDPEKVGEVAVRVAIAMAPQRKKH…	Methanoregula sp.	WP_299963791.1	codh	2052170	FALSE	Methanoregula sp.
HTX61353.1 CO dehydrogenase/acetyl-CoA synthase complex subunit alpha [Methanobacterium sp.]	MEKPKAKDLKDDFWKSKELRVATGEILDKEMMIPESIGPTIKPNVTDLRAWDMKLLERYPPFYAPFCDMCCLCTYGKCDLTGGKKGACGIDIEAQQARIVLLACCIGSAAHSGHARHLLEYLIEKKGEDYPIDLGTNIDIEAPIMRVVMGKRPHTLGDLKEALDYLEEQMVHLLSACHTGQEGKSVDFESKALHAGLMDNLGKEIGDLAQIVALDLPKGEDAPLVELGMGTIDHKKPVILCIGHNVAPGAGIIDYMEDEGLEDEVEVCGICCAALDITRYKPGAKVIGPISKQLKFVRSGVADVVVVDEQCVRTDILEEARKNHAAVIATTDKICLGLPDFTDEDPDKIVKKLVNDEIEGTLILDPDKVGEVATRVAMQIAKDREVLKKLPDLQEIEKM…	Methanobacterium sp.	HTX61353.1	codh	2164	FALSE	Methanobacterium sp.
WP_292546492.1 CO dehydrogenase/acetyl-CoA synthase complex subunit alpha [Methanoregula sp.]	MSRKSVNFTIKEINSDLAQFRDLNITIGSITRERWEEPMGPTPYPSLTTLRSWDQRLLSRYKPFYMPFCDLCCLCTYGKCDLTGTKKGACGISMPAQQSRTVLIAACIGAATHISHSRDLLNHVIATSGRDCPINVGGTSVEVEAPITRLVCGVKPETLGDLEPVLDYCENQLTQLLAVTHTGQEGNHLDFESKVFHAGMIDHVGMEVADIAQVSALGFPKADPEAPLCDLGLGTVDTKKPVILVIGHNVPPATAIIDHLKETGLFPEVEVTGICCTALDVTRYSPRAKIVGPISWQLRYIRSGVPDVIVIDEQCVRTDTLTEAARIHAPLIATSEKNCLGLPDMTDETVDAIVAGFVSGKVTGALILDPEKVGEVAVATAMAVAPKRKKHSVLPTKHQ…	Methanoregula sp.	WP_292546492.1	codh	2052170	FALSE	Methanoregula sp.
WP_346735505.1 CO dehydrogenase/acetyl-CoA synthase complex subunit alpha [Methanobacterium aggregans]	MAPKPKEFNGNFWKTKDFKVSIGEIIEKERSEASREEVPMGPTPKPSVTDLRSWDMKLLNRYEPFYAPFCDMCCLCTYGKCDLLGKKGACGIDAKAQQGRMVLIASCIGTAAHGGHSRHLLEYLIDKKGEDFPIDLGGSIDIEAPIMRTVIGKKPETLGDLKEAIEYVEEQSLQLLSAAHTGQEGNYKDFESKVLHAGLMDHVGMEVGDIAQIVALNLPKGSEDAPLVELGLGTIDREKPVILCIGHNVAPGAGIMDYMEEEGLEEDLEVCGICCAAIDITRYNNQAKIVGPISKQLKFVRSGVADVVVVDEQCVRTDVLEEARKNKAVVIATTDKICIGLPDKTNEDPDKIVSELLNDEIEGALILNPDKVGEVAVKAARKLSGERKNLKMLPDMEEV…	Methanobacterium aggregans	WP_346735505.1	codh	1615586	TRUE	Methanobacterium aggregans
MDK2874847.1 anaerobic carbon-monoxide dehydrogenase, complex subunit alpha [Methanothermobacter sp.]	MIDVAPESKKAKDLKGDFWDAKNIQISIGEIITEEKPPEEEVKGPKPRPHVTDLRSWDMKLLERYEPFYAPFCDMCCLCTYGKCELLGKKGACGIDAATQQARTVLLACLIGTAAHAGHARHLVDHLIERFGEDYKIDLGSNVDIEAPITRTVMGKRPATLGDLREVMDYAEEQMSHLLSACHTGQEGDSKDFESKAFHAGLMDDLTREVADLAQIVALDLPKGDEDAPLVELGFGTIDTEKPVVLCIGHNVLPGADIVDYLDENEMEDQVEVCGICCAAIDVTRYNEAAKVVGPLSKQLRFIRSGVADVIVVDEQCVRTDVLEEALKNRSAVIATTDKMCLGLPDMTDEDPDKIVNDLINGNIEGALILDPEKVGEVAVKTAMKLAPIRKSLKKLPDI…	Methanothermobacter sp.	MDK2874847.1	codh	1884223	FALSE	Methanothermobacter sp.
HJW98277.1 CO dehydrogenase/acetyl-CoA synthase complex subunit alpha [Candidatus Bathyarchaeia archaeon]	MSKKAVHLKIGELKTDVGLVKNLELSIGKMFEETWTEPMGPTPFPSLTTLREWDMKLLNKYKPFYLPDCDLCCLCTFGKCDLTAGKRGACGLDIAAQSSRIVLLACSIGAATHTGHARHVVDHLIEKYGRRHPIDVGGLNVKVEAPVTRLVTGTKPETLGDLEEVLEYCETQITHCLSVAHTGQEGNNLDFESKAFHAGMVDQVGMEVADIAQISALGFPKADPEAPLVQMGIGTVDTSKPVVMCIGHNVVPSVGIIDYMKENKLDDKMEVVGLCCTAFDNTRYYNRAKIVGPISWQLRFIRGGFADVVVLDEQCVRTDVFNEAEQVKAPVIAASEKNCMGFKNRTNDLADEIVRDLVSGKTRGVLILDPEKVGEVAVKVAMQIAPIRKKCKNLPETEE…	Candidatus Bathyarchaeia archaeon	HJW98277.1	codh	3045160	FALSE	Candidatus Bathyarchaeia archaeon
MDM7935146.1 CO dehydrogenase/acetyl-CoA synthase complex subunit alpha [Methanothrix sp.]	MATSKGSFTVEDMKNVQINIGAVVKEEEEWDQPMGPFPKPNVATLRDWDLKLANRYKIFYAPADDTCTLCTYGPCDLTGNKQGACGLDMAGYCGKIVLIACLMGCCAHAAHGRHLYHWCLDKFGDMKFDMGDEILVDSPLYQTITGRKPRTLKDFGDGLNYLEEQVVQLLAATHTGQEGNYVDFESKALHASMLDHLGMEICDMLQIVAYDMPRGADDAPLIEIGMGTLDQNKGVLIAYGHNLAAGAEAMIYAEKNNLWDKVDIGGVCCTAHDLNRIGLGKGHPSIPKGIGTKPKVAGAMGWWRKMIRSGVMDCIMVDEQCVFCNVLEDAAKRKIPLIATTDKIMLGLPDRTNDSVDAIVEDLVSFKMPGVAVLDPVKAGEIGVRVAIAVKPKRAEAKA…	Methanothrix sp.	MDM7935146.1	codh	90426	FALSE	Methanothrix sp.
MDD3135623.1 CO dehydrogenase/acetyl-CoA synthase complex subunit alpha [Methanoregula sp.]	MERLTGKGINIRFKELHSDIGFIKDLELSIGKLSQDRWSEPQGPTPFPSIIALRNWDRQLLKRYPPFYLPFCDLCCLCTYGKCDLTGTKRGACGITIGAQQSRMVLLATCIGAATHVSHAHELVECAIRKYGAGFPLDPGGLAVEVEAPVIRLVCGIKPEKLGDLEGVLEYLESQVTCLLSSVHTGQEGDNLDLESKVLHAGMIDQVGMEVADIAQISAFGYPKADPDAPLVDLGMATVDTTKPVILIIGHNVPPAISIVDYLAAHRLTDGVTVTGICCTAIDVTRYTANAKIIGPMSWQLRYIRSGIPDVIVVDEQCIRTDALYEAEKIHAPFIATSEKNCMGLPNRTQDPADAIVRDLVSGKIPGVLILDPAKVGEVAVRVAREVAPERRKTGSLMS…	Methanoregula sp.	MDD3135623.1	codh	2052170	FALSE	Methanoregula sp.
WP_015285711.1 CO dehydrogenase/acetyl-CoA synthase complex subunit alpha [Methanoregula formicica]	MSRKSVSFSIKEINSDLAQFRDLTVSIGAITRERWDEPMGPSPFPSLTTLRPWDRRLLSRYKPFYMPFCDLCCLCTYGKCDLTGSKKGACGISMPAQQSRIVLLAACVGAATHTSHAREILTHTIETFGRECKINVGGTGVEVEAPITRLVCGIKPETLGDLEPVLDYCENQLTQLLAVTHTGQEGSSLDFESKVFHTGMIDHLGMEVADIAQVSALGFPKADPESPLADLGLGTIDAKKPVILVIGHNVPPAAAIIDYLRDHGNAGDVEVTGICCTALDLTRYAPKAKVVGPISWQLRYIRSGVPDVIVVDEQCIRTDTLTESEKIHAPLIATSEKNCLGLPDMTDEPAEAIVAAFTHGDITGALILDAEKVGEVASRVALAVHPKRKKRGSIPTKHQ…	Methanoregula formicica	WP_015285711.1	codh	882104	TRUE	Methanoregula formicica
MBU7042407.1 CO dehydrogenase/acetyl-CoA synthase complex subunit epsilon [Theionarchaea archaeon]	MKQASLKAEEINTADTTIKGLEVTIGKILGEEWDEKMGPTPMPSPTDLRDWDFTLLNRYKPFYGPFCDYCCLCTYGKCDLSDHKKGACGLDIETQQGRIILLACLIGSTAHGAHARHLVDHALETAGDIPINMGDGVQVEAPVTRLVTGIRPTKMSDFIEVLDYADEQITHLLSATHTGQEGNVIDFESKALHASMIDQMFMEVADIAQICLYDLPKGEPDAPLVEIGLGVIDRTKPVILCFGHNTVPSAGIMDYMNIKGLYGDVEIAGLCCTAIDMTRYENRAKVAGHISHQIKYLKSGVADVITVDEQCIRTDTLQLAQETGTVVLATTDKICYGLQDRTHKDPQETIDLLVKGEIPGALILDPEVLGEIAVEVARKIHPKRKKEKFDVQKAASECI…	Theionarchaea archaeon	MBU7042407.1	codh	2747605	FALSE	Theionarchaea archaeon
WP_325631561.1 CO dehydrogenase/acetyl-CoA synthase complex subunit alpha [Methanospirillum sp.]	MTVNRKNVTLTLDDLKSSAASLKNLKVSIGSLRGDQWNEDEGPTPMPSHTDLRNWDRMLLSRYKPLYLPFCDLCCLCTYGKCDLSGGKKGACGIGMEAQQSRIVLLAACIGAATHISHARHLVTHLIKTYGRRHPLDIGGNSIETEAPIIRLVCGIKPTTLGDLEIVLDYCERQTTELLAATHTGQEGDAIDFESKVFHAGTMDHVGLEVADIAQISAFSFPKADPDASLIELGLGTVDGAKPVILVVGHNVPPAIGIIDYAREQNLSGTIEITGICCTAVDLTRYDSNAKIIGPISWQLRYIRSGVPDVIVVDEQCVRADLLIEAQQIYAPLIATSSMNCSGLPDRTGDEPEAIIDDLLSGKTPGVLILDPEKVGEVAVRTAIAVKERGRNFRTIPPI…	Methanospirillum sp.	WP_325631561.1	codh	45200	FALSE	Methanospirillum sp.
MFH1328007.1 CO dehydrogenase/acetyl-CoA synthase complex subunit alpha [Candidatus Bathyarchaeota archaeon]	MSVNNVAKTQIKIDELKTDLVKAKGLVFNIGKIVEEWEEKPGPTPMPDITALREWDHKLLKKYPPFYLPFCDLCCLCTMGKCDLSRGKKGACGINMASQLSRTVLLSCSMGAATHTGHGRHLVEELVRKFGRYHPIDIGAGSILVEAPHIRLVTGIKPKTLDDLEGALDYCEKEIVHLLASCHTGQEGDNIDLESKAFHAGMIDHVALEIGDIAQISAYNFPKADPDAPLVDVGIGSIDKSKPVILVIGHNVPPSIGIYDYMKKSGLEDNIELAGICCTALDITRYAPKAKIAGPLSHQTRFVKSGVADVVVVDEQCVRTDILDLAKKVHAPLISTNFKNFQGLPNRTKDSADEIISDLVSGKIPGAAILDSDKVGEVAVRAAMDVFPKRKKFGIIPKE…	Candidatus Bathyarchaeota archaeon	MFH1328007.1	codh	2026714	FALSE	Candidatus Bathyarchaeota archaeon
WP_176965282.1 CO dehydrogenase/acetyl-CoA synthase complex subunit alpha [Methanolobus zinderi]	MSDTPTGQISIDDLENVQITIGKIVGAIEKKAEEEGIDLGPTPKPGISGLRDWDYKILSRYQPVYTPVCDQCCYCTFGKCDLTGNKEGACGINMEAHQARETLLRVITGTAAHSAHGRHILHHLIDKYGRDKPIDVGPSNLIAPNTQAVTGIKPETLGDLEEVMDYVEEQVNQLLATIHAGQEGAAIDFESKILHGGMLDHVGMEVSDLAQMSCLGMPKAETDTPLVEIGMGCIDASKPVLLVIGHNVSGVTYIMDYIHEHGLEDKIELGGLCCTAIDMTRYQVENGGEPRAKVIGTLAKELKMIRSGVPDVIVVDEQCVRADVLDEAQKLSIPVITTNEKIMYGLKNRSNDSAADIIEDLSSGKEPGALILDFDTLGEVAPELTMKMAKIRDEKGIKA…	Methanolobus zinderi	WP_176965282.1	codh	536044	TRUE	Methanolobus zinderi
WP_292464658.1 CO dehydrogenase/acetyl-CoA synthase complex subunit alpha [Methanolobus sp.]	MSKISTGHFSIEDLENVQITIGKIVGAIEEKVAEESDMGPTAKPSVSALRDWDHQLLTRYQPVYTPQCDQCCYCTFGKCDLGGNKEGACGINLAAHQSREFLLRVITGAAAHSGHGRHLLHYLIERHGRDHPLDVGPSNLLAPNVQMVTGIKPKTLGDLEAAIEYVEEQLTQLLATIHMGQEGAAIDFESKAMHGGMLDHVGMEISDLAQISCLGMPKSDPEAPLAEIGMGCIDATKPMLLAIGHNVAGVANMIDYMHENNLSDKIELGGLCCTAIDMTRYQMDKGGTPHAKVVGTLAKELKMIRSGIPDVIVVDEQCVRADVLNEAKRLSIPVITTNEKIMYGLRNRSKDKADDIIEDLASGKEAGALILDLDLLGEVAPRLVMKVAPLRKEKGVKAL…	Methanolobus sp.	WP_292464658.1	codh	1874737	FALSE	Methanolobus sp.
PKL70759.1 MAG: CO dehydrogenase/acetyl-CoA synthase complex subunit epsilon [Methanomicrobiales archaeon HGW-Methanomicrobiales-1]	MNRKGVNIKIKELNSDIAQLRDISLTIGAINEEKWDEPMGPTPFPSLTTLRNWDLTLLNRYKPFYLPFCDLCCLCTYGKCDLTGTKRGACGITMPAQQSRTVLISACIGAATHIGHARHLLDHLIEKYGRDFPINVGETGVEVEAPVTRLVCGIKPVTLGDLEPVLDYCENQVTQLLSVTHVGQEGNNLDFESKVLHAGMIDQLGMEVADIAQISALGFPKADPESALADLGLGTVDTSKPVILVIGHNVPPSTEIIDYLQKNDLSSDVEVTGICCTALDITRYSARAKIIGPISWQLRYIRSGIPDVVVIDEQCVRADTLQESAHIHAPLIATSEKNCLGLPDRTNDPVDEIVHDFVTGKMNGALILDPVKVGEVAVRTSVAIAPLRKKHKTLPEGTD…	Methanomicrobiales archaeon HGW-Methanomicrobiales-1	PKL70759.1	codh	2013817	FALSE	Methanomicrobiales archaeon HGW-Methanomicrobiales-1
KAB3548110.1 MAG: CO dehydrogenase/acetyl-CoA synthase complex subunit epsilon [ANME-2 cluster archaeon]	MIKDGRFILDGMENVVINIGKVTTEEELAEQEWEPMGPTPKPGILSLRNWDHRLLKDFPPFYAPICDMCCLCTYGKCDLTGDRKGACGIDIAAQQARMVTIACCIGTAAHAGHANHVLHELIKWRGRDHPIDLGPYIDVEAPIIRTVVGTRPKTLGDLEGILDYVNQQLVHVLSSTHTGQEGSFIDFESKALHVSMIDNLAKEVADIAQIAGFDFPRGDPDAALIDFGFGAVDRTKPIIVFIGHYPAVSVATIDYIEEHGLSDKIEVCGICCTAIETSRYSASAKVIGPLSMQLFFVRSGIADVIVLDEQCVRTDLLEEAQKVGAPLILTTDKICYNLPDVTNRDSDKVVEDLLNGAPGVLISDPHKAAKVITETALKMKPKRDALNHLPELEEVRELA…	ANME-2 cluster archaeon	KAB3548110.1	codh	2056317	FALSE	ANME-2 cluster archaeon
WP_324327866.1 CO dehydrogenase/acetyl-CoA synthase complex subunit alpha [Methanospirillum sp.]	MSEAKSSTGSVKDLDIQIGTIKGEQWDEKEGPTPFPDHTALRNWDRMLLTRYKPLYIPFCDLCCLCTYGKCDLSGGKRGACGIGMEAQQSRIVLLAACIGAATHISHGRHLVHHLIHIKGRRTPLDVGGLNVDVEAPMIRLVCGIKPQTLGDLEIVLDYLESQVTELLAAAHTGQESDPLDFESKVFHAGMLDHVGLELADIAQISAFNLPKADPDAALIDLGLGTIDPEKPVILVIGHNVPPAIDIINYSRNHGLAGTIEVTGICCTAIDLTRYDPSAKIVGPISWQLRYIRSGIPDLIVVDEQCVRADLLIEAGNIQSPLIATSSKNCAGLADRTDDDPDAIVADLISGTVPGVLILDSQKVGEVAVRAAIQSHAIRKKKKQGVIPTSEELIELAKR…	Methanospirillum sp.	WP_324327866.1	codh	45200	FALSE	Methanospirillum sp.
MDD3043617.1 CO dehydrogenase/acetyl-CoA synthase complex subunit alpha [Methanosarcinaceae archaeon]	MSKLTTGSFSIEDLESVQITINSIVGAAKEAAEEALGPMGPTPLAGIADYRSWNLTLLDRYEPVITPMCDQCCYCTYGPCDLSGNKRGACGIDQAGHNGREFFLRVITGTACHAAHGRHLLDHVIEVFGEDTPLDLGDSNVLTPNVTICTGLSPKTLGECRAPMEYVEEQLTQLLATIHAGQESSEIDYDSKALFSGSLDHVGMEVSDVAQVTAFDFPKSDPEAPLIEIGMGTLDKSKPLIVAIGHNVAGVTYIMDYMEDNGLTDSMEIAGMCCTAFDMTRYKEADRRAPYAKIVGSLAKELKIIRSGMPDVIVVDEQCVRGDVLSESQKLKIPVIASNEKIMSGLPDRTDADVDEIIEELKSGAIPGCVMLDYDKLGELVPKLANIMAPIRDAEGITA…	Methanosarcinaceae archaeon	MDD3043617.1	codh	1945595	FALSE	Methanosarcinaceae archaeon
WP_214045067.1 CO dehydrogenase/acetyl-CoA synthase complex subunit alpha [Methanomethylovorans sp.]	MTKISTGKFSLEDLENVQITINNIVGAIEIKAEEEGIETGPTPKPGVSGLRDWDYKLLSRYQPIYTPVCDQCCYCTYGKCDLGGNKEGACGIDLAAQQSREFLLRVITGAAAHSAHGRHLLHHLIGLHGRDHPIDVGPSNLFAPNTQLVTGIVPRTLGDLEEVVAYVEEQLMQLLSTIHAGQEGSALDFESKALHGGMLDHVGMEVSDIAQISCLGMPKSDPEAPLAEIGMGCIDSTKPVLLVIGHNVAGVTYIMDYMEEQGLNDKIEFAGLCCTAIDMTRYKTDDRSLPRAKVIGSMAKELKMIRSAAPDVIVVDEQCVRPDVLDEAKKLFIPVITTNEKIMYGLPNRSNDSADQIIDDLSSGKEPGALILDFDLLGEVAPRLAMKMAPIRDAKGIKS…	Methanomethylovorans sp.	WP_214045067.1	codh	2758717	FALSE	Methanomethylovorans sp.
MFA7080200.1 CO dehydrogenase/acetyl-CoA synthase complex subunit alpha [Candidatus Bathyarchaeia archaeon]	MTAKNVRVKVDEMKTNVGLIKNVELSVGKVVTDNWDEPMGPTPMPHITTLRNWDMMLLNKYKPFYMPDCDLCCLCTYGKCDLTAGKRGACGLNIADQSSRIVLIACCIGAATHNGHARHVVDHLIEKYGRRYPLDVGGFNVKVEAPVTRLVTGIKPETLGDLDDILSYTESQITHLVSAAHTGQESNNLDFESKAFHAGRMDQVGMEIADLAQISVFDFPKADPEAPLIKMGIGTVDYKKPVIMCIGHNVVPSVGIIDYMKDHKLDDKMEVVGLCCTAIDNTRYFDRAKIVGPISWELRYIRGGFADVVVLDEQCVRTDCSLEAERVKAPVIAASEKNCIGYKDRTNDPVDEIVSDLVSGKVPGVMILDPEKVGEVAVRVAQQVAPIRKKMKSLPELDQ…	Candidatus Bathyarchaeia archaeon	MFA7080200.1	codh	3045160	FALSE	Candidatus Bathyarchaeia archaeon
MEM2253283.1 CO dehydrogenase/acetyl-CoA synthase complex subunit alpha [Desulfurococcaceae archaeon]	MSIPYSKFKIRIEEIKTPSSEIKGLDVSIGYVIEEWEEPQGLTPFPSIATLRKWDHVLLSRYRPLYLPFCDLCCFCTYGKCDLSRDKRGSCGLGLSDQQSRLVTLVCSIGASTHASHARELFEKLVKRFGRDHPIDLGSQVHVEMPITRLVTGVKPRTLGDLEIVLDYVERQIVQTLASVHTGQEGSWIDYESKVFHLGMLDHVALEVADAIQVTALGFPKADPESPLVDLGLGVIEASKPVILVIGHNVIPAGAIVDYLERMGIRDEVEVCGLCCTAHEITRYEKGKAKIVGPMSWQLRFIRTGVPDVIVIDEQCIYTNVVEEARRIGAVVIATTDKACHGLPEKSNESPEEVVEELLSGRIPGALILDHDKAAEVAVKAALKLAPTRLKLKAQLPLE…	Desulfurococcaceae archaeon	MEM2253283.1	codh	2184738	FALSE	Desulfurococcaceae archaeon
WP_292390970.1 CO dehydrogenase/acetyl-CoA synthase complex subunit alpha [Methanosarcina sp. UBA5]	MSKLTTGSFSIEDLESVQITINNIVGAAKEAVKPTKEAAEVTGPMGPTPFPSIATLRDWSFTLFDRYEPVYTPMCDQCCYCTFGPCNLEGNKRGACGLDMKGQAAREFFLRCLTGCACHSAHGRHLLNHLIDLFGEDMPINMGASNVIAPNIQLVTGLQPKTLGDLKPVMEYVEEEVGQLLATVHAGQEAAAIDYDNKAMLAGVLDHVGMEVSDIAQVTALGFPKSDPEAPLVETGMGTIDASKPVIIAIGHNVAGVTYIMDYMEGNGLTDKMEIGGLCCTAFDMTRYKREDRKAPYAKIVGTISKELKIVRSGIPDVIVLDEQCVRADLVEEGQKLKIPIIASNEKIMYGLPDRTNDDVDAIVEDLVSGKIPGCVMLDLEKLGELVPKVALKMAPIRE…	Methanosarcina sp. UBA5	WP_292390970.1	codh	1915593	FALSE	Methanosarcina sp. UBA5
HNX17874.1 CO dehydrogenase/acetyl-CoA synthase complex subunit alpha [Methanoregula sp.]	MLPLTEKKIALTIKEMESDLGRIRDLSISIGKISAADWTEPEGPTPYPSLTALRDWDRRILSRYKPFYMPFCDLCCLCTYGKCDLTGTKKGACGISMPAQQSRIVLLSACIGAATHTSHARELVSYAIKKAGRDCPINPGGTSIGVEAPIIRLVCGEKPETLADLEAILDYCESQITALLSVTHTGQEGDPLDFESKVLHAGMIDHVGMEVADLAQISALGYPKADPDAPLAALGMGTVDTTKPVILVIGHNVPPSVAIIDYLHDENLTDEVEVTGICCTSIDATRYSPRAKIIGPMSWQLRYIRSGIPDVIIVDEQCIRTDALSEARAVHAPFIATSEKNCLGLPDRTNDPVDVIVSDLTSGKLDGVLILDPEKVGEVAVRVARAVAPGRKNARRTVD…	Methanoregula sp.	HNX17874.1	codh	2052170	FALSE	Methanoregula sp.
MFA5237845.1 CO dehydrogenase/acetyl-CoA synthase complex subunit alpha [Methanoregula sp.]	MLPLTEKKIALTIKELDSGFGRIRDLSVSIGRLSAADWAEPEGPTPYPTLATLRTWDHKLLSRYQPFYMPFCDLCCLCTYGKCDLTGTKKGACGISMPAQQSRTVLLSACIGAATHTSHARELVTYAIKKAGRDCPINPGGNAIGVEAPLIRLVCGEKPETLADLESILDYCESQITALLAVTHTGQEGDPLDFESKVLHAGMIDHVGMEVADLAQISALGYPKADPDAPLAALGMGTVDTTKPVILVIGHNVPPSVAIIDYLHDENLSDQVEVTGICCTSIDATRYSPRAKIIGPMSWQLRYIRSGIPDVIVVDEQCIRTDALAEARAVHAPFIATSEKNCLGLPDRTNDPVDEIVADLVGGKLTGVLILDPEKVGEVAVRVARAVAPARKSARTVID…	Methanoregula sp.	MFA5237845.1	codh	2052170	FALSE	Methanoregula sp.
WP_300036933.1 CO dehydrogenase/acetyl-CoA synthase complex subunit alpha [Methanospirillum sp.]	MTVNRKNVSITLGEAKTAAGTLRDLKVSIGSVRENQWNEEQGPTPFPAHTDLRTWDRMLLSRYKPLYLPFCDLCCLCTYGKCDLSGGKKGACGIRMEAQQSRIVLLAACIGAATHVSHARHLITHLIDTYGRRKPINIGDASIDTEAPIIRLVCGIKPETLGDLKIVLDYCERQITELLAAAHTGQEGDAIDFESKVFHAGTMDHVGLEVADIAQISSFSFPKADPDASLVELGLGTVDSTKPVILVVGHNVPPAIGIIDYAREQNLSGSIEITGICCTAIDLTRYDPTARIIGPISWQLRYIRSGLPDLIVVDEQCVRADLLDEAQKIHAPLIATSSMNCSGLPDRTGDDPEEIIADLVSGKTPGVLILDPEKVGEVVVRTAMAVMEQRRGFRTIPTP…	Methanospirillum sp.	WP_300036933.1	codh	45200	FALSE	Methanospirillum sp.
HXX54712.1 CO dehydrogenase/acetyl-CoA synthase complex subunit alpha [Methanoregula sp.]	MSRKGVNVTIRELNSDLARFRDLSISVGSITADTWTEPMGPTPFPSLTTFRSWDMVLLKRYRPFYMPFCDLCCLCTYGKCDLTGSKRGACGISMPAQQSRTVLLAACIGAATHISHARELLTWLTGQFGHDHPIDTGGIDVGIEAPLVRLVCGIKPAVLGDLEEVLDYCEGQVTSLLAVTHTGQEGNNLDFESKVLHAGMIDLVGMEVADLAQVSALGFPKADPESPLADLGLGTVDTSKPVILVIGHNVPPSAAIIDYLRDHNLLPGVEVTGICCTAQDTARYSPSAKIIGPISWQLRYIRSGVPDVIVVDEQCIRTDTLQEAAAVHAPLIATSEKNCLGLPDRTDDPADAIVADFVSGKVPGALILDPAKAGEVAARTAVQVAPVRKKFRNMPTEAE…	Methanoregula sp.	HXX54712.1	codh	2052170	FALSE	Methanoregula sp.
RZN41062.1 MAG: CO dehydrogenase/acetyl-CoA synthase complex subunit epsilon [Methanosarcinales archaeon]	MIKNERVIIDGMENVTINIGKITTEEALAEEEWEPMGPTPKPGILSLRNWDHRLLKDFPPFYAPICDMCCLCTYGKCDLTENRKGACGIGIEAQQARMVLIACCIGTAAHAGHANHVLHELIRWHGSDHPIDLGPYIDVEAPIIRTVVGTIPKTLGDLEEILNYVNQQLVHALSSTHTGQEGSFIDFESKALHVSMIDNLAKEVADIAQIAGFDFPKGDPDAALIDFGFGSVDRTKPIIVFIGHYPAVSVATIDYIEERGLSDKIEVCGICCTAIETSRYSASAKVIGPLSMQQFFVRSGIADVLVLDEQCVRTDLLEEAQKTGAPLILTTDKICYNLPDVTSQDPDKVVADLLNGTPGVLISDPHKAAKVITETALKMKPKRDGLNHLPELDEVQKLA…	Methanosarcinales archaeon	RZN41062.1	codh	2250255	FALSE	Methanosarcinales archaeon
WP_094228306.1 CO dehydrogenase/acetyl-CoA synthase complex subunit alpha [Methanolobus psychrotolerans]	MSDIPTGHISIEELENVQITIGKIVGAVEKKAKEEGVEVGPTPKPGISALREWDYKLLARYHPVYTPVCDQCCYCTFGKCDLGGNKEGACGINMEAHQARETLLRVITGAAAHAGHGRHILHHLIHLYGRDKLIDVGPSNLLAPNTQAVTGINPETLGDLEEVMDYVEEQLTQLLATIHAGQEGAAIDFESKILHGGMLDHVGMEVSDLAQISCLGMPKSDPEAPLVEIGMGCIDSSKPVLVVIGHNVAGVTNIMDYIHEHDLGDKMELAGLCCTAIDMTRYQTDQGQKPQAKIIGTLAKELKMIRSGVPDVIVVDEQCVRADVLDEAKKLSIPVITTNEKIMYGLRNRSKDSAADIIEDLSTFKEPGALILDFDVLGEVAPELAIKMSKIREEMGIKA…	Methanolobus psychrotolerans	WP_094228306.1	codh	1874706	TRUE	Methanolobus psychrotolerans
WP_255334767.1 CO dehydrogenase/acetyl-CoA synthase complex subunit alpha [Methanosarcina sp. KYL-1]	MSKLTTGSFSIEDLESVQITINNIVGAAKEAAEEAKELGPMGPTPFPGIATLRDWSFTLFDRYEPVYTPMCDQCCYCTFGPCNLEGNKRGACGIDMKGQAAREFFLRCITGCACHSAHGRHLLNHIIELFGEEMPINMGASNVIAPNIQLVTGRQPKTLGDLKPIMEYVEEELGQMLATIHAGQEGAAIDYDNKSMLAGILDHVGMEVSDIAQVTALGFPKSDPDVPLVQVGMGTIDPKKPTIIAIGHNVAGVTYIMDYMEDNDLTDKMEIGGLCCTAFDMTRYKREDRQAPYAKIVGSLAKELKIVRSGIPDVIVLDEQCVRADLVQEGQKLKIPVIASNDKIMYGLPDRTNDDVDAIIEDIKSGAIPGCVMLDYDKLGELVPRIAMEMAPIRDAEGL…	Methanosarcina sp. KYL-1	WP_255334767.1	codh	2602068	FALSE	Methanosarcina sp. KYL-1
MDY0386446.1 CO dehydrogenase/acetyl-CoA synthase complex subunit alpha [Methanolobus sp.]	MSNDISAGQFSIDELENVQITIGKIVGAIEKTAEKEGLEAGPTPKPGISDLRDWDYKLLSRYQPVYTPACDQCCYCTFGKCDLGSNKEGACGINMEAHQAREFLLRVITGAAAHAGHGRHMLHHLIDLHGRDHLINVGPSNLLAPNTQAVTGIAPETLGDLEEVMDYVEEQLTQLLATIHVGQEGAAIDFESKAMHGGMLDHVGMEVSDIAQISCMGMPKSDPEAPLAEIGMGCIDSTKPVLLVIGHNVAGVTNIMDYIQDHNLEDKMELAGLCCTAIDMTRYQMEHGGKPQAKIIGSLAKELKMIRSGVPDVIVVDEQCVRADVLDEAKKLSIPVITTNDKIMYGLPNRSKDNATVIIEELSTFKEPGALILDFDLLANVSVELAIKMSKIRDEMGIT…	Methanolobus sp.	MDY0386446.1	codh	1874737	FALSE	Methanolobus sp.
WP_300218827.1 CO dehydrogenase/acetyl-CoA synthase complex subunit alpha [Methanoregula sp.]	MSRKSVSVSIKEIDSDLARFRDLNITIGAITRERWDEPMGPSPFPSLTTLRPWDRLLLSRYKPFYMPFCDLCCLCTYGKCDLTGTKKGACGISMPAQQSRVVLLSACIGAATHTSHAREILTHTIDTFGRDCPVNPGGTAVEVEAPITRLVCGIKPETLGDLEPVLDYCENQLTQLLAVTHTGQEGNSLDFESKVFHTGMIDHLGMEVADLAQVSALGFPKAEPEAPLADLGLGTIDAKKPVILVIGHNVPPAAAIIDYLREHDNAGDVEVTGICCTSLDLTRYAPKAKIVGPISWQLRYIRSGVPDVIVVDEQCIRTDTLTEAEKIHAPLIATSEKNCLGLPDMTHEPADAIVAAFVHGDVTGALILDPEKVGEVASRVALALHPKRKKHGSMPTKHK…	Methanoregula sp.	WP_300218827.1	codh	2052170	FALSE	Methanoregula sp.
MCC7557072.1 CO dehydrogenase/acetyl-CoA synthase complex subunit epsilon [Methanobacteriaceae archaeon]	MIIVAPKPKKFSDDFWKTKDLKISIGEIIDEKGEKTEVEDSNVEMGPTPKPGVTALREWDFKLLDKYEPFYAPLCDMCCLCTFGKCDLLGKKGACGINVEAQQARIVLLACCIGTAAHAGHSRHMVEYLIEKFGKDYPIDLGLNIDIEAPIIRTIIGKKPKTLVDLEEAMDYVEEQMSHLLSACHTGQEGSSLDFESKALHAGLMDDLAREVGDIAQIVTLNMPKGDGDAPLIEMGLGTINSDKPVILCIGHNVTPGAGIMDYMEDNALNDELEVCGICCAAIDISRRNDRAKVVGPLSKQLKFIRSGVADVIVVDEQCIRTDVLEEAKKNNAIVIATTDKMCLGLPNKTDEEPEKIVSQLLNREIEGALIQDPDKVGEVSVKVAQKNAKEREKLKLLP…	Methanobacteriaceae archaeon	MCC7557072.1	codh	2099680	FALSE	Methanobacteriaceae archaeon
WP_048173202.1 CO dehydrogenase/acetyl-CoA synthase complex subunit alpha [Methanosarcina sp. 2.H.A.1B.4]	MSKLTTGSFSIEDLESVQITINNIVGAAKEAAEEAKELGPMGPTPFPGIATLRDWSFTLFDRYEPVYTPMCDQCCYCTFGPCNLEGNKRGACGIDMKGQAAREFFLRCITGCACHSAHGRHLLNHIIELFGEEMPINMGASNVIAPNIQLVTGRQPKTLGDLKPIMEYVEEELGQLLATIHAGQEGAAIDYDNKSMLAGVLDHVGMEVSDIAQVTALGFPKSDPDAPLVQVGMGTIDPKKPVIIAIGHNVAGVTYIMDYMEDNDLTDKMEIGGLCCTAFDMTRYKREDRQAPYAKIVGSLAKELKIVRSGIPDVIVLDEQCVRADLVQEGQKLKIPVIASNDKIMYGLPDRTNDDVDAIIEDIKSGAIPGCVMLDYEKLGELVPRIAMEMAPIRDAEGL…	Methanosarcina sp. 2.H.A.1B.4	WP_048173202.1	codh	1483600	FALSE	Methanosarcina sp. 2.H.A.1B.4
HVP93674.1 CO dehydrogenase/acetyl-CoA synthase complex subunit alpha [Methanoregulaceae archaeon]	MKARVTIDELISDTLSARGIELNIGRIFGKWEEEPGPTRMPGIEALRGWDHRLLKKYPPFYLPFCDLCCLCTMGKCDLSKGKRGACGIDMAAQQSRIVLLSATIGCATHTGHARHLLEHLIRRSGRDFRIDSGEFVTMEAPHIRLVTGIKPLTLGDLEDVVDYCEKEITALLSSCHTGQEGNNIDFESKVLHAGMIDHVAMEACDIAQISAYGFPKADPDAGLIDIGIGCIDSKKPTILVIGHNVAPSVEITNFMEDQGLNDAIELCGICCTALDITRYNEKAKIIGPLSHQTRFIRYGSADVIVIDEQCVRTDVLEEAGKVHAPVIATHAKNLQGLPDRTADPADDIVEDLILGSIPGAAILDPVKAGQVAVRVSMAMFPKRGKFRSIPDEATLAIAA…	Methanoregulaceae archaeon	HVP93674.1	codh	2485498	FALSE	Methanoregulaceae archaeon
MDH5438542.1 CO dehydrogenase/acetyl-CoA synthase complex subunit alpha [Candidatus Bathyarchaeota archaeon]	MSKKAAHVKIKELKTAIGVIKDLELSIGRIFEEKWTELIGPTPFPSITDLREWDFKLLKRYQPLYMPFCDVCCLCTLGKCDLTGGKRGACGIDMTAQQSRFFLLGCCIGAAAHSAHARHLVEHLIEKYGRRFPIDVGGLTVEVEAPITRLVCGVRPKILGDLEDILDYVENQITHLLASTHTGQEGNNLDFESKVLHAGMIDHVGMEVADMAQIATYGFPKADPEAPLVEIGFGVIDLQKPVIACIGHNVPPAIEIVDYLKANGLHGKIEVCGLCCTAHDLTRRSPEAKIVGPISWQLRFIRSGVPDVIVIDEQCVRVDSLIEAQKIKAPAIVTSNKICLGLQDRTRDPIDKIVADLVEAKVPGALILDPAKAGEVAVRTAVKVAPKRKKFKIIPDVAE…	Candidatus Bathyarchaeota archaeon	MDH5438542.1	codh	2026714	FALSE	Candidatus Bathyarchaeota archaeon
MDR0470743.1 CO dehydrogenase/acetyl-CoA synthase complex subunit alpha [Nitrososphaerota archaeon]	MTKNVHVKIDEMKTNVGLIKNLELSIGKVVNDNYTEPMGPTPMPSVTALRDWDMKLLTKYKAFYMPDCDSCCLCTFGKCDLTAGKRGACGLTIAAQSARIVMIACAIGAACHSAHSRHLVHHLIEKYGRRFPLDIGGLNIKVEAPITRLVTGIKPETLGDLDEVLGYVEEQITQVLAVGHTGQEACDMDFDSKAFHVGMCDHVGMEVGDIAQISALGYPKADPEAPLVKLGIGSVEREKPVIMCIGHNVVPSVGIIDYAKETKVDDKIEVVGLCCTSHDMTRYYNRARIVGPISWELRFIRAGLADVVVLDEQCIRTDVAEEAAKVNAPVIAASEKNCVGFKNRTNDDTDAIVADLVSGKVQGVLILDPEKVGEVAVRVVQKVAPVRKHKNVLPTPEEL…	Nitrososphaerota archaeon	MDR0470743.1	codh	2026795	FALSE	Nitrososphaerota archaeon
MFA4876219.1 CO dehydrogenase/acetyl-CoA synthase complex subunit alpha [Methanoregula sp.]	MRKNGVNLRIQELKTDGAHFRDLNISIGSVVRDTWDEVQGPTPFPTLTTLRPWDKHLLERYKPFYMPFCDLCCLCTYGKCDLTGKKRGACGISMPAQQSRTVLIAACIGAATHTSHSRELLSYLTEKFGRDHPISFSDVGIEVEAPITRLVCGIKPTTLGDLEPVLDYCENQITQLLAVTHTGQEGNNLDFESKVFHAGMIDHVGMEVADIAQISTMNFPRADPEAGLADLGLGTVDLEKPVILVVGHNVPPAASIIDFLRDNNLSSAIEVTGICCTALDVTRYSSKAKIIGPISWQLRYIRSGVPDVIVIDEQCVRTDTLEEAARIHTPLIATSEKNCLGLPDRTHDSVTDIIEGFVSGTVTGALILDPEKVGEVAVRTAQALSPKRKKKGNLPSKEQ…	Methanoregula sp.	MFA4876219.1	codh	2052170	FALSE	Methanoregula sp.
WP_042686524.1 CO dehydrogenase/acetyl-CoA synthase complex subunit alpha [Methermicoccus shengliensis]	MDEGVFEIKGLENVKIYIGDIGDVSEGEEEEWEPEGPTMKPEVQDLREWDMRLLKRYKPVYSPTDETCSFCTYGPCDLSKGKEGACGIDLRTQQARLLLFTALMGAAAHAAHGRHILHYLIERYGRDFEIEVGPSELKTPNISVVLGIKPRTLGDLEEALDYVEEQLTQLLATVHTGQEGSYLDFESKALHAGMLDHVGMEVADVAQVAALNMPKADENAPLVEIGMGVIDTTKPVIMVVGHNVAGVWHIMDYLDSHDLTDKVEMGGVCCTAIDMTRCDPKRKIVGSLSQQLKYIRTGIPDVIVVDEQCIRTDMVDEASKLHIPVISTNAKVLYGLPNRTDDPVDDIVDDLVSGREKGVIMLDFDKLGELVAKTALEIAPIRREKGYTAIPTDEELKCM…	Methermicoccus shengliensis	WP_042686524.1	codh	660064	TRUE	Methermicoccus shengliensis
[truncated: 9,943 more rows]
