# Supplementary material for: Investigating the native functions of [NiFe]-CODH through genomic context analysis
Source: eLife. 2026 Apr 7;15:RP108780. doi: 10.7554/eLife.108780 (PMC13056359; doi:10.7554/eLife.108780)
Supplement: Supplementary file 4. — Only sources that were classified as organisms passed and were further used for neighbor analysis. [file elife-108780-supp4.csv]

seq.name	seq.text	organism	protein_id	protein	taxid	is.species	species.name
WP_010939296.1 MULTISPECIES: hydroxylamine reductase [Desulfovibrionales]	MFCFQCQETAKNTGCTVKGMCGKPEETANLQDLLIFVLRGIAIYGEKLKELGQPDRSNDDFVLQGLFATITNANWDDARFEAMISEGLARRDKLRNAFLAVYKAKNGKDFSEPLPEAATWTGDSTAFAEKAKSVGILATENEDVRSLRELLIIGLKGVAAYAEHAAVLGFRKTEIDEFMLEALASTTKDLSVDEMVALVMKAGGMAVTTMALLDEANTTTYGNPEITQVNIGVGKNPGILISGHDLKDMAELLKQTEGTGVDVYTHGEMLPANYYPAFKKYPHFVGNYGGSWWQQNPEFESFNGPILLTTNCLVPLKKENTYLDRLYTTGVVGYEGAKHIADRPAGGAKDFSALIAQAKKCPPPVEIETGSIVGGFAHHQVLALADKVVEAVKSGAIKR…	Desulfovibrionales	WP_010939296.1	hcp	213115	FALSE	Desulfovibrionales
WP_092372519.1 hydroxylamine reductase [Desulfomicrobium apsheronum]	MFCFQCQETAKNTGCTVKGMCGKPEETANLQDLLIFVLRGIAVYGEKLKELGQPDRSNDDFVLQGLFATITNANWDDARFVAMIQDGLARRDKLKNSFLAAYKAKHGKDFTDPLPEAATWTGSSSAFAEKAKSVGILSTANEDVRSLRELLIIGLKGVAAYAEHAAVLGFRKAEIDDFMLEALASTTKDLSVDEMVALVMKAGGMAVTTMALLDEANTTTYGNPEITQVNIGVGKNPGILISGHDLKDMAELLKQTEGTGVDVYTHGEMLPANYYPAFKKYPHFVGNYGGSWWQQNPEFESFNGPILLTTNCLVPLKKENTYLDRLYTTGVVGYEGAKHIADRPAGGAKDFSALIAQAKKCPPPVEIETGSIVGGFAHHQVLALADKVVEAVKSGAIKR…	Desulfomicrobium apsheronum	WP_092372519.1	hcp	52560	TRUE	Desulfomicrobium apsheronum
WP_015774100.1 hydroxylamine reductase [Desulfomicrobium baculatum]	MFCFQCQETAKNTGCTVKGMCGKPEETANLQDLLIFVLRGIAVYGERLKELGHPDRSNDDFVLQALFATITNANWDDGRFVTLIQEALARRDKLKNSFLSAYKAKHGKDFADPLPEAATWTGNSSAFAEKAKSVGILATENEDVRSLRELLIIGLKGVAAYADHAAVLGFRKPEIDDFMLEALASTTKNLSVDEMVALVMKAGNMAVTTMALLDEANTTTYGNPEITTVNIGVGKNPGILISGHDLKDMAELLKQTEGTGVDVYTHGEMLPANYYPAFKKYSHFVGNYGGSWWQQNPEFESFNGPILLTTNCLVPLKKDNTYLDRLYTTGVVGYEGATHIADRPAGGAKDFSALIAQAKKCPPPVEIETGSIVGGFAHHQVMALADKVVEAVKSGAIKR…	Desulfomicrobium baculatum	WP_015774100.1	hcp	899	TRUE	Desulfomicrobium baculatum
WP_092373481.1 hydroxylamine reductase [Desulfomicrobium apsheronum]	MFCFQCQETAKNTGCTVKGMCGKPEETANLQDLLIFVLRGIAVYGERLKELGQPDRSNDDFVLQALFATITNANWDDSRFVVLIQDALARRDRLKAAFLAAYKAKHGKDFADPLPEAATWSADSSAFAEKAKSVGILATENEDVRSLRELLIIGLKGVAAYADHAAVLGFRKPEIDDFMLEALASTTKDLSVDEMVALVMKAGNMAVTTMALLDEANTTTYGNPEITTVNIGVGTNPGILISGHDLKDMEELLKQTEGTGVDVYTHGEMLPANYYPAFKKYSHFVGNYGGSWWEQNREFESFNGPILLTTNCLVPLKKENTYLDRLYTTGVVGYEGATHIPDRPEGGAKDFSALIAQAKKCPPPVEIETGSIVGGFAHHQVLALADKVVEAVKSGAIKR…	Desulfomicrobium apsheronum	WP_092373481.1	hcp	52560	TRUE	Desulfomicrobium apsheronum
WP_092193576.1 hydroxylamine reductase [Desulfomicrobium norvegicum]	MFCFQCQETAKNTGCTVKGMCGKPEETANLQDLLIFVLRGIAVYGEKLKELGQPDRSNDDFVLQGLFATITNANWDDVRFEAMIKEGLARRDKLKNAFLAAYNAKNGKDFSEPLPDAATWIGSLSNFADKAKTAGILATENEDVRSLREFLIIGLKGIAAYAEHAAVLGFRKAEIDDFMLEALASTTKNLSVDEMVALVMKAGGMAVTTMALLDEANTTTYGNPEITEVNIGVGKNPGILISGHDLKDMAELLKQTEGTGVDVYTHGEMLPANYYPAFKKYSHFVGNYGGSWWQQNPEFESFNGPILLTTNCLVPLKKDNTYLDRLYTTGVVGYEGAKHIADRPAGGAKDFSALIAQAKKCPPPVEIETGSIVGGFAHHQVMALADKVVEAVKSGAVKR…	Desulfomicrobium norvegicum	WP_092193576.1	hcp	52561	TRUE	Desulfomicrobium norvegicum
WP_092192753.1 MULTISPECIES: hydroxylamine reductase [Desulfomicrobium]	MFCFQCQETAKNTGCTVKGMCGKPEETANLQDLLIFVLRGIAVYGERLKELGQPDRSNDDFVLQALFATITNANWDDARFVALIQEGLARRDKLRNSFLAAFKAKHGKDFADPLPEAATWSADSSAFAEKAKTVGILATENEDVRSLRELLIIGLKGVAAYADHAAVLGFRKPEIDDFMLEALASTTKDLSVDEMVALVMKAGNMSVTTMALLDEANTTTYGNPEITTVNIGVGTNPGILISGHDLKDMEELLKQTEGTGVDVYTHGEMLPANYYPAFKKYSHFVGNYGGSWWEQNREFESFNGSILLTTNCLVPLKKENTYLDRLYTTGVVGYEGATHIPDRPEGGAKDFSEMIARAKKCPPPTEIETGSIVGGFAHHQVLALADKVVEAVKSGAIKR…	Desulfomicrobium	WP_092192753.1	hcp	898	FALSE	Desulfomicrobium
WP_254077739.1 hydroxylamine reductase [Desulfomicrobium sp. ZS1]	MFCFQCQETAKNTGCTVKGMCGKPEETANLQDLLIFVLRGIAVYGERLKELGQPDRSNDDFVLQGLFATITNANWDDGRFVTLIQEGLARRDKLKNSFLSAYKAKHGKDFADPLPDAATWTGNSSAFAEKAKSVGVLATENEDVRSLRELLIIGLKGVAAYAEHAAVLGFRKPEIDDFMLEALASTTKNLSVDEMVALVMKAGEMAVTTMALLDEANTTTYGHPEITEVNIGVGTKPGILISGHDLKDMEELLKQTEGTGVDVYTHGEMLPANYYPAFKKYDHFIGNYGGSWWHQNSEFESFNGPILLTTNCLVPLKKENTYLDRLYTTSVVGYEGATHIPERSAGGAKDFSALIAQAKKCPPPIEIETGTIVGGFAHHQVLALADKVVEAVKSGAIKR…	Desulfomicrobium sp. ZS1	WP_254077739.1	hcp	2952228	FALSE	Desulfomicrobium sp. ZS1
MDY0227469.1 hydroxylamine reductase [Desulfomicrobium apsheronum]	MFCFQCQETAKNTGCTVKGMCGKPEETANLQDLLIFVLRGIAVYGERLKELGQPDRSNDDFVLQALFATITNANWDDSRFVVLIQDALARRDRLKAAFLAAYKAKHGKDFADPLPEAATWSADSSAFAEKAKSVGILATENEDVRSLRELLIIGLKGVAAYADHAAVLGFRKPEIDDFMLEALASTTKDLSVDEMVALVMKAGNMAVTTMALLDEANTTTYGNPEITTVNIGVGTNPGILISGHDLKDMEELLKQTEGTGVDVYTHGEMLPANYYPAFKKYSHFVGNYGGSWWEQNREFESFNGSILLTTNCLVPLKKENTYLDRLYTTGVVGYEGATHIPDRPEGGAKDFSEMIARAKKCPPPTEIETGSIVGGFAHHQVLALADKVVEAVKSGAVKR…	Desulfomicrobium apsheronum	MDY0227469.1	hcp	52560	TRUE	Desulfomicrobium apsheronum
MDO9584616.1 hydroxylamine reductase [Desulfomicrobium sp.]	MFCFQCQETAKNTGCTVKGMCGKPEETANLQDLLIFVLRGIAVYGERLKELGQPDRSNDDFVLQALFATITNANWDDARFMALIQDALVRRDRLKVALLDAFKAKHGKDFADPLPDAATWSADSSAFAEKARSVGILSTANEDVRSLRELLIIGLKGVAAYAEHAAVLGFRKPEIDDFMLEALASTTKDLSVDAMVALVMKAGNMAVTTMALLDEANTTTYGNPEITTVNIGVGTNPGILISGHDLKDMEELLNQTEGTGVDVYTHGEMLPANYYPAFKKYKHFVGNYGGSWWEQNPEFEAFNGPILLTTNCLVPLKKDNTYLDRLYTTGVVGYEGAKHISERPAGGAKDFSALVAQAKKCPPPTELETGSIVGGFAHHQVMALADKVVEAVKSGAVKR…	Desulfomicrobium sp.	MDO9584616.1	hcp	52017	FALSE	Desulfomicrobium sp.
MBU4524917.1 hydroxylamine reductase [Pseudomonadota bacterium]	MFCFQCQETAKNTGCTVKGMCGKPEETANLQDLLIFVLRGIAVYGERLKELGQPDRSNDDFVLQALFATITNANWDDSRFMALIQDALVRRDRLKVALLDAYKATHGKDFADPLPDAATWSADSSAFAEKARSVGILSTANEDVRSLRELLIIGLKGVAAYAEHAAVLGFRKPEIDDFMLEALASTTKDLSVDVMVALVMKAGNMAVTTMALLDEANTTTYGNPEITTVNIGVGTNPGILISGHDLKDMEELLKQTEGTGVDVYTHGEMLPANYYPAFKKYKHFVGNYGGSWWEQNPEFEAFNGPILLTTNCLVPLKKDNTYLDRLYTTGVVGYEGAKHIPERPVGGAKDFSALVAQAKKCPPPTELETGSIVGGFAHHQVMALADKVVEAVKSGAVKR…	Pseudomonadota bacterium	MBU4524917.1	hcp	1977087	FALSE	Pseudomonadota bacterium
MBP9943319.1 hydroxylamine reductase [Desulfomicrobium sp.]	MFCFQCQETAKNSGCTVKGMCGKPEETANLQDLLIFVLRGIAVYGERLKELGQPDRSNDDFVLQGLFATITNANWDDARFTAMIQEGLARRDKLKSAFLAAYKAKNGKDFSEPLPEAATWTAPSSTFADKAKGVGILATENEDVRSLREFLIIGLKGIAAYAEHAAVLGFRKAEIDDFMLEALASTTKNLSVDEMVGLVMKAGGMAVTTMALLDEANTTTYGNPEITEVNIGVGTNPGILISGHDLKDMEELLKQTDGTGVDVYTHGEMLPANYYPAFKKYKHFIGNYGGSWWHQNPEFEAFNGPILLTTNCLVPLKKENTYLDRLYTTGIVGYEGAKHIPDRPAGGAKDFSAMIAQAKKCAPPTELEKGTIVGGFAHHQVMALADKVVAAVKSGAVKR…	Desulfomicrobium sp.	MBP9943319.1	hcp	52017	FALSE	Desulfomicrobium sp.
HDQ41141.1 hydroxylamine reductase [Desulfonatronum sp.]	MFCFQCQETAKNVGCTVKGMCGKPEETANLQDLLIFVLRGIAVYGEKLKELGQPDHSNDDFVLQGLFATITNANWDDARFEAMIQDGLVRRDQLRTTFLAAYKAKHKKDFAETLPEAATWSGPVSAFAEKAKSVGILATEHEDVRSLRELLIIGLKGIAAYAEHAAVLGFRKPEIDDFMLEALASTTKDLPVDEMIALVMKAGQTAVTTMALLDEANTSTYGNPEITQVNIGVGTNPGILISGHDLKDMEELLQQTEGTGVDVYTHGEMLPANYYPAFKKYKHFVGNYGGSWWHQNEEFESFNGPILLTTNCLVPLKKNNTYLDRLYTTGVVGYPGSKHIPDRPAGGKKDFSALIAQANTCPPPKEIETGSITGGFAHHQVLALADKVVDAVKSGAIKR…	Desulfonatronum sp.	HDQ41141.1	hcp	1963255	FALSE	Desulfonatronum sp.
NLW80797.1 hydroxylamine reductase [Desulfovibrionales bacterium]	MFCFQCQETAKNTGCTVKGMCGKPEETANLQDLLIFVLRGIAVYGERLKELGSPDRSNDDFVLQGLFATITNANWDDARFTAMIQDGLARRDRLRSAFLAAYKAKHGKDFSEPLPDAATWSGSSATFADKAKAVGILATENEDVRSLREFLIIGLKGIAAYAEHAAVLGFRKPEIDDFMLEALASTTKNLSVDEMVGLVMKAGQVAVTTMALLDEANTKTYGHPEMTQVNIGAGTNPGILISGHDLKDMEELLKQTEGTGVDVYTHGEMLPANYYPAFKKYKHFIGNYGGSWWHQNPEFEAFNGPILLTTNCLVPLKKENTYLDRLYTTGVVGYEGAKHIPERPAGGAKDFSAMIAQAKKCAPPTELEKGTIVGGFAHHQVMALADKVVEAVKSGAIKR…	Desulfovibrionales bacterium	NLW80797.1	hcp	2448050	FALSE	Desulfovibrionales bacterium
WP_028576001.1 hydroxylamine reductase [Desulfomicrobium escambiense]	MFCFQCQETAKNTGCTIKGVCGKPEETANLQDLLIFVLRGIAVYGERLKELGQPDRSNDDFVLQGLFATITNANWDDARFTAMIQEGLARRDKLRSAFLAAYKAKNGKDFSEPLPEAATWSAPSSAFAEKAKTVGIMATENEDVRSLREFLIIGLKGIAAYAEHAAVLGFRKAEIDDFMLEALASTTKNLSVDEMVGLVMKAGQVAVTTMALLDEANTSTYGHPEITHVNIGVGANPGILISGHDLKDMEELLKQTDGTGVDVYTHGEMLPANYYPAFKKFKHFIGNYGGSWWHQNPEFEAFNGPILLTTNCLVPLKKENTYLGRLYTTGVVGYEGATHIPDRPAGGAKDFSGLIAQAKKCAPPTELEKGTIVGGFAHHQVMALADKVVEAVKSGAIKR…	Desulfomicrobium escambiense	WP_028576001.1	hcp	29503	TRUE	Desulfomicrobium escambiense
HCU70022.1 hydroxylamine reductase [Desulfomicrobium sp.]	MFCFQCQETAKNTGCTIKGVCGKPEETANLQDLLIFVLRGIAVYGERLKELGQPDRSNDDFVLYSLFATITNANWDDARFTALIQEGLARRDKLRSAFLAAYKAKNGKDFSEPLPEAATWTAPSSAFAEKAKTVGILATENEDVRSLREFLIIGLKGIAAYAEHAAVLGFRKAEIDDFMLEALASTTKNLSVDEMVGLVMKAGQTSVATMALLDEANTSTYGHPEITQVNIGVGTNPGILISGHDLKDMEELLKQTEGTGVDVYTHSEMLPANYYPSFKKYKHFIGNYGGSWWHQNPEFEAFNGPILLTTNCLVPLKKENTYLDRLYTTGAAGYPGAKHIPDRPAGGAKDFSALVAQAKKCAPPTELEKGTIVGGFAHHQVMALADKVVDAVKSGAIKR…	Desulfomicrobium sp.	HCU70022.1	hcp	52017	FALSE	Desulfomicrobium sp.
KAB2891104.1 MAG: hydroxylamine reductase [Desulfobulbaceae bacterium]	MFCFQCQETAKNTGCTVKGVCGKPEETANLQDLLIFVLRGIAVYGEKLKELGQPDHSNDDFVLQGLFATITNANWANERFVSMVEDGLVRRDKLKAAFLAAYKAKNGKDFDGVLPDAATWTGATSTFAEKAKSVGVLSTAHEDVRSLRELLIIGLKGIAAYAEHAAVLGFRKSEIDDFMLEALASTTKDLSVDEMIALVMKAGSMAVTTMALLDEANTTTYGHPEITQVNIGVGKNPGILISGHDLKDMEELLKQTEGTGVDVYTHGEMLPANYYPAFKKYPHFVGNYGGSWWHQNVEFESFNGPMLLTTNCLVPLKKDNTYLDRLYTTGIVGYDGAKYIPFRTSGGAKDFSAMISQAKACKPPTEIETGSIVGGFAHHQVLALADKVVDAVKSGAIKR…	Desulfobulbaceae bacterium	KAB2891104.1	hcp	2053307	FALSE	Desulfobulbaceae bacterium
NLV95854.1 hydroxylamine reductase [Desulfovibrionales bacterium]	MFCFQCQETAKNTGCTVKGMCGKPEETSNLQDLLIFVLRGIAVYGERLKEMGQPDRTNDNFVLQGLFATITNANWDDVRFEAMVEEGLARRDALRDKFLAAYKAKHGQDFNEALPEAATWTGSVSDFEGKAKHVGILATENEDVRSLREFLIIGLKGIAAYAEHAAVLGFHKAEVDDFMLEALASTTKDLSVDEMVGLLLKAGEVAVTTMALLDEANTSTYGHPEITEVNIGVGKNPGILISGHDLKDMEELLKQTEGTGVDVYTHGEMLPANYYPAFKKYSHFVGNYGSSWWHQNKEFEAFNGPILLTTNCLVPLRKENTYLDRLYTTGVVGYEGAVHIPERPEGGAKDFSALIAQAKACPPPTELETGSIVGGFAHHQVFALADKVVEAVKSGAIKR…	Desulfovibrionales bacterium	NLV95854.1	hcp	2448050	FALSE	Desulfovibrionales bacterium
MBR9987208.1 hydroxylamine reductase [Desulfosarcina sp.]	MFCFQCQETAKNTGCTVKGVCGKPEETANLQDLLIFVLKGISVYGEKLKELGAADRTNDDFVAQSLFATITNANWDDARFSAMIINGLLRRDQLYKKFLAAYKEKNGSDFSAALPEAATWAGDPSTYAEKAKTVGVLATENEDVRSLRELLVIGLKGVAAYADHAAILGFQKDNINDFIMEALASTTKDLTVDQMVALVMKAGDTAVATMALLDEANTKAYGNPEITEVNLGVGKKPGILITGHDLKDMEELLKQTEDTGIDVYTHGEMLPANYYPAFKKYDHFVGNYGGSWWHQNPEFESFNGPILLTTNCLVPLKKDNTYLDRLFTTGVVGYEGAVHIADRPVGGTKDFSALIEKAKTCPPPIEIETGTIVGGFAHNQVLALADKVVAAVKSGAIKR…	Desulfosarcina sp.	MBR9987208.1	hcp	2027861	FALSE	Desulfosarcina sp.
WP_160963887.1 MULTISPECIES: hydroxylamine reductase [Desulfovibrionaceae]	MYCFQCQETAKNTGCTVKGMCGKPEETANLQDLLIFVLRGIAVYGEGLKDLGQPDRSNDDFVLQGLFATITNANWNDVRFEGMIEDGLKRRDALKTKFHEAYKAKHGKEFSDQLPDAATWSGPSSSFTEKAKTVGILASENEDVRSLREFLIIGLKGVAAYAEHAAILGFRKPEIDEFMLEALASTTKDLSVDDMVGMVMKAGEVAVTTMALLDEANTSTYGHPEITHVNIGVGTNPGILISGHDLKDMDELLKQTEGTGVDVYTHGEMLPANYYPAFKKYKHLIGNYGGSWWHQNPEFESFNGPILLTTNCLVPLKKDNTYLDRLYTTGVVGYEGATHITDRPTGGAKDFSAIIAQAKKCAPPTELEKGAIVGGFAHHQVMALADKVVEAVKSGAVKR…	Desulfovibrionaceae	WP_160963887.1	hcp	194924	FALSE	Desulfovibrionaceae
WP_372680274.1 hydroxylamine reductase [Desulfosarcina sp.]	MFCFQCQETAKNTGCTVKGVCGKPEETANLQDLLIFVLKGISVYGEKLKELGAADRSNDDFLAQGLFATITNANWDDARFSAMITDGLQRRDQIRSRFLAAYKEKSGNDFSEALPEAATWTDDPSAFAEKAKSVGVLATANEDVRSLRELLVIGLKGVAAYADHAAILGFQKDDINDFIMEALASTTKNLTVDEMVALVMRAGDTAVATMALLDEANTTAYGNPEITEVNIGVGQNPGVLITGHDMKDMEELLEQTQGKGVDVYTHGEMLPANYYPAFKRYDHFVGNYGGSWWHQNTEFESFNGPILLTTNCLVPLKKSNTYLDRLFTTGVVGYDGAVHIADRPAGGSKDFSALIERAKTCPPPIEIETGTIVGGFAHHQVLALADKVVAAVKSGAIKR…	Desulfosarcina sp.	WP_372680274.1	hcp	2027861	FALSE	Desulfosarcina sp.
NLY40482.1 hydroxylamine reductase [Desulfovibrionales bacterium]	MFCFQCQETAKNTGCTVKGMCGKPEETANLQDLLIFVLRGIAVYGERLKELGQPDRTDDDFILQGLFATITNANWDDVRFVGMIEEALARRDKLKNTFSAAYKAAHGKEFSEALPDAATWTGPASSFADKARTVGILATENEDVRSLREFLIIGLKGIAAYAEHAAVLGYRNADVDDFMREALASTTKDLSVDAMIALLMKAGEVAVAAMAVLDTANTSTYGHPEITQVNIGVGKNPGILISGHDLKDMEELLKQTEGTGVDVYTHGEMLPANYYPAFKKYAHFVGNYGSSWWHQNKDFEAFNGPILLTTNCLVPLKKENTYLGRLYTTGVVGYEGATHIAERPAGGAKDFSALIAQAKTCPPPTELETGSIVGGFAHNQVLALADKVVEAVKSGAIKR…	Desulfovibrionales bacterium	NLY40482.1	hcp	2448050	FALSE	Desulfovibrionales bacterium
WP_173081675.1 hydroxylamine reductase [Fundidesulfovibrio magnetotacticus]	MYCFQCQETAKNTGCTIKGMCGKPEETANLQDLLIFVLRGIAVYGEGLKDLGQPDRSNDDFVLQGLFATITNANWDDARFEGMIEEGLKRRDALKTKFHEAYKAKHGKEFSDPLHDAATWRGPSSSFTEKAKTVGILATENEDVRSLREFLIIGLKGVAAYAEHAAILGFRKPEIDEFMLEALASTTKDLSVDDMVGMVMKAGEVAVTTMALLDEANTSSYGHPEVTHVNIGVGTNPGILISGHDLKDMDELLKQTEGTGVDVYTHGEMLPANYYPVFKKYKHLIGNYGGSWWHQNPEFEAFNGPILLTTNCLVPLKKDNTYLGRLYTTGVVGYEGATHILDRPTGGAKDFSAMIAQAKKCAPPTELEKGAIVGGFAHHQVMALADKVVEAVKSGAVKR…	Fundidesulfovibrio magnetotacticus	WP_173081675.1	hcp	2730080	TRUE	Fundidesulfovibrio magnetotacticus
WP_183352433.1 hydroxylamine reductase [Desulfoprunum benzoelyticum]	MFCFQCQETAKNTGCTIKGVCGKPEETANLQDLLIFVLRGVAVYGEKLKELGQPDHSNDDFVLQGLFATITNANWSNSRFVSMVEEGLVRRDKLKAAFLAAYKAKNGRDFDGVLPDAATWTGATSTFAEKAKSVGILSTAHEDVRSLRELLVIGLKGIAAYADHAAVLGFRKSEIDDFMLEALASTTRDLSVDEMVAMVMKAGGMAVTTMALLDEANTTTYGHPEITEVNIGVGKNPGILISGHDLKDMEELLKQTEGTGIDVYTHGEMLPANYYPAFKKYPHFVGNYGGSWWHQLEEFESFNGPVLLTTNCLVPLRKSSTYLDRLYTTGVVGYDGSKYIADRPSGGAKDFSALIAQAKGCKPPTELEKGAIVGGFAHNQVLALADKVVEAVKSGAIKR…	Desulfoprunum benzoelyticum	WP_183352433.1	hcp	1506996	TRUE	Desulfoprunum benzoelyticum
WP_158949700.1 hydroxylamine reductase [Pseudodesulfovibrio cashew]	MFCYQCQETAKNAGCTIKGMCGKPEETANLQDLLIFVLRGIAVYGAKLKELGHPDRTNDDFVLQGLFATITNANWDDVRFEGMIEEALNRRDALKAKFMDAYKAKNGKEYTDSLPEAATWSGPVSSFAEKAKTVGIQATEDEDVRSLREFLIIGLKGVAAYAEHAAVLGFRKPEIDDFMLEALASTTKDLSVDEMVGLVMKAGETAVTTMALLDEANTTTYGNPEITEVNIGVGTKPGILISGHDLKDMEELLKQTEGTGIDVYTHGEMLPANYYPAFKKYDHFVGNYGGSWWHQNTEFEDFNGPILLTTNCLVPLKKSNTYLDRLYTTGVVGYEGAKHIAERPEGGAKDFSGIIAQAKQCSPPTELEKGTIVGGFAHHQVTALADKVVDAVKSGAIKR…	Pseudodesulfovibrio cashew	WP_158949700.1	hcp	2678688	TRUE	Pseudodesulfovibrio cashew
WP_319287797.1 hydroxylamine reductase [Desulfosarcina sp.]	MFCFQCQETAKNTGCTVKGVCGKPEETANLQDLLIFVLRGISVYGEKLKELGAADRTNDDFVAQGLFATITNANWDDARFSAMITDGLQRRDQIRSRFLAAYKEKSGNDFSEALPEAATWTGDPSAFAEKAKSVGVLATANEDVRSLRELLVIGLKGVAAYADHAAILGFQKDDINDFIMEALASTTKDLTVDEMVALVMKAGETAVNTMALLDEANTTAYGNPEITEVNIGVGQKPGILITGHDMKDMEELLKQTQGTGVDVYTHGEMLPANYYPAFKKYDHFVGNYGGSWWLQNTEFESFNGPILLTTNCLVPLKKNNTYLDRLFTTGVVGYDGAVHIADRAEGGSKDFSAIIERAKTCPPPIEIETGTIVGGFAHHQVLALADKVVAAVKSGAIKR…	Desulfosarcina sp.	WP_319287797.1	hcp	2027861	FALSE	Desulfosarcina sp.
WP_066802616.1 hydroxylamine reductase [Pseudodesulfovibrio indicus]	MFCYQCQETAKNAGCTIKGMCGKPEETANLQDLLIFVLRGIAVYGEKLKELGQPDRTNDDFVLQGLFATITNANWDDVRFEGMIEDALNRRDALKAKFMDGYKAKNGKEYTDSLPEAATWSGPVSSFAEKAKTVGIQATEDEDVRSLREFLIIGLKGVAAYAEHAAVLGYRKPEIDDFMLEALASTTKDLSVDEMVGLVMKAGEIAVTTMALLDEANTTTYGNPEITEVNIGVGNKPGILISGHDLKDMEELLKQTEGTGIDVYTHGEMLPANYYPAFKKYDHFVGNYGGSWWHQNTEFEDFNGPILLTTNCLVPLKKSNTYLDRLYTTGVVGYEGATHIAERPEGGAKDFSGIIAQAKQCSPPTELEKGTIVGGFAHHQVTALADKVVDAVKSGAIKR…	Pseudodesulfovibrio indicus	WP_066802616.1	hcp	1716143	TRUE	Pseudodesulfovibrio indicus
MEN8247153.1 hydroxylamine reductase [Thermodesulfobacteriota bacterium]	MFCFQCQETAKNTGCTVKGVCGKPEETANLQDLLIFVLRGISVYNEKLKELGAADRTNDDFVAQGLFATITNANWDDTRFVAMITEGLQRRDQVRSKFLAAYKEKNGNDFNEALPEAATWSADASAFAEKAKAVGVLSTDNEDVRSLRELLVIGLKGVAAYADHAAILGFQKDEINDFIMEALASTTKDLTVDEMIGLVMKAGETSVNTMALLDEANTTAYGNPEISEVNIGVGQKSGILITGHDMKDMEELLKQTEGSGVDVYTHGEMLPANYYPAFKKYDHFVGNYGGSWWHQNKEFESFNGPILLTTNCLVPLKKNNTYLDRLFTTGVVGYEGAVHIADRPAGGTKDFSALIEKAKACQPPTEIETGTIVGGFAHNQVLALADKVVDAVKSGAIKR…	Thermodesulfobacteriota bacterium	MEN8247153.1	hcp	2202153	FALSE	Thermodesulfobacteriota bacterium
WP_022660298.1 hydroxylamine reductase [Paucidesulfovibrio longus]	MFCYQCQETAKNTGCTVKGMCGKPEETANLQDLLIFVLRGIAVYGEGLKGLGKPDRSNDDFVLQGLFATITNANWDDARFEGMIQEGLKRRDALKAKFMDAYKAKHGKDYADALPDAATWSGPASSFAEKAKTVGIQATADEDVRSLREFLIIGLKGVAAYAEHAAVLGYRKPEIDDFMLEALASTTKDLSVDEMVGMVMKAGEVAVTTMALLDEANTSTYGHPEITEVNIGVGRNPGILISGHDLKDMEELLKQTEGTGVDVYTHGEMLPANYYPAFKKYDHFVGNYGGSWWHQNTEFEDFNGPILLTTNCLVPLKKTNTYLDRLYTTGIVGYEGATHIPERPEGGAKDFSGLVAQAKKCSPPTELEKGTIVGGFAHHQVTALADKVVDAVKSGAIKR…	Paucidesulfovibrio longus	WP_022660298.1	hcp	889	TRUE	Paucidesulfovibrio longus
MDD3081738.1 hydroxylamine reductase [Desulfobacterales bacterium]	MFCFQCQETAKNTGCTVKGMCGKPEETANLQDLLIFVLKGIAIYAEKLKALGVPDRSNDLFVVQGLFATITNANWDDARFTAWIQEALKRRDQLRSVFLAACKRKNGRDFDESLPEAATWTGDTSSFAEKAKQVGILATENEDVRSLRELLVIGLKGVAAYADHAAVLGYRKAEINDFIMQGLASTTKDLSVDEMVGLVMKCGETAVTTMALLDEANTSTYGHPEISQVNIGVGKNPGILISGHDLKDMEELLKQTEGTGIDVYTHGEMLPANYYPAFKKYSHFVGNYGGSWWRQNEEFESFNGPVLLTTNCLVPLKKSNTYLDRLFTTGVVGYNGAVHIPERPEGGSKDFSALIQKAKACPPPTEIETGAIVGGFAHNQVLALADKVVAAVQSGAIKR…	Desulfobacterales bacterium	MDD3081738.1	hcp	2044940	FALSE	Desulfobacterales bacterium
WP_078718454.1 hydroxylamine reductase [Paucidesulfovibrio gracilis]	MFCYQCQETAKNAGCTVKGMCGKPEETANLQDLLIFVLRGIAVYGEKLKELGSPDRSNDDFVLQGLFATITNANWDDARFEGMVQEALERRDALKAKFLETYAAKQGQKFTDALPDAATWSGPVSSFADKAKTVGIQATEDEDVRSLREFLIIGLKGVAAYAEHAAVLGFRRPEIDDFMLEALASTTKDLSVDEMIGLVMKTGEIAVTTMALLDEANTTTYGHPEITEVNIGVGHRPGILISGHDLKDMEELLKQTEGTGIDVYTHGEMLPANYYPAFKKYDHFVGNYGGSWWHQNAEFESFNGPILLTTNCLVPLKKSNTYLDRLYTTGVVGYDGATHIAERPEGGTKDFSGIIAQAKECSPPTELETGSIVGGFAHHQVTALADKVVEAVKSGAIKR…	Paucidesulfovibrio gracilis	WP_078718454.1	hcp	47158	TRUE	Paucidesulfovibrio gracilis
MBC2712605.1 hydroxylamine reductase [Desulfosarcina sp.]	MFCFQCQETAKNTGCTVKGVCGKPEETANLQDLLIFVLKGISVYGEKLKELGAADRTNDDFIAQGLFATITNANWDDARFTVMIQEGLERRDQFKSKFLAAYKEKNGGDFDQALPEAATWVATDPSAYAEKATSVGVLATDNEDVRSLRELLTIGLKGIAAYADHAAILGLQKDEVNDFMMEALASTTKDLTVDEMVALVMKAGETAVSTMALLDEANTTAYGNPEITEVNIGVGSNPGILITGHDLKDMEELLKQTEGTGVDVYTHGEMLPANYYPAFKKYDHFVGNYGGSWWHQNKEFESFNGPILLTTNCLVPLKKDNTYLDRLFTTGVVGYEGAVHIADRPAGGAKDFSALIEKAKTCPPPIEIETGTIVGGFAHNQVLALADKVVEAVKSGAIK…	Desulfosarcina sp.	MBC2712605.1	hcp	2027861	FALSE	Desulfosarcina sp.
MDX9895103.1 hydroxylamine reductase [Desulfofustis sp.]	MFCFQCQETAKNTGCTIKGVCGKPEETANLQDLLLFVLRGMAVYGEKLKELGKPDRSNDDFVLQSLFTTITNAAWDDQRFVVRIEEALRRRDQLRQAFLNAYKEKNGSDFTGTLPDAATWTGDRATFAEKATSVGVQSTAHEDVRSLREMLVIGLKGIAAYAEHAAVLGYRKPEIDDFMLEALASTTKDLSVDEMIALVMKAGQTAVTTMALLDEANTATYGHPEISEVNIGVGTNPGILISGHDLKDMEELLKQTEGTGVDVYTHGEMLPANYYPAFKKYPHFVGNYGGSWWHQTSEFESFNGPVLLTTNCLVPLRKENTYLDRLYTTGIVSYPGAAHVADRPTGGAKDFSPLIAQAKRCAPPTELDKGTIVGGFAHNQVLALADKVVEAVKSGAIKR…	Desulfofustis sp.	MDX9895103.1	hcp	2053546	FALSE	Desulfofustis sp.
WP_043637296.1 hydroxylamine reductase [Desulfovibrio sp. TomC]	MYCFQCQETAKNTGCTVKGMCGKPEETANLQDLLIFVLRGIAVYGEGLKDLGQSDRSNDNFVLQGLFATITNANWDDARFEGMIEDGLKRRDALKTKFYEAYKAKHGKEFSDPLPDAATWSGPSSSFTEKAKAVGILATGNEDVRSLREFLIIGLKGVAAYAEHAAILGFRKPEIDEFMLEALASTTKDLSVDDMVGMVMKAGEVAVTTMALLDEANTSSYGHPEVTHVNIGVGTNPGILISGHDLKDMDELLKQTEGSGVDVYTHGEMLPANYYPVFKKYKHLIGNYGGSWWHQNPEFEAFNGPILLTTNCLVPLKKDNTYLGRLYTTGVVGYEGATHIPDRPTGGAKDFSAMIAQAKKCAPPTELEKGAIVGGFAHHQVMALADKVVEAVKSGAVKR…	Desulfovibrio sp. TomC	WP_043637296.1	hcp	1562888	FALSE	Desulfovibrio sp. TomC
WP_207262365.1 hydroxylamine reductase [Desulfovibrio sp. Huiquan2017]	MFCYQCQETAKNAGCTIKGMCGKPEETANLQDLLIFVLRGIAVYGEKLKELGHPDRTNDDFVLQGLFTTITNANWDDVRFEGMIEEALNRRDALKAKFMDAYKAKNGKEYTDSLPEAATWSGSVSSFAAKAQAVGIQATEDEDVRSLREFLIIGLKGVAAYAEHAAVLGFRKPEIDDFMLEALASTTKDLSVDEMVGLVMKAGETAVTTMALLDEANTTTYGNPEITEVNIGVGNKPGILISGHDLKDMEELLKQTAGTGIDVYTHGEMLPANYYPAFKKYDHFVGNYGGSWWHQNTEFEDFNGPILLTTNCLVPLKKSNTYLDRLYTTGVVGYEGAKHIAERPQGGAKDFSGIIAQAKQCSPPTELEKGTIVGGFAHHQVTALADKVVDAVKSGAIKR…	Desulfovibrio sp. Huiquan2017	WP_207262365.1	hcp	2816861	FALSE	Desulfovibrio sp. Huiquan2017
MFC1878152.1 hydroxylamine reductase [Thermodesulfobacteriota bacterium]	MFCFQCQETAKNTGCTVKGVCGKPEETANLQDLLIFVLRGISVYGEKLKELGAADRTNDDFIAQGLFATITNANWDDARFIAMITEGLQRRDRIRSRFLAAYKGKNGNDFEEVLPQAATWTADLSAFAVKAKSVGVLSTDNEDVRSLRELLIIGLKGVAAYADHAAILGFQKDEINDFIMGALASTTKDLTVDEMVALVMKAGETAVNTMALLDQANTTAYGNPEITEVNIGVGKNPGILITGHDLKDMEELLKQTEGTGVDVYTHGEMLPANYYPAFKKYDHFVGNYGSSWWHQNKEFESFNGPILLTTNCLVPLKKSNTYLDRLFTTGVVGYKGAVHIADRSEGGAKDFSALIEKAKACSPPTEIETGTIVGGFAHNQVLALADKVVEAVKSGAIKR…	Thermodesulfobacteriota bacterium	MFC1878152.1	hcp	2202153	FALSE	Thermodesulfobacteriota bacterium
WP_371151317.1 hydroxylamine reductase [Halodesulfovibrio aestuarii]	MFCFQCQETAKNTGCTVKGMCGKPEETANLQDLLIFVLRGIAVYGKELKEMGQPDRSNDDFVLQGLFATITNANWDDARFKDLIQEGLKRRDLLKTKFLNAYKEKHGKDFMDALPEAATWNEPISSFAEKAKTVGILNTENEDVRSLREFLIIGLKGVAAYAEHAAVLGFRKPEIDDFMLEALASTTKDLSVDEMVALVMKTGEIAVTTMALLDEANTSTYGHPEITEVNIGVSSNPGILISGHDLKDMEELLKQTEGTGVDIYTHGEMLPANYYPAFKKYDHFVGNYGGSWWQQNTEFEDFNGPVLLTTNCLVPLKKNNTYLDRLYTTGVVGYEGAKHIAERPEGGTKDFSKIIAQAKQCSPPTELEKGSIVGGFAHHQVTALAEKVVNAVKSGAIKR…	Halodesulfovibrio aestuarii	WP_371151317.1	hcp	126333	TRUE	Halodesulfovibrio aestuarii
MBW1816502.1 hydroxylamine reductase [Deltaproteobacteria bacterium]	MFCFQCQETAKNTGCTVRGVCGKPEETANLQDLLIFVLRGISVYGEKLKELGAADRTNDDFIAQGLFATITNANWDDARFTAMIQEGLKRRDQIRSKFLAAYKEKNSRDFDGALPEAATWSAGDSAVFMEKAKSVGVLATENEDVRSLRELLIIGLKGVAAYADHAAILGFQKDEINDFIMEALASTTKDLTVEEMVALVMKAGETAVSTMALLDQANTTAYGNPEITEVNIGVGKNPGILITGHDLKDMEELLKQTEGTGVDVYTHGEMLPANCYPAFKKYDHFVGNYGGSWWHQNKEFESFNGPILLTTNCLVPLKKNNTYLDRLFTTGVVGYEGAMHIADRPEGGAKDFSAIIEKAKTCMPPTEIETGAIVGGFAHNQVLALADKVVDAVKSGAIK…	Deltaproteobacteria bacterium	MBW1816502.1	hcp	2026735	FALSE	Deltaproteobacteria bacterium
MBC2734837.1 hydroxylamine reductase [Desulfobacteraceae bacterium]	MFCFQCQETAKNTGCTVKGVCGKPEETANLQDLLIFVLRGIAVYEEKLKELGAADRSNDDFAAQGLFATITNANWDDLRFTAMITEGLQRRDQLHSRFLAAYKEKNGSDFNAVLPEAATWTGSPSTYADKAKTVGVLATENEDVRSLRELLIIGLKGVAAYADHAAILGFQKDDINDFIMEALASTTKDLPVDEMIALVMKVGETAVNTMALLDQANTTAYGNPEITEVNIGVGKNPGILITGHDMKDMEELLKQTEGTGVDVYTHGEMLPANYYPAFKKYDHFVGNYGGSWWHQNTEFESFNGPILLTTNCLVPLKKNNTYLDRLFTTGVVGYENAVHIADRPEGGAKDFSALVEKAKTCPPPTEIETGTIVGGFAHNQVLALADKVVDAVKSGAIKR…	Desulfobacteraceae bacterium	MBC2734837.1	hcp	2049433	FALSE	Desulfobacteraceae bacterium
MBW2176964.1 hydroxylamine reductase [Deltaproteobacteria bacterium]	MFCFQCQETAKNTGCTVKGVCGKPEETANLQDLLIFVLRGISVYGEKLKELGAADRTNDDFVAQGLFATITNANWDNSRFAGMVTEGLQRKDQVRSKFLAAYKEKNGSDFDEVLPQAATWTADPSAFAEKAKSVGVLSTDNEDVRSLRELLIIGLKGVAAYADHAAILGFQKDEINDFIMEALASTTKDLTVDEMIALVMKAGETAVNTMALLDEANTTAYGNPEISEVNIGVGKKPGILITGHDLKDMEELLRQTEDTGVDVYTHGEMLPANYYPAFKKYGHFVGNYGGSWWHQNKEFESFNGPILLTTNCLVPLKKNNTYLDRLFTTGVVGYEGAAHIADRPEGGAKDFSALIEKAKTCDPPTEIETGTIVGGFAHNQVLALADKVVDAVKSGAIKR…	Deltaproteobacteria bacterium	MBW2176964.1	hcp	2026735	FALSE	Deltaproteobacteria bacterium
MCB2168959.1 hydroxylamine reductase [Deltaproteobacteria bacterium]	MFCFQCQETAKNIGCTVKGVCGKPEETANLQDLLIFVLRGIAVYGEKLKELGDADRSNDDFVAQGLFATITNANWDDARFTAMITDGLQRRDRIGASFLAAYKKKNGTDFDGALPEAATWTGSPSTYADKAKTVGVLATENEDVRSLRELLIIGLKGVAAYADHAAILGFQKDDINDFIMEALASTTKDLPVDAMIALVMKAGETAVNTMALLDQANTTAYGNPEITEVNIGVGKNPGILITGHDMKDMEELLKQTEGTGVDVYTHGEMLPANYYPAFKKYDHFVGNYGGSWWRQNTEFESFNGPILLTTNCLVPLKKNNTYLDRLFTTGVVGYENAVHIADRPEGGAKDFSALVEKAKTCPPPTEIETGTIVGGFAHNQVLALADKVVDAVKSGAIKR…	Deltaproteobacteria bacterium	MCB2168959.1	hcp	2026735	FALSE	Deltaproteobacteria bacterium
WP_012662456.1 hydroxylamine reductase [Desulforapulum autotrophicum]	MFCFQCQETAKNKGCTIKGVCGKPEETANLQDLLIFVLKGISVYGEKLKELGAADRSNDDFVAQSLFATITNANWDDARFEAMVMDGLARKDQIRSKFLAAYKEKNNQDFHDALPEAATWTGDLSDFAEKAKTVGVLATENEDVRSLRELLIIGLKGVAAYADHAAILGCQKDEINDFFMEALASTTRDLGVDEMIAMVMKAGETSVNTMALLDQANTTAYGNPEITEVNIGVGKNPGILITGHDLKDMEELLKQTEGTGIDVYTHGEMLPANYYPAFKKYDHFVGNYGGSWWKQNTEFESFNGPILLTTNCLVPLKKTNTYLDRLFTTGVVGYENAVHIADRPEGGTKDFSALIEKAKTCAPPVEIETGTIVGGFAHNQVLALADKVVDAVKSGAIKR…	Desulforapulum autotrophicum	WP_012662456.1	hcp	2296	TRUE	Desulforapulum autotrophicum
MCP4010138.1 hydroxylamine reductase [Pseudomonadota bacterium]	MFCFQCQETAKNTGCTVKGVCGKPEETANLQDLLIFVLRGISVYGDKLKELGAADRANDDFIAQGLFATITNANWDDARFTTLVTEGLQRRDQVRSRFLAAYKEKNGKDFDEALPEAATWTGDLSAFAEKAKTVGVLATENEDVRSLRELLIIGLKGVAAYADHAAILGCQKDDINDFIMEALASTTKDLTVDEMIAMVMKAGETSVNTMALLDEANTKAYGNPEITEVNIGVGKNPGILITGHDLKDMEELLAQTAGTGIDVYTHGEMLPANYYPAFKKYDHFVGNYGGSWWTQNKEFESFNGPILLTTNCLVPLKKNNTYLDRLFTTGVVGYKEAVHIADRPEGGAKDFSALVEKAKACPAPIEIETGTIIGGFAHNQVIALADKVVDAVKSGAIKR…	Pseudomonadota bacterium	MCP4010138.1	hcp	1977087	FALSE	Pseudomonadota bacterium
MCP3955879.1 hydroxylamine reductase [Desulfobacterales bacterium]	MFCFQCQETAKNTGCTVKGVCGKPEETANLQDLLIFVLRGISVYGEKLKELGAADRANDDFIAQGLFATITNANWDDARFTAMITEGLQRRDAAQSKFLAAYKEKNGNDFDEALPEAATWTGDLSAFAEKARAVGVLATENEDVRSLRELLIIGLKGVAAYADHAAILGCQKDDINDFIMEALASTTKDLTVDEMIAMVMKAGETSVNTMALLDEANTKAYGNPEITEVNIGVGKNPGILITGHDLKDMEELLVQTAGTGIDVYTHGEMLPANYYPAFKKYDNFVGNYGGSWWHQNKEFESFNGPILLTTNCLVPLKKNNTYLDRLFTTGVVGYEGAVHIADRPEGGAKDFSALIEKAKACPAPIEIETGTIVGGFAHNQVLALADKVVDAVKSGAIKR…	Desulfobacterales bacterium	MCP3955879.1	hcp	2044940	FALSE	Desulfobacterales bacterium
WP_269890098.1 hydroxylamine reductase [Desulfovibrio subterraneus]	MFCYQCQETAKNTGCTIKGMCGKPEETANLQDLLIFVLRGIAVYGEKLKELGQADRSNGDFVLQGLFATITNANWDDTRFESLIHEGLRRRDMLKAKFMIAYKATHGIEFTAALPDAATWNGPISSFAEKAKTVGIQTTENEDVRSLREFLIIGLKGIAAYAEHAAVLGYRKPEVDDFMLEALASTTKNLSVDEMVGLVMKAGEISVTTMALLDEANTSTYGHPEITEVNIGVGNKPGILISGHDLKDMEELLKQTVGAGIDIYTHGEMLPANYYPAFKKYDHFVGNYGGSWWHQNTDFEDFNGPILLTTNCLVPLKKSNTYLDRLYTTGVVGYEGAIHLADRPEGGAKDFSGIIAQAKKCSPPKELEKGTIVGGFAHHQVTALADKVVDAVKSGAIKR…	Desulfovibrio subterraneus	WP_269890098.1	hcp	2718620	TRUE	Desulfovibrio subterraneus
MBE0584861.1 hydroxylamine reductase [Desulfofustis sp.]	MFCFQCQETAKNTGCTIKGVCGKPEETANLQDLLLYVLRGMAVYGEKLKELGKADHGNDDFVLQSLFSTITNAAWDDERFIARIEEALSRRDKLRQTFLSAYKEKHGSDFAEQLPDAATWTGDRSAFAEKATSVGVLSTAHDDVRSLREMLVIGLKGIAAYAEHAAVLGYRKPEIDDFMFEALASTTKDLSVDEMIALVMKAGETAVSTMALLDEANTGTYGNPEISEVNIGVGTKPGILISGHDLKDMQELLKQTEGSGVDVYTHGEMLPANYYPAFKKYPHFFGNYGGSWWRQVSEFESFNGPILLTTNCLVPLRKDSTYLNRLYTTGIVSYPGAQHVADRPTGGVKDFSALIAQAKSCAPPTELETGKIVGGFAHHQVLALADKVVEAVKSGAIKR…	Desulfofustis sp.	MBE0584861.1	hcp	2053546	FALSE	Desulfofustis sp.
NIA03534.1 hydroxylamine reductase [Nitrospirota bacterium]	MFCFQCQETAKNTGCTVKGVCGKPEETANLQDLLIFVLKGISVYGEKLKELGAADRSNDEFIAQGLFATITNANWDDARFTAIIQEGLQRRDRVKSKFLATYKEKNGCDFNGSVPEAATWTASDSAAFAEKAKTVGVLATENEDVRSLRELLTISLKGIAAYADHAAILGFRKDEINDFIMEALVSTTKTLTVDKMVALVMKAGETAVSTMALLDQANTTAYGNPEITEVNIGVGTNPGILISGHDLKDMEELLKQTDGTGVDVYTHGEMLPANYYPAFNKYDHFVGNYGGSWWHQNKEFESFNGPILLTTNCLVPLKKKNTYLDRLFITGVVGYDGAVHIADRPAGGAKDFSALIAKAKTCPPPTEIETGTIIGGFAHNQVLALADKVVEAVKSGAIK…	Nitrospirota bacterium	NIA03534.1	hcp	2026887	FALSE	Nitrospirota bacterium
WP_320396816.1 hydroxylamine reductase [Desulfobacter postgatei]	MFCFQCQETAKNIGCTVKGVCGKPEETANLQDLLIFVLKGICVYSEKLKELGNPDRSNDDFATQGLFATITNANWDDARFVSMINEGLKRKDLIRSKFLAAYKEKNNTAFDGLLPEAATWTGDVSDFAQKAKTVGILATENEDVRSLRELLIIGLKGVAAYADHAAVLGCQKDEINDFIMEALASTTKDLSVDEMIAMVMKAGEIAVNTMALLDEANTTAYGNPEITEVNIGVGKNPGILISGHDLKDMEELLKQTDGTGIDVYTHGEMLPANYYPAFKKYDHFVGNYGGSWWHQNKEFESFNGPILLTTNCLVPLKKSNTYLDRLFTTGVVGYETAVHIADRPEGGAKDFSALIERAKTCAPPEEIETGTIVGGFAHNQVLALADKVVDAVKSGAIKR…	Desulfobacter postgatei	WP_320396816.1	hcp	2293	TRUE	Desulfobacter postgatei
MCF8070155.1 hydroxylamine reductase [Desulfobacterales bacterium]	MFCFQCQETAKNTGCTVKGVCGKPEETANLQDLLIFVLKGISVYGEKLKELGMADRSNDDFIARSLFATITNANWDDARFNAMIIDGLQRRDQIRNRFLTAYKENNGKNFDGVLPEAATWAGDSSTFTEKAKSVGILTTENEDVRSLRELLIIGLKGVAAYADHAAILGFQKDDINDFMMEALASTTKDLSVDEMIALVMKAGETGVNTMALLDQANTTAYGNPEITEVNIGVRNNPGILISGHDLKDMEELLKQTEGTGIDVYTHGEMLPANYYPAFKKYDHFVGNYGGSWWCQNTEFESFNGPILLTTNCLVPLKKNNTYLDRLFITGVVGYENTVHIADRPNGGTKDFSVLIEKAKTCPPPTEIEAGTIVGGFAHNQVLALADKVVDAVKSGAIKR…	Desulfobacterales bacterium	MCF8070155.1	hcp	2044940	FALSE	Desulfobacterales bacterium
MFA7166770.1 hydroxylamine reductase [Desulfoplanes sp.]	MFCFQCQETAKNTGCTVKGVCGKPEKTANLQDLLIFVLKGISVYGEKLKELGAADRSNDDFVAQGLFATITNANWDDARFEAMVMDGLKRKDQIQSKFLAAYKEKNNQDFHDALPEAATWTGNLSDFGEKAKAVGVLATDNEDVRSLRELLIIGLKGVAAYADHAAILGCQKDEINDFIMEALASTTRDLSVDDMIAMVMKAGETSVNTMALLDQANTTAYGNPEITEVNIGVGKNPGILITGHDLKDMEELLKQTDGTGIDVYTHGEMLPANYYPAFKKYDHFVGNYGGSWWHQNTEFESFNGPILLTTNCLVPLKKTNTYLDRLFTTGVVGYENAVHIADRPEGGAKDFSALIEKAKTCAPPVEIETGTIVGGFAHNQVLALADKVVDAVKSGAIKR…	Desulfoplanes sp.	MFA7166770.1	hcp	3018273	FALSE	Desulfoplanes sp.
WP_277003213.1 hydroxylamine reductase [Desulfobacter postgatei]	MFCFQCQETAKNIGCTVKGVCGKPEETANLQDLLIFVLKGIAVYSEKLKELGNPDRSNDDFATQGLFATITNANWDDARFVSMINEGLKRKDLIRSKFLAAYKEKKNTAFDGLLPEAATWTGDVSDFAEKAKIVGILATENEDVRSLRELLIIGLKGVAAYADHAAVLGCQKDEINDFIMEALASTTKDLSVDEMIAMVMKAGEIAVNTMALLDEANTTAYGNPEITEVNIGVGKNPGILISGHDLKDMEELLKQTDGTGIDVYTHGEMLPANYYPAFKKYDHFVGNYGGSWWHQNKEFESFNGPILLTTNCLVPLKKSNTYLDRLFTTGVVGYENAVHIADRPEGGAKDFSALIERAKTCASPEEIETGTIVGGFAHNQVLALADKVVDAVKSGAIKR…	Desulfobacter postgatei	WP_277003213.1	hcp	2293	TRUE	Desulfobacter postgatei
RLC04648.1 MAG: hydroxylamine reductase [Deltaproteobacteria bacterium]	MFCFQCQETAKNTGCTVRGVCGKPEETANLQDLLIFTLKGISVYGEKLKELGTADRTNDDFVAQSLFATITNANWDDSRFTAMIQEGFKRRDQAKATFLAAYKGKKGHDFDETLPEAATWVATDTSDYAEKAKSVGVLATDNEDVRSLRELLIIGLKGVAAYADHASILGFQKDDINDFIMEALASTTKDLTVDEMVALVMKAGETAVSTMALLDEANTTAYGNPEITEVNIGVGKKPGILITGHDLKDMEELLKQTEGTGVDVYTHGEMLPANYYPAFKKYDNFVGNYGGSWWHQNKEFESFNGPILLTTNCLVPLKKNNTYLDRLFTTGVVGYEGAVHIADRSADGAKDFSTLIEKAKSCPPPIEIETGTIVGGFAHNQVLALADKVVDAVKSGAIK…	Deltaproteobacteria bacterium	RLC04648.1	hcp	2026735	FALSE	Deltaproteobacteria bacterium
WP_207265097.1 hydroxylamine reductase, partial [Desulfovibrio sp. Huiquan2017]	MFCYQCQETAKNSGCTVKGMCGKPEETANLQDLLIFVLRGIAVYGEGLKDLGQPDRSNDDFVLQGLFATITNANWDDARFEKLIQEALERRDALKTRFLAAYKTKHGKDYADSLPEAATWSGPVSSFAEKAKTIGILATEDEDVRSLREFLIIGLKGVAAYAEHAAVLGYRKPEIDDFMLEALASTTKDLSVDEMVGLVMKAGETAVTTMALLDEANTSTYGHPEITEVNIGVGNKPGILISGHDLKDMEELLKQTEGTGVDVYTHGEMLPANYYPAFKKYDHFVGNYGGSWWQQNPEFEDFNGPILLTTNCLVPLKKSNTYLDRLYTTGVVGYEGAKHIPERPEGGAKDFSGIIAQAQKCSPPIELEKGSIVGGFAHHQVTELADKVVDAVKSGAIKR…	Desulfovibrio sp. Huiquan2017	WP_207265097.1	hcp	2816861	FALSE	Desulfovibrio sp. Huiquan2017
RKY41830.1 MAG: hydroxylamine reductase [Candidatus Omnitrophota bacterium]	MFCFQCQETARNTGCTVKGVCGKPEETANLQDLLIFVLKGISVYGEKLKELGAADRGNDGFIAQGLFATITNANWDDARFTTMIQEGLKRRDQVRSTFLAAYREKNGRDFDGSLPEAATWTVGDAAVFAEKAKTVGVLVTENEDVRSLRELLTIGLKGIAAYADHAAILGFRKDEINDFMMEALASTTKTLSEDEMVALVLKAGETAVSTMALLDQANTTAYGNPEITEVNIGVGKNPGILISGHDLKDMEELLKQTEGTGVDVYTHGEMLPANYYPAFKKYEHFVGNYGGSWWHQNKEFESFNGPILMTTNCLVPLKEKDTYLDRLFTTGVVGYDGAVHIADRPAAGAKDFSVLIAKARTCPPPTEIGTGTIVGGFAHNQVLALADKVVAAVKSGAIR…	Candidatus Omnitrophota bacterium	RKY41830.1	hcp	2035772	FALSE	Candidatus Omnitrophota bacterium
MCP3892810.1 hydroxylamine reductase [Desulfobulbaceae bacterium]	MFCFQCQETAKNIGCTVKGVCGKPEKTANLQDLLIFVLKGISVYGEKIKELGSSDRVNDDFVAQGLFATITNANWDDARFTAMVTDGLKRRDQIRDRFLAAYKAKNGKDFDEALPEAATWIATDTTVYAEKAKEVGVLSTENEDVRSLRELLIIGLKGVAAYADHAAILGFQKDDINDFIMEALASTTKDLSVDEMIALVMKAGEISVNTMALLDEANTTAYGNPEITEVNIGVGTKPGILITGHDLKDMEELLKQTEGTGVDVYTHGEMLPANYYPAFKKYDHFAGNYGGSWFHQNTEFESFNGPVILTTNCLVPLRKNNTYLDRLYTTGVVGYVNAVHIADRQKGGTKDFSAIIEKAKTCAPPTEIETGTIVGGFAHNQVMALADKVVDAVKSGAIK…	Desulfobulbaceae bacterium	MCP3892810.1	hcp	2053307	FALSE	Desulfobulbaceae bacterium
WP_004072354.1 hydroxylamine reductase [Desulfobacter postgatei]	MFCFQCQETAKNIGCTVKGVCGKPEETANLQDLLIFVLKGISVYGEKLKELGNPDRSNDDFVVQCLFATITNANWDDARFVSMINDGLKRKDLIRSRFLAAYKEKNNTAFDGLLPEAATWTGDVSDFAEKAKTVGILATENEDVRSLRELLIIGLKGVAAYADHAAVLGCQKDEINDFIMEALVSTTKDLSVDEMIAMVMKAGEIAVNTMALLDEANTTAYGNPEITEVNIGVGKNPGILISGHDLKDMEDLLKQTAGTGIDVYTHGEMLPANYYPAFKKYDHFVGNYGGSWWQQNKEFESFNGPILLTTNCLVPLKKSNTYLDRLFTTGVVGYENAVHIADRPEGGAKDFSALIERAKTCALPEEIETGTIVGGFAHNQVLALADKVVDAVKSGAIKR…	Desulfobacter postgatei	WP_004072354.1	hcp	2293	TRUE	Desulfobacter postgatei
WP_136872055.1 hydroxylamine reductase [Desulforhopalus sp. IMCC35007]	MFCFQCQETAKNTGCTIKGVCGKPEETANLQDLLIFVLRGISVYGEKLKELGSPDRVNDEFIAQSLFATITNANWDDARFTAMITDGLKRRDQIRDRFLAAYKAKNGKDFDGALPEAATWTATSEAEYGEKSKEVGVLSTENEDVRSLRELLIIGLKGIAAYADHAAILGFHKDQINDFFMEALASTTKDLPVEEMIALVMKAGETSVNTMALLDEANTTSYGNPEITEVNLGVGTKPGILISGHDLKDMEELLKQTEGTGVDVYTHGEMLPANYYPAFKKYDHFVGNYGGSWWHQNTEFESFNGPILLTTNCLVPLRKNNTYLDRLYTTGVVGYEKAVHVADRPEGGTKDFSAIIEKAKTCQPPTEIETGTLVGGFGHNQVIALADKVVDAVKSGAIK…	Desulforhopalus sp. IMCC35007	WP_136872055.1	hcp	2569543	FALSE	Desulforhopalus sp. IMCC35007
HSO60998.1 hydroxylamine reductase [Desulfobacterales bacterium]	MFCFQCQETAKNTGCTVKGVCGKPEETANLQDLLIFVMKGIAVYGDKLKELGAADQSNDDFIAQGLFATITNASWDDARFIGLIQEGLRRRAQIKAKFLSAYKEKTGRPYDGPLPEAATWEGDPAAFAAKAKSVGVLATENEDVRSLRELLTIGLKGIAAYADHAAVLGFHKTAINDFMMKALASTTQNLSTEQMVGLVMKAGETAVATMALLDEANTTTYGHPEISQVNIGVRSNPGILISGHDLKDMAELLQQTEGTGVDVYTHGEMLPANCYPAFKKYPHFVGNYGGSWWHQNKEFESFNGPVLLTTNCLVPLKKENTYLNRLFTTGVVSYQGATHIGDRPAGGAKDFSALIAKAKSCPPPTEIETGTIVGGFAHHQVLALADKVVAAVKSGAIKR…	Desulfobacterales bacterium	HSO60998.1	hcp	2044940	FALSE	Desulfobacterales bacterium
WP_073372896.1 hydroxylamine reductase [Desulfofustis glycolicus]	MFCFQCQETAKNTGCTIKGVCGKPEETANLQDLLLFVLRGMAVYGEKLKEMGKADHSNDDFVLQSLFTTITNAAWDDERFVARIEEALSRRDKLRQTFLSAYKEKYGSDFAGELPDAAIWSEGSSSFVEKAKSVGVLSTVNDDVRSLREMLVIGLKGIAAYAEHASVLGYRKPEIDEFMFEALASTTKDLSVDEMIALVMKAGETAVTTMALLDEANTSTYGAPEISEVNIDVGTNPGILISGHDLKDMEELLKQTEGSGVDVYTHGEMLPANYYPAFKKYPHFVGNYGGSWWRQVSEFESFNGPILLTTNCLVPLRKDSTYLDRLYTTGIVSYPGAKHVADRPAGRAKDFSALIAQAKSCASPTELETGKIVGGFAHNQVLALADKVVDAVKSGAIKR…	Desulfofustis glycolicus	WP_073372896.1	hcp	51195	TRUE	Desulfofustis glycolicus
MCP4721479.1 hydroxylamine reductase [Desulfobacteraceae bacterium]	MFCFQCQETAKNTGCTVKGVCGKPEETANLQDLLIFVLKGISVYGEKLKELGSPDRSNDDFVAQGLFATITNANWDDARFTDMITQGLQRKDEIRSRFLAAYKEKNNKKFDGALPGAATWTGDSSDFVEKAKTVGILAAENEDVRSLRELLVIGLKGVAAYVDHAAILGCRKDDINDFIMEALASTTKDLSVDEMIAMVMKAGETAVNTMALLDEANTTAYGNPEITEVNIGVGKNPGILITGHDLKDMEELLKQTQGKGIDVYTHGEMLPANYYPAFKKYDHFVGNYGGSWCHQNKEFQSFNGPILLTTNCLVPLKKSNTYLDRLFTTGVVGYENAVHIADRPKGGAKDFSALIEKAKTCAPPEEIETGTIVGGFAHNQVLALADKVVDAVKSGAIKR…	Desulfobacteraceae bacterium	MCP4721479.1	hcp	2049433	FALSE	Desulfobacteraceae bacterium
MFH2066241.1 hydroxylamine reductase [Pseudomonadota bacterium]	MFCFQCQETAKNTGCTVKGVCGKPEETANLQDLLIYVLKGIAVYEEKLKELGTPDRNNDLFVLQGLFATITNAGWDDDRFTAMIKEGLCRRDKLRAAFLAAYKKKNGQDFDGSLPDAAIWTVDESAFDEKAKQVGIPATENEDVRSLRELLLIGLKGVAAYADHAAILGYQKDEINDFMMEALASTTKDLSVDKMVGLVMKCGETAVNTMALLDEANTTAYGHPEISEVNIGVGKNPGILISGHDLKDMEELLKQTEGTGIDVYTHGEMLPANYYPAFKKYDHFVGNYGGSWWQQNKEFESFNGPLLLTTNCLVPLRKDNTYLDRLFTTGVVTYKGAVNIADRPAGGAKDFSALIAKAKTCRPPEEIETGTIVGGFARNQVFALADKVVDAVKSGAIKR…	Pseudomonadota bacterium	MFH2066241.1	hcp	1977087	FALSE	Pseudomonadota bacterium
WP_291459668.1 hydroxylamine reductase [Desulfobacula sp.]	MFCFQCQETAKNTGCTVKGVCGKPEETANLQDLLIFVLRGISVYGEKLKELGSADRSNDDFIAQGLFATITNANWDDARFTDMVTQGLQRRDQVQSKFMAAYKEKNGKDFDEALPESATWTGDSSDFAEKAKTVGVLATKNEDVRSLRELLIIGLKGVAAYADHAAVLGCQKDDINDFIMEALASTTKDLSVDEMIAMVMKAGETSVNTMALLDQANTTAYGNPEITEVNIGVGKNPGILITGHDLKDMEELLKQTDGTGVDVYTHGEMLPANCYPAFKKYDHFIGNYGGSWWHQNKEFESFNGPILLTTNCLVPLKKSNTYLDRLFTTGVVGYENSVHIADRPENGAKDFSALIEKAKTCAPPEGIETGTIMGGFAHNQVLALADKVVDAVKSGAIKR…	Desulfobacula sp.	WP_291459668.1	hcp	2593537	FALSE	Desulfobacula sp.
MCK9174876.1 hydroxylamine reductase [Desulforhopalus sp.]	MFCFQCQETAKNTGCTIKGVCGKPEETANLQDLLIFVLRGISVYGEKLKELGVSDRVNDDFVAQGLFATITNANWDDARFTAMITDGLKRRDLARDRFLAAYKEKKGKDFDEALPDAATWAATDPSAYAEKAKEVGVLSTENEDARSLRELLIIGLKGVAAYADHAAILGFHKDDINDFFMEALASTTKDLSVDEMVALVMKAGETAVNTMALLDEANTTAYGNPEITEVNLGVGTKPGILITGHDMKDMEELLKQTEGTGVDVYTHGEMLPANSYPAFKKYKHLVGNYGGSWWHQNTEFETFNGPILFTTNCLVPLRKNNTYLDRMFTTGVVGYENAVHIADRPEGGAKDFSAIIEKAKTCAPPIEIETGTLVGGFAHHQVLALADKIVDAVKSGAIK…	Desulforhopalus sp.	MCK9174876.1	hcp	2099376	FALSE	Desulforhopalus sp.
WP_320354498.1 hydroxylamine reductase [Desulfobotulus sp.]	MFCFQCQETMKNTGCTVKGFCGKPEETANLQDLLIFTLKGMAVYGEKLKDLGAPDRSHDDFILKGLFATITNANWDDARFTAMIGEGLSRRDALREKFLDLYRERNGKDWQESLPEAALWTGEAADYAEKAKTVGVLVTENEDVRSLRELLTIGLKGIAAYAEHAAVLGYHKEEISDFMMEALASTTKALSVEAMIALVMKAGETAVTTMALLDEANTRTYGNPEITEVNIGVGKNPGILISGHDLKDMEELLRQTEGTGVDIYTHGEMLPAHYYPAFKKYPHFVGNYGGSWWHQNEEFESFNGPVLLTTNCLVPLKKTSTYLDRLFTTGIVGYEGATHIPERQKGGTKDFSNLIAKARVCPPPTELETGKIVGGFAHHQVLALADKVVAAVKSGAIRR…	Desulfobotulus sp.	WP_320354498.1	hcp	1940337	FALSE	Desulfobotulus sp.
WP_246910433.1 hydroxylamine reductase [Desulfatitalea alkaliphila]	MFCFQCQETAKNTGCTVKGMCGKPEETANLQDLLIFVLKGIAVYGEQLDQMGAADRDNDDFIVESLFATITNAAWDDARFSEAIQEGLRRRDRIRAKFLETYKAKNGRDFDGALPDAATWNGAADTFAEKAKAVGILATGNEDVRSLREMLTIGLKGIAAYADHAAILGFRKPEINAFMHTALASTTRDLSADEMVGLVMKAGETAVATMALLDEANTTTYGHPEISEVNIGVGANPGILISGHDLKDMEELLQQTEGTGVDVYTHGEMLPANYYPAFKKYNHFVGNYGGSWWHQNKEFEAFNGPLLLTTNCLVPLRKDNTYLDRLYTTNVVGYVGATHIPNRPAGGSKDFSALIAQAKQCPPPTELESGAIVGGFAHNQVLALADKVVDAVKSGAIKR…	Desulfatitalea alkaliphila	WP_246910433.1	hcp	2929485	TRUE	Desulfatitalea alkaliphila
MCB2189798.1 hydroxylamine reductase [Deltaproteobacteria bacterium]	MFCFQCQETAKNTGCTVRGVCGKPEETANLQDLLIFVLKGISIYGEKLKELGLPDRSNDEFIAQGLFSTITNANWDNTRFAAFIQDGLERRDRMRKHFLATYKEKRGREFDGQLPEAATWTGRPESFADKAKQVGVLATHNEDVRSLRELLTIGLKGIAAYADHAAILGFKRDEINDFMMKALASTTKDLAVDQMVDLVMETGKIAVDTMALLDEANTTTYGHPEITEVNIGVGKNPGILISGHDLKDMEELLKQTEGSGVDVYTHGEMLPANYYPAFKKYSHFVGNYGGSWWHQNQEFESFNGPILLTTNCLVPLKKDNTYLDRLFTTGVVGYEGATHIPDRPEDGAKDFSTLIAKAKTCPPPTEIESGTIVGGFARNQVLALADKVVEAVKSGAIKR…	Deltaproteobacteria bacterium	MCB2189798.1	hcp	2026735	FALSE	Deltaproteobacteria bacterium
RLC83995.1 MAG: hydroxylamine reductase [Chloroflexota bacterium]	MFCFQCQETARNTGCTVRGVCGKPEETANLQDLLIFVLKGISVYGEKLKELGAPDRSDGDFIAQGLFATITNANWDDARFTAMIQEGLQRKDRIRAKFLAAYKGKNGRDFDGSLPEAATWTASEPAVFAEKAKTVGVLATENEDVRSLRELLVIGLKGIAAYADHAAILGFRKDEIYDFMMEALASTTKDLPVDDMISLVMKAGETAVNTMALLDQANTTAYGNPEITKVNIGVGKNPGILISGHDLKDMEELLKQTEGTGIDVYTHGEMLPANYYPAFKKYDHFVGNYGGAWWRQNKEFESFNGPILLTTNCLVPLKKSNTYLDRLFTTGVVGYEGAVHIPDRPAGGTKDFSPLIAKAKTCPPPTEIESGTIVGGFAHNQVLALADQIVAAVKSGGIK…	Chloroflexota bacterium	RLC83995.1	hcp	2026724	FALSE	Chloroflexota bacterium
MBN2313625.1 hydroxylamine reductase [Sedimentisphaerales bacterium]	MFCYQCQETAKNIACTIRGVCGKLEETANLQDLLIFVLKGMAVYGEKLREIGVPERSQAGFIAQGLFATITNGNWDNTRFTAMIQDGLNRRDLMRARFLDAYQKKTGHAFDEPLPEAATWTGESGTFPEKAKTIGVLATENEDVRSLRELLTIGLKGIAAYADHAAVMGYEKDEINDFIMEALASTTKDLTTDEMVGLVMKAGKVAVETMALLDEAHTTTYGNPEMTEVNIGVRKNPGILISGHDLKDMEELLQQTEGTGIDVYTHGEMLPANYYPAFKKYPHFVGNYGSSWWQQNQEFESFNGPILLTTNCLVPLKKDNTYRDRLFTTGVVGYEGAVHIPDRPEGGTKDFSALIEKAKGCSPPIEIETGTIVGGFAHHQVLAMSDKVVDAVKSGAIKR…	Sedimentisphaerales bacterium	MBN2313625.1	hcp	2813034	FALSE	Sedimentisphaerales bacterium
WP_205219356.1 hydroxylamine reductase [Desulforhopalus vacuolatus]	MFCFQCQETAHNTGCTIQGVCGKPEKTANLQDLLIFVLKGISVYGEKLKELGVPDRVNDDFVAQGLFATITNANWDDARFTSMVTDGLKRRDQARDRFLAAYKEKKGKDFDEVLPEAATWAAKDSSVYAEKAKEVGVLSTENEDVRSLRELLIIGLKGIAAYADHAAILGFHKDDINDFFMEALASTTKDLPVDEMIALVMKAGEAAVNTMALLDEANTTAYGNPEITEVNLGVGTKPGILITGHDMKDMEELLRQTEGTGVDVYTHGEMLPANSYPAFKKYDHLIGNYGGSWWHQNTEFETFNGPILFTTNCLVPLRKKNTYLDRMFTTGVVGYENAVHIGDRPEGGAKDFSAIIEKAKTCEPPIEIETGTLVGGFAHHQVLALADKIVDAVKSGAIK…	Desulforhopalus vacuolatus	WP_205219356.1	hcp	40414	TRUE	Desulforhopalus vacuolatus
MBW2298053.1 hydroxylamine reductase [Deltaproteobacteria bacterium]	MTQKGEISCFVFNVRKPPKTPAANTGCTVKGVCGKPEETANLQDLLIFVLRGISVYGEKLKELGAADRTNDDFVAQGLFATITNANWDNSRFAGMVTEGLQRKDQVRSKFLAAYKEKNGSDFDEVLPQAATWTADPSAFAEKAKSVGVLSTDNEDVRSLRELLIIGLKGVAAYADHAAILGFQKDEINDFIMEALASTTKDLTVDEMIALVMKAGETAVNTMALLDEANTTAYGNPEISEVNIGVGKKPGILITGHDLKDMEELLRQTEDTGVDVYTHGEMLPANYYPAFKKYGHFVGNYGGSWWHQNKEFESFNGPILLTTNCLVPLKKNNTYLDRLFTTGVVGYEGAAHIAERPEGAAKDFSALIEKAKTCDAPTEIETGTIVGGFAHNQVLALADK…	Deltaproteobacteria bacterium	MBW2298053.1	hcp	2026735	FALSE	Deltaproteobacteria bacterium
MFA6010465.1 hydroxylamine reductase [Desulfobacteraceae bacterium]	MFCFQCQETMKNTGCTAKGMCGKPEETANLQDLLIYVLKGIAVYSEKLKELGAADRTHDLFVMQGLFATITNANWADARFVEMVTEGLKCRDQVRAAFLAAYKAKNGKDFDGSLPGAAIWTGDAAVFAEKAKQVGVLATENEDVRSLRELLTIGLKGVAAYAEHAAVLGHQKPEINDFIMQALASTTKDLSVDDMVALVMKCGETSVATMALLDEANTTTYGNPEITQVNIGVRKNPGILISGHDLKDMDELLKQTEGTGVDVYTHGEMLPANYYPAFKKYAHFVGNYGGSWWHQNEEFESFNGPVLLTTNCLIPLKKTNTYLDRLFTTGIVGYDGAAHVVDRPVGGAKDFSALIHKAKACASPTELETGAIVGGFAHNQVLALADKVVAAVKSGAIKR…	Desulfobacteraceae bacterium	MFA6010465.1	hcp	2049433	FALSE	Desulfobacteraceae bacterium
NLV71525.1 hydroxylamine reductase [Actinomycetota bacterium]	MFCFQCQETAKNTGCTVKGVCGKPEETANLQDLLIFVLKGMAVYQEKLKELGVTERANDDFISQGLFATITNANWDDARFTSLIEEGLQRKAELREKFLAGYKDKTGKEFSGDLPQAATWSAEPADFATKAIEVGVLATDNEDVRSLRELLIIGTKGIAAYNDHAAVLGFRNPDVDDFIAEALASTTKDLSVDEMVGLVLKAGEKAVAVMALLDEANTTTYGQPEITEVNIGVRANPGILISGHDLKDMEELLKQTEGTGVDVYTHGEMLPANYYPAFKKYNHFVGNYGGSWWHQNEEFEAFNGPILLTTNCLVPLKKDNTYLDRLYTTGVVGYDGATHIPDRPDGGAKDFSAVVAQAKNCPAPTELETGSIVGGFAHNQVLALADKVVDAVKSGAIKR…	Actinomycetota bacterium	NLV71525.1	hcp	2900548	FALSE	Actinomycetota bacterium
WP_139449715.1 hydroxylamine reductase [Desulfobotulus mexicanus]	MFCFQCQETMKNTGCTVKGFCGKPEETASLQDLLIFVMKGISVYGEKLKEMGAADRSHDNFIMKGLFATITNANWDNARFSSMIEEGLRRRESLAVKFRDLYREKNGKDCAESLPEAATWTAPAEAFGEKAKKVGVLLTDNEDVRSLRELLTIGLKGIAAYAEHAAVLGFHKEEIGEFMMEALASTTKELSVDAMTGLVMKAGEMAVSTMALLDEANTKTYGHPELSEVNIGVGSKPGILISGHDLKDMEELLCQTEGTGIDVYTHGEMLPANYYPAFKKYTHFVGNYGGSWWHQNDEFESFNGPVLLTTNCLVPLKKDNSYLDRLFTTGVVGYEGAMHIADRPEGGVRDFSPLIEKARSCAPPISLEEGSIVGGFAHNQVLALADKVVEAVKSGAIRR…	Desulfobotulus mexicanus	WP_139449715.1	hcp	2586642	TRUE	Desulfobotulus mexicanus
MBN2205584.1 hydroxylamine reductase [Thermoleophilia bacterium]	MYCFQCQETAKSTACTVKGVCGKPEETANLQDLLIFVLKGMAVYEEKLKELGLPQRSHDDFVSQGLFATITNSNFDDARFAALIGDGLRRKTELQSAFLAAFEEKNGRAFDGELPDAATWTTDDPAEYAAKATSVGVLSTEHEDVRSLRELLVIGIKGVAAYNDHAAVLGFRKPEIDDFIAEALASTTKDLSVDEMVALVMRAGETAVTTMALLDEANTTTYGSPEITEVNLGVRGNPGILISGHDLKDMEELLAQTEGSGVDVYTHGEMLPANYYPAFKKYDHFVGNYGGSWWRQNHEFEAFNGPILLTTNCLVPLKKDNTYLDRLYMTGVVGYEGATYIPDRTNGGSKDFSALIAKAKSCAPPTELETGSLVGGFAHDQVLALADKVIEAVKSGAIK…	Thermoleophilia bacterium	MBN2205584.1	hcp	2026888	FALSE	Thermoleophilia bacterium
MBN1631485.1 hydroxylamine reductase [Thermoleophilia bacterium]	MFCFQCQETAKNTGCTVRGVCGKPEETANLQDLLIFVLKGMAVYEEKLKELGATERSHDDFISQGLFATITNANWDDARFTGLIQEGLRRKAELGAAFLAAYKEKNGREFDGDLPEAATWSAQPSEFAAKAAEVGVLSTENEDVRSLRELLVIGVKGIAAYNDHAAVLGFRNPDVDDFIVEALASTTKDLSVDEMVGLVLKAGEKAVAVMALLDEANTTTYGHPELTEVNIGVRSNPGILISGHDLKDMDELLKQTEGTGVDVYTHGEMLPANYYPAFKKYDHFVGNYGGSWWHQNEEFEAFNGPILLTTNCLVPLKKDNTYLGRLYTTGVVGYEGATHIPDRADGGAKDFSAVIAQAKSCPAPTELETGTIVGGFAHNQVLALADKVVDAVKSGAVKR…	Thermoleophilia bacterium	MBN1631485.1	hcp	2026888	FALSE	Thermoleophilia bacterium
MBR9981983.1 hydroxylamine reductase [Desulfatitalea sp.]	MFCFQCQETAKNTGCTVKGMCGKPEETANLQDLLIYVLKGIAVYGEQLKALGTADRDNDDFILQSLFATITNANWDDARFTHTIEEALTRRDQIRQKFLDAYKAQKGGAFDGALPEAATWTGAPGTFAEKAKSVSILATENEDVRSLREMLVIGLKGIAAYADHAAILGFRKPEINDFMHTALASTTRDLSSDEMVDLVMKAGEIAVATMALLDEANTTTYGHPEISEVNIGVGSKPGILISGHDLKDMEELLQQTESSGVDVYTHGEMLPANYYPAFKKYKHFVGNYGGSWWEQNKEFEAFNGAILLTTNCLVPLRKDNTYLDRLFTTNVVGYPGATHIADRPAGGSKDFSALIARAKRCTPPTELESGAIVGGFARNQVLALADKVVDAVKSGAIKR…	Desulfatitalea sp.	MBR9981983.1	hcp	2724616	FALSE	Desulfatitalea sp.
WP_265423772.1 hydroxylamine reductase [Desulfobotulus pelophilus]	MFCFQCQETMKNTGCTVKGFCGKPEKTANLQDLLIFVLKGIAVYGEKLNKMGVADRSHDDFILKSLFATITNANWDNARFTSMIEEGLRRRETIARKFSDLYREKNGKDCADSLPEAAVWTASAVAFEEKAKKVGVLLTDNEDVRSLRELLTIGLKGIAAYAEHAAVLGFHKEAIGDFMMEALASTTKELSVDAMIGLVMKAGEMAVSTMALLDEANTKTYGHPEVSEVNIGVGSNPGILISGHDLKDMEELLRQTEGTGIDVYTHGEMLPANYYPAFKKYTHFVGNYGGSWWHQNDEFESFNGPVLLTTNCLVPLKKDNTYLDRLFTTGVVGYEGAMHIADRAEGGVRDFSPLIEKARSCAPPVSLEEGSIVGGFAHNQVLALADKVVEAVKSGAIRR…	Desulfobotulus pelophilus	WP_265423772.1	hcp	2823377	TRUE	Desulfobotulus pelophilus
MCK9362485.1 hydroxylamine reductase [Syntrophales bacterium]	MFCFQCQETAKNSGCTIKGVCGKPEETADLQYSLIFVLKGMAVYGEKLKELGAPDRTNSVFISQGLFSTITNAGWDNERFVALIREALRRRNQLREKFFAAWKAKNGRDFDGTLPEATTWTADDEAAFIEKGKTVGALATANEDVRSLRELLTIGLKGVAAYAEHAAVLGFHKDEIDDFIMEALASTTKDLSVDEMVGLVMKAGGTAVTTMALLDEANTTAYGNPEITSVNIGVRQNPGILISGHDLKDMEELLKQTENTGVDVYTHGEMLPANYYPAFKKYGHFVGNYGSSWWHQNEEFESFNGPILLTTNCLIPVRKENTYLNRLFTTGVPSYPGAKHVPDRTQGGAKDFSELIALAKKCASPKELETGAIVGGFAHNQVLALADKVIAAVKSGAVK…	Syntrophales bacterium	MCK9362485.1	hcp	2928017	FALSE	Syntrophales bacterium
NCD26480.1 hydroxylamine reductase [Deltaproteobacteria bacterium]	GIAVYGEKLKELGQPDRSNDDFVLQGLFATITNANWDDARFVAMVEDGLVRRDKLKAAFLAAYKAKHGKDFSEPLPDAATWSGSASAFAEKAKTVGVLATENEDVRSLRELLIIGLKGIAAYAEHAAALGFRKPEIDDFMLEALASTTKALSVDAMIAMVMKAGEMAVTTMALLDEANTSTYGHPEITQVNIGVGTKPGILISGHDLKDMDELLKQTEGTGVDVYTHGEMLPANYYPAFKKYTHFVGNYGGSWWHQNEEFESFNGPILLTTNCLVPLKKTNTYLNRLYTTGVVGYEGAVHIPDRPAGGAKDFSALVKQAKSCPPPTEIETGTITGGFAHHQVLALADKVVEAVKSGAIKRFVVMAGCDGRHKTRSYYTEVAENLPKDTIILTAGCAKYR…	Deltaproteobacteria bacterium	NCD26480.1	hcp	2026735	FALSE	Deltaproteobacteria bacterium
MDR3556228.1 hydroxylamine reductase [Syntrophobacteraceae bacterium]	MFCFQCQETAKNTGCTLRGVCGKPEETANLQDLLIYSLKGIAIYGERLRDLGGVDTQTGLFVAKGLFATITNANWDQARFVATIKEALKRREELRTRFLTAYKQKTGKEFAETLPDAATWFADDTAAFAEKAKSVGVLSTGNEDVRSLRELLVIGIKGVCAYADHAAVLGFEKQEIYDFVMEALASTTKELSVDQMVGLVMKAGETAVATMALLDEANTSTYGHPELTRVNIGVRKNPGILISGHDLKDMEELLEQTRGTGVDVYTHGEMLPANYYPAFKKQDHMAGNYGSSWWHQNQEFESFNGPVLLTTNCLVPLKKENTYLDRLYTTGVVGYEGAPHIADRPAGGAKDFSALIARAKSCPPPTEIETGSILGGFAHNQVLALADKVVEAVKSGAIK…	Syntrophobacteraceae bacterium	MDR3556228.1	hcp	2052185	FALSE	Syntrophobacteraceae bacterium
MBN2289401.1 hydroxylamine reductase [Candidatus Glassbacteria bacterium]	MFCFQCQETAGNTGCTIRGVCGKQEDTSDLQDLLVFVLKGIAVYAEKLKDLGALDRSHDDFVVQGLFATVTNVNWDNSRFTAMISEGLRRRDSLKEKFLAACKEKNGRGFEGSLPDAATWTGSAGDFAEKARTVGVLSTGNEDVRSLRELLIIGLKGIAAYADHAAVLGRHEAGINDFVMQALASTTKDLAVEEMIGLVLKAGETAVSTMALLDEANTSAYGNPEITEVNIGVGKNPGILISGHDLKDMEELLKQTEGTGVDVYTHGEMLPAHYYPAFKKYPHFIGNYGGSWWLQNKEFESFNGPILMTTNCLVPLSKNSTYLDRLFTTGLVGHEGAVHIPDRPAGGAKDFSALIEKGKKCPPPDEIETGTITGGFAHNQVLALADKVVAAVKSGAIKR…	Candidatus Glassbacteria bacterium	MBN2289401.1	hcp	2602803	FALSE	Candidatus Glassbacteria bacterium
MEI6260808.1 hydroxylamine reductase [Deltaproteobacteria bacterium]	MFCFQCQETAKNTGCTVRGMCGKPEETANLQDLLIFVLKGISIYGDKLKDLGAADRINDDFIAQGLFTTITNANWDNERFVARIQEGLNRRDQLKAKFLAAYREKNGRDFDAALPDAATWSADNTAAFAEKARSIGVLSTENVDVRSLRELLTIGLKGISAYADHAAILGFRRAEINDSIMESLASTTQTLSVEEMVALVMKAGQTAVAAMALLDEANTTTYGHPEITKVNIGVGKNPGILISGHDLKDLAELLKQTEGTGIDVYTHGEMLPANSYPAFKKYAHFVGNYGSSWWLQNQDFETFNGPVLLTTNCIIPLKKENTYLGRLFTTGVVGFVGAGHIADRPEGGVKDFSVLIELAKKCPAPTEIETGAIVGGFAHNQVLALADKVVDAVKSGAIK…	Deltaproteobacteria bacterium	MEI6260808.1	hcp	2026735	FALSE	Deltaproteobacteria bacterium
MBW6487184.1 hydroxylamine reductase [Syntrophobacterales bacterium]	MFCFQCQETAKNSGCTIKGVCGKPEETADLQYSLIFVLKGMAVYGEKLKELGASDRTNSVFIAQGLFSTITNAGWDNERFVALIREALRRRNQMKEKFLAAWKAKNGSDFAGALPEAATWSAADEAAFIEKGKTVGALATANEDVRSLRELLTIGLKGVAAYAEHAAVLGFHKDEIDDFIMEALASTTKDLSVDEMVGLVMKAGETAVATMALLDEANTTAYGNPEITSVNIGVRGNPGILISGHDLKDMEELLKQTENTGVDVYTHGEMLPANYYPAFKKYSHFVGNYGSSWWHQNEEFESFNGPILLTTNCLIPVRKENTYLDRLFTTGVPSYPGAKHVPDRPRGGAKDFSELIALAKKCAAPKELETGVIVGGFAHNQVLALADKVIAAVKSGAVK…	Syntrophobacterales bacterium	MBW6487184.1	hcp	2282155	FALSE	Syntrophobacterales bacterium
KGO32906.1 hydroxylamine reductase [Desulfobulbus sp. Tol-SR]	MFCFQCQETAKNSGCTIKGVCGKPEATANLQDMLLFVLRGMAIYGDGLRQLGQPDRSHDEFVLKGLFATITNANWADSRFVAMIEDGLRRRDSLWTAFLAAYKAKNGQDFGDSLPDEATWSGTAADFAAKAGTVGVLRTANEDVRSLKEMLIIGLKGIAAYAEHAMVLGYRKDEIGDFMFEALASATQELPIDEMLALVMKAGRTSVTTMALLDEANTTTYGHPEITEVNIGVRTNPGILISGHDLKDLEELLHQTEGTGVDVYTHGEMLPANSYPAFKKYSHFVGNYGGSWWHQPDEFESFNGPVLLTTNCLVPLRKSSTYLDRLYTTGVVGYDGATHIQDRPAGGAKDFSALIARARSCPPPAELETGTIVGGFAHHQVLALADKVVAAVKSGAIKR…	Desulfobulbus sp. Tol-SR	KGO32906.1	hcp	1536652	FALSE	Desulfobulbus sp. Tol-SR
MEA2109959.1 hydroxylamine reductase [Pseudomonadota bacterium]	MFCFQCQETAKNQGCTIKGVCGKPEETANLQDLLIHVLKGIAVYGDKLKEFNVLDKETSLFVAKALFATITNAGWDDDRFVAMIKEGLKRRDQLRDKFLAAYKEKNSKEFAEALPDAATWFADNPAEFAEKAKTVGVLATENEDVRSLRELLIIGLKGVAAYADHAAILGFEQDDIYQFIMEAMASTTKDLSVDEMVGLVMKAGETAVNTMALLDKANTSTYGHPEISEVNIGVRGNPGILISGHDLKDMEELLKQTEGTGIDVYTHGEMLPANYYPAFKKYDHFVGNYGSSWWHQNKEFESFNGPILLTTNCLVPLKKENTYLDRLFTTGVVSYVGASHVPDRAAGGTKDFSALIERAKQCGAPTEIETGTIVGGFAHNQVLALADKVVEAVKAGAVK…	Pseudomonadota bacterium	MEA2109959.1	hcp	1977087	FALSE	Pseudomonadota bacterium
MBU4316625.1 hydroxylamine reductase [Pseudomonadota bacterium]	MFCYQCQETAKNTGCTVRGVCGKPEETANLQDLLIFVLKGISVFGEKLKELGQPDRENDEFIVKGLFATITNANWANDRFVSLVREGLKRRDALKAKFLAAYQAKNGKAFTDALPDAANWFSDDPAVFTEKAKSVGVLATENEDVRSLRYLVILGLKGVAAYAEHAAVLGFTDPAIFDSIMEGMASTTKDLTVDEMIALVMKTGETAVTTMALLDKANTTTYGNPEITEVNIGVGKNPGILISGHDLKDMAELLAQTEGTGVDVYTHGEMLPANYYPAFKKYKHFVGNYGGSWWHQIDEFQSFNGPILLTTNCLVPLKTNSTYLDRLFTTGVVDYDGAAHIADRPQGGAKDFSALIAKAKACASPTELETGKIVGGFGHHQVLALADKVVAAVKSGAIK…	Pseudomonadota bacterium	MBU4316625.1	hcp	1977087	FALSE	Pseudomonadota bacterium
MBN2332218.1 hydroxylamine reductase [Candidatus Anaeroferrophillus wilburensis]	MFCFQCQETAKNQGCTIKGVCGKPEETANLQDLLIHVLKGIAVYGEKLKAFGMLDKESGLFVAKTLFATITNVGWDNDRFVAMIREGLRHRNQLRDSFLTTYRKKNGRDFTEALPDAATWQADTVAEFEEKATSVGVLATDNEDVRSLRELLIIGVKGIAAYADHAAILGFEQDDIYEFLMESLASTTKDLSVDEMVGLVMKAGETAVKTMALLDKANTTTYGNPEITEVNLGVRNNPGILISGHDLKDMDELLKQTEGTGIDVYTHGEMLPANYYPAFKKYDHFVGNYGSSWWHQNQEFESFNGPILLTTNCLVPLKKENTYLDRLFTTGVVSYVGASHIADRTAGGAKDFSALIARAKQCSAPTEIETGSLVGGFGHNQVLALADKVVEAVKSGAVK…	Candidatus Anaeroferrophillus wilburensis	MBN2332218.1	hcp	2844891	TRUE	Candidatus Anaeroferrophillus wilburensis
OQY06225.1 MAG: hydroxylamine reductase [Desulfobacteraceae bacterium 4572_123]	MFCFQCQETAKNIGCTIKGVCGKPEETANLQDLLIHVLKGIAVYGEKLDEFGISDNETALFAARGLFATITNANWDDARFAAMIREGLERRGRLKDQFLAAYKEKNGKDFDEALHDSATWYSDDDAEFAKKAKSVGIMATENEDVRSLRELLIIGLKGIAAYADHAAILGKEKDDIYAFIMEALASTTKDLSVDDMIGLVMKAGETAVNTMALLDDANTSAYGHPEISEVNIGVRGNPAILISGHDLKDMEELLKQTEGTGVDVYTHGEMLPANSYPAFKKYDHFVGNYGGSWWHQNNEFESFNGPILLTTNCLVPLKKKNTYLDRLYTTNSVGYVGAVHIPERAAGGSKDFSEIIERAKKCAPPTEIETGKIVAGFAHNQVMALADKVVDAVKSGAIK…	Desulfobacteraceae bacterium 4572_123	OQY06225.1	hcp	1971629	FALSE	Desulfobacteraceae bacterium 4572_123
MBU4053614.1 hydroxylamine reductase [Pseudomonadota bacterium]	MFCYQCQETAKNTGCTVRGVCGKPEETANLQDLLIFVIKGISVFGEKLKELGQPDRENDEFIVKGLFATITNANWSNDRFIALVREGLKRRDALKAKFLGAFQTKNGKAYTGALPDAATWFSDDPAAFAEKAKSVGVLATENEDVRSLRYLVILGLKGVSAYAEHAAVLGFTDPSIFDFIMEGLGSTTKDLTVDEMIALVMKTGETAVTTMALLDQANTTTYGNPEITEVNIGVGKNPGILISGHDYKDMAELLAQTEGTGVDVYTHGEMLPANYYPAFKKYKHFVGNYGGSWWHQIDEFQSFNGPILLTTNCLVPLKTNSTYLDRLFTTGVVDYDGAVHIADRPQGGTKDFSALITKAKTCASPIELETGKIVGGFGHHQVLALADKVVAAVKSGAIK…	Pseudomonadota bacterium	MBU4053614.1	hcp	1977087	FALSE	Pseudomonadota bacterium
MBN1319900.1 hydroxylamine reductase [Thermoleophilia bacterium]	MFCFQCQETAKNTGCTVKGVCGKPEETANFQDLLIFVLKGMAVYEQKLKELGVTERSHDDFISQGLFATITNANWDDSRFTGLVQEGLRRKGELGAAFRAAFKEKKVREFDGALPEAATWSAEPPEFAAKAKEVGVLATENEDVRSLRELLVIGVKGIAAYNDHAAALGFRNADVDDFIVEALASTTKDLSVDEMVGLVLKAGEKAVAVMALLDEANTSSYGHPELTEVNIGVRGNPGILISGHDLKDMEELLKQTEGTVVDVYTHGEMLPANYYPAFKKYDHFVGNYGGSWWHQNEEFEAFNGPILLTTNCLVPLKKDNTYLGRLYTTGVVGYEGAAHVPDRTNGSTKDFSAVIAQAKSCPSPTELETGTIVGGFAHNQVLALADKVVDAVKSGAIKR…	Thermoleophilia bacterium	MBN1319900.1	hcp	2026888	FALSE	Thermoleophilia bacterium
WP_027353419.1 hydroxylamine reductase [Desulfosarcina sp. BuS5]	MFCFQCQETAKNKGCTVKGVCGKPEETANLQDLLIYVLKGIAVYGEKTKELSIHDKETGLFVAQGLFTTITNANWDNERFIAMIKEALKRREELKEKFLSAYKEKNGKDFDEKLHDSATWSSDNAAEFNEKAKSVGVLSTKDEDVRSLRELLIIGLKGVAAYADHAALLGCKKEDIYDFLMEALASTTKDLSVDDMVALVMKAGEVSVNTMALLDEANTSSYGNPEITEVNIGAGKNPGILISGHDLKDMEELLKQTEGTGVDVYTHGEMLPANYYPSFKKYDHFVGNYGNAWFHQNKEFESFNGPILMTTNCIIPMKKNNTYQNRIFTTGMTGYPGVKHIQDRPEGGSKDFSGIVELAKKCDPPTEIETGKIVGGFAHNQVLALADKVVDAVKSGAIK…	Desulfosarcina sp. BuS5	WP_027353419.1	hcp	933262	FALSE	Desulfosarcina sp. BuS5
MBW2337085.1 hydroxylamine reductase [Deltaproteobacteria bacterium]	MFCFQCQETAKNTGCTVKGVCGKSEDTANLQDLLVYALRGIAVYGEKSKELGITNKENGLFVAQALFATITNANFDNDRIMALIKEALNRKETLKEKFLAAYKEKNGRDFDEQLHHSAAWFPEDVAEFDEKAKSVGILATENEDVRSLRELLIIGLKGIAAYADHAAVLGFEKDEIYDFLMEALASTTKDLSVDEMIALVMKAGEVAVTTMATLDEANTSTYGHPEITEVNLGVGDKPGILISGHDLKDMQELLKQTEGTGVDVYTHGEMLPSNSYPAFKKYDHLVGNYGGSWWHQNKEFESFNGPILMTTNCIVPMKKNNTYQDRIFTTGMTGFPGVKHIADRPQGGSKDFSEIIELAKKCSPPEEIETGKIVAGFAHNQVLALADKIVDAVKSGAIK…	Deltaproteobacteria bacterium	MBW2337085.1	hcp	2026735	FALSE	Deltaproteobacteria bacterium
MCU0592492.1 hydroxylamine reductase [Desulfobacterales bacterium]	MFCFQCQETAKNTGCTVKGVCGKPEDTANLQDLLIFVLKGISVYGEKLKELGAADRSNDGFIEQGLFTTITNANWDDARFIGMIQEGLRRRAQIKANFLSVYKEKTGRPYDGPLPEAATWEGDPIAFAEKAKSVGVLATANEDVRSLRQLLTIGLKGIAAYAEHAAVLGFRKAEINDFMMEALASTTKELSSDEMVGLVMKAGETAVAAMALLDQANTSTYGHPEISQANIGVRKHPGILISGHDLKDMAELLQQTEGTGVDVYTHGEMLPANYYPAFKKYSHFAGNYGGSCLVPLKKENTYLDRLFTTGIVGYPGATHIADRPAGGAKDFSALIAKAKSCPPPTEIETGTIVGGFAHHQVLALADKVVAAVKSGAIKRFVVMAGCDGRQKTRAYFTEV…	Desulfobacterales bacterium	MCU0592492.1	hcp	2044940	FALSE	Desulfobacterales bacterium
MCK4624943.1 hydroxylamine reductase [Phycisphaerae bacterium]	MFCYQCQETAKNTGCTVKGVCGKPEETANLQDLLIHVLKGIAVYGERLKGVGWSDKATGRCVGQGLFATITNANWDDDRFVAMIKDALKHRDQLRDRFLTAYKEKSGREFDEPLPDAATWSSDDAATFAEKAKSVGILATENDDVRSLRELLIIGLKGIAAYADHAAILGSEKDEIYDFMMEALASTTKELSVDEMIGLVMKAGETAVSTMALLDEAHTSAYGHPEITEVNLGVRNNPGILISGHDLKDMQELLLQTEGTGVDVYTHGEMLPAHYYPAFKKYNHLVGNYGGAWWQQNTEFESFNGPILLTTNCLVPLKKNNTYLDRLFTTGLVGYVGAKHIPDRAKDGAKDFSEMIDLAKKCPPPTEIETGKIVGGFAHHQVLALADKVVEAVKSGAIK…	Phycisphaerae bacterium	MCK4624943.1	hcp	2026778	FALSE	Phycisphaerae bacterium
MEA1948901.1 hydroxylamine reductase [Thermodesulfobacteriota bacterium]	MFCFQCQETAKNEGCTIKGVCGKPEDTANLQDLLIYVLRGIAVYGEKAEELGMSNKENGLFAAQALFTTITNANWDNDRFVAMVREGLKRRDLLKEKFLAAYKEKNGKDFDEKLHDSATWFSDDVAEFEEKAKSVGVLATENEDVRSLRELLIIGLKGIAAYADHAAILGFEKDEIYDFIMEALASTTKDLTVDDMIGLVMKAGEIAVNTMALLDEANTTAYGNPEITEVNIGVGSNPGILISGHDLKDMEELLKQTQGTGVDVYTHGEMLPANYYPAFKKYDHFVGNYGGSWWRQNKEFESFNGPILMTTNCIIPIKKSNTYQDRIFTTGMTGYPGLVHISDRPEGGAKDFSKIIELAKKCESPTEIETGKIVGGFAHHQVLALADKVVDAVKSGAIK…	Thermodesulfobacteriota bacterium	MEA1948901.1	hcp	2202153	FALSE	Thermodesulfobacteriota bacterium
WP_183351919.1 hydroxylamine reductase [Desulfoprunum benzoelyticum]	MFCFQCQETAKNTGCTIKGVCGKPEETANLQDMLLFVLRGMAVYGDGLRQLGQPDHSHDEFVLKGLFATITNANWADSRFVAMIEDGLKRRDGLRAAFLAAFKAKNGQDFNDALPDEATWTGAAADFAAKAGTVGVQRTANEDVRSLREMLIIGLKGIAAYAEHAAVLGYRRDEIGDFMYEAMASVTKELPVDEMIALVLKAGQTSVTTMALLDEANTSTYGHPEITEVNIGVRGNPGILISGHDLKDMEELLRQTEGTGVDVYTHGEMLPANYYPAFKKYPHFVGNYGGSWWHQLDEFESFNGPVLLTTNCLVPLRKSSTYLDRLYTTGVVGYDGSKYIADRPAGGAKDFSALITQAKGCKPPTELEKGAIVGGFAHNQVLALADKVVEAVKSGAIKR…	Desulfoprunum benzoelyticum	WP_183351919.1	hcp	1506996	TRUE	Desulfoprunum benzoelyticum
MBW1678260.1 hydroxylamine reductase [Deltaproteobacteria bacterium]	MFCFQCQETAKNEGCTVKGVCGKPEDTANLQDLLIYVLKGIAVYGERLKKFGITDREAALFVAKGLFATITNANWDNERFIAMIREGLLQRNQLRDKFLATSKEKNDKDFDESLPDSATWFSDDAATFKEKAKSVGILATGNEDVRSLRELLIIGLKGIAAYADHAAILGFEKDEVYDFLMEALASTTKDLSVDEMVGLVMKAGETSVNTMALLDEANTSAYGHPEITEVNIGVLNNPGILISGHDLKDMEELLNQTKGTGVDVYTHGEMLPANYYPAFKKYDHFVGNYGSSWFHQNKEFESFNGPILLTTNCLVPLRKNNTYLNRLFTTGLVGYTGAKHIPDRAKDGAKDFSEIIELAKKCKPPTEIETGKIVGGFAHNQVLALADKVVEAVKSGAIK…	Deltaproteobacteria bacterium	MBW1678260.1	hcp	2026735	FALSE	Deltaproteobacteria bacterium
MBW2592682.1 hydroxylamine reductase [Deltaproteobacteria bacterium]	MFCFQCQETAKNTGCTIKGVCGKPEETANLQDLLIHVLRGIAVYSEKLTGFGISDNEIALFTARGLFATITNANWDDARFAAMIREGLQRRDKLKDQFLTAYKEKNGKDFDEALHDSATWFSDDDAVFAEKAKSVGVMSTENEDVRSLRELLIIGLKGIAAYADHAAILGKEKEDIYAFIMEALASTTKDLSVDDMIGLVMKAGETAVNTMALLDDANTSAYGQPEITEVNIGVRGNPAILISGHDLKDMEELLKQTEGTGVDVYTHGEMLPANSYPAFKKYDHFVGNYGGSWWHQNSEFESFNGPILLTTNCLVPLKKKNTYLDRLYTTNSVGYVGAKHIPERAVGGSKDFSEIIEKAKKCASPTEIETGKIVAGFAHNQVLALADKVVDAVKSGAIK…	Deltaproteobacteria bacterium	MBW2592682.1	hcp	2026735	FALSE	Deltaproteobacteria bacterium
HNQ77138.1 hydroxylamine reductase [Acidobacteriota bacterium]	MFCFQCQETAKNTGCTVKGVCGKQESTADLQDLLIFVLKGIAVYQDKLRELDEPCRCNHEFIIKSLFATITNANFDDARFTTLITEALERREKSRAKFLEVWKKKNGSDFNGTLHASATWTGAPSTFAAQAKLAGILATGNEDVRSLRELLVIGLKGIAAYAEHAWVLGHKKDEIGDFMIEALASTTKDLPVDQMVGLVMKAGQTAVTTMALLDEANTRAYGNPEITEVNIGVGKNPGILISGHDLKDMEELLKQTEGTGVDVYTHSEMLPAHYYPAFKKYKHFVGNYGNSWWKQNEEFESFNGPILLTTNCLVPLRKENTYLDRLFTTGVAGYQGATHIVDRPEGGRKDFSVIIEKAKKCPPPKEIETGKIIGGFAHNQVMAVADKVVEAVKSGAIKR…	Acidobacteriota bacterium	HNQ77138.1	hcp	1978231	FALSE	Acidobacteriota bacterium
MBW2284733.1 hydroxylamine reductase [Deltaproteobacteria bacterium]	MFCFQCQETAKNTGCTVRGVCGKPEETANLQDLLIFVLRGISVYGEKLKELGAADRTNDDFIAQGLFATITNANWDKFLAAYKEKNSRDFDGALPEAATWSAGDSAVFMEKAKSVGVLATENEDVRSLRELLIIGLKGVAAYADHAAILGFQKDEINDFIIEALASTTKDLTVEEMVALVMKAGETAVSTMALLDQANTTAYGNPEITEVNIGVGKNPGILITGHDLKDMEELLKQTEGTGVDVYTHGEMLPANCYPAFKKYDHFVGNYGGSWWHQNKEFESFNGPILLTTNCLVPLKKNNTYLDRLFTTGVVGYEGAMHIADRPEGGAKDFSAIIEKAKTCMPPTEIETGAIVGGFAHNQVLALADKVVDAVKSGAIKRFVVMAGCDGRQKTRSYYTE…	Deltaproteobacteria bacterium	MBW2284733.1	hcp	2026735	FALSE	Deltaproteobacteria bacterium
WP_069857375.1 hydroxylamine reductase [Desulfoplanes formicivorans]	MFCFQCQETAKNQGCTVRGMCGKVEETANLQDLLIFVTKGIAVYGEKARALGMDVGAEAHFIGQALFMTITNANWDDDRFIAMVRQGLQLRDKLRDRILAAHPDALEGELPDAATWTSDSPEEFFEKAKSVGVLSTANEDVRSLRELLVIGLKGIAAYGDHAAVLGFTSKEIFDFYMEALASTTKELSVDEMVAMVMKAGDISVKTMALLDEANTTTYGNPEISEVNLGVRNNPGILISGHDLKDMEELLKQTEGTGVDVYTHGEMLPANYYPAFKKYDHFVGNYGGSWWHQNEEFESFNGPILMTTNCLVPFKKKNTYNDRIYTTGMTGYPGIPHIPDRGEGGVKDFSSIIEQAKTCDPPTEIETGKIVGGFAHHQVLALADKVVEAVKSGAIKRFVV…	Desulfoplanes formicivorans	WP_069857375.1	hcp	1592317	TRUE	Desulfoplanes formicivorans
WP_137423103.1 hydroxylamine reductase [Desulfoglaeba alkanexedens]	MFCFQCQETAKNQGCTIKGVCGKPEDTANLQDLLIHVLKGIAVYGEKLSELGLTDRDTGLFVAKGLFATITNVGWDNDRFIAMIREGLTRRNQLRDFFLAAYREKHGSDFTEPLPDAATWYADDPAAFAEKAKSVGILATANEDVRSLRELLIIGVKGIAAYTDHAAILGYEQDDIYGFIMKALASTTKELAVDEMVALVLQAGEAAVNTMALLDKANTSSYGNPEISEVNIGVRDKPGILISGHDLKDMEELLEQTAGTGVDVYTHGEMLPANYYPAFKKYDHFVGNYGSSWWHQNNEFESFNGPILLTTNCLVPLKKENTYLDRLYTTGVVSYVGATHIPDRKAGGSKDFSALIARAKRCSAPTEIETGTIVGGFAHNQVLALADKVIDAVKSGAVK…	Desulfoglaeba alkanexedens	WP_137423103.1	hcp	361111	TRUE	Desulfoglaeba alkanexedens
HDS17033.1 hydroxylamine reductase [Pseudomonadota bacterium]	MFCFQCQETAKNQGCTIRGVCGKPEETANLQDLLIHVLKGIAVYGEKLEAFSGDYNETALFTAKALFATITNANWDDRSFIALINEALQRRDRLRQSFLKAWKEKNACDFNEDLPDAATWRGETDTFAEKAKSVGVLATANEDVRSLRELLVIGLKGIAAYADHAAVLGFEDREIYRFIMEALASTTKDLSVDEMVGLVMKAGEISVKTMALLDQANTESYGHPEISEVNLGVRNRPGILISGHDLKDMDELLKQTEGSGVDVYTHGEMLPANYYPAFKKYDHFVGNYGGSWWHQNQEFESFNGPILLTTNCLVPLKKENTYLDRLFTTGVVGYVGATHIAERPTGGSKDFSALIERAKACPAPTEIETGKIVGGFAHNQVLALADKVVAAVKSGAIKR…	Pseudomonadota bacterium	HDS17033.1	hcp	1977087	FALSE	Pseudomonadota bacterium
RLA88310.1 MAG: hydroxylamine reductase [Deltaproteobacteria bacterium]	MFCFQCQETAKNQGCTVKGVCGKPEETADLQDLLIYVCKGISVYGEKLKELGTVDRKAGLFICKMLFTTITNVAWDDEVLISKIKEALKVREEVKKKFLAAYQQKFGKDFAEALPDCATWYSGDHNEILAQAKSDELRITATQNEDVRSLRELLIIGGKGIAAYADHAAILGYEKDEIYGFLMEALASTTKDLSVDEMIAMVMKAGETGVTTMALLDEANTSTYGHPEITEVNIGVRRHPGILISGHDLKDMAELLEQTQGTGVEVYTHGEMLPANYYPAFKQYKHFVGNYGNSWWHQNKEFESFNGPIILTTNCLIPIKKENTYLDRLFTTGVVNYPGAKHIADRPQGGMKDFSAVIALAKKSEPPTQIESGKIVGGFAHNQVLALADKVIDAVKSGA…	Deltaproteobacteria bacterium	RLA88310.1	hcp	2026735	FALSE	Deltaproteobacteria bacterium
MDR3568845.1 hydroxylamine reductase [Syntrophobacteraceae bacterium]	MFCFQCQETAKNTGCTIRGVCGKPEETANLMDLLIYTLKGIGVYGDLLKDFGGVGKKSGLFVAKGLFSTITNVNWENARFVATIKEALKVREDLRARFFAAYREKSGRQFEEPLPDAATWFGDDAAAFAEKAKSVGVLTTENEDVRSLRELLVIGLKGVCAYADHAAILGFEKEEIYDFLMEALASTTKELSVDDMVGLVMKAGETAVMAMALLDEANTSTYGHPEITLVDIGVRKNPGILISGHDLKDIEELLEQTSGTGVDVYTHGEMLPANYYPAFKKHSHFAGNYGSSWWHQNQEFESFNGPVLLTTNCLVPLKKENSYLDRLYTTGVVGYEGAAHIADRPAGGAKDFSALIAKAKTCSSPTEIETGTIVGGFAHNQVLALADKVVEAVKSGAIK…	Syntrophobacteraceae bacterium	MDR3568845.1	hcp	2052185	FALSE	Syntrophobacteraceae bacterium
MEA2114539.1 hydroxylamine reductase [Thermodesulfobacteriota bacterium]	MFCFQCQETAKNTGCTIKGVCGKPEETANLQDLLIHVLRGIAVYREKLEEFGISDKETGLFTAQGLFATITNANWDDDWFVAKIREGLKRRDQLKDSFLAAYREKNGKDFDEPLHDSATWFSDDPTEFEKKARSVGVLATENEDVRSLRELLIIGLKGIAAYAEHAATLGKEKDEIYNFIMEALASTTKDLSVDEMIGLVMKAGEMAVNTMALLDEANTSAYGHPEITEVNIGVSNNPAILISGHDLKDMEELLAQTEGTGVDVYTHGEMLPANSYPAFKKYDHFVGNYGSSWWHQLKEFESFNGPVLLTTNCLVPLKKKDTYLNRLFTTGVVGYKGAKHIPERAEGGTKDFSEMIELAKKCEPPVEIETGKIIGGFAHNQVLALADKVVDAVKSGAIK…	Thermodesulfobacteriota bacterium	MEA2114539.1	hcp	2202153	FALSE	Thermodesulfobacteriota bacterium
MBL6966850.1 hydroxylamine reductase [Desulfobacteraceae bacterium]	MFCFQCQETAKNQGCTVKGVCGKPEETANLQDLLIYVLKGISVYGEKANELGVLDKKWGKFIAEALFSTITNVNWDDQRYISLIKEALKVREAVKDKFLAAYKAKNGAEFSGDLHDAAVWFSDDEAEFREKAKGVGILTTENEDARSLRELLTIGLKGVAAYADHAAILGFEKDDIYQFIMEALASTTKDLSVDEMVGLVMKCGETAVNTMALLDEANTSAYGNPEITEVNIGVRSNPGILISGHDLKDMEELLKQTEGSGVDVYTHGEMLPANYYPAFKKYDHFAGNYGGSWWHQNKEFESFNGPILMTTNCIIPIKKENTYLDRIFTTGMTGYPGAKHIPDRPEGGAKDFSQMIELAKTCNPPTEIETGKIVGGFAHNQVLALADKVVDAVKSGAIK…	Desulfobacteraceae bacterium	MBL6966850.1	hcp	2049433	FALSE	Desulfobacteraceae bacterium
NLE94199.1 hydroxylamine reductase [Dehalococcoidia bacterium]	MYCFQCQETAKNSGCTLKGVCGKPEETANLQDLLIFVLRGIAVYAEKLKELGIRDREVGLFVAQSLFATITNANWDDDWFVSRVREALRLRAALRERLLSEYKKQHGRDFAEPLPEAATWASDDAVAFAEKAKSVGVLSTKNEDVRSLRELLIIGLKGIAAYADHAAVLGHEKDEIYDFMMQALASTTKDLSVDEMVGLVMKAGETAVSTMALLDTANTAAYGKPEITEVNIGVRSNPGILISGHDLKDMEELLEQTKDSGVDVYTHGEMLPANYYPAFKKYAHFAGNYGGSWWQQNKEFESFNGPILLTTNCLVPLRKENTYLNRLFTTGMVGYPGATYIPDRPRGGAKDFSAIIKLAKSCPPPTEIETGTIVGGFAHDQVLALADKVIAAVKSGAIK…	Dehalococcoidia bacterium	NLE94199.1	hcp	2026734	FALSE	Dehalococcoidia bacterium
MBN2706509.1 hydroxylamine reductase [Deltaproteobacteria bacterium]	MFCFQCQETAKNQGCTIRGVCGKPEETANLQDLLIHVLKGIAVYGEKLEESSGDYNETALFTAKALFATITNANWDDRSFIALITEALQRRDRLRQSFLNAWKEKNACDFNEDLPDAATWRGEADTFAEKAKSVGVLATVNEDVRSLRELLIIGLKGIAAYADHAAVLGFEDQGIYRFIMEALASTTKDLSVDEMVGLVMKAGEISVKTMALLDQANTESYGHPEISEVSLGVRNRPGILISGHDLKDMEELLKQTEGSGVDVYTHGEMLPANYYPAFKKYDHFVGNYGGSWWHQNQEFESFNGPILLTTNCLVPLKKENTYLDRLFTTGVVGYVGATHIAERPTGGGKDFSALIERAKACPAPTEIETGKIVGGFAHNQVLALADKVVAAVKSGAIKR…	Deltaproteobacteria bacterium	MBN2706509.1	hcp	2026735	FALSE	Deltaproteobacteria bacterium
MBN2808259.1 hydroxylamine reductase [Deltaproteobacteria bacterium]	MFCFQCQETAKNQGCTIKGVCGKPEETANLQDLLIHTLKGIAVYGEKLKEFNIIDKETSLFTAKALFTTITNVNWDDQSLCDFIKEALQRRNQLRDKFISAYKAENGQDFTGALPDAATWFSADTTVFAEKAKSVGVLATENEDVRSLRELLIIGLKGVAAYADHAAILGFEDEAIYAFIMEALASTTKNLSVDEMVALVMKTGETSVTTMALLDKANTTTYGNPELSEVNLGVRNNPGILISGHDLKDMEELLKQTQGTGVDVYTHGEMLPCNYYPAFKKYDHLVGNYGGSWWHQNTEFESFNGPILLTTNCLVPLKKENTYLDRLFTTGVVGYVGAAHIADRPAGGTKDFSAIIERAKKCAAPTEIETGKIVGGFAHNQVLALADKVVAAVKSGAIK…	Deltaproteobacteria bacterium	MBN2808259.1	hcp	2026735	FALSE	Deltaproteobacteria bacterium
MEA3332203.1 hydroxylamine reductase [Pseudomonadota bacterium]	MFCFQCQETAKNQGCTIKGVCGKPEETSNLQDLLIHVVKGIAVYGEKLKELDIQENETALFVAKALFVTITNANWDDESITAYIKEGLKRRNQFRDQFLSAYKAKNGQDFAGALPDAATWFSDDAAEFAEKAKSVGVLATENEDVRSLRELLILGLKGVAAYAEHAAVLGFEDDAIYAFLMEGMASTTKDLSVDEMVGLVMKAGEISVTTMALLDKANTTTYGNPEITEVNLGVRNNPGILISGHDLKDMEGLLKQTEGTGVDVYTHGEMLPGNSYPAFKKYDHLVGNYGGAWYEQNPEFESFNGPILLTTNCLVPLKKTNTYLDRLFTTGVVGYVGATHIADREKGGVKDFSAIIERAKKCAAPTEIETGKIIGGLAHNQVLALADKVVEAVKSGAIK…	Pseudomonadota bacterium	MEA3332203.1	hcp	1977087	FALSE	Pseudomonadota bacterium
MBW2641567.1 hydroxylamine reductase [Deltaproteobacteria bacterium]	MFCFQCQETAKNEGCTIKGVCGKPEDTANLQDLLIYVLRGIAVYGEMAKELGMSNKENGLFAAQALFTTITNANWDNDRFVEMIKEGLKRREALKDKVMAAYKEKNGKDFDEKLHDSATWFSDGVAEFEEKAKSVGVLATENEDVRSLRELLIIGLKGIAAYADHAAILGFEKDEIYDFIMEALASTTKDLPVDDMIGLVMKAGETAVNTMALLDEANTTAYGNPEITEVNIGVGSNPGILISGHDLKDMEELLKQTQGTGVDVYTNGEMLPANYYPAFKKYDHFVGNYGGSWWRQNKEFESFNGPILMTTNCIIPIKKSNTYQNRIFTTGMTGYPGVVHIPDRPEGGAKDFSKIIELAKKCEPPTEIETGKIVGGFAHHQVLALADKVVDAVKSGAIK…	Deltaproteobacteria bacterium	MBW2641567.1	hcp	2026735	FALSE	Deltaproteobacteria bacterium
MEA1922664.1 hydroxylamine reductase [Pseudomonadota bacterium]	MFCFQCQETAKNQGCSIKGVCGKPEETSNLQDLLIHVVKGIAVYGEKLKELDIQENETALFVAKALFVTITNANWDDESITAYIKEGLKRRNQFRDQFLSAYKAKNGQDFAGALPDAATWFSDDAAEFAEKAKSVGVLATENEDVRSLRELLILGLKGVAAYAEHAAVLGFEDDAIYAFLMEGMASTTKDLSVDEMVGLVMKAGETSVTTMALLDKANTTTYGNPEITEVNLGVRNNPGILISGHDLKDMEELLKQTEGTGVDVYTHGEMLPCNSYPAFKKYDHLVGNYGGAWYEQNPEFESFNGPILLTTNCLVPLKKTNTYLDRLFTTGVVGYVGATHIADRKEGGVKDFSAIIERAKKCAAPTEIETGKIIGGLAHNQVLALADKVVEAVKSGAIK…	Pseudomonadota bacterium	MEA1922664.1	hcp	1977087	FALSE	Pseudomonadota bacterium
MCK5508654.1 hydroxylamine reductase [Desulfobacterales bacterium]	MFCFQCQETAKNTGCTVRGVCGKPEETANLQDLLIHTLKGIAVYGEKAKKLGIHDKGTGLFVAQGLFATITNANWDNDRFVSLIKEALKQREALKEKFLTAYKEKNGKDFDENLHDSAIWFSDNAAEFNEKAKSVGVLSTENEDVRSLRELLIIGLKGIAAYAEHAAILGLEKEDIYDFLMEALDSTTKDLSVDDMVALVMKAGEVAVNTMALLDEANRSAYGNPEITEVNIGVGTNPGILISGHDLKDMEELLKQTKGTGVDVYTHGEMLPANYYPAFKKYDHFAGNYGNAWWHQNKEFESFNGPIILTTNCLVPLKKANTYLDRLFTTGMVGYPGAKHIASRDEGGSKDFSGIIELAKKCEPPIEIETGKIVGGFAHNQVLALADKVIDAVKSGAIK…	Desulfobacterales bacterium	MCK5508654.1	hcp	2044940	FALSE	Desulfobacterales bacterium
MDL1985737.1 hydroxylamine reductase [Deltaproteobacteria bacterium]	MFCFQCQETAKNTGCTVKGVCGKPEDTANLQDLLIYVLRGIAVYGEKTKELGTLDRKTGLFVAQGLFTTITNANWDDDRFIAMIKEALKRREALKENFLAAYREKYGKDFDEKLHDCATWFSDDDARFHEKAKSVGVLSTKDEDVRSLRELLIIGLKGIAAYADHAAILGFEKEEIYDFLMEAFASTTKDLSVDDMVALVMKAGEIAVNTMALLDEANTTAYGNPEITEVNIGVGKNPGILISGHDLKDMEELLKQTKGTGVDVYTHGEMLPANYYPAFKKYDHFVGNYGGSWWHQNKEFESFNGPILMTTNCIIPMKKDNTYQSRIFTTGMTGYPGVKHIPDRPKGGSKNFSEIIELAKKCDAPTELETGKIVGGFAHNQVLALADKVVDAIKSGAIK…	Deltaproteobacteria bacterium	MDL1985737.1	hcp	2026735	FALSE	Deltaproteobacteria bacterium
RTZ98472.1 MAG: hydroxylamine reductase [Deltaproteobacteria bacterium]	MFCFQCQETAKNTGCTVKGVCGKPEDTANLQDLLIHVLKGLAVYGEKAGEVGISYKDNGLFAAKALFATITNANWDDSRFVDMIREALKRRDALKNEVEAAYKEKFGKDIDAPQHDSATWFSDDAAEFAEKAKSIGVLATEDEDVRSLRELLIIGLKGVAAYADHAAVLGKEKDEIYNFIMEALASTTKDLSVDEMIGLVMKCGETAVTTMALLDEANTTAYGNPEITEVNIGVRNNPAILISGHDLKDMEELLKQTDGTGVDVYTHGEMLPANYYPAFKKYDHFVGNYGSSWWHQNKEFESFNGPILLTTNCLVPLKKSNTYLDRLFTTGMVGYPGAKHIPDRAGGGTKDFSDIIELAKKCDSPEEIETGKIVGGFAHHQVLALADKVVEAVKSGAIK…	Deltaproteobacteria bacterium	RTZ98472.1	hcp	2026735	FALSE	Deltaproteobacteria bacterium
MBW2247210.1 hydroxylamine reductase [Deltaproteobacteria bacterium]	MFCFQCQETAKNTGCTIKGVCGKPEDTANLQDLLIYVLRGIAVYGQKACELGISNKENGLFAAQALFATITNANWDNDRFIELIKEGLKRREALKNKFLAAYREKYGKDFDEELHHSATWFSDNMSEFQEKAKSVGVLSTENEDVRSLRELLIIGLKGIAAYADHAAILGFEKDEIYDFIMEALASTTMDLPVDDMIGLVMKAGEMAVNTMALLDEANTSAYGHPEITEVNIGVGSNPGILISGHDLKDMEELLKQTQGTGVDVYTHGEMLPANYYPAFKKYDHFVGNYGGSWWHQNKEFESFNGPILMTTNCIIPIKKNNTYQNRVFTTGMTGYPDVKHIPDRPEGGAKDFSELIEFAKKCDSPEELETGKIVGGFAHHQVLALADKVVEAVKSGAIK…	Deltaproteobacteria bacterium	MBW2247210.1	hcp	2026735	FALSE	Deltaproteobacteria bacterium
MDL1963125.1 hydroxylamine reductase [Deltaproteobacteria bacterium]	MFCFQCQETAKNTGCTVRGVCGKPEETANLQDLLIYTLRGIAVYGEKAKELGIHDKETGLFVAQGLFATITNANWDNDRFISLIKDALKQREALKERFLAAYKEKNGKDFDENLHDSATWFSDNAAGFNEKAKSVGVLSTEDEDVRSLRELLIIGLKGIAAYAEHAALLGLEKEDIYDFLMEALDSTTKNLSVDDMIALVMKAGEVAVNTMALLDEANRSAYGNPEITEVNIGVEKNPGILISGHDLKDMEELLNQTQETGVDVYTHGEMLPANYYPAFKKYDHFAGNYGNAWWLQNKEFESFNGPIILTTNCLVPLKKDNTYLDRLFTTGMVGYPGAKHIANRPEGGSKDFAGIIELAKKCEPPIEIETGKIVGGFAHNQVFALADKVIDAVKSGAIK…	Deltaproteobacteria bacterium	MDL1963125.1	hcp	2026735	FALSE	Deltaproteobacteria bacterium
NLE11272.1 hydroxylamine reductase [Actinomycetota bacterium]	FQCQETAKNTGCTVRGVCGKPEETANLQDLLIYVLRGMAVYLENLKELDAPDRSHDDFMSQGLFATITNANWDDSRFVALILEGLQRKAGLHSAFLAAYKQKNGKDFDGELPAAATWSADAAKFADKAKEVGVLSTEDEDVRSLRELLIIGTKGIAAYNDHARVLGFTDPQVDDFIAEALASTTKDLSVDQMVGLVLKAGEIAVAAMALLDQANTSTYGHPEITQVDIGVRGNPGILISGHDLKDMDELLKQTEGTGVDVYTHGEMLPANYYPAFKKYDHFVGNYGGSWWRQNEEFQAFNGPILLTTNCLVPLKKDNTYLDRLYTTGVVGYEGAKHVPERPEGGAKDFSALIAQAKSCPPPTEIETGTIVGGFAHNQVVALADKVVDAVNSGAIKRFVV…	Actinomycetota bacterium	NLE11272.1	hcp	2900548	FALSE	Actinomycetota bacterium
MBW2014538.1 hydroxylamine reductase [Deltaproteobacteria bacterium]	MFCFQCQETAKNEGCTVKGVCGKPEDTANLQDLLIYVLRGFAVYGEKATELGISNKENGLFAAQALFTTITNANWDNDRFVAMVREGLKRRDLLREKFLAAYKEKYGKDFDEKLHDSATWFSDDVAEFEEKARSVGVLATENEDVRSLRELLIIGLKGIAAYADHAAILGFEKDEIYDFIMEALASTTKDLPVDDMIGLVMKAGETAVNTMALLDEANTTAYGNPEITEVNIGVGSNPGILISGHDLKDMEELLKQTQGTGVDVYTNGEMLPANYYPAFKKYDHFVGNYGGSWWRQNKEFESFNGPILMTTNCIIPMRKSNTYQNRIFTTGMTGYPGVVHIPDRPEGGAKDFSKIIELAKKCEPPTEIETGKIVGGFAHHQVLALADKVVDAVKSGAIK…	Deltaproteobacteria bacterium	MBW2014538.1	hcp	2026735	FALSE	Deltaproteobacteria bacterium
MDY6790748.1 hydroxylamine reductase [Thermodesulfobacteriota bacterium]	MFCFQCQETAKNTGCTVKGMCGKPEETANLQDLLIYVLRGIAVYGEKAKELGILDKETGLFVAQALFTTITNANWDNDRFVAMIKEALKRRDDLKDKFLAAYKEKTGKDFAENLHHSATWFSDDAAEFNEKAKSVGVLSTADEDVRSLRELLIIGLKGVAAYADHAAILGFEREDIYDFLMEALASTTKDLSVNEMVGLVMKAGETAVNTMALLDEANTTAYGNPEITEVNIGVGSNPGILISGHDLKDMEELLKQTEGTGVDVYTHGEMLPANYYPAFKKYAHFVGNYGGSWWQQNKEFESFNGPILMTTNCIIPIRKNNTYQKRIFTTGMTGYPDVKHIPDRAKGGSKDFSEIIELAKKCDPPTEIETGKIVGGFAHNQVLALADKVVDAVKSGAIK…	Thermodesulfobacteriota bacterium	MDY6790748.1	hcp	2202153	FALSE	Thermodesulfobacteriota bacterium
MCP4369940.1 hydroxylamine reductase [Deltaproteobacteria bacterium]	MFCFQCQETAKNTGCTVKGVCGKPEDTANLQDLLIYLLRGIAVYGEKAKEFGIPDKETGLFVAQALFATITNANFDNDRFVALIKEALKRREALKDQLLAAYKEKNGKDFDENLHPSATWFSDDATGFNEKGKSVGILSTVDEDVRSLRELLIIGLKGIAAYADHAALLGFEKEDIYDFLMEALASTTKDLSVDNMIGLVMKAGETAVNTMALLDEANTTAYGNPEITEVNIGVGKNPGILISGHDLKDMEELLKQTEGSGVDVYTHGEMLPANYYPGFKKYNHFVGNYGNAWFQQNKEFESFNGPILMTTNCIVPMKKKNTYQERIFTTGMTGYPDVKHISDRSEGGAKDFSKIIELAKKCDSPTEIETGKIVGGFAHNQVLALADKVVDAVKSGNIK…	Deltaproteobacteria bacterium	MCP4369940.1	hcp	2026735	FALSE	Deltaproteobacteria bacterium
MBT9438520.1 hydroxylamine reductase [Desulfobacterales bacterium]	MFCFQCQETAKNTGCTVKGVCGKPEETANLQDLLIYALRGIAVYGEKAKKLGTLDRKTGLFVAQGLFTTITNANWDDDRFIAMIKEALKRREALKENFLAAYREKYGKDFDEKLHDCATWFSDDVAQFHEKAKSVGVLSTKDEDVRSLRELLIIGLKGIAAYADHAALLGFEKEDIYDFLMEALASTTKDLSVDDMVALVMKAGEIAVNTMALLDEANTTAYGNPEITEVNIGVGKNPGILISGHDLKDMEELLKQTKGTGVDVYTHGEMLPANYYPAFKKYDHFVGNYGGSWWHQNKEFESFNGPILMTTNCIIPMKKDNTYQSRIFTTGMTGYPGVKHIPDRPKGGSKNFSEIIELAKKCDAPTELETGKIVGGFAHNQVLALADKVVDAIKSGAIK…	Desulfobacterales bacterium	MBT9438520.1	hcp	2044940	FALSE	Desulfobacterales bacterium
MBW2620331.1 hydroxylamine reductase [Deltaproteobacteria bacterium]	MFCFQCQETAKNEGCTIKGVCGKPEETANLQDLLIYVLRGIAVYDEMAQELGMSSKENGLFTAQALFATITNANWDNDRFVEMIKEGLKRREALQDKVMAAYKEKNGKDFDGKLHHSATWFSDDVDEFEEKAKSVGVLSTENEDVRSLRELLIIGLKGIAAYADHAAILGFEKDEIYDFIMEALASTTKDLQVDEMVGLVMKAGETAVNTMALLDKANTTAYGNPEITEVNIGVGSNPGILISGHDLKDMEELLKQTQGTGVDVYTHSEMLPANYYPAFKKYEHFVGNYGGSWWRQNKEFESFNGPILMTTNCIIPIKKSNTYQNRIFTTGMTGYPDVKHISDRTEGGAKDFSEIIELAKKCDPPIEIETGKIVGGFAHHQVLALADKVVDAVKSGAIK…	Deltaproteobacteria bacterium	MBW2620331.1	hcp	2026735	FALSE	Deltaproteobacteria bacterium
OFW59397.1 MAG: hydroxylamine reductase [Candidatus Solincola sediminis]	MFCYQCQETAKNTGCTVKGVCGKPEETANLQDLLIYVLKGISIYGEKLKELGAPDRGNDLFIIQGLFTTLTNTNWDDQRFVASIKEGLARRDQLKARFMEAYREKNGRDFDEPLHDAATWHAADAGVFAEKAKSVGILSTENEDVRSLQYLLIFGLKGISAYAEHAAVLGFHSDEVSDFVMEGLASTTKTLSVDEMVALVLRAGETAVKTMALLDEANTTTYGHPEISEVNIGVRGNPGILISGHDLKDMEDLLKQTEGAGVDVYTHGEMLPAHYYPAFKKYDNLVGNYGGSWWHQLSEFESFNGPILLTSNCLVPLKKESAYLDRLFTTGTVGYPGAGHIPDRPEGGSKDFSPVIEMAKKCAPPIELETGTIVGGFARNQVLALADKVVEAVKSGAIK…	Candidatus Solincola sediminis	OFW59397.1	hcp	1797199	TRUE	Candidatus Solincola sediminis
MBT3258109.1 hydroxylamine reductase [Deltaproteobacteria bacterium]	MFCFQCQETAKNQGCTVKGVCGKPEETANLQDLLIHVLKGIGVYGEKAAELGVLDQATGKSVSESLFSTITNGNWDDDRFISRIKEALNVREDIKNKFLAAYQEKNGQAFSKALPDAATWFSQDTSTFQAKAKEVGIMATENEDVRSLRELLIIGLKGVAAYADHAAILGYENDDIYRFFMEALASTTKDLTVDEMVGMVLKCGEMAVTTMALLDEANTSTYGHPELTEVNIGVGNNPGILISGHDLKDMAELLEQTEGTGVDVYTHGEMLPCNYYPAFKKYDHLVGNYGSSWWRQNDEFESFNGPILMTTNCLVPLKKENTYLNRLFTTGMTGYPGASHISDRANGGAKDFSGIINQAKTCQAPTEIETGKIVGGFARNQVLALADKVVDAVKSGAIK…	Deltaproteobacteria bacterium	MBT3258109.1	hcp	2026735	FALSE	Deltaproteobacteria bacterium
MEE8620888.1 hydroxylamine reductase [Syntrophobacteria bacterium]	MFCFQCQETAKNKGCTVKGVCGKPEETANLQDLLIYALRGIAVYSEKARELGISSNGNGLFVAQALFTTITNANWDNDRFIELIKEALKRREALKEKFLPAYKEKTGKDFDEALHPSATWYSGDVAEFDEKAKAVGVLATEDEDVRSLRELLIIGLKGIAAYADHAAILGFEKDDIYDFLMEALASTTKDLSVDEMIGLVMKAGEVAVTTMATLDEANTSAYGHPEITEVNIGVGSNPGVLISGHDLKDMEELLKQTEGTGVDVYTHGEMLPANYYPAFKKYDHFVGNYGGSWWHQNKEFESFNGPILMTTNCIIPIKKDNTYQDRIFTTGMTGYPAVKHIPDRPEGGSKDFSEIIELAKKCAPPEEIETGKIVGGFAHHQVLALADKVVEAVKSGAIK…	Syntrophobacteria bacterium	MEE8620888.1	hcp	3024410	FALSE	Syntrophobacteria bacterium
MCD6430902.1 hydroxylamine reductase [Candidatus Tharpella sp.]	MFCFQCQETAKNQGCTIKGVCGKPEDTANLQDLLIHVLKGIAVYGEKLKEFEIKDNETALFTAKALFTTITNANWDNDSLSDFIKEALQRRNQLREKFLSTYKAKNGQDFAGALPDAATWFSDDAAEFAEKAKSVGVLATENEDVRSLRELLIIGLKGVAAYADHAAVLGFEDDAIYAFIMEALDSTTKDLSVDEMVGLVMKAGEVSVTTMALLDKANTSTYGNPEITEVNLGVRNNPGILISGHDLKDMEELLKQTEGTGVDVYTHGEMLPCNSYPAFKKYDHLVGNYGGAWYQQNPEFESFNGPILLTTNCLVPLKKTNTYLDRLFTTGVVGYVGATHIPEREKGGSKDFSAIIERAKKCAAPTEIETGKIIGGLAHNQVLALADKVVDAVKSGAIK…	Candidatus Tharpella sp.	MCD6430902.1	hcp	2954160	FALSE	Candidatus Tharpella sp.
RLB80257.1 MAG: hydroxylamine reductase [Deltaproteobacteria bacterium]	MFCFQCQETAKNEGCTIKGVCGKPEDTANLQDLLIYVLRGIAVYGEKGSELGVSNKENGLFAAQALFTTITNANWDNDRFVAMVREGLKRRDQIKEKFLAAYKEKNGKDFDEKLHDSATWFSDDVAEFEEKAKSVGVLATENEDVRSLRELLIIGLKGIAAYADHAAILGFEKDEIYDFIMEALASTTKDLPVDDMIGLVMKAGETAVNTMALLDEANTTAYGNPEITEVNIGVESNPGILISGHDLKDMEELLKQTKGTGVDVYTHGEMLPANYYPAFKKYDHFVGNYGGAWFRQNKEFESFNGPILMTTNCIIPIKKSNTYQNRIFTTGMTGYPDVKHIPDRTEGGAKDFSEIIELAKTCDPPVEIETGKIVGGFAHHQVLALADKVVDAVKSGAIK…	Deltaproteobacteria bacterium	RLB80257.1	hcp	2026735	FALSE	Deltaproteobacteria bacterium
MBW1751522.1 hydroxylamine reductase [Deltaproteobacteria bacterium]	MFCFQCQETAKNTGCTVKGVCGKPEDTANLQDLLIYVLRGIAVYGEKAKELGISNKDDGLFVAQALFATITNANWDNDRFIDMIKEALKSREALKDKFLAAYKEKYGRDFDEELHHSATWFADDVAEFEEKAKAVGVLATENEDVRSLRELLIIGLKGIAAYADHAAILGFEKEEIYDFLMEALASTTKELSVDDMIALVMKAGEVAVTTMATLDEANTSAYGNPEITEVNIGVGSNPGVLISGHDLKDMEELLKQTQGTGVDVYTHGEMLPAHYYPEFKKYDHFVGNYGGSWWHQNKEFESFNGPILMTTNCIIPIKKKNTYQSRIFTTGMTGYPDVKHIPDRSEGGAKDFSKIIELAKTCEPPEEIETGKIVGGFAHHQVLALADKVVEAVKSGAIK…	Deltaproteobacteria bacterium	MBW1751522.1	hcp	2026735	FALSE	Deltaproteobacteria bacterium
MBW1609291.1 hydroxylamine reductase [Deltaproteobacteria bacterium]	MFCFQCQETAKNTGCTVKGVCGKPEDTANLQDLLIYVLRGIAVYGKKASELGISNKDNGLFAAQALFTTITNANWDNDRFFAMIKEGLKRREALKDKFLAAYKEKYGKDFDEELHHSATWFSDDVAEFEQKAKSVGVLATENEDVRSLRELLIIGLKGIAAYADHAAILGFEKDEIYDFIMEALVSTTKDLPVDDMVGLVMKAGETAVNTMALLDEANTSAYGHPEITEVNIGVGSNPGIMISGHDLKDMEELLKQTQGAGVDVYTHGEMLPANYYPAFKKYDYFVGNYGGSWWHQNKEFESFNGPILMTTNCIIPIKKNNTYQNRIFTTGMTGYPDVKHIPDRPEGGAKDFSGIIELAKKCDPPEELETGKIVGGFAHHQVLALADKVVEAVKSGAIK…	Deltaproteobacteria bacterium	MBW1609291.1	hcp	2026735	FALSE	Deltaproteobacteria bacterium
RZB31344.1 MAG: hydroxylamine reductase [Desulfobacteraceae bacterium Eth-SRB2]	MFCFQCQETAKNEGCTIKGVCGKPEDTANLQDLLIYVLRGIAVYSEMAKELGMSNKENGLFAAQALFTTITNANWDNDRFVAMVREGLKRRDQIKEKFLAAYKDKNGKDFDGKLHHSATWFSDDVAEFEEKAKSVGVLATENEDVRSLRELLIIGLKGIAAYADHAAILGFEKDEIYDFIMESMASTTKDLSVDDMIGLVMKAGETAVNTMALLDEANTTAYGNPEITEVNIGVGSNPGILISGHDLKDMEELLKQTQGTGVDVYTHGEMLPANYYPAFKKYDHFVGNYGGAWFRQNKEFESFNGPILMTTNCIIPIKKSNTYQNRIFTTGMTGYPGVVHIPDRPEGGAKDFSKIIELAKKCEPPTEIETGKIVGGFAHNQVLALADKVVDAVKSGAIK…	Desulfobacteraceae bacterium Eth-SRB2	RZB31344.1	hcp	2528438	FALSE	Desulfobacteraceae bacterium Eth-SRB2
MCG2775577.1 hydroxylamine reductase [Desulfobacterales bacterium]	MFCFQCQETAKNTGCTIKGVCGKPEETANLQDLLIYVLKGISIYGEKAKELGILNKKTGLFIAQALFTSITNANWDNQRFITLIKEGLKIREELKAKFLTAYKEKNGEEFSEQLHHSATWYSDDEAEFHAKAKEIGILATENEDVRSLRELLTIGLKGIAAYADHAAILGFEKEDIYAFLMEALASTTKDLSVDEMVGLVMKAGEVAVNTMALLDEANTSAYGNPEITEVNLGVRNNPGILISGHDLKDMEELLKQTEGTGVDVYTHGEMLPANYYPAFKKYDHFAGNYGGSWWHQNKEFESFNGPILMTTNCIIPIKKDNTYQDRIFTTGMTGYPGVKHIQDRSEGSAKDFSEIIELAKKCDPPVEIETGKIVGGFAHNQVLALADKVVDAVKSGAIK…	Desulfobacterales bacterium	MCG2775577.1	hcp	2044940	FALSE	Desulfobacterales bacterium
MDD4648410.1 hydroxylamine reductase [Desulfoplanes sp.]	MFCFQCQETAKNQGCTVRGMCGKVEETANLQDLLIFVTRGIAFYGEKAKELGLSIQKEGHFIGQALFATITNANWDDDRFIALVREGLKLRDALKARVLAKQSDVLAGDLPDAATWTSDSPEEFAAKAKEVGVLSTANEDVRSLRELLVIGLKGIAAYGDHAAVLGFEKEDIYEFYMEALASTTKELSVDEMVAMVMKAGDTAVNTMALLDEANTKTYGNPEISEVNLGVRSNPGILISGHDLKDMEELLKQTEGTGVDVYTHGEMLPANYYPAFKKYDNFVGNYGGSWWHQNEEFESFNGPILMTTNCLVPFKKKNTYQDRIYTTGMTGYPGVPHIADRDEDGVKDFSQIIEQAKKCDSPTEIETGKIVGGFAHHQVLALADKIVEAVKSGAIKRFVV…	Desulfoplanes sp.	MDD4648410.1	hcp	3018273	FALSE	Desulfoplanes sp.
VFK53928.1 MAG: hydroxylamine reductase [Candidatus Kentron sp. TUN]	MFCFQCQETAGNIGCTIKGVCGKQEELVNLQDQLIFVLKGISVYGEKIEELGTADRSNDEFIVQSLFSTITNANWDNACFTASIREGLQRRDRIRAKFLQAYKDKFDHDFDGALPDAATWTPDGLAVSAEKVEVAGVLATENEDVRALRELLTFGLKGIAAYTDHAAVLGFKKAEINDFIVEALASTTKDLVVDEMVALVMKAGQIAIAAMALLDEANTKTFGNPEITEVKMGVGKNPGILISGHDLKDMEELLAQTEGTGVDVYTHTEMLPAHYYPAFKRYKHFIGNYGDSWWHQNKEFESFNGPILLTSNCLVPLKREDTYLDRLFTTGVVGHEGAEHIPDRLVGGVKDFSALIAKARTCPPPTEIETGTIVGGFAHNQVSALADKVVEAVKSGAVK…	Candidatus Kentron sp. TUN	VFK53928.1	hcp	2126343	FALSE	Candidatus Kentron sp. TUN
MBW1792750.1 hydroxylamine reductase [Deltaproteobacteria bacterium]	MFCFQCQETAKNKGCTVKGVCGKPEETANLQDLLIYVLRGIAIYGDKLKKFGISDKKTGLFAAQALFATITNANWDNDRFVTMIREGLKYREQLREKFLAAYKEKNGKDFDEPLHDSATWFSDDAAGFDEKAKSVGVLATENEDARSLRELLIIGLKGIAAYADHAAILGFEKDEIYDFIMEALASTTKDLSVDEMVGLVLKAGEVAVTTMATLDEANTSTYGHPEITEVNIGVGSNPGVLISGHDLKDMEELLKQTEGTGVDVYTHGEMLPANSYPFFKKYDHFLPANSYPLFKKYDHFVGNYGGSWWHQNKEFESFNGPILMTTNCIIPMKKDNTYQDRIFTTGMTGYPDVKHIPDRPEGGEKDFSGIIELAKKCDPPTEIETGKIMGGFARNQVLA…	Deltaproteobacteria bacterium	MBW1792750.1	hcp	2026735	FALSE	Deltaproteobacteria bacterium
MBW1706072.1 hydroxylamine reductase [Deltaproteobacteria bacterium]	MFCFQCQETAKNTGCTVKGVCGKPEDLANLHDLLIYVLRGISIYGEKAKELGIVDKKASLFIAQGLFSTITNVNWKTEWFVDEIKEGLKIREGLKTQFLAAYKEKKGEEFSGELHDSATWYSDDEGEFNEKAKSVGVLATENEDVRSLRELLIIGLKGVAAYADHAAILGFEKDDIYAFLMEALASTTKDLSVDEMVAMVMKCGEFAVNAMALLDEANTSAYGNPEITEVNIGVQNNPGILISGHDLKDMEELLKQTEGTGVDVYTHGEMLPANYYPAFKKYKHFAGNYGGSWAFQNKEFESFNGPLILTTNCLVPLKKDNTYLDRLFTTGVVGYTGAKHIPDRPEGGSKDFSEVIERAKKCDPPIEIETGKIVGGFAHNQVLALADKVVEAVKSGAIK…	Deltaproteobacteria bacterium	MBW1706072.1	hcp	2026735	FALSE	Deltaproteobacteria bacterium
MCD6292685.1 hydroxylamine reductase [Candidatus Tharpella sp.]	MFCFQCQETAKNQGCTIKGVCGKPEETANLQDLLIHTLKGIAVYGEKLKEFAIQDNETALFTAQALFTTITNANWDNDSLSNFIKGALQHRNQLREKFLSAYKAKNGQDFAEALPDAATWFSDNSAEFAEKAKSVGVLATENEDVRSLRELLIIGLKGIAAYAEHAANLGYEDDAVYAFIMEALDSTTKDLSVDEMVGMVMKAGEISVATMALLDKANTSTYGNPEITEVNLGVRNNPAILISGHDLKDMEELLKQTEGTGVDVYTHGEMLPCNSYPAFKKYDHLVGNYGGSWWHQNKEFESFNGPILLTTNCLVPLKKENTYLDRLFTTGSVGYVGATHIAERKKGGVKDFSAIIERAKKCAAPTEIESGKLVAGFAHNQVLALADKVVDAVKSGAVK…	Candidatus Tharpella sp.	MCD6292685.1	hcp	2954160	FALSE	Candidatus Tharpella sp.
NOY68452.1 hydroxylamine reductase [Deltaproteobacteria bacterium]	MFCFQCQETAKNQGCTVRGMCGKPEETANLQDLLIHVLKGVAIYGEKAAELGISNTENGLFAAQALFTTITNANWDDNRFVELIREALGRRDALKQKVEIAYKQKTGRDFEKPLHDSATWFSDDVAEFNEKAKAVGVLATENEDVRSLRELLVIGLKGIAAYADHAAVLGVEKDEIYNFIMEALASTTKDLSVDEMVGLVMRAGEVAVNTMAALDEANTTAYGHPEITEVNIGVGTKPGILISGHDLKDMDELLRQTEGTGVDVYTHGEMLPANYYPAFKKYTHLAGNYGGSWWRQNDEFESFNGPILMTTNCLVPLKKNNTYLSRLFTTGMAGYPGATYISDRPDGGEKDFSRVIELAKKCPPPAGIETGTIVGGFARNQVLALADKVVDAVKSGAIK…	Deltaproteobacteria bacterium	NOY68452.1	hcp	2026735	FALSE	Deltaproteobacteria bacterium
HOP40920.1 hydroxylamine reductase [Geobacteraceae bacterium]	MFCFQCQETAKNQGCTIKGVCGKPEETADVQDLLIFVCKGISVYGEKFKEQGIVDKEVGRFLCQALFTTVTNVAWDDDAIIDRIEEGLKVRDAVREKLGSAVPGALPECATWTSKSREEIKAKALSDEVRITAVQNEDVRSLRELLVIGCKGIAAYAEHAAVLGHEKEEIYGFLMEALASTTKNLSTDAMIALVMKAGETAVTTMALLDEANTTAYGNPEITEVNLGVGNNPGILISGHDLKDMEELLKQTEGTGVDVYTHGEMLPANYYPAFKKYKHFVGNYGGSWWHQNVEFESFNGPILLTTNCLIPLKADNTYLDRLYTTSVVNYQGARHIPDRPEGGAKDFSALIAQAKNCPPPTEIETGTIVGGFAHHQVLALADKVVEAVKSGAIKRFVVMA…	Geobacteraceae bacterium	HOP40920.1	hcp	2282154	FALSE	Geobacteraceae bacterium
MFA6451723.1 hydroxylamine reductase [bacterium]	MFCFQCQETMKNNGCTIKGMCGKPEETANLQDLLIYVLKGISIYGEKLKKLGISKKATGLFVAKGLFTTITNANWDNNLFIEMIGESLNLRNQLKEKFLSAYKQKNGKDFDEPLHDSATWFTNDADEYAEKAKTVGVLATENEDVRSLRQLLIIGIKGISAYAEHAAALGFEKDSIYDFIMEGLASTTKDLSVDEMIALVMRAGETAVNTMALLDEANTTAYGNPEITEVNIGVRGNPGILISGHDLKDLEELLKQTEGTGVDVYTHSEMLPANYYPAFKKYEHFVGNYGSSWWHQNEEFESFNGPILLTSNCLVPLKKDSSYLNRLFTTGTVGYPGAKHIPERTPGSAKNFIEMIELAKKCAPPTEIETGKIVGGFAHNQVLALADKVVDAVKSGAIK…	bacterium	MFA6451723.1	hcp	1869227	FALSE	bacterium
MBW2370227.1 hydroxylamine reductase [Deltaproteobacteria bacterium]	MFCYQCQETAKNEGCTVKGMCGKPEETANLQDLLIYVLRGISVYSEKAGELGISNRENGLFSAQALFTTITNANWDNDRFAELVKEALVRREALKAKVLAAYKEKYGKDFDEPLHHSATWIADDVAAFHEKAKSVGVLSTEDEDVRSLRELLIIGLKGIAAYADHSAILGFEKDEIYNFIMEALASTTKDLPVDEMIGLVMKAGEVAVTTMATLDEANTSAYGHPEITEVNIGVGSNPGILISGHDLKDMEELLKQTEGTGVDVYTHGEMLPANYYPAFKKYDHLVGNYGGSWWHQNKEFESFNGPILMTTNCIIPIKKKNTYQSRIFTTGMTGYPDVKHIPDRPAGGSKDFSEIIELAKKCDLPEEIETGKIVGGFAHHQVLALADKVVDAVKSGAIK…	Deltaproteobacteria bacterium	MBW2370227.1	hcp	2026735	FALSE	Deltaproteobacteria bacterium
MBW1900031.1 hydroxylamine reductase [Deltaproteobacteria bacterium]	MFCFQCQETAKNSGCTVKGVCGKPEDLANLHDLLIFVLRGISIYGEKAKALGIVDKSVGLFIAKGLFSTITNVNWKNEWFVDEIKEGLKTREEIKNKFLAAYKEKNGEEFSGELHDSATWYSDDEADFQEKAKSVGVLATENEDVRSLRELLIIGLKGVAAYADHAAILGFEKDDIYAFLMEALASTTRDLSVDEMVAMVMKCGEVAVNTMALLDEANTTSYGHPEITEVNIGVRSNPGILISGHDMKDMAELLKQTEGTGVDIYTHGEMLPANYYPAFKKYDHFAGNYGGSWWRQTKEFESFNGPLILTTNCLVPLKKDNTYLDRLFTTGVVAYPGAKHIPDRPEGGAKDFSEVIERAKKCDPPIEIETGKIVGGFARNQVLALADKVVDAVKSGAIK…	Deltaproteobacteria bacterium	MBW1900031.1	hcp	2026735	FALSE	Deltaproteobacteria bacterium
MBN2563369.1 hydroxylamine reductase [Phycisphaerae bacterium]	MFCYQCQETAKGQGCTIKGVCGKPEDTANLQDLLIHVLKGIAVYGERLKALKLSDRETGRFVAQCLFSTITNANWDNDRFVAMIKDALERRDQLRARFLAAYKEKSGREFDEPLPDAATWSSADAAAFAEKAKSVGILATENEDVRSLRELLIIGVKGIAAYADHAAILGSEKDEIYDFMMEALASTTKELSVDEMVGLVMRAGETAVKTMALLDEAHTSAYGHPEVTEVSIGVRGNPGILISGHDLKDMEELLRQTEGTGVDVYTHGEMLPANYYPAFKKYDHLAGNYGGSWWQQNAEFESFNGPILLTTNCLVPLKKNNTYLGRLFTTGMAGYAGAKHIPDRAEGGAKDFSEMIELARKCPPPTEIETGKIVGGFAHHQVLALADKVVEAVKSGAIK…	Phycisphaerae bacterium	MBN2563369.1	hcp	2026778	FALSE	Phycisphaerae bacterium
MBW2643983.1 hydroxylamine reductase [Deltaproteobacteria bacterium]	MFCFQCQETAKNEGCTIKGVCGKPEDTANLQDLLIYVLRGIAVYGEMAKELGMSNKENGLFAAQALFTTITNANWDNDRFVEMIKEGLKRREALKDKVMAAYKEKNGEDFDGKLHHSATWFSDDVAEFEEKAKSVGVLSTENEDVRSLRELLIIGLKGIAAYADHAAILGFEKDEIYNFIMEALTSTTKDLTVDEMVGLVLKAGETAVNTMALLDEANTTAYGNPEITEVNIGVGKNPGILISGHDLKDMEELLKQTQGTGIDVYTHSEMLPANYYPAFKKYDNFVGNYGGSWWRQNKEFESFNGPILMTTNCIIPIKKSNTYQNRIFTTGMTGYPGVVHIPDRPEGGVKDFSKIIELAKKCEPPTEIETGKIIGGFAHNQVLALADKVVDAVKSGAIK…	Deltaproteobacteria bacterium	MBW2643983.1	hcp	2026735	FALSE	Deltaproteobacteria bacterium
MEA3361215.1 hydroxylamine reductase [Thermodesulfobacteriota bacterium]	MFCFQCQETAKNTGCTVKGVCGKPESLANLQDLLIYALKGISVYGEKAKELGIVDKEAGLFIAKGLFATITNANWEEGWFFNYIREALKVRDDLKNKFLVAYKDKNGNDFSEELHDSAVWYSDDEAEFREKAKDVGVLSTENEDARSLRELLIIGLKGIAAYADHAAILGHEQEDIYGSIMEELASTTKDLPVDEMVGLVMKAGELAVNTMALLDKANTSAYGNPEISEVNIGVANNPGILISGHDLKDMEELLKQTEGTGVDVYTHGEMLPANYYPAFKKYDHFVGNYGSSWWQQNKEFESFNGPIILTTNCLVPLKKENTYLDRLFTTGVVAYSGAKHIADRQEGGVKDFSGVIEVAKKCSSPTEIESGKIVGGFAHNQVLALADKVVDAVKSGAIK…	Thermodesulfobacteriota bacterium	MEA3361215.1	hcp	2202153	FALSE	Thermodesulfobacteriota bacterium
MEX1326412.1 hydroxylamine reductase [Desulfobacterales bacterium]	MFCYQCQETAKNEGCTVKGMCGKSEETANLQDLLIYALKGVAVYAEKAKEFGISDKKDGLFVAQALFNTITNANFDNDRIIDLIKKALSRREALKEKFLAAYKEKNGREFDEALHHSATWFSGDVAEFHEKAKSVGVLSTENEDVRSLRELLIIGVKGIAAYADHAAELGFEKDEIYDFFMESLASTTKDLSVDEMIALVLKAGEVAVTTMATLDEANTTTYGQPEITEVNLGVGSNPGILISGHDLKDMDELLKQTEGTGVDVYTHGEMLPTNYYPAFKKYDHLKGNYGGSWWHQNKEFESFNGPILMTSNCIVPLKKDNTYLDRLFTTGMTGYPGSKYIADRPQGGTKDFSEIIDLAKKCQPPEEIETGKIVGGFAHNQVLALADKVVDAVKSGAIK…	Desulfobacterales bacterium	MEX1326412.1	hcp	2044940	FALSE	Desulfobacterales bacterium
MDD3582276.1 hydroxylamine reductase [Desulfobacca sp.]	MFCFQCQETAKNQGCTVKGVCGKPEETADLQDLLIYVCKGISVYGEKLKELGTVDQKTGLFICKALFTTITNVAWDDDILIAKIKEALKVREEVKKKFLAAYQQKFGKHFSAALPDCATWYPDDHSEILAKAKADELRITAVENQDVRSLRELLIIGCKGIAAYADHAAILGYEKDEIYGFLMEALASTTKDLSVDEMIGMVMKAGATGVTTMALLDEANTITYGHPEISEVNIGVRSNPGILISGHDLKDLEELLEQTKGTGVEVYTHGEMLPANYYPAFKQYDHFVGNYGNSWWHQNQEFESFNGPIILTTNCLIPIKKENTYLDRLFTTGVVNYPGAKHIPDRPEGGQKDFAAVIALAKKSKPPTEIESGKIVGGFAHNQVLALADKVIDAVKSGA…	Desulfobacca sp.	MDD3582276.1	hcp	2067990	FALSE	Desulfobacca sp.
MBL7225050.1 hydroxylamine reductase [Desulfobacteraceae bacterium]	MFCFQCQETAKNQGCTVKGVCGKPEETANLQDLLIHVLKGISIYGEKAKELDIEDRKAGLFIAEALFATLTNTGWDNDRIIDLIKEALKIRDELKSKFMAAYKEKNGQEFSEQLHDSAVWYSDDEAAFHEKAKGVGILATENEDVRSLRELLTIGVKGVAAYADHAAILGFEKGEIFQFIMEALASTTRDLSVDEMVAMVMKCGEMAVNTMALLDEANTTAYGNPEITEVNIGVRNNPGILISGHDLKDMAELLKQTEGSGVDVYTHGEMLPANYYPAFKKYEHFAGNYGSSWWRQNQEFESFNGPIILTTNCLVPLKKENTYLDRLFTTGMVSYPGAKHIQKREEGGAKDFSGVIELAKSCNPPTEIETGKIVGGFAHAQVLALADKVVDAVKSGAIK…	Desulfobacteraceae bacterium	MBL7225050.1	hcp	2049433	FALSE	Desulfobacteraceae bacterium
MBL0717435.1 hydroxylamine reductase [Desulfobacterales bacterium]	MFCFQCQETAKNKGCTVKGVCGKPEETANLQDLLIYTLRGIAVYGEKAKELGIHDKETGLFVAQGLFTTITNANWDNDRFIALTKESLKRREALKEKFLSAYKEKNGKDFDEKLHHSATWFSDDVAEFNEKAKSVGVLSTKDEDVRSLRELLIIGLKGVAAYADHAALLGCEKEDIYDFLMDALASTTKDLSVDEMVALVVKAGEVSVNTMALLDEANTSAYGNPEITEVNIGVGKNSGILISGHDLKDMEELLEQTKGTGIDVYTHGEMLPAHYYPGFKKYDNFIGNYGNAWFHQNKEFESFNGPILMTTNCIIPMKKNNTYQNRIFTTGMTGYPGVKHIQDRQEGGSKDFSEIIELAKKCTPPTEIETGKIVGGFAHNQVIALADKVVAAVKAGAIK…	Desulfobacterales bacterium	MBL0717435.1	hcp	2044940	FALSE	Desulfobacterales bacterium
CAB1083395.1 Hydroxylamine reductase (EC [Olavius algarvensis Delta 1 endosymbiont]	MFCYQCQEAAKNTGCTIKGVCGKTEETANLQDLLLYALKGLSIYGEKAGELGVSTGDNGSFVTKALFSTITNANFDNDRLTILIQETLCRKESLKDAFLAAYKEKNGRDFSEALPDAAAWYTEDTAGFQEKAQTVGVLATENEDVRSLRELLILGAKGVAAYADHAAVLGLEKEEIYGFLMEALASTTKDLEVDEMIGLVLKAGETAVTTMATLDEANTTAYGNPEITEVNIGVGSRPGILISGHDLKDMEELLKQTEGSGVDVYTHGEMLPANYYPAFKKYDHFVGNYGGSWWHQNKEFESFNGPILMTTNCIVPLKKDNTYLDRFYTTGMAGYPGAKFIVDRPLGGSKDFSEVIAQAKQCSPPEEIETGKIVGGFAHNQVLALADKVIDAVKSGAIK…	Olavius algarvensis Delta 1 endosymbiont	CAB1083395.1	hcp	334747	FALSE	Olavius algarvensis Delta 1 endosymbiont
MBW1738937.1 hydroxylamine reductase [Deltaproteobacteria bacterium]	MFCFQCQETAKNTGCTVKGVCGKPEDLANLHDLLIYVLRGISVYGEKAKELGIVDKKAGLFIAQGLFSTITNVNWKNEWFVDKIKKGLKIREETKTKFLAAHKEKNGEEFSGELHDSATWYLDDEAEFNEKAKSVGVLSTENEDVRSLRELLIIGLKGVAAYADHAAILGFEKDDIYAFLMEALASTTKDLSVDEMVAMVMKCGEVAVDTMALLDEANTSAYGHPEITEVNIGVQNNPGILISGHDLKDMEELLKQTEGTGVDVYTHGEMLPANYYPAFKKYDHFAGNYGGSWWHQNKEFESFNGPIILTTNCLVPLKKDNTYLDRLFTTGVVGYPGAKHIPDRPEGGAKDFSGVIERAKKCDPPIEIETGKIVGGFAHNQVLALADKVVDAVKSGAIK…	Deltaproteobacteria bacterium	MBW1738937.1	hcp	2026735	FALSE	Deltaproteobacteria bacterium
MDH3391695.1 hydroxylamine reductase [Desulfobulbaceae bacterium]	MFCFQCQETAKNTGCTIKGVCGKPGETANLQDLLIYVLKGISIYGEKAKGLGIFDKKTGLFIAQALFASITNANWDNQRFISLIKEGLKIREELKDRFLTAYKQKNGEEFSEQLHHSATWYSDDEAAFHEKAKQVGIRATENDDVRSLRELLTIGVKGIAAYADHAAILGFEKEDIYAFLMEALASTTKDLSVDEMVGLVMKAGEVAVNTMALLDEANTSAYGNPEITEVNLGVRNNPGILISGHDLKDMEELLKQTEGTGVDVYTHGEMLPANYYPAFKKYDHFAGNYGGSWWRQNKEFESFNGPILMTTNCIIPIKKDNTYQDRIFTTGMTGYPGAKHIPDRPEGGAKDFSEIIELAKKCDPPVEIETGKIVGGFAHNQVLALADKIVEAVKSGAIK…	Desulfobulbaceae bacterium	MDH3391695.1	hcp	2053307	FALSE	Desulfobulbaceae bacterium
MCK9357289.1 hydroxylamine reductase [Dehalococcoidia bacterium]	MYCYQCQETAKNSGCTVKGVCGKAEDTANLQDLLIFVLKGIAVYAEKLAVLGIRDRDSGFFTAKALFATITNANWDNERFVALIREALARRAALRKQFLAAYRKSNGKAFDGALPEAATWTSDDPAAFAEKAKAVGVLSTANEDVRSLRELLIIGLKGIAAYAEHAAVLGYEEDGIYDFMMEALASTTKDLSVDQMVALVMKAGEKAVATMALLDKANTSTYGNPEMTKVSVGVRSNPGILISGHDLKDVQELLEQTEGTGVDVYTHGEMLPANYYPAFKKFKHLAGNYGGSWWRQNQEFESFNGPVLLTTNCLVPLKKENTYLKRLFTTGMAGYPGATHIADRPKGGMKDFSALVKLAKTCPPPAQLESGAIVGGFAHNQVLALADKVVAAVKSGAIK…	Dehalococcoidia bacterium	MCK9357289.1	hcp	2026734	FALSE	Dehalococcoidia bacterium
NLN20251.1 hydroxylamine reductase [Bacillota bacterium]	MFCFQCQETVGNTGCTVRGVCGKEESTANLQDLLIYVLKGISIYSERLKELGRPDRSTARFIYQALFATITNANFDDERFVGLIREALMIREQLRSRFLAVYKEKTGEDFNENLHDAATWSSDDPAEFAEKATSVGVLATSDPDVRSLRELLILGLKGISAYAEHAAVLGYRKEEIEDFMTEALASTTKELSANEMIDLVMRAGETAVSAMALLDEANTGSYGHPEISEVNLGVRNNPGILISGHDLKDLEALLKQTEGTGVDVYTHGEMLPAHYYPAFKKYKHLVGNYGGSWWRQNEEFEAFNGPILMTTNCLVPPRKNNTYLDRLFTTGVVGYEGATHIPENPDGEKDFSAIIAKAKQCPPPTPLEDGKLIGGFAHNQVFSLADKVVEAVKSGAIRR…	Bacillota bacterium	NLN20251.1	hcp	1879010	FALSE	Bacillota bacterium
MCP4625846.1 hydroxylamine reductase [bacterium]	MFCYQCQEAAKGTGCTIKGVCGKTEETANLQDLLIFALKGLAVYGEKARELGVATGDNPSFVTKALFTTITNANFDDQRLTALVQEALQRKESLKNSFLAAYKEKNGADFTESLPDSATWSSDNPADFQEKAKSVGVLATENEDVRSLRELLILGVKGVAAYADHAAVLGYEKDEIHEFLMEALASTTKDLELDEMIGLVMKAGEVAVTTMATLDEANTTAYGNPEITEVNIGVGNKPGILISGHDLKDMEELLEQTKDSGVDVYTHGEMLPANYYPAFKKYDHFVGNYGGSWWHQNKEFESFNGPILMTTNCIVPLKKDNTYLDRFYTTGMAGYPGAKFIVDRPLGGSKNFSEIIEQAKKCSPPEEIETGKIVGGFAHNQVLALADKVIDAVKSGAVK…	bacterium	MCP4625846.1	hcp	1869227	FALSE	bacterium
MCD6295389.1 hydroxylamine reductase [Deltaproteobacteria bacterium]	MFCFQCQETAKNQGCTVKGVCGKPEETANLQDLLIHVLKGIGVYGEKAAELGVLDQATGKSVSESLFSTITNVNWEDDWFVSRIKETLNVREDIKNKFLAAYQEKNGQAFSETLPDAATWSSQDASTFQAKAKEVGIQATENEDVRSLRELLIIGLKGVAAYADHAAILGYENDDIYRFFMEALASTTKDLTVDEMVGMVLKCGGTAVTTMALLDEANTVTYGHPELTEVNIGVGNNPGILISGHDLKDMDELLKQTEGTGVDVYTHGEMLPCNYYPAFKKYDHLAGNYGGSWYRQNNEFESFNGPILMTTNCLVPLKKENTYLNRLFTTGMTGYPGAKNIPDRASGGAKDFSEMINLAKTCQPPTEIETGKIVGGFARNQVLALADKVVDAVKSGAIK…	Deltaproteobacteria bacterium	MCD6295389.1	hcp	2026735	FALSE	Deltaproteobacteria bacterium
MCP4665625.1 hydroxylamine reductase [Deltaproteobacteria bacterium]	MFCFQCQETAKNTGCTIKGVCGKPEDLANLLDLLIYVLRGISIYGEKAKEVGIADKKTGLFIAQSLFSTITNANWQNECFVDRIKEGLKIREELKTRFLAAYKEKTGEDFSGELHDSALWYSDKESEFHEKAKEVGVLATENEDVRSLRELLILGCKGIAAYVDHAAILGFEKDEIYDFLMEGLASTTKDLSVDDMVALVLKAGELAVTTMALLDEANTSTYGHPEISEVNIGVGSNPGILISGHDLKDMEELLKQTEGTGVDVYTHGEMLPANYYPAFKKYEHFVGNYGGSWWHQNKEFESFNGPIIMTTNCLVPLKKDSAYLDRLFTTGIVRYPGAGHIPDRPEGGVKDFSEVIEKAKKCDAPAEIETGKIVGGFAHNQVLALADKVVEAVKSGAIK…	Deltaproteobacteria bacterium	MCP4665625.1	hcp	2026735	FALSE	Deltaproteobacteria bacterium
MDD2605790.1 hydroxylamine reductase [Desulfobacteraceae bacterium]	MFCFQCQETAKNQGCTIKGVCGKPEETADLQDLLIYVCKGISVYGEKLKQAGTVDKEAAHFIAKALFATITNVAWDDDAIIDRIREGLKVRDAVKAKAGAVSGDLPDCATWAATDRQAILDKALSDEVRITAAANEDVRSLRELLIIGLKGIAAYADHATILGYEKDEVNGFLMEALESTTRNLSVDEMVAMVMKAGDTAVSTMALLDEANTTTYGHPEISQVNIGVGKNPGILISGHDLKDMAELLEQTDGTGVDVYTHGEMLPANYYPAFKKYKHFVGNYGSSWWHQNKEFESFNGPVLLTTNCLVPLKKENTYLDRLYTTGVVSYVGATHIPDRPAGGKKDFSALIAKAKTCPPPTEIETGTIVGGFARNQVLALADKVIEAVKSGAIKRFVVMAG…	Desulfobacteraceae bacterium	MDD2605790.1	hcp	2049433	FALSE	Desulfobacteraceae bacterium
MBE9569591.1 hydroxylamine reductase [Pseudomonadota bacterium]	MFCFQCQETAKNTGCTVKGVCGKPEETANLQDLLIYVLKGVSVYGEKAKELGIVDKETGLFLAQSLFTTITNANWDNERFITLIKEGLKIREELKTKFLAAYKEKNGQEFSEELHHSAVWYSDDESGFHEKAKEIGVLATENEDVRSLRELLVIGLKGVAAYADHAAILGFEKDDIYAFLMEALASTTKDLSVDEMVAMVMKCGEVAVNTMALLDEANTSAYGHPEITEVNLGVRNNPGILISGHDLKDMEELLKQTDGTGIDVYTHGEMLPANYYPAFKKYDHFAGNYGGSWWHQNKEFESFNGPILMTTNCIIPMKKDNTYQNRIFTTGMTGYPDVKHIPDRPKGGEKDFSKIIELAKKCDPPIEIETGKIVGGFAHNQVLALADKVVDAVKSGAIK…	Pseudomonadota bacterium	MBE9569591.1	hcp	1977087	FALSE	Pseudomonadota bacterium
MBW2341612.1 hydroxylamine reductase [Deltaproteobacteria bacterium]	MFCFQCQETAKNKGCNIKGVCGKPEDTANLQDLLIYVLKGIAIYGEKGKEVGISHRETGLFIAKALFSTITNTNWDNERFVDLIKEGLKRRQVLKNGFLAAYKDKHGKSFDEQLHDSATWYSDDVAEFHEKAKEVGILATEDEDVRSLRELLIIGLKGIAAYADHAAILGFEKDEIYNFMMEALASTTRELSVEKMVGLVLMAGEVAVTTMATLDEANTSAYGHPEITEVNIGVRNNPGILISGHDLKDMEELLKQTEGTGMDVYTHGEMLPANYYPAFKRYDHFAGNYGSSWWHQNKEFESFNGPILLTTNCLIPIKKDNTYQDRLFTTGLVGYPGVKHIPDRPEGGEKDFSEMIELAKKCDPPVEIETGKIIGGFAHNQVLALADKVVDAVKSGAIK…	Deltaproteobacteria bacterium	MBW2341612.1	hcp	2026735	FALSE	Deltaproteobacteria bacterium
MBW1837881.1 hydroxylamine reductase [Deltaproteobacteria bacterium]	MFCFQCQETAKNTGCTVKGVCGKPEETANLQDLLIHVLKGIAVYGEKLGIPDKETGLFVAQALFTTITNANWDNERFVALIREGLQRRDQLRDKFLAAYKEKNARDFDEPLHDSATWFSDDVAGFDEKAKSVGVLATENEDVRSLRELLVIGLKGIAAYADHAAILGLEKDEIYTFIMEALASTTKELTVGEMVGLVLKAGEVAVTTMATLDEANTSAYGHPEITEVNIGVGNNPGILISGHDLKDMEELLQQTEGTGVDVYTHGEMLPANYYPAFKKYDHFVGNYGGSWWHQNKEFESFNGPILMTTNCIIPIKKDNTYQDRIFTTGMTGYPDVKHIPDRREGGEKDFFVMIELAKKCDPPTEIETGKIVGGFARNQVLALADKVVDAVKSGAIKRFV…	Deltaproteobacteria bacterium	MBW1837881.1	hcp	2026735	FALSE	Deltaproteobacteria bacterium
WP_020876359.1 hydroxylamine reductase [Desulfococcus multivorans]	MFCFQCQETAKNTGCTVKGVCGKPEETADLQDLLIHVCKGIGVYGEKLKEAGTVDRNAAHFIAKALFTTITNVAWDDDVLIERIKEGLKIRDAVKARAGALSGPVPDCAAWSAADKQAVIDKALSDEVRITATRNEDVRSLRELLIIGCKGIAAYADHAAILGYEKDEIHGFLMEALASTTKDLSVDEMVGLVLKAGDIAVTTMALLDEANTATYGHPEISQVNIGAGKNPGILISGHDLKDMAELLAQTEGTGVDVYTHGEMLPANYYPAFKKYKHFVGNYGGSWWRQNPEFESFNGAILLTTNCLVPLKKDNTYLDRLFTTGVVNYVGAAHIPDRPEGGAKDFSALIARAKRCAPPTEIESGAIVGGFAHNQVLALADKVVDAVKSGAIKRFVVMAG…	Desulfococcus multivorans	WP_020876359.1	hcp	897	TRUE	Desulfococcus multivorans
CAB1057535.1 Hydroxylamine reductase (EC [Olavius sp. associated proteobacterium Delta 1]	MFCYQCQEAAKNTGCTIKGVCGKSEETANLQDLLIFALKGLSVYGEKAHELGVSTGDNGLFVTKAIFSTITNANFDNDRLTALIQEAIKRKESLKGTFLAAYKEKNGQDNTEPLPDSATWYSDDVAEFQEKAKTVGVLATENEDVRSLRELLILGTKGVAAYADHAAVLGFEKDEIYRFLMEALASTTKDLAVDEMIGLVLKAGEVAVTTMATLDEANTTAYGNPEITEVNIGVGSRPGILISGHDLKDMEELLRQTEGSGVDVYTHGEMLPANYYPAFKKYDHFMGNYGGSWWHQNKEFETFNGPILMTTNCIVPLKKDNTYLDRFYTTGMAGYPDAKYIVDRPMNGSKDFSEIIEQAKKCSPPEEIETGKIVGGFAHNQVLALADKVIDAVKSGAIK…	Olavius sp. associated proteobacterium Delta 1	CAB1057535.1	hcp	698986	FALSE	Olavius sp. associated proteobacterium Delta 1
MBW1802987.1 hydroxylamine reductase [Deltaproteobacteria bacterium]	MFCFQCQETAKNTGCTVKGVCGKPEETANLQDLLIFVLRGISVYGEKLKELGAADRTNDDFIAQGLFATITNVNWDDARFSAMINEGLRRRDQIRAKFLAAYEEKNGKNFDKLLPDAATWTDDPAAFAEKAKTVGVLATDNEDVRSLRELLVIGLKGVAAYADHAAILGFQKDDINDFIMEALASTTKDLTVDEMIALVMKAGETAVTTMALLDKANTTAYGNPEITEVNIGVGKNPGILITGHDLKDMEELLKQTEGTGVDVYTHGEMLPANYYPAFKKYDHFLGNYGGSWWHQNREFESFNGPILLTTNCLVPLKKNNTYLDRLFTTGVVGYEGAVHIADRVNGGAKDFSALIEKARTCLSPTEIETGTIIGGFAHNQVLALADKVVDAVKSGAIKR…	Deltaproteobacteria bacterium	MBW1802987.1	hcp	2026735	FALSE	Deltaproteobacteria bacterium
MBW1672646.1 hydroxylamine reductase [Deltaproteobacteria bacterium]	MFCFQCQETAKNTGCTVKGVCGKPEDTANLQDLLIYVLRGVSVYGEKAKDLGTFDKVTGLFIAQALFATITNANWDNQRFIWLIKEGLRIREELKTEFETMYKEKNGRKFSEELHDSAVWYSTDEAEFHEKAKEIGVLATENEDARSLRELLIIGLKGIAAYADHAAILGHEQNDIYAFIMEALASTTKNLSIDEMVGLVMKAGEVAVNTMALLDKANTSAYGNPEISEVNIGVRNNPGILISGHDLKDMEELLKQTEGTGVDIYTHGEMLPANYYPAFKKYDHFVGNYGSSWWHQNKEFESFNGPILMTTNCIIPIKKDNTYQNKIFTTGMTGYPGVTHIPDRKEGGTKDFSEIIELAKKCDPPVEIETGKIVGGFAHNQVLALADKVVDAVKSGAIK…	Deltaproteobacteria bacterium	MBW1672646.1	hcp	2026735	FALSE	Deltaproteobacteria bacterium
OEU72780.1 MAG: hydroxylamine reductase [Desulfuromonadales bacterium C00003107]	MFCFQCQETAKNQGCTIKGVCGKPEKTADLQDLLIFVCKGISVYGEKLKEQGTVDKYAARFVCQALFTTITNGAWNDDVIIDRIKEGLKVRDAIREKVGTAMSGMLPDCATWTPESKEEIVAKAMSDEVRITTVQNEDVRSLRELLIIGCKGIAAYADHAAILGHEKDDVYGFLMEALASTTKDLSTDEMIAMVMKAGEMAVNTMALLDEANTTAYGNPEITEVNIGVRNNPGILISGHDLKDMEELLKQTEGTGVDVYTHGEMLPANYYPAFKKYNHFVGNYGGSWWHQNVEFESFNGPILLTTNCLVPLKTDNTYLNRLYTTGIVGYQGAKHIPDRSEGAAKDFSALIAQAKACASPTEIETGVIVGGFAHHQVLALADKVVDAVKSGAIKRFVVMA…	Desulfuromonadales bacterium C00003107	OEU72780.1	hcp	1869309	FALSE	Desulfuromonadales bacterium C00003107
MBC8177396.1 hydroxylamine reductase [Candidatus Desulfacyla euxinica]	MFCFQCQETAKNQGCTVKGVCGKPEETAILQDLLIYVLKGISIYGEKAKELDIEDRKAGLFIAEALFTTITNVAWDNDRIIGLIKEALKVREDLKLQFMAAYKEKNGQESSEQLHDSAVWSSDDEAAFYDKAKGIGVLATENEDVRSLRELLVIGLKGVAAYADHAAILGFEKGEIFQLMMEALASTTRDLSVDEMVAMVMKCGETAVNTMALLDEANTTAYGNPEITEVNIGVGNNPGILISGHDLKDMDELLKQTEGSGVDVYTHGEMLPANYYPAFKKYEHFVGNYGGSWWRQNPEFESFNGPIILTTNCLVPLKKDNTYLDRLFTTGMVSYPGAKHIQKRQEGGAKDFSGVIALAKSCNPPTEIETGKIVGGFAHAQVLALADKVVDAVKSGAIK…	Candidatus Desulfacyla euxinica	MBC8177396.1	hcp	2841693	FALSE	Candidatus Desulfacyla euxinica
MBW2096247.1 hydroxylamine reductase [Deltaproteobacteria bacterium]	MFCFQCQETAKNTGCTVKGVCGKPEELAELQDLLIYALKGISIYGEKLNQLGIVDRKAGLFVAQGLFATITNANWSEEWFFDHIRNALKIRDELKSKFLAVYKEKNGKDFSDELHDAAVWYSDDESAFRAKAKEVGVLSTENEDARSLRELLVIGSKGIAAYADHAEILGFEKDEIYAFLMEALASTTRDLSVDDMVGMVMKAGETAVATMALLDEANTSTYGHPEITEVNIGVGTRPGILISGHDLKDMEELLKQTEGTGVDVYTHGEMLPANYYPAFKKYDHFIGNYGSSWWHQNKEFESFNGPIILTTNCLVPLKKDNTYLERLFTTGVVEYPGAKHIGDRPKGGAKDFSEVIEIAKKCEPPVEIESGKIVGGFARNQVLALADKVVDAVKSGAIK…	Deltaproteobacteria bacterium	MBW2096247.1	hcp	2026735	FALSE	Deltaproteobacteria bacterium
OPX35931.1 MAG: hydroxylamine reductase [Desulfobacteraceae bacterium 4484_190.2]	MFCFQCQETAKNIGCTVKGVCGKPEETANLQDLLIYVLRGISVYGEKAKGLDIVDKATGLFIAQSLFTTITNANWDNQRFISLIKEGLKIREELKTKFLAVYKEKNGQEFSEQLHHSATWYSDDEAEFHAKAKTIGVLATENEDVRSLRELLIIGLKGVAAYADHAAILGFEKEDIYAFLMEALASTTKDLSVDEMVAMVMKCGEVAVNTMALLDEANTSAYGHPEITEVNLGVRSNPGILISGHDLKDMEELLKQTDGTGIDVYTHGEMLPANYYPAFKKYDHFAGNYGGSWWHQNKEFESFNGPILMTTNCIIPIKKDNTYQDRIFTTGMTGYPGVKHIPDRSEGSAKDFSEIVELAKKCDSPIEIETGKIVGGFAHNQVLALADKVVDAVKSGAIK…	Desulfobacteraceae bacterium 4484_190.2	OPX35931.1	hcp	1956168	FALSE	Desulfobacteraceae bacterium 4484_190.2
MCJ7684335.1 hydroxylamine reductase [Desulfobacteraceae bacterium]	MFCFQCQETAKNQGCTVKGVCGKPEETANLQDLLIYVLKGISIYGEKAKELDIEDRKAGLFIAEALFATITNVAWDNDRIIGLIKEALKIREDLKSKFTAAYKEKNGQEFSEQLHDSAVWYSDDEAAFYQKAKGVGVLATENEDVRSLRELLVIGLKGVAAYADHAAILGFEKGEIFQFMMEALASTTMDLSVDEMVAMVMKCGKMAVNTMALLDEANTTAYGNPEITEVNIGVDNNPGILISGHDLKDMDELLKQTEGSGVDVYTHGEMLPANYYPAFKKNGHFAGNYGSSWWRQNQEFESFNGPIILTTNCLVPLKKENTYLDRLFTTGMVSYPGAKHIQKRQEGGAKDFSGVIELAKSCNPPTEIETGKIVGGFAHTQVLAFADKVVDAVKSGAIK…	Desulfobacteraceae bacterium	MCJ7684335.1	hcp	2049433	FALSE	Desulfobacteraceae bacterium
MBW2105914.1 hydroxylamine reductase [Deltaproteobacteria bacterium]	MFCFQCQETAKNAGCTVKGVCGKNEGLANLQDLLIYTLKGISIYGEKAREFGIVDKKAGLFIAKGLFATITNANWKEEWFFDYVREGLKIRDELKDKFLKAYRDKNGSDFSGELHDAALWYSDDESEFREKAKNVGVLSTENEDVRSLRELLIIGLKGIAAYADHAAILGHEQNDIYEFIMEALASTTKDLSIDEMVALVMKAGEVAVNTMALLDKANTSAYGNPEISEVNIGVRNNPGILISGHDLKDMEELLKQTEGSGVDVYTHGEMLPANYYPAFKKYEHFVGNYGSSWWHQNKEFESFNGPIILTTNCLVPLKKENTYLDRLFTTGVVAYPGATHIVDRQEGGSKDFSAVIEAAKKCSPPTEIETGKIVGGFAHNQVLELADKVVDAVKTGAIK…	Deltaproteobacteria bacterium	MBW2105914.1	hcp	2026735	FALSE	Deltaproteobacteria bacterium
MDJ0817105.1 hydroxylamine reductase [Desulfobacterales bacterium]	MFCYQCQEAAKNTGCTIKGVCGKTEETANLQDLLLYSLKGLAIYGEKAGELGVSIEDNGSYMAKALFTTVTNANFDNERLTALIQETLTRRDALKSRFLSAYKEKNGRDFSDTLHDAATWSADSPADYQEKAKTVGVLATENEDVRSLRELLILGAKGIAAYADHAAVLGYEKEEIHSFLMEALASTTRDLEVDAMIGLVLKAGEIAVTTMATLDEANTTAYGNPEITEVNIGVGSRPGILISGHDLKDMEELLEQTKDSGVDVYTHGEMLPANYYPTFKKYDHFIGNYGGSWWHQNKEFESFNGPILMTTNCIVPLKQDNTYLDRFYTTGMAGYPGAKFIVDRSLGSSKDFSEIIAQAKTCQPPEEIETGKIVGGFAHNQVLALADKVIDAVKSGAVK…	Desulfobacterales bacterium	MDJ0817105.1	hcp	2044940	FALSE	Desulfobacterales bacterium
MBW1955557.1 hydroxylamine reductase [Deltaproteobacteria bacterium]	MFCFQCQETAKNIGCTVKGVCGKPEETANLQDLLIYVLKGIAVYSEKAKDLGIDCRENGLFVAQALFTTITNANWDNDRFIELIKEALSRRDAIKNKLGKDFDDLHPSATWYSDDVAEFHEKAKSVGVLATENEDVRSLRELLIIGLKGVAAYADHAALLGFEKDEIYDFIIEALASTTKDLTVDEMVGLVMKAGEIAVTTMALLDEANTSAYGNPEITEVNIGVGTNPGILISGHDLKDMEELLKQTEGTGVDVYTHGEMLPAHYYPAFKKYDHFVGNYGGSWWHQNKEFESFNGPILMTTNCIIPIKKNNTYQNRIFTTGMTGYPDVTHIPDRSDGGSKDFSQIIELAKTCPSPEEIETGKIVGGFAHHQILALADKVVEAVKSGAIKRFVVMAGCD…	Deltaproteobacteria bacterium	MBW1955557.1	hcp	2026735	FALSE	Deltaproteobacteria bacterium
TET85038.1 MAG: hydroxylamine reductase [Desulfobacteraceae bacterium]	MFCFQCQETAKNTGCTVKGVCGKPEETANLQDLLIYVLKGVSVYGEKAKELGIVDKETGLFIAQSLFTTITNANWDNERFISLIKEGLKIREELKTKFLAAYKEKNGQEFSEELHDSATWYSDDEAEFHEKAKAIGVLATKNEDVRSLRELLIIGLKGVAAYADHAAILGFEKDDIYAFLMEALASTTKDLSVDEMVANVMKCGEVAVNTMALLDEANTSAYGHPEITEVNIGVRNNPGILISGHDLKDMEELLKQTEGTGIDVYTHGEMLPANYYPAFKKYDHFAGNYGGSWWHQNKEFESFNGPILMTTNCIIPIKKDNTYQGRIFTTGMTGYPDVKHIPDRPKNGEKDFSEIIELAKKCDPPIEIETGKIVGGFAHNQVLALADKVVDAVKSGAIK…	Desulfobacteraceae bacterium	TET85038.1	hcp	2049433	FALSE	Desulfobacteraceae bacterium
MBW1678648.1 hydroxylamine reductase [Deltaproteobacteria bacterium]	MFCFQCQETAKNTGCTVKGVCGKPEETANLQDLLIYILKGISVYGEKANELGVFDKKTGWFLAQALFTTITNVNWDNERFISLIKEALKIREDLKTIFSAAYQKKNGKEFSEKLHPSATWYSDDAVEFHEKAKEVGILSTENEDVRSLRELLIIGLKGVAAYADHAAILGLEKDEIYRFIMEALASTAKDLTQDEMVTMVMKCGEVAVNTMALLDEANTSAYGNPEITEVNIGVRNNPGILISGHDLKDMEELLKQTEGTGVDVYTHGEMLPANYYPAFKKYEHFVGNYGNSWWKQNQEFESFNGPILMTTNCIIPIKKDNTYQNRIFTTGTVGYPDVKHIPDRPEGGAKDFSEIIELAKKCKPPIEIETGKIVGGFAHNQVLALADKVVDAVKSGAIK…	Deltaproteobacteria bacterium	MBW1678648.1	hcp	2026735	FALSE	Deltaproteobacteria bacterium
MBW2355613.1 hydroxylamine reductase [Deltaproteobacteria bacterium]	MFCFQCQETAKNQGCTIKGVCGKPEETADLQDLLIYVCKGISIYGERLKQAGTVDKEAAHFIAKALFTTITNVAWNDDVIVDRIREGLKVRDAVKAKAGAVSGDLPDCATWAATDRQAILDKALSDEVRVTATGNEDVRSLRELLTIGLKGIAAYADHAAILGYEKDEINGFLMEALASTTRNLSVDEMVAMVMKAGDMAVKTMALLDEANTATYGHPEISQVNIGVGKNPGILISGHDLKDMAELLEQTEGTGVDVYTHGEMLPANYYPAFKKYKHFVGNYGSSWWHQNKEFESFNGPVLLTTNCLVPLRKDNTYLDRLYTTGVVSYVGATHIPDRPAGGQKDFSALIQKAKTCPPPTEIETGTIVGGFARNQVLALADKVIEAVKSGAIKRFVVMAG…	Deltaproteobacteria bacterium	MBW2355613.1	hcp	2026735	FALSE	Deltaproteobacteria bacterium
MEE8481376.1 hydroxylamine reductase [Desulfobacterales bacterium]	MYCFQCQETAKNKGCTVKGVCGKPEDAANLQDLLIYVLRGIAIYGEKASELGISSKENGLFVAQALFTTITNANWDNDRFIELIKEALKRREALKERFLAAYKEKYGKDFDEELHHSATWFSDDVTEFQEKAKSVGVLATEDEDVRSLRGLLLIGLKGIAAYADHAAILGFEKEEIYNFLMEGLASTTKDLPTDDMIGLVMKAGEVAVTTMATLDEANTSAYGNPEITEVNIGVGSNPGILISGHDLKDMEELLKQTEGTGVDVYTHGEMLPANYYPEFKKYDHFVGNYGGSWWHQNKEFESFNGPILMTTNCITLIKKNNTYQNRIFTTGMTGYPEVKHIPGRPDGGAKDFSEIIELAKTCEPPEEIETGKIVGGFAHHQVLALADKVVEAVKSGAIK…	Desulfobacterales bacterium	MEE8481376.1	hcp	2044940	FALSE	Desulfobacterales bacterium
MBI9082787.1 hydroxylamine reductase [Desulfobacterales bacterium]	MFCFQCQETAKNTGCTIKGVCGKPEVTADLQDLLIYVCKGISVYAEKLNASGAADKEAAHFVAKALFATITNVAWDDDVIIERIREGLAVRDRVKAKRDAVPDSLPDCATWTATDKEAIIAKAGADEVRITAAANEDVRSLRELLIIGLKGVAAYADHAAILGYEKDDIDDFLMEALASTTRDLSVDEMVAMVMKAGATAVNTMALLDEANTATYGNPEITEVNIGVGKNPGILISGHDLKDMAELLAQTEGTGVDVYTHGEMLPANYYPEFKKYKHFVGNYGSSWWHQNKEFESFNGPVLLTTNCLVPLKKENTYLDRLYTTGVVGYVGATHVPDRPDGGAKDFSALIEKAKTCPAPVEIETGTIVGGFAHNQVLALADKVVDAVKSGAIKRFVVMAG…	Desulfobacterales bacterium	MBI9082787.1	hcp	2044940	FALSE	Desulfobacterales bacterium
MBW2266171.1 hydroxylamine reductase [Deltaproteobacteria bacterium]	MFCFQCQETAKNKGCTVKGVCGKPEELANLQDLLIYVLRGISLYGEKAKELGIVDRKTALFVTQGLFSTITNVNWKNDWFIDTIKKGLKIREEIKTKFLAAYKEKNGAEFSEQLHDSTVWYSDDDAEFYEKAKDIGVLATENEDVRSLRELLIIGCKGIAAYADHAAILGYEDDDIYGFIMEALASTTRDLSVDDMVAMVMKAGEFAVNTMALLDKANTSSYGDPEITEVNIGVRNNPGILISGHDLKDMEELLKQTQGSGVDVYTHGEMLPANYYPEFKKYDHFVGNYGGSWWHQNKEFESFNGPIILTTNCLVPLKKDNTYLDRLFTTGVVGYPGAKHISDRPAGGVKDFSKVVETAKKCKPPIEIETGKIVGGFAHKQVLALADKVVDAVKSGAIK…	Deltaproteobacteria bacterium	MBW2266171.1	hcp	2026735	FALSE	Deltaproteobacteria bacterium
MBW2608923.1 hydroxylamine reductase [Deltaproteobacteria bacterium]	MFCFQCQETAKNTGCTIKGVCGKPEDLANLHDLLIYVLKGISIYGEKAKELGIVDKRAGLFIAQGLFSTITNVNWKNEWFVDEIKDGLKIREELKTRFLAAYKEKNGEEFSGELHDSAVWYSDDEAEFHEKAKSVGFLAIEDEDVRSLRALLIIGLKGVAAYADHAAILGFEKDDIYAFLMEALASTTKDLSVDEMVAMVLKAGEVAFNTMALLDEANTSAYGHPEITEVNIGVRNNPGILISGHDLKDMEELLKQTEGTGVDVYTHSEMLPANYYPAFKKYDHFVGNYGSSWWHQNKEFESFNGPIILTTNCLVPLRKDNTYLDRLFTTGVVGYPGAKHIPDRPEDGVKDFSEAIERAKKCDPPVEIETGKIVGGFAHNQVLALADKVVDAVKSGAIK…	Deltaproteobacteria bacterium	MBW2608923.1	hcp	2026735	FALSE	Deltaproteobacteria bacterium
MDQ1336466.1 hydroxylamine reductase [Thermodesulfobacteriota bacterium]	MFCFQCQETAKNQGCTVKGMCGKPEETANFQDLLIYVLKGISIYGEKAHELGTFDKKWGRFIIEALFSTITNVNWDDERFIALIKKALKVREEVKDRFLAAYKEKNGTAFSGNLHDAAVWFSDDAAAFKEKAKTIGILATENQDVRSLREMLTIGLKGVAAYADHAAILGFEKDDIYRFMMEALASTTKDLSVDEMVGMVMKCGETAVNTMALLDEANTSTYGHPEITEVNIGVRSNPGILISGHDLKDMEELLKQTEGTGVDVYTHGEMLPANYYPAFKKYPHFAGNYGGSWWQQNQEFESFNGPILMTTNCIIPIKKENTYLKRIFTTGMTGYPGAVHIPDRPAGGAKDFSKMIALAKTCQPPTQIEMGKIVGGFARNQVLALADKVVDAVKSGAIR…	Thermodesulfobacteriota bacterium	MDQ1336466.1	hcp	2202153	FALSE	Thermodesulfobacteriota bacterium
OEU45083.1 MAG: hydroxylamine reductase [Desulfobacterales bacterium S7086C20]	MFCFQCQETAKNKGCTVKGVCGKPEELANLQDLLIYVLRGISLYGEKAKELGIVDRETALFVTQGLFSTITNVNWKNDWFIDTIKKGLKIREEIKTKFLAAYKEKNGAEFSEQLHNSAVWYSDDDAEFYEKAKDIGVLATENEDVRSLRELLIIGCKGIAAYADHAAILGYEDDDIYGFIMEALASTTRDLSVDDMVAMVMKAGEFAVNTMALLDKANTSSYGDPEITEVNIGVRNNPGILISGHDLKDMEELLKQTQGSGVDVYTHGEMLPANYYPEFKKYDHFVGNYGGSWWHQNKEFESFNGPIILTTNCLVPLKKDNTYLDRLFTTGVVGYSGAKHISDRPAGGVKDFSKVVETAKKCKPPIEIETGKIVGGFAHKQVLALADKVVDAVKSGAIK…	Desulfobacterales bacterium S7086C20	OEU45083.1	hcp	1869302	FALSE	Desulfobacterales bacterium S7086C20
MCD6185762.1 hydroxylamine reductase [Deltaproteobacteria bacterium]	MFCFQCQETAKNQGCTVKGVCGKSEETANLQDLLIYALRGIAVYSEKAKEFGIHDKETGLFVAQGLFTTITNANWDNDRFIAIIKEALKRREALKEKFLSAYKEKNGKDFDEKIHHSATWFSDNADEFNEKAKSVGVLSTKDEDVRSLRELLIIGLKGVAAYADHAALLGCEKEDIYDFLMEALASTTKDLSVDDMVALVMKAGEISVNTMALLDEANTSAYGNPEITEVNIGVGKNPGILISGHDLKDMEELLEQTKGTGIDVYTHGEMLPAHYYPAFKKYDNFIGNYGNAWFHQNKEFESFNGPILMTTNCIIPMKKNNTYQNRIFTTGMTGYPDIKHIQDRQKGGSKDLSEIIELAKKCNSPTEIETGKIVGGFAHNQVIALADKVVAAVKSGAIK…	Deltaproteobacteria bacterium	MCD6185762.1	hcp	2026735	FALSE	Deltaproteobacteria bacterium
HIE07710.1 hydroxylamine reductase [Desulfarculaceae bacterium]	MFCFQCQETAKNQGCTIKGVCGKQEDTAGLQDLLIFNLKGIAVYGKKLKEFGLQNNETALFVAKALFTTITNANFDNDSLVRFVKESLERKQAMQAQFLAAYKAKNGQDFSGSLPDAATWFSNSPADFAEKAKSVGVLATENEDVRSLRELLILGLKGIAAYAEHAAVLGYEDDGVYAFLMEALNSTTEDLSVDEMVGLVLKAGEVSVNTMALLDKANTTTYGNPEITEVNLGVRNNPGILISGHDLKDMEELLKQTEGSGVDVYTHGEMLPCHYYPELKKYDHLVGNYGGSWWHQNQEFESFNGPILMTTNCVIPLKKDNTYLDRLFTTGVVGFVGANHIPERAEGGKKDFSAIIAKAKTCTSPIEIETGKIVGGFAHNQVMALADKVVAAVKSGAIK…	Desulfarculaceae bacterium	HIE07710.1	hcp	2528248	FALSE	Desulfarculaceae bacterium
MBW2349326.1 hydroxylamine reductase [Deltaproteobacteria bacterium]	MFCFQCQETAKNSGCTVKGVCGKPDDLAILQDLFIYVLKGISIYGEKARELGMRDREADTFVTKGLFATITNVNWTNEWFVDHVRKGLKVRDDLKEKFLAAYREKHGQDFAEDLHDAALWYSDDESEFEEKAKQVGILATENEDVRSLRELLIIGTKGIAAYADHAAILGYEKDEVYAFIMEALASTTRDHSVDEMVALVLKAGETAVATMALLDEANTSTYGNPEITQVNIGVGGNPGILISGHDLKDMEELLKQTEGTGVDVYTHGEMLPAHYYPEFKKYDHFVGNYGSSWWHQNKEFESFNGPILLTTNCLVPLKKDNTYLDRLFTTGVVKYPGAKHIEDRPEGGAKDFSEIIELAKKCAPPTEIETGQIVGGFAHNQVLALADKVVDAVKSGAIK…	Deltaproteobacteria bacterium	MBW2349326.1	hcp	2026735	FALSE	Deltaproteobacteria bacterium
RLC27198.1 MAG: hydroxylamine reductase [Deltaproteobacteria bacterium]	MFCFQCQETAKNQGCTIKGVCGKPEDLANLQDLLIYTLKGIAIYGEKAKDLGIVDRNAGVFICKGLFSTITNVNWTNEWFVEQVKEGLKIRDGLKARFLSAYKEKTGNEFSGDLHDAAVWFSDDASEFYEKAKQVGVLSTENEDARSLRELLIIGCKGIAAYADHAAILGFEKDDIYGFLMEALASTTRDLSVDDMVAMVMKAGETAVSTMALLDEANTTTYGHPEITEVNIGVRNNPGILISGHDLKDMEELLKQTEGTGIDVYTHGEMLPANYYPAFKKYDHFVGNYGGSWWHQNKEFESFNGAIILTTNCLVPLKKDNTYLDRLFTTGVVRYPGAKHIEDRSEGGAKDFSAVIERAKQCDPPVEIETGKIVGGFARNQVLALADKVVDAVKSGAIK…	Deltaproteobacteria bacterium	RLC27198.1	hcp	2026735	FALSE	Deltaproteobacteria bacterium
MEA3348161.1 hydroxylamine reductase [Pseudomonadota bacterium]	MFCFQCQETAKNQGCTIKGVCGKPEDTANLQDLLIHVLKGIAVYGVKLKEFDAQDNETALFTAKALFTTITNANWDNDSLTVFIKEALQRRNQLREKFLSAYEVKNGQDFAGALPDAATWFSDDAAEFAEKAKSVGVLATENEDVRSLRELLIIGLKGVAAYAEHAAALGFEDDSIYAFIMEALDSTTKDLSVDEMVGLVMKTGETSVTTMALLDKANTTTYGHPEITEVNLGVRNNPAILISGHDLKDMEELLKQTEGTGVDVYTHGEMLPCNSYPAFKKYDHLVGNYGGAWYQQNPEFESFNGPILLTTNCLVPLKKTNTYLDRLFTTGVVGYVGATHIADRKKGGVKDFSAIIERAKKCAAPTEIETGKIIGGLAHNQVLALADKVVEAVKSGAIK…	Pseudomonadota bacterium	MEA3348161.1	hcp	1977087	FALSE	Pseudomonadota bacterium
MCP3951674.1 hydroxylamine reductase [Desulfobacterales bacterium]	MFCFQCQETAKNTGCTVKGVCGKPEETANLQDLLIYVLRGIAVYSEKAKELGIDDNGNGLFVAQGLFTTITNANWDNDRFIELIKEALTRREAIKNSLGKEFDDLHHSATWYSDDAAEFYEKARSVGVLATDNEDVRSLRELLIIGLKGVAAYADHAALLGFEKDEIYDFIMEALASTTKDLSVDEMVGLVMKAGETAVTTMALLDEANTSAYGNPEITEVNLGVGSNPGILISGHDLKDMEELLKQTEGTGVDVYTHGEMLPAHYYPAFKAYDHFVGNYGGSWWHQNKEFESFNGPILMTTNCIIPIKSKNTYQDRIFTTGMTGYPDVQHIADRPEGGAKDFSKIIELAKTCNPPEEIETGKIVGGFAHHQVLALADKVVDAVKSGAIKRFVVMAGCD…	Desulfobacterales bacterium	MCP3951674.1	hcp	2044940	FALSE	Desulfobacterales bacterium
WP_054032340.1 hydroxylamine reductase [Desulfatitalea tepidiphila]	MFCFQCQETAKNTGCTVRGVCGKPEETADLQDLLIHVCKGIGLYGEKLKASGTVDKDAAHFIVKALFTTITNVAWNDDVLVERIKEGLKVRDAVKAKAGAMPGALPDCATWAATDKQAIMDKALSDEVRITAAANEDVRSLRELLIIGCKGIAAYADHAAILGFEKDEIYGFLMEALASTTKDLSVDQMVGLVMKAGETAVTTMALLDEANTTSYGHPEISQVNIGVGKNPGILISGHDLKDMAELLEQTEGKGVDVYTHGEMLPANYYPAFKKYKHFVGNYGGSWWHQNPEFESFNGPVLLTTNCLVPLKKDNTYLDRLYTTGVVGYVGAPHIPDRPAGGSKDFSALIAKAKSCPPPTEIENGTIVGGFARNQVLALADKVIEAVKSGAIKRFVVMAG…	Desulfatitalea tepidiphila	WP_054032340.1	hcp	1185843	TRUE	Desulfatitalea tepidiphila
HDZ89306.1 hydroxylamine reductase [Deltaproteobacteria bacterium]	MFCFQCQETAKNQGCTVKGVCGKPEETANLQDLLIYVLKGISIYGEKAAELGIEDRKAGLLIAESLFATITNVAWDNDRITTLIKEALKVREDLKSKFLAAYREKTGQDFSEELHDSAVWSSDNEADFQDKAKGIGVLSTENEDVRSLRELLVIGLKGVAAYADHAAILGFEKGEIFQFLMEGLASTTKELSVDEMVGLVMKCGGTAVNTMALLDEANTSTYGNPEITEVNIGVRSNPGILISGHDLKDMEELLKQTEGTGVDVYTHGEMLPANYYPAFKKYEHFAGNYGNSWWLQNKEFESFNGPIILTTNCLVPLKKENTYLDRLYTTGLVSYPGATHIQDRENGGAKDFSGVIERAKSCNPPTEIETGKIVGGFAHAQVLALADKVVDAVKSGAIK…	Deltaproteobacteria bacterium	HDZ89306.1	hcp	2026735	FALSE	Deltaproteobacteria bacterium
MBW2022055.1 hydroxylamine reductase [Deltaproteobacteria bacterium]	MFCFQCQETAKNQGCTVKGVCGKPEETADLQDLLIWVTKGISVYGDKLREMGTVDRAAGNFVCKALFSTITNVAWDDNVIIDRIKQALKVRDEIKEKFLSAYKEKNGQEFSEPLPECATWYSTDNAEILVKAKADELRITATENEDVRSLRELLVIGCKGIAAYADHAAVLGYEKDDIYGFLMEALASTTKDLSVDEMVTMVMRAGESAVNTMALLDEANTSTYGHPEITEVNIGVRNNPGILISGHDLKDMEELLEQTKGTGVDVYTHGEMLPANYYPAFKKYDHFVGNYGSSWWHQNKEFESFNGPIILTTNCLIPLKKDNTYLDRLFTTGVVNYPGAKHIPDRPAGGSKDFSEVIELAKKCEPPVELESGKIVGGFAHNQVMALADKVIDAVKSGA…	Deltaproteobacteria bacterium	MBW2022055.1	hcp	2026735	FALSE	Deltaproteobacteria bacterium
HDZ24597.1 hydroxylamine reductase [Desulfobacteraceae bacterium]	MFCFQCQETAKNTGCTVRGVCGKAEELAELQDLLIYSLKGISIYGEKLNQLGIVDRKAGLFVARGLFATITNANWSEEWFFDHIRSALKVRDEVKDKFLAAYKEKNGSDFAGDLHDAAVWYSDDESDFRAKAKEVGILSTENEDARSLRELLIIGSKGIAAYADHAAILGFEKDEIYAFLMEALASTTRDLSVDEMVGMVMKAGEMAVATMALLDEANTSTYGHPEITEVNIGVGTNPGILISGHDLKDMEELLKQTEGTGVDVYTHGEMLPANYYPEFKKYSHFVGNYGSSWWHQNKEFESFNGPIILTTNCLVPLKKDNTYLDRLFTTGVVEYPGAKHIADRSNGGAKDFSEVIEIAKKCAPPVELESGKIVGGFAHNQVLALADKVVDAVKSGAIK…	Desulfobacteraceae bacterium	HDZ24597.1	hcp	2049433	FALSE	Desulfobacteraceae bacterium
MBU2647278.1 hydroxylamine reductase [bacterium]	MFCFQCQETAKNTGCTVKGVCGKVETTANLQDLLVHVLKGIAVASEKLKPYEPIEKKIGLFAAQSLFATITNANFDDDRFVALIREGLVLRNQIRERFLKRYQEKNGTPFNDPMPDCVTWFSDDTAEFMKKAASVGILTTENEDVRSLQQLLIIGLKGIAAYADHAAVLGFENDDIYDFVMEALASTTRELSMDEMVGLVLKAGEMAVKTMALLDEANTTAYGNPEITEVNLGVGKNPGILISGHDMKDMEELLKQTEGTGVDVYTHSEMLPANYYPAFKKYSHFVGNYGGSWWHQNPEFESFNGPILMTTNCTVPLKKDNTYLNRFFTTGMAGYTGANHIPDRVKGGTKDFSEIIALAKTCPPPLELETGTIVGGFAHNQVFALADKVVEAVKSGAIK…	bacterium	MBU2647278.1	hcp	1869227	FALSE	bacterium
MDA3898530.1 hydroxylamine reductase [Desulfobacteraceae bacterium]	MFCFQCQETAKNTGCTVKGVCGKSEDISNLQDLLIYTLRGLAVYGEKAGELGISNKGNGLFAAQALFATITNANWDNDRFVALIKETLKRRDAHKEKFLAAYKEKNGKAFDEKLHHCATWFSDDRAEFEEKSKLVGVLATENEDVRSLRELLIIGLKGIAAYADHAAILGVEKDEIYNFIMEALASTTKDLSVDEMVGLVLKAGEVAVTTMAALDEANTSAYGHPEITQVNIGVGSNPGILISGHDLKDMEELLKQTEGTGVDVYTHGEMLPANSYPAFKKYDHFVGNYGSSWFHQNTEFESFNGPILMTTNCIIPIKKGNYQGRIFTTGMSGYPDVVHIQDRPENGSKDFSKIIELAKKCAPPTEIETGEIVAGFAHNQVLALADKVVDAVKSGAIKR…	Desulfobacteraceae bacterium	MDA3898530.1	hcp	2049433	FALSE	Desulfobacteraceae bacterium
UCD81778.1 MAG: hydroxylamine reductase [Desulfobacterales bacterium]	MFCYQCQGAAKNTGCTIKGVCGKTEETANLQDLLIFALKGIAVYGEHAKELGLSTGDNGRFVAGALFATITNANFDNDRLMLLIKEALSRKKALQDKFNAAYKEKFGRDFSEPLHDAATWFAEDAAEFGEKAKTVGVLATENEDIRSLRELLILGAKGIAAYADHAAVLGLEKDEIYDFLMEALASTTKELEADQMIGLVLKAGETTVTTMATLDEANTSAYGHPEITEVNIGVGSRPGILISGHDLKDLEELLRQTEGTGIDVYTHGEMLPANYYPAFKKYDHLVGNYGGSWWHQNKEFESFNGPILMTTNCIVPLKKDNTYLDRFYTTGMAGYPGAKYIVDRPMGGSKDFSEIIEQAKKCSPPEEIETGKIVGGFAHNQVLALADKVIDALKSGAIK…	Desulfobacterales bacterium	UCD81778.1	hcp	2044940	FALSE	Desulfobacterales bacterium
MCK5680988.1 hydroxylamine reductase [bacterium]	MFCFQCQETAKNQGCTIKGVCGKQDDTANLQDLLIHNLKGIAVYGVKLKEFGIQDQETALFVAQALFTTITNANFDNDSLTSYIKESLERKKSIQAKFLTAWKDKNGQDFDGSLPDAATWFSENSADFAEKAKSIGVLATENEDVRSLRELLIIGLKGIAAYLEHAATLGYEDDTVYDFLMEALDSTTKDLSVDEMVGLVLKAGEVSVNTMALLDKANTTTYGNPELTEVDLGVRNNPAILISGHDLKDMEELLEQTAGTGVDVYTHGEMLPCHYYPAFKKYDHLVGNYGGSWWQQNSEFQSFNGPILLTTNCIIPLKKENTYLDRLFTTGVVGFVGATHIPERAKGGKKDFSAIIAKAKECAAPTEIETGKIVGGFAHNQVLALADKVVAAVKSGAIK…	bacterium	MCK5680988.1	hcp	1869227	FALSE	bacterium
NMC00720.1 hydroxylamine reductase [Thermoanaerobaculaceae bacterium]	MFCFQCQEAAKNLGCESFGMCGKDQKTSDLQDLLVYVLKGIAIYEEKLKELGEKKIVNYDFLMGALFATVTNVNFDEERFYSLIEEAIEKRDNVRKRFLSLYKMKQGKDFNETLHDSATWRGSRDSFLQKAKEVGVLSTENEDVRSLRELLIYGLKGIAAYAHHALIFGFRKDEIGDFAVEALASTTKNLSVDEMVNLVMKAGETAVVTMALLDEANTSAYGNPEITEVNLGVRNNPGILVSGHDLRDIAELLEQTEGSGVDVYTHSEMLPAHYYPAFKKYPHFAGNYGGSWWSQNDDFENFNGPIIMTTNCIVPLRKNNTYLDRFYTTGLAGYKGAKHIPDRKEGGKKDFSQVIEQAKKCAPPKEIEKGKIVGGFAHNQVFALADKVVEAVKSGAIKR…	Thermoanaerobaculaceae bacterium	NMC00720.1	hcp	2699758	FALSE	Thermoanaerobaculaceae bacterium
HIC85300.1 hydroxylamine reductase [Desulfobacterales bacterium]	MFCFQCQETAKNQGCTIKGVCGKPEETADLQDLLIWLLKGISIYGEKAKERGELDNSVGRFVCEGLFTTITNVAWDDKKITEMIKKALEVREALREKYGKDISDSLPECATWYSTDDQEILEKAKSDDLRITSTKDEDVRSLRELLIIGVKGIAAYADHAAILGYEKPEIYEFLIEALASTTRELSVDEMIGMVLKAGDMAVTTMALLDEANTSTYGHPEITEVNIGVRNNPGILISGHDLKDMEELLDQTKGTGVDVYTHGEMLPANYYPAFKKYDHFVGNYGNSWWMQNKEFESFNGPIILTTNCLVPLKKDNTYLDRLFTTGVVNYPGAKHIPDRTEGGSKDFSEVIEVAKKCQPPVEIETGKIVGGFAHNQVLALADKVVDAVKSGAIKRFVVMA…	Desulfobacterales bacterium	HIC85300.1	hcp	2044940	FALSE	Desulfobacterales bacterium
MBC2715833.1 hydroxylamine reductase [Desulfobacteraceae bacterium]	MFCFQCQETAKNTGCTVKGVCGKPEDTANLQDLLIYALRGLAVYEEKAGELGISNRENGLFAAQALFTTITNANWDNDRFVALIKETLKRRQAIKDKVAAAYKVKNGKDFDESLHHSATWFSDDPSEFEEKAKSIGVLATDNEDVRSLRELLIIGLKGIAAYADHAAILGVEKDEIYNFIMEALASTTKDLSVDEMIGLVMKAGEVAVTTMAALDGANTTAYGHPEITEVNIGVGSNPGILISGHDLKDMEELLKQTEGTGVDVYTHGEMLPANSYPAFKKYDHFVGNYGSSWFHQNTEFESFNGPILMTTNCIIPIKKGNYQDRIFTTGMTGYPDVVHIPDRPEGGAKDFSKIIELAKTCASPTEIETGKIIAGFARNQVLALADKVVDAVKSGAIKR…	Desulfobacteraceae bacterium	MBC2715833.1	hcp	2049433	FALSE	Desulfobacteraceae bacterium
MDM8522122.1 hydroxylamine reductase [Desulfococcaceae bacterium HSG8]	MFCFQCQETAKNTGCTVKGVCGKPEDTANLQDLVIYALRGLAVYEEKAGELGVSNNENGLFAAQALFTTITNANWDNDRFVAIVRETLKRREVLKDKVSAAYKEKNGKDFDESLHHSATWFSGDPSEFEEKAKSVGILATENEDVRSLRELLIIGLKGIAAYADHAAILGVEKDEIYNFIMEALASTTKDFSVDEMIGLVMKAGEVAVTTMAALDEANTTAYGHPEITEVNIGVGSNPGILISGHDLKDMEELLKQTEGTGVDVYTHGEMLPANSYPAFKKYGHFFGNYGNAWQHQNKEFESFNGPIIITTNCIIPIKKGNYQDRIFTTGMTGYPDVVHIPDRPEGGAKDFSKVIELAKKCEPPTEIETGKIVGGFARNQVLALADKVIDAVKSGAIKR…	Desulfococcaceae bacterium HSG8	MDM8522122.1	hcp	3055603	FALSE	Desulfococcaceae bacterium HSG8
MBL3592815.1 hydroxylamine reductase [Synergistaceae bacterium]	MGIGRSQGGTAMFCFQCQECAANKGCTVRGVCGKPEVTSNLQDLLIYTLKGIALWAEKAREVGIDDDGEGLFVSQGLFTTITNANWDDERFVALIDEAQQCRDAIRDRFLAAYRKKNGGDFSESLHDAATWSARKEAAYQEKARSVGVLATENEDVRSLRELLIIGLKGIAAYADHAAVLGYEDKALYDFFMKALASTTKDLSVDEMTGLVLKAGEIAVQTMALLDRANTETYGNPEITKVNIGVGTRPAILISGHDLRDMEDLLKQTEGTGVDVYTHGEMLPAHYYPAFKKFDHFVGNYGGSWWKQNDEFEAFNGPILMTTNCLVPLKSHNTYKDRLYTTGMAGYPGSVHIADRPEGGVKDFSAIIAKAKTCQAPTELETGTIVGGFAHNQVLALADK…	Synergistaceae bacterium	MBL3592815.1	hcp	2053624	FALSE	Synergistaceae bacterium
VFJ92379.1 MAG: hydroxylamine reductase [Candidatus Kentron sp. LFY]	MKRDLALVKQNQRSVKAFCKTRRVCAGEREIKNTGKGSAQGPSRRLGIGSGGPRLQGDDPRHRRDPLGDSTGVLDSADILDSVIKIGRKITFMFCFQCQETTGNIGCTVIGACGKSIETENLQDHLIVVLKGIAIYGDKLRELGIPDRDNDEFIVHALFSTITNTNWDNAYFATTIQEGLRRRDRIGSKFLHAYKEKHGHDFHGILPELATWTADDLARATEKNRNVSVLATENEDINALRELLTFGLKGIASYADHAAMLGFEKEAIFDFIIEALASTTKELTFDEMVSLVMAAGETAVATMALLDEANTATFGNPEITEVNMGVGKNPGILISGHDLDDMGELLKQTEGTGIDVYTHGEMLPAHYYPGFKKYDHLVGNYGGSWWHQNKEFESFNGPI…	Candidatus Kentron sp. LFY	VFJ92379.1	hcp	2126342	FALSE	Candidatus Kentron sp. LFY
OQY47581.1 MAG: hydroxylamine reductase [Desulfobacteraceae bacterium 4572_87]	MYCFQCQETAKNAGCTVKGVCGKPEDLANLQDLLIHVLKGISVYGEKAQELGVFDKKPGLFIAQGLFSTITNVNWKNDWFVNEIKESLKVREDLKTKFLAAYKEKNGQDFEGDLHDSATWYSDNEADFHEKAKSVGVLATENEDVRSLRELLIIGLKGVAAYADHAAILGFEKDDIYQFIMEALASTTKDLSVDEMVGLVMKCGETAVNAMAILDEANTSAYGHPEITEVNIGVRGNPGILISGHDLKDMEELLKQTEGTGVDVYTHGEMLPANYYPAFKKFDHFAGNYGGSWAFQNKEFESFNGPIVLTTNCLVPLKKENTYLDRLFTTGVVGYTGAVHIPDRAANGAKDFSKVIERAKNCPSPVEIETGKIVGGFARNQVLALADKVIDAVKSGAIK…	Desulfobacteraceae bacterium 4572_87	OQY47581.1	hcp	1972443	FALSE	Desulfobacteraceae bacterium 4572_87
MDO9464317.1 hydroxylamine reductase [bacterium]	MFCFQCQETAKNQGCTVKGVCGKPEETADLQDLLIYVCKGISIYGEKLKEMGTMGKNAAHFVCKALFTTITNVAWDDDVVIGRIKEGFRVRDAVREKAGAAMSGALPDCATWFSEDKEAIMAKAMSDEVRITTAENEDVRSLRELLIIGCKGIAAYADHAAILGHEKDDIYGFLMEALASTTKDLSTDEMIAMVMKAGEMAVNTMALLDEANTTAYGNPEITEVNIGVRNNPGILISGHDLKDMEELLRQTKDGCDVYTHGEMLPANYYPAFKKYDHFVGNYGGSWWHQNKEFESFNGPIILTTNCLIPIKKENTYLKRLFTTGVVNYPGAKHIADRPEGGTKDFSPVVALAKTCKSPEEIESGKIVGGFAHNQVLALADKVIDAVKSGAIKRFVVMAG…	bacterium	MDO9464317.1	hcp	1869227	FALSE	bacterium
WP_274374540.1 hydroxylamine reductase [Aminithiophilus ramosus]	MFCFQCQECANNKGCTVRGVCGKPEATANLQDLLIHTLKGIALWSKEARSLEIAHSEGLFVAQCLFSTITNANWDDERFASLIGQALERREVLRQDVLAAYKAERGRDFDKTMDDSATWSGPTDSFAEKSRSVGVLATENEDVRSLRQLLIIGLKGIAAYADHAAVLGYEDENLYDFFMEALASTTEDLSVDAMVALVLKAGEISVQTMALLDRANTETYGNPEITQVNIGVGTRPAILISGHDLRDMEDLLRQTEGTGVDVYTHGEMLPAHYYPAFKKYDHFVGNYGGSWWKQNDEFEAFNGPILMTTNCLVPLKRHNTYADRLFTTGMTGYPGAVHIPDRPEGGAKDFSALIARARTCKAPTELETGTIVGGFAHRQVLALADKIVEAVKSGAIRRF…	Aminithiophilus ramosus	WP_274374540.1	hcp	3029084	TRUE	Aminithiophilus ramosus
WP_367359575.1 hydroxylamine reductase [Syntrophus sp. (in: bacteria)]	MFCFQCQETAKNQGCTIKGVCGKPEETADLQDLLIYVCKGISIYGEKLKEMGTVDRDAGRFVCKALFTTITNAAWDDDAIIGRIKEGFKVRDTVKSKVGAALPGSIPDCATWFAEDRDAILDKAKSAEVRITATENEDVRSLRELLIIGCKGIAAYAEHAEILGHESDEIYGFIMEALASTTKNLSVDEMIALVMKAGETAVKTMALLDQANTTAYGNPEITEVNLGVGNNPGILISGHDLKDMEELLKQTEGTGVDVYTHGEMLPANYYPAFKKYSHFVGNYGGSWWHQNEEFESFNGPVILTTNCLIPVKKDNTYLERLYTTGMVNYPGAKYISDRPEGGAKDFAPAIAQAKTCKPPQEIESGKIVGGFAHHQVLALADKVIEAVKSGAIKRFVVMA…	Syntrophus sp. (in: bacteria)	WP_367359575.1	hcp	48412	FALSE	Syntrophus sp. (in: bacteria)
MCK4302725.1 hydroxylamine reductase [Candidatus Eisenbacteria bacterium]	VKGVCGKPEDTANLQDLLIHVLRGIAVYSERLTGLGISDREMGLFTARGLFATITNANWDNDRFVAMIREGLKRRDQLKERFLAAYREKHGKDFDEPLHASATWFSDDVPDFEEQAKSVGVLATENEDVRSLREFLIIGLKGIAAYADHAAILGFEKDAIYDFIMEALASTTRDLSVDEMIALVLKAGEVSVSTMALLDEANTSAYGHPEITEVNIGVRNNPGILISGHDLKDMEELVRQTEGTGVDVYTHGEMLPANSYPAFKKHHHVAGNYGGSWWQQNTEFESFNGPILVTTNCLVPLRKDNTYKDRLFTTGVVGYDGAKHIPDRAKGGAKDFSEIIALAKKCEPPAEIETGKIVGGLAHNQILSLADKVVEAVKSGAIKRFVVMAGCDGRHKTRN…	Candidatus Eisenbacteria bacterium	MCK4302725.1	hcp	2212470	FALSE	Candidatus Eisenbacteria bacterium
MBN2060855.1 hydroxylamine reductase [Deltaproteobacteria bacterium]	MFCFQCQETAKNQGCTVKGMCGKPEETADLQDLLIYVCKGIAVYGEKLKEKGTVDKSAGRFICEALFATITNVAWDDDRIIDWIKQALKVRDAVKEKIGADISGALPDCATWASDDREEIISMAKSDEVRITAAQNEDVRSLREMLIIGCKGIAAYADHAAILGHEKDGIYAFLMEALASTTRELSTDEMIAMVMKAGETAVNTMALLDEANTQTYGNPEITEVNIGVGSNPGILISGHDLKDMEELLKQTEGTGVDVYTHGEMLPANYYPAFKKYGHFVGNYGGSWWHQNKEFESFNGPIILTTNCLIPIKKENTYLERLFTTGVVNYPGARHIADRPDGGTKDFSAVVEMAKRCAPPQEIESGKIVGGFAHNQVMALADKVIDAVKSGAIKRFVVMA…	Deltaproteobacteria bacterium	MBN2060855.1	hcp	2026735	FALSE	Deltaproteobacteria bacterium
MBW2181796.1 hydroxylamine reductase [Deltaproteobacteria bacterium]	MFCFQCQETAKNTGCTVKGVCGKPEDTANLQDLLIYALRGLAVYEEKAGELGIPSKENGLFAAQALFTTITNANWDNNRFVVLIKETLKRRDALKEKFLAAYKEKNGRDFGENLHHSTTWFSDDLSEFENKAKSIGVIATENEDVRSLRELLIIGLKGIAAYADHAAILGVEKDEIYDFIMEALASTTKDLSVDEMIGLVMKAGEVAVTTMATLDEANTTAYGHPEITEVNIGVGSNPGILISGHDLKDMEELLKQTEGTGVDVYTHGEMLPANCYPAFKKYDHFFGNYGNAWQHQNKEFESFNGPIIMTTNCIIPIKKGNYQSRIFTTGMTGYPDVVHIPDRAEGGAKDFSKVIELAKTCASPTEIETGKIVAGFARNQVLALADKVVDAVKSGAIKR…	Deltaproteobacteria bacterium	MBW2181796.1	hcp	2026735	FALSE	Deltaproteobacteria bacterium
WP_072286372.1 hydroxylamine reductase [Syntrophotalea acetylenica]	MFCFQCQETAKNQGCTIKGVCGKPETTADLQDLLIFVCKGIAVYAEALKQQGPVDKDAGRFLCQALFTTITNVAWADDAIIARIEEALEVRGRLKSRLGDNVPDNLPECATWTPRDRSDLQSKAQSETVRITAAQNQDVRSLRELLIIGCKGIAAYADHAAVLGHEKEEIYGFLMEALASTTSDLSTDDMVAMVLKAGEFAVTTMALLDEANTKAYGNPEITEVNIGVRGNPGILISGHDLKDMEELLKQTEGTGVDVYTHGEMLPANYYPAFKKYEHFVGNYGGSWWQQASEFESFNGPILMTTNCLVPLKADSTYLGRLYTTGVVSYPGAAHIPERVAGGAKDFSALVAQAKNCSAPVEIETGSIVGGFAHNQVLALADKVVEAVKSGAIKRFVVMA…	Syntrophotalea acetylenica	WP_072286372.1	hcp	29542	TRUE	Syntrophotalea acetylenica
MEA3508428.1 hydroxylamine reductase [Synergistota bacterium]	MYCFQCQESAQNKGCTVRGVCGKPEKTANLQDLLIFAMKGVAVWSEKAAELNVAEKSDGLFVAQGLFSTITNANWDDDRFVALIRQALDRRDAVRDRFLAAYRAKNGSDFAEKMTDAATWNTTDVEDFQKKALTVGVLSTENEDVRSLRELLVIGLKGVAAYADHAAMLGYENQNIYNFIMTAMASTTKDLSVDEMVDMVLKAGESAVQTMALLDEAHTSTYGNPEITEVNIGVRNNPAILISGHDLHDMEDLLKQTEGTGVDVYTHSEMLPANYYPAFKKYDHFIGNYGNSWWKQNEEFESFNGPILMTTNCLVPLKKNNTYENRLFTTGMTGYPNVVHIPDREEGKAKDFSPIIEMAKKCPVPTEIETGAIVGGFAHNQVLALADKIVEAVKSGAIK…	Synergistota bacterium	MEA3508428.1	hcp	2268202	FALSE	Synergistota bacterium
MBW1912450.1 hydroxylamine reductase [Deltaproteobacteria bacterium]	MFCFQCQETVKNTGCTVKGVCGKPEDLANLQDLFIYVLRGISLYGEKAKELGIVDKKAGLFIAKSLFSTITNVNWENEWFVDEIKKGLKIREELKTKFLAAYREKNGEDFSGELHNSATWYSDDEAEFQEKAKSVGVLAMENEDVRSLRELLIIGLKGVAAYADHAAILGFEKDDIYAFLMEALASTTKDLSVDEMVAMVMKCGEAAVNTMALLDEANTSAYGHPEITEVNIGVQNNPGILISGHDLKDMEELLKQTEGTGLDVYTHGEMLPANYYPAFKKYDHFVGNYGGSWWHQNKEFESFNGPIILTTNCLVPLKKDNTYLDRLFTTGVVGYPGAKHIPDRPAGGIKDFSGVIERAKKCDPPVEIETGKIVGGFAHNQVLALADKVVEAVKSGAIK…	Deltaproteobacteria bacterium	MBW1912450.1	hcp	2026735	FALSE	Deltaproteobacteria bacterium
MBL0715838.1 hydroxylamine reductase [Desulfobacterales bacterium]	MFCFQCQETAKNTGCTIKGVCGKPEETANLQDLLIYVLRGIAVYSEKAKESGLDGRENGLFVAQALFATITNANWDNERFIGLIREALTHREAIKNKLGQNFDDLHPSATWYSDDVAEFHEKAKSVGVLSTANEDVRSLRELLIIGLKGLAAYADHAAVLGFEKDEIYDFIMEALASTTKDLTVDEMVGLVMKAGETAVNTMALLDEANTSAYGNPEITEVNLGVGTHPGILISGHDLKDMEELLKQTEGTGVDVYTHGEMLPANYYPAFKKYDHFVGNYGGSWWHQNKEFESFNGPILMTTNCIIPIKKDNTYQNRIFTTGMTGYPGVTHIPDRSDGGSKDFSRIIELARTCAPPEEIETGKIVGGFAHHQVLALADKVVAAVKSGAIKRFVVMAGCD…	Desulfobacterales bacterium	MBL0715838.1	hcp	2044940	FALSE	Desulfobacterales bacterium
MFH2130503.1 hydroxylamine reductase [bacterium]	MFCFQCQETAKNTGCTVKGVCGKVETTANLQDLLVHVLKGIAVASENLKAYEPIEKKTGLFAAQSLFATITNANFDDDRFVALIKEGLVIRNQIQERFLKRYQEKKGAPFNEPLPDCVTWFSDDAAEFMKKGALVGVLTMANEDVRSLQQLLIIGLKGIAAYADHAAVLGFENDDIYDFVMEALASTTRELSVDEMVGLVLKAGEMAVKTMALLDEANTTAYGNPEITEVNLGVGKNPGILISGHDMKDMEELLKQTEGSGVDVYTHSEMLPANYYPAFKKYSHFVGNYGGSWWHQNPEFESFNGPILMTTNCTVPLKKDNTYLNRFFTTGMAGYTGANHIPDRVKGGTKDFSEIIALAKTCPPPLELETGTIVGGFAHNQVFALADKVVEAVKSGAIK…	bacterium	MFH2130503.1	hcp	1869227	FALSE	bacterium
MBW1730670.1 hydroxylamine reductase [Deltaproteobacteria bacterium]	MFCFQCQETAKNQGCTVKGMCGKPEETADLQDLLIYVCKGISVYGEKLKELGIVDQKAGRLICKALFMTITNVAWDDNVIIDHIKEALKVREEVKGKFLAAYREKYGKEFSDSLPDCATWYSNDDAEIMAKAKADEMRITATENEDVRSLRELLVIGCKGIAAYADHAAILGYEKDDIYAFLMEALASTTKDLSTDDMIAMVMKAGETAVNTMALLDEANTSTYGHPEITEVNIGVRNNPGILISGHDLKDMEELLEQTKGTGVDVYTHGEMLPANYYPAFKKYDHFVGNYGNSWWHQNKEFESFNGPIILTTNCLVPLKKDNTYLDRLFTTGVVNYPGAKHIADRPEGGTKDFSEVIEVAKRCKPPMEIESGKIIGGFAHNQVLALADKVIDAVKSGA…	Deltaproteobacteria bacterium	MBW1730670.1	hcp	2026735	FALSE	Deltaproteobacteria bacterium
MFA0888079.1 hydroxylamine reductase [Synergistales bacterium]	MFCFQCQECAQNKGCTVRGVCGKPEATANLQDLLIHALKGIALWSEKAVELGVSDKADGLFVAQGLFTTITNANWDDERFIALVRRALGRREAVRRRVLAAYQAKTGHAFDEAMADAATWTATEESEFHEKARSVGVLATENEDVRSLRELLVIGVKGISAYADHAAMLGYENPAIYDFLMEALASTTKNLSVDEMVAMVMKAGEKAVQTMALLDKANTSTYGNPEITRVNIGVRGNPGILISGHDLHDMEELLKQTEGTGVDVYTHSEMLPANYYPAFKKYAHFVGNYGNSWWKQNEEFETFNGPILMTTNCLVPLKKENSYLGRLFTTGMAGYPGATHIPDRKEGQAKDFSAMIEMAKTCKPPVEIETGHIVGGFAHNQVLALADKVVDAVKSGAIK…	Synergistales bacterium	MFA0888079.1	hcp	2268201	FALSE	Synergistales bacterium
HET90831.1 hydroxylamine reductase [Chloroflexota bacterium]	MFCFQCQETARNQGCTVKGVCGKPEETADLQDLLIFVCKGISVYGEKLKEQGTLDKNAARFVCQALFTTITNAAWDDDVIIGRIKEGLQVREAVRARVGAAMSGDLPDCATWTGEEEIVAKATSDEVRITAAQNEDVRSLRELLIIGCKGIAAYADHAAILGYESDDIYGFLMEALASTTRDLSTDEMVAMVMRAGETAVKTMALLDEANTTTYGNPEITEVNIGVGKNPAILISGHDLKDMEELLEQTAGTGVDIYTHGEMLPANYYPAFKKYDHFIGNYGGSWWRQNKEFESFNGPIILTTNCLVPIKKDNTYLDRLFTTGVVSYPGAKHVADRAAGGAKDFSPVIAQAKTCPPPEELESGQIVGGFAHHQVLALADKVIAAVKSGAIKRFVVMAGC…	Chloroflexota bacterium	HET90831.1	hcp	2026724	FALSE	Chloroflexota bacterium
MBN1627037.1 hydroxylamine reductase [Deltaproteobacteria bacterium]	MFCFQCQETAKNTGCTVKGVCGKPEETADLQDLLIYVCKGISVYGVKLKEMGAIDKDAVRFLRAALFTTITNVAWDDDSIIERIREGLMVRDAVKNKVGGAMPGPLPDCATWSSENKDEIISKAMSGEVRITAVENEDARSMKEMLVIGLKGIAAYSEHAAALGYEQDDINGFLMDALASTLKDLSVDEMIAMVMKAGETAVNVMALLDRANTETYGNPEITEVNIGVGKNPGILISGHDLKDMEELLRQTEGTGVDVYTHGEMLPANYYPEFKKYKHFMGNYGSSWWHQNSDFETFNGPLILTTNCLIPVKKENTYLKRLFTTGVVNYPGAKHIADRPEGWEKDFSPVIAIAKTCKSPEEIESGKIIGGFAHNQVLALADKVIDAVKSGAIRRFVVMA…	Deltaproteobacteria bacterium	MBN1627037.1	hcp	2026735	FALSE	Deltaproteobacteria bacterium
MCK5534456.1 hydroxylamine reductase [bacterium]	MFCFQCQETAKNQGCTIKGVCGKPGETADVQDLLIYVCKGISFYGRRLKEIESVDKKFGHFICQALFITITNVAWDDEAIIGRIKEALKIRDKIKEVFFAAYSKKFGKGFSEVLPDCVAWYSDDNAKILAKAKSDELRITAQDNEDVRSLRELLIIGCKGIAAYADHAAVLGREKEEIYDFIMEALDSTIRDLTVDDMVAMVLRAGEKAVSTMALLDEANTASYGHPEITEVNLGVRKNPGILISGHDLKDMEELLKQTEGTGIDVYTHGEMLPANYYPAFKKYTHFVGNYGGSWWQQNKEFESFNGSIILTTNCLIPIKKENTYLKRLFTTGVVSYPGANHIPDRAKGGSKDFSKVIELAKTCKSPEELESGTLVGGFAHNQVIALVDKVVEAVKSGA…	bacterium	MCK5534456.1	hcp	1869227	FALSE	bacterium
MDY0188794.1 hydroxylamine reductase [Syntrophus sp. (in: bacteria)]	MFCFQCQETAKNQGCTIKGVCGKPEETADLQDLLIYVCKGISIYGEKLKEMGTVDREAGRFVCKALFTTITNAAWDDDAIIGRIKEGFKVRDAVRGKVGAALPGSLPDCATWFAEDRGAILNKAKSAEVRITATENEDVRSLRELLIIGCKGIAAYAEHAEILGHESDEVYGFIMEALASTTRNLSVDEMIALVMKAGETAVNTMALLDQANTTAYGNPEITEVNIGVGNNPGILISGHDLKDMEELLKQTEGTGVDVYTHGEMLPANYYPAFKKYSHFVGNYGGSWWHQNEEFESFNGPVILTTNCLIPVKKDNTYLERLYTTGMVNYPGAKYIADRPEGGAKNFAPVIEQAKTCKPPQEIESGKIVGGFAHHQVLALADKVIEAVKSGAIKRFVVMA…	Syntrophus sp. (in: bacteria)	MDY0188794.1	hcp	48412	FALSE	Syntrophus sp. (in: bacteria)
RLC10527.1 MAG: hydroxylamine reductase [Deltaproteobacteria bacterium]	MFCFQCQETAKNTGCTVKGVCGKPEDTANLQDLVIYTLRGLAVYEEKAGELGVSNKENGLFAAQALFTTITNANWDNDRFVVLVREILKRREALKDKVLAAYKEKNGKDSDESLHHSATWFSDDMAEFEEKAKSVGVLATENEDVRSLRELLIIGLKGIAAYADHAAILGVEKDEIYNFVMEALASTTKDLSVDEMIGLVMKAGEVAVTTMAALDEANTAAYGHPEITEVNIGVGTNPGILISGHDLKDMEELLKQTEGTGVDVYTHGEMLPANSYPAFKKYGHLFGNYGNAWQHQNKEFESFNGPIIMTTNCIIPIKKGNYQNRIFTTGMTGYPDVVHIPDRPEGGAKDFSKVVELAKKCAPPTEIESGKIVGGFARNQVLALADKVVDAVKSGAIKR…	Deltaproteobacteria bacterium	RLC10527.1	hcp	2026735	FALSE	Deltaproteobacteria bacterium
MBW2076809.1 hydroxylamine reductase [Deltaproteobacteria bacterium]	MFCFQCQETARNTGCTVKGVCGKPEETADLQDLLIYVCKGISVFGEKLKEKGTVDKDAGRFICEALFTTITNAAWDDDVIIDRIKQGLKVRDAAKERLGAEISGALPDCATWASDDKEEIVAKAMSDEVRITVAQNEDVRSLRELLIIGGKGIAAYADHAAILGHEKDDIYGFLMEALASTTKELSTDEMIGMVMKAGECAVNTMALLDEANTKAYGNPEITEVNIGVGKNPGILISGHDLKDMEELLKQTEGTGVDVYTHGEMLPANYYPAFKKYDHFVGNYGGSWWHQNKEFESFNGPIVLTTNCLIPIKKDNTYLNRLFTTNVVNYPGAKHIADRPAGGAKDFSAVVEQAKQCTPPQEIESGKIVGGFAHHQVLALADKVIDAVKSGAIKRFVVMA…	Deltaproteobacteria bacterium	MBW2076809.1	hcp	2026735	FALSE	Deltaproteobacteria bacterium
MEA2061997.1 hydroxylamine reductase [Thermodesulfobacteriota bacterium]	MFCFQCQETAKNQGCTVKGVCGKPEETADLQDLLIYVCKGISVFGEKLREQGSVDKKAGHFICEALFTTISNVAWDDDVIINQIKQGLEIRDELKEKAGSAVSGTLPDCAVWSAEKKEDIMARALSDEVRITAAPNEDVRSLRELLIIGIKGVAAYADHAAILGHEKDDIYGFIMEALASTTKDLSVDDMVAMVMKAGETAVNTMALLDTANTGAYGNPEITEVNIGVRKNPGILISGHDLKDMEKLLKQTEGTGVDVYTHGEMLPANYYPAFKKYSHFAGNYGGSWWHQNKEFESFNGPLILTTNCLIPIKKSNTYLDRLFTTGVVNYPGAKHIEKRTDGGAKDFSPAIELAKQCKSPEEIETGKIVGGFAHNQVLALADKVIEAVKSGAIKRFVVMA…	Thermodesulfobacteriota bacterium	MEA2061997.1	hcp	2202153	FALSE	Thermodesulfobacteriota bacterium
RLB86715.1 MAG: hydroxylamine reductase [Deltaproteobacteria bacterium]	MFCFQCQETAKNQGCTVKGVCGKPEETADLQDLLIWVTKGISVYGDKLKELGTVDREAGRFICKALFTTITNVAWDDDVIIDRIKQGLKVRENVKEKFLAAYKEKNGEEFSGSLPECATWFSEDKEEIIAKAKADELRVTATENEDVRSLRELLVIGSKGIAAYADHAEILGYEKDEIYSFLMEGLASTTKDLSVDEMISMVMRAGETAVNTMALLDEANTSTYGHPEITEVNIGVRNNPGILISGHDLKDMEELLEQTKGTGVDVYTHGEMLPANYYPAFKKYDHFVGNYGSSWWHQNKEFESFNGPIILTTNCLIPLKKDNTYLDRLFTTGVVNYPGAKHIADRPEGGSKDFSEVIELAKKCKPPVEIETGKIVGGFARNQVLSLADKIIDAVKSGA…	Deltaproteobacteria bacterium	RLB86715.1	hcp	2026735	FALSE	Deltaproteobacteria bacterium
MCP4575131.1 hydroxylamine reductase [Deltaproteobacteria bacterium]	MYCFQCQETAKNQGCTVKGICGKPEETANLQDLLIHVLKGIGVYGEKAAELGVLDQGTGKSVSESLFSTITNVNWDDDWFIARIKAALQVREDIKNKFLAAYQEKNGQPFSEALPDAATWSSQDASTYQAKAKEVGILATENEDVRSLRELLIIGLKGVAAYVDHAAILGYEKDDIYRFVMEALASTTKDLTVDEMVGIVLKCGETAVGAMALLDEANTATYGHPELTEVNIGAGQNPGILISGHDLKDIDELLKQTEGTGVDVYTHGEMLPCNYYPAFKKYDHLAGNYGGSWYRQNDEFESFNGPILMTTNCLVPLKKNNTYLNRLFTTGMTGYPGATHIPDRAVGGVKDFSEMINLAKTCQPPTEIETGKIVGGFARNQVLALADKVVDAVKGGAIK…	Deltaproteobacteria bacterium	MCP4575131.1	hcp	2026735	FALSE	Deltaproteobacteria bacterium
MEA3284430.1 hydroxylamine reductase [Synergistota bacterium]	MFCFQCQETAKNSGCTVRGVCGKPESTANLQDLLIYVLKGIAVWGKKAENLGVLDKSDGLFIAQGLFATITNANWDDDRFVELIGQGIKRRDDLRARFEAAYKEKEGRSFDGSVPDCAIWNGSISEYADKALSVGVLATENEDVRSLRELLVIGLKGIAAYGDHAAVLGYEDPKIYGFFMEALDSTTKDLSVDEMVAMVMKAGDFAVQTMALLDKANTETYGKPEITEVELGVRNNPAILISGHDLRDMEDLLKQTEGTGVDVYTHGEMLPAHYYPAFKKYDHFVGNYGNSWWLQNDEFEAFNGAILMTTNCLVPLKSKNTYKDRLFTTGMTGYPGVVHIPDREDGKPKDFSAVIEKAKSCPAPTELETGKIVGGFAHDQVMALADKIVEAVKSGAIKR…	Synergistota bacterium	MEA3284430.1	hcp	2268202	FALSE	Synergistota bacterium
MBE9547752.1 hydroxylamine reductase [Pseudomonadota bacterium]	MFCYQCQETAKNTGCMVKGVCGKTEETANIQDLLIYVLKGIAIYGEKAKELGKFEKKYGLFIAQALFATITNVNFDNDRLIALIREGLRLRDELKEKCGNNISGALHDSAVWFSDDTDDFDKKAVEVGVLSTDNEDVRSLRELLVYGLKGIAAYADHAAILGHESDDIYDFLVEALVSITKDLTVDEMVAMVMRAGEVAVTTMAMLDEANTSAYGNPEISRVNIGVKTNTGILISGHDLKDMEELLKQTEGTGIDVYTHGEMLPANYYPVFKKYNHFAGNYGNAWWKQREEFESFNGPILMTTNCIIQVKDSYKDRIFTTGVVGYPGVKHIPDRSEGGAKDFSEIIELAKKCDPPVEIEKGEIVGGFAHHQVLELADKVVDAVKSGAIKRFVVMAGCDG…	Pseudomonadota bacterium	MBE9547752.1	hcp	1977087	FALSE	Pseudomonadota bacterium
MDD8013816.1 hydroxylamine reductase [Acidobacteriota bacterium]	MFCFQCQETAKNTGCTVKGVCGKPEQTSDLQDLLIYVCKGIAVYGEKLKGQGALDKETGRFVCEALFVTITNAAWDDEAIIAKIEEGLRIREAARAKVGAGMTGPLPDCAVWTPKGKEEILAKAQSGEVRITATEHEDVRSLRELLVIGIKGVAAYADHAAVLGQEKEEIYGFIMEALASTTKDLSVDDMIGMVMKAGETSVSTMALLDAANTTAYGHPEITEVNIGVRHNPGILISGHDLKDMEELLKQTEGTGVDVYTHGEMLPANYYPAFKKYAHFVGNYGGSWWHQNQEFESFNGPILLTTNCLVPLKKENTYLGRLFTTGVVSYPGARHIANRPAGGSKDFSALVALAKTCPPPQEIETGKIVGGFAHHQVLALADNVIAAVKSGAIKRFVVMA…	Acidobacteriota bacterium	MDD8013816.1	hcp	1978231	FALSE	Acidobacteriota bacterium
WP_236099094.1 MULTISPECIES: hydroxylamine reductase [Dethiosulfovibrio]	MSMFCFQCQETAKNSGCTVRGVCGKPESTANLQDLLIYVLKGIAVWGKKAENLGVLDKSDGLFIAQGLFATITNANWDDDRFVGLIGEAIKRRDDLRARFEAAYKEKEGRSFDGSVPDCATWDGSISEYADKALSVGVLATENEDVRSLRELLVIGLKGIAAYGDHAAVLGYEDPKIYGFFMEALDSTTKDLSVDEMVAMVMKAGDFAVQTMALLDRANTETYGKPEITEVELGVRNNPAILISGHDLRDMEDLLKQTEGTGVDVYTHGEMLPAHYYPAFKKYDHFVGNYGNSWWLQNDEFEAFNGAILMTTNCLVPLKSKNTYKDRLFTTGMTGYPGVVHIPDREDGKPKDFSAVIEKAKSCPAPTELETGKIVGGFAHDQVMALADKIVEAVKSGAI…	Dethiosulfovibrio	WP_236099094.1	hcp	47054	FALSE	Dethiosulfovibrio
HOE16804.1 hydroxylamine reductase [Syntrophorhabdaceae bacterium]	MFCFQCQETAKNTGCTVKGVCGKPEETANLQDVLIYVCKGISIYGEKLKETGVVDKDAARFICKALFTTITNVAWDDDVIIGRIKEGFKVRDAVKEKVKAAMPGALPDCATWFSKDREKITAKALSDEVRITATGNEDVRSLRELLIIGCKGIAAYADHAAVLGHEKDDIYGFLMEALASTTKDLSTDQMIAMVMKAGEMAVNTMALLDAANTTAYGNPEITEVNIGARNNPGILISGHDLKDMEELLKQTEGTGVDVYTHGEMLPANYYPAFKKYAHFVGNYGGSWWHQNEEFESFNGPLVLTTNCLIPIKKDNTYLDRLFTTGAVNYPGAKHIADRPEGGTKDFSVVIARAKSCPPPKELESGTIVGGFAHNQVLALADKVIDAVKSGAIKRFVVMA…	Syntrophorhabdaceae bacterium	HOE16804.1	hcp	2660714	FALSE	Syntrophorhabdaceae bacterium
MBN2032844.1 hydroxylamine reductase [Deltaproteobacteria bacterium]	MFCFQCQETAKNQGCTVKGMCGKPEETADLQDLLIYVCKGISIYGEKLKETGTVDKDAARFICKALFSTITNVAWDDDVIIARIKEALKVRNAVKDKVGSAISGALADCAVWSPEDKEEILAKAMSNEVRITAAQNEDVRSLRELLIIGCKGIAAYADHAAILGHEKDDIYGFLMEALASTTKDLSVDDMIAMVMKAGETAVNTMALLDVANTSAYGNPEITEVNIGVRNNPGILISGHDLKDMEELLKQTEGTGVDVYTHGEMLPANCYPAFKKYKHFVGNYGGSWWHQNKEFESFNGPIILTTNCLIPIKKENTYLDRLFTTGVVNYPGAKHIAERPEGGAKDFSPAVELAKKCKPPVEIESGKIVGGFAHNQVLALADKVIDAVKSGAIKRFIVMA…	Deltaproteobacteria bacterium	MBN2032844.1	hcp	2026735	FALSE	Deltaproteobacteria bacterium
PJB41400.1 MAG: hydroxylamine reductase [Deltaproteobacteria bacterium CG_4_9_14_3_um_filter_44_9]	MFCFQCQETAKNQGCTLKGVCGKPEETADLQDLLIYVCKGISIYGEKLKEMGAMDKNAAHFVCKALFTTITNVAWDDDVIIDRIKEGFKIRDALREKAGAAMSGALPDCATWLSEDKGAILAKAMSDEVRITAAENEDVRSLRELLIIGCKGIAAYADHAAILGHEKDDIYGFLMEALASTTKDLSTDEMIAMVMKAGEMAVNTMALLDEANTTAYGNPEITEVNIGVRNNPGILISGHDLKDMEELLRQTEGTGVDVYTHGEMLPANYYPAFKKYDHFVGNYGGSWWHQNKEFESFNGPIILTTNCLIPIKKENTYLKRLFTTGVVNYPGAKHIADRPEGGTKDFSPVVALAKTCKSPEEIESGKIVGGFAHNQVLALADKVIDAVKSGAIKRFVVMA…	Deltaproteobacteria bacterium CG_4_9_14_3_um_filter_44_9	PJB41400.1	hcp	1973965	FALSE	Deltaproteobacteria bacterium CG_4_9_14_3_um_filter_44_9
WP_155304516.1 hydroxylamine reductase [Desulfosarcina widdelii]	MFCFQCQETAKNQGCTVRGVCGKPEETADLQDLLIYVCKGISVYGEKLKEKGTVDKTAGRFICEALFTTITNVAWNDDVIIDRIKQALKVRDTVKEKLGTDFPGALPDCATWTATDKQAIIDKALSDPLRITATQNEDVRSLQQMLVIGCKGIAAYADHAAILGHEKDDIYGFLMEALASTTRELSTDEMIAMVMKAGECAVNTMALLDEANTKTYGNPEITEVNIGVGKNPGILISGHDLKDMEELLKQTEGTGVDAYTHGEMLPANYYPAFKKYGHFVGNYGGSWWHQNKDFESFNGAIVLTTNCLIPIKKDNNYLDRLFTTGVVNYPGAKHIPNRPAGGTKDFSAVIELAKQCAPPQEIESGKIVGGFAHHQVLALADKVIEAVKSGAIKRFVVMA…	Desulfosarcina widdelii	WP_155304516.1	hcp	947919	TRUE	Desulfosarcina widdelii
MEE4600911.1 hydroxylamine reductase [Desulfobacteraceae bacterium]	MFCFQCQETAKNQGCTVKGVCGKPEETADLQDLLIYVCKGISVYGEKLKEKGTVDKAAGRFICEALFTTITNVAWDDDVIADRIRQALDVRDAVKEKLGGDLPDALPDCAVWAAPDKQSIMDKALSDEVRITAAENEDVRSLRELLIIGGKGIAAYADHAAILGHEKDDIYGFLMEALASTTKALSVDDMIAMVMKAGECAVNTMALLDEANTKAYGNPEITEVNIGVGKNPGILISGHDLKDMEELLKQTEGTGVDVYTHGEMLPANCYPAFKKYDHFVGNYGGSWWHQNKDFESFNGAIILTTNCLIPIKKDNTYLDRLFTTGVVNYPGAKHIAKRPQGGAKDFSAVVERARQCEPPQEIETGKIMGGFAHNQVLALADKVIDAVKSGAIKRFVVMA…	Desulfobacteraceae bacterium	MEE4600911.1	hcp	2049433	FALSE	Desulfobacteraceae bacterium
MBW1684345.1 hydroxylamine reductase [Deltaproteobacteria bacterium]	MFCFQCQETVKNTGCTARGACGKPEETANLQDLLLYVLRGIAVYSEKASELGLSKADNASFMARALFSTITNANWDDDRFIDLVQEALRRKKALQDEVLVAHRAKYGRDLGEELYHSATWFSDDLAEFHEHAKSVGVLSTTDEDVRSLRELLVIGVKGIAAYADHASVLGFERDEIYDFIMEAMASTTKDLTVDEMIGLVLKAGEIAVATMATLDEAHTSAYGNPEMTEVDIGVGSNPGILISGHDLKDMEELLKQTEGTGVDVYTHGEMLPANCYPAFKKYDHLVGNYGGSWWHQNKEFEAFNGPILMTTNCIIPIRKNNTYQNRIFTTGMTGYPDVEHIPDRTNGGAKDFSTIIELAKKCDPPAEIETGKIVSGFAHHQVLALADKVVEAVKSGAIK…	Deltaproteobacteria bacterium	MBW1684345.1	hcp	2026735	FALSE	Deltaproteobacteria bacterium
HOO77221.1 hydroxylamine reductase [bacterium]	MFCFQCQETAKNTGCTIKGVCGKPEETADLQDLLIYICKGIAVYGEKLKEKGTVDRDAGRFICEALFTTITNVAWDDDVIIDRIKEALKVRDALKEKVDSDISGELPDCATWASDDREEIVAKAMSDEVRITATENEDVRSLRWMLIIGIKGIAAYADHAAVLGHEKDEIYGFLMEALASTTRELSTDEMVGMVMKAGETAVNTMALLDEANTKAYGNPEITEVNIGVGKNPGILISGHDLKDMEELLKQTEGTGVDVYTHGEMLPANYYPAFKKYDHFVGNYGGSWWHQNKEFESFNGPIVLTTNCLIPIKKDNTYLDRLFTTGVVNYPGAKHIPNRPEGGTKDFSAVVELAKKCAPPEEIESGKIVGGFAHNQVLALADKVIDAVKSGAIKRFIVMA…	bacterium	HOO77221.1	hcp	1869227	FALSE	bacterium
HNS14058.1 hydroxylamine reductase [Syntrophorhabdaceae bacterium]	MFCFQCQETAKNTGCTVKGVCGKPEETADLQDVLIYVCKGISIYGEKLKEMGTVDKDAARFICKALFTTITNVAWDDDVIIGRIKEGFKVRDAVKEKVKAAMPGALPDCATWFSEDREKIMAKALSDEVRITSTQNEDVRSLRELLIIGCKGIAAYADHAAVLGHEKDDIYGFLMEALASTTKDLSTDQMIAMVMKAGEMAVNTMALLDAANTAAYGNPEITEVNIGARNNPGILISGHDLKDMEELLKQTEGTGVDVYTHGEMLPANYYPAFKKYAHFVGNYGGSWWHQNEEFESFNGPLVLTTNCLIPIKKDNTYLDRLFTTGAVNYPGAKHIADRPEGGAKDFSAVIAKAKSCPPPKELESGTIVGGFAHNQVLALTDKVIDAVKSGAIKRFVVMA…	Syntrophorhabdaceae bacterium	HNS14058.1	hcp	2660714	FALSE	Syntrophorhabdaceae bacterium
WP_236101740.1 hydroxylamine reductase [Dethiosulfovibrio faecalis]	MSMFCFQCQETAKNSGCTVRGVCGKPESTANLQDLLIYVLKGIAVWGKKAENLGVLDKSDGLFIAQGLFATITNANWDDDRFVELIGEAIKRRDDLRARFEAAYEEKEGRSFDGSVPDCATWDGSISEYADKALSVGVLATENEDVRSLRELLVIGLKGIAAYGDHAAVLGYEDPKIYGFFMEALDSTTKDLSVDEMIAMVMKAGDFAVQTMALLDRANTETYGKPEITEVDLGVRKNPAILISGHDLRDMEDLLKQTEGTGVDVYTHGEMLPAHYYPAFKKYDHFVGNYGNSWWLQNDEFEAFNGAILMTTNCLVPLKSGNTYKDRLFTTGMTGYPGVVHIPDREDGKPKDFSAVIEKARSCPAPTELETGKIVGGFAHDQVMALADKIVEAVKSGAI…	Dethiosulfovibrio faecalis	WP_236101740.1	hcp	2720018	TRUE	Dethiosulfovibrio faecalis
MDY6832214.1 hydroxylamine reductase [Thermodesulfobacteriota bacterium]	MFCFQCQETAKNQGCTVKGVCGKPEETADLQDLLIYVCRGIAIYGEALNAAGTLDRSAAHFICKALFTTITNVAWDDDVLIARIKEGLAVRDAVKAKAGSAVSGTLPDCATWASEDKAAIMAKALSDEVRITAMANKDVRSLRELLILGCKGVAAYTDHAAILGYEKDDIYAFLMEALASTTKALSVDDMVGLVMKAGETAVAAMALLDEANTATYGHPEITEVNIGVGKNPGILISGHDLKDMEELLRQTEGTGVDVYTHGEMLPANYYPAFKKYSHFIGNYGGSWWHQNKDFESFNGAILLTTNCLIPIKGDNTYKDRLFTTGVVNYPGAAHIADRPDGGAKDFSPIVERAKKCVPPTEIETGKIVGGFAHHQVLALADKVVDAVKSGAIKRFVVMA…	Thermodesulfobacteriota bacterium	MDY6832214.1	hcp	2202153	FALSE	Thermodesulfobacteriota bacterium
VFK55893.1 MAG: hydroxylamine reductase [Candidatus Kentron sp. TC]	MFCFQCQETTKNVACAIKGVCGKSDEIANLQDRLILVLKGIAIYAERLRELGVADRVNDDFITQSLFSTITNANWDNAGFMGTIRDGLRRREEIGSRFLRAYKDRHGRDFDDALPELATSNADDLAVFAGKAAMEPAGDEEDARSLRELLTFGLKGIAAYTDHAARLGFRNGEIDDFIVEALASTTKDLGVDEMIAKVMKAGEMAVSAMALLDEANTATFGNPEATEVNLGVGENPGILISGHDLADMKGLLEQTEGTGIDVYTHTEMLPAHCYPAFKKYEHLKGNYGGAWWRQREEFQSFNGPILLTSNCLVPPREEDAYLDRLFTTGVVGHEGATHIPDPPPGGVKDFSPLIARARTCPPPTGIETGAIVAGFAHHQVLALADKVVEAVKSGAVKRF…	Candidatus Kentron sp. TC	VFK55893.1	hcp	2126339	FALSE	Candidatus Kentron sp. TC
WP_015948314.1 hydroxylamine reductase [Desulfatibacillum aliphaticivorans]	MFCFQCQETAKNQGCTVKGMCGKPEETADLQDLLIYVCKGISVYGEKLKEKGVVDKDAGRFICEALFTTITNVAWDDDVLINRIKKALKVRDGLKEKAGADLSGDLPDCVTWASDDKGEIVDKAKSDEVRITAAQNEDVRSLRELLIIGSKGIAAYADHAAILGQEKDDIYGFLMEALASTTKDLPVDEMIALVMKAGETAVNTMALLDGANTAAYGNPEITEVNIGVRNNPGILISGHDLKDMEELLKQTEGTGVDVYTHGEMLPANYYPAFKKYDHFAGNYGGSWWHQNKDFESFNGPIILTTNCLIPIKKDNTYLDRLFTTGVVNYPGAKHIENRQAGGAKDFSSAVALAKTCQPPVEIETGKIVGGFAHNQVLALADKVVDAVKAGAIKRFVVMA…	Desulfatibacillum aliphaticivorans	WP_015948314.1	hcp	218208	TRUE	Desulfatibacillum aliphaticivorans
MDM8539711.1 hydroxylamine reductase [Desulfococcaceae bacterium HSG9]	MFCFQCQETAKNTGCTVKGVCGKDGETANLQDLLIHVMKGIAVYGEKADELGVSLAEAGDFVTKGLFTTITNANFDPERFNALIPEAFQVRDDIKTKFEAAYQEKNGAAFAEALPDAATWTGDVAAFAEKAKTVGVLATENEDVRSLRELLILGLKGVAAYADHAAVLGYKNDDINSFMMKGLASVTKDLSVDDMVGLVLKCGEVAVTTMALLDEANTTTYGHPELTEVNIGVGSNPGILISGHDLKDMDELLKQTQGTGVDVYTHGEMLPTNYYPAFKKYDNLVGNYGNAWFKQQAEFTSFNGPILMTTNCIVKVKDAYKDRIFTTGNVGYAGVQHIADRPDGGAKDFSDIIELAKKCDPPTEIETGKIVGGFAHNQVLALADKVIDAVKSGAVKRFI…	Desulfococcaceae bacterium HSG9	MDM8539711.1	hcp	3055598	FALSE	Desulfococcaceae bacterium HSG9
KFO66471.1 hydroxylamine reductase [Smithella sp. SCADC]	MFCFQCQETAKNQGCTVRGVCGKPEETADLQDLLIYVCKGISVYGEKLKEQGAVDKNAGRFVCKALFTTITNVAWDDDVIIGRIKEGLKVRDLVRTKVGAAMAGALPDCATWASEDREKIVAKALSDEVRITAAQNEDVRSLRELLIIGCKGIAAYADHAAVLGQEKDDIYGFLMEALASTTKDLSTDQMIAMVMKAGEMAVNTMALLDEANTTAYGNPEITEVNIGVGNNPGIMISGHDLKDMEELLRQTEGTGVDVYTHGEMLPANYYPAFKKYTHFVGNYGGSWWHQNDEFESFNGPVLLTTNCLIPIKKENTYLDRLFTTGVVNYPGAKYISDRSEGGAKDFSSVVALAKTCKPPKEIETGKIVGGFAHNQVLALADKVIDAVKSGAIKRFVVMA…	Smithella sp. SCADC	KFO66471.1	hcp	1499107	FALSE	Smithella sp. SCADC
MDD2388278.1 hydroxylamine reductase [Desulfobacterales bacterium]	MFCFQCQEAAGNKGCTVRGVCGKPEKTANLQDVLIYALKGIAVIAEKAAEVGIHDKETGLFVARALFSTITNGNWDNDRFVGMIKDALQRREALKTQFEAAYLKKFGKAFNAPLHASATWFATDADEFHAKAQSVGILSTENEDVRSLRELLIIGLKGIAAYADHAAILGLESDDIYDFIMEALASTCKDLSVDDMVGRVMKAGEVAVNTMALLDKANTSAYGNPEITEVNIGVRTHPGILISGHDLKDMEELLKQTEGTGVDVYTHGEMLPAHYYPAFKKYDNFVGNYGGSWWHQNNEFESFNGPILMTTNCIIPIKKENTYKDRIFTTGTSGYPGVGHIPDRAEGGAKDFSEIIALARTCAPPTEIETGSIIGGFAHNQVLALADKVVEAVKTGAIK…	Desulfobacterales bacterium	MDD2388278.1	hcp	2044940	FALSE	Desulfobacterales bacterium
NLV23950.1 hydroxylamine reductase [Deltaproteobacteria bacterium]	MFCFQCQEAAENTGCTAVGMCGKVEETANLQDLLIFALKGLSLYGKKAHEMGMPINEDGLFVAQSLFATITNGNWDDDRFAASIREALRRREALKKKVSDAGAVLGHLPEAATWFADDMAAFHEKAKSVGVLATENEDVRSLRELLVIGVKGVCAYADHAAILGKEKPEIYAFIMEALAATTENKSADELVGLVLKAGETAVNTMALLDEANTSAYGHPEITEVNIGVRNNPGILISGHDLKDMEELLKQTAGTGVDVYTHSEMLPANYYPAFKKYPHFVGNYGGSWWRQNKEFASFNGPILMTTNCITPVKKDSPYFHRIFTTGVSGHPGVRHIPDRAPGGSKDFSEIIALAKICPPPTEIETGKIVGGFAHHQVLALADKVVAAVKSGAIKRFVVMA…	Deltaproteobacteria bacterium	NLV23950.1	hcp	2026735	FALSE	Deltaproteobacteria bacterium
MBW1782701.1 hydroxylamine reductase [Deltaproteobacteria bacterium]	MFCFQCQETAKNQGCTIKGVCGKPEETADLQDLLIYVCKGISIYGEKLKEAGTVDKDAGRFICKALFTTITNVAWDDDVIIDRIREGLKIQDAVKEKAGNTISGALPDCATWAATDKDAVIKKAMSDEVRITAAQNEDVRSLRELLIIGCKGIAAYAEHASVLGHEKDDIYGFLMEALASTTRDLTVDDMVAMVMKAGETAVNTMALLDEANTTAYGHPEITEVDIGVGKNPGILISGHDLKDMEELLKQTEGTGVDVYTHGEMLPANYYPAFKKYDHFVGNYGGSWWHQNKEFESFNGPIILTTNCLIPIKKDNTYLDRLFTTGVVNYPEAKHIPDRSNGGPKDFSAAIELAKKCSPPEEIETGKIVGGFARNQVLALADKVIDAVKSGAIKRFVVMA…	Deltaproteobacteria bacterium	MBW1782701.1	hcp	2026735	FALSE	Deltaproteobacteria bacterium
MBW2029452.1 hydroxylamine reductase [Deltaproteobacteria bacterium]	MFCFQCQETAKNQGCTVKGVCGKPENVANLQDLLIYVTKGISVYGEKAKELGILDPSIGFFVCKSLFTTITNVAWDDDKIIWLIKDALQVREDLKNKFLAAYKEKNGQEFSGALPDCATWSASDPAELAAKANSDEVRIIATENEDVRSLRELLVIGCKGIAAYAEHAAILGYEKKEIYEFLMEALASTTKDLSVDDMVGMVLKAGEFAVITMALLDEANTSTYGHPEITEVNIGVRNNPGILISGHDLKDMEELLEQTKGTGVDVYTHGEMLPANYYPEFKKYDHFVGNYGSSWWHQNSEFESFNGPIILTTNCLIPVKKDNTYLDRLFTTNVVNYPGAKHIPDRPKGGSKDFSEVIELANKCKPPVEIETGKIVGGFARNQVLALADKVVDMVKSGA…	Deltaproteobacteria bacterium	MBW2029452.1	hcp	2026735	FALSE	Deltaproteobacteria bacterium
EFK09979.1 hydroxylamine reductase [delta proteobacterium NaphS2]	MPAERPWQKILNILKPITKGELTMFCFQCQETAKNQGCTIKGVCGKPEETADLQDLLIYVCKGISIYGEKLKEAGTVDKDAGRFICKALFTTITNVAWDDDVIIDRIREALKVRDSVQAKAGGSVSGALPDCATWAATDREAIISKAMSDEVRITAAQNEDVRSLREMLIIGCKGIAAYADHAAILGHEKDDIYGFLMEALASTTRDLTVDEMVAMVMKAGEAAVNTMALLDEANTSTYGHPEITEVNIGVDKNPGILISGHDLKDMEELLKQTEGTGVDVYTHGEMLPANYYPAFKKYDHFVGNYGGSWWHQNKDFESFNGPIILTTNCLIPIKKDNTYLDRLFTTAVVNYPGAKHIADRSNGGSKDFSAAIEMAKKCSSPEEIETGKIVGGFARNQV…	delta proteobacterium NaphS2	EFK09979.1	hcp	88274	FALSE	delta proteobacterium NaphS2
WP_155302304.1 hydroxylamine reductase [Desulfosarcina widdelii]	MFCFQCQETAKNQGCTVKGVCGKPEETADLQDLLIYVCKGIAVYGEKLKEKGTVDKEAGHFICEALFTTITNVAWDDDVIVDRIRQALDVRDAVKEKLGGDLPDALPDCAVWAATDKQAIMDKALSDEVRITAAENEDVRSLRELLIIGGKGIAAYADHAAILGHEKDDIYGFLMEALASTTKELSTDEMVGMVMKAGECAVNTMALLDEANTKAYGNPEITEVNIGVGKNPGILISGHDLKDMEELLKQTEGTGVDVYTHGEMLPANCYPAFKKYDHFIGNYGGSWWHQNKDFESFNGAIVLTTNCLIPIKKNNTYLDRLFTTGVVNYPGAKHIAKRPQGGAKDFSAVVERAKQCAPPEEIESGKIVGGFAHNQVLALADKVINAVKSGAIKRFVVMA…	Desulfosarcina widdelii	WP_155302304.1	hcp	947919	TRUE	Desulfosarcina widdelii
MDX9787652.1 hydroxylamine reductase [Desulfobacterales bacterium]	MFCFQCQETAKNTGCTVKGVCGKPEETADLQDLLIYVCKGISVYGEKLKEKGTVDKDAGRFICEALFSTITNVAWDDDVIIDRIKQALEARDAVKEKLGADISGELPDCAIWASDDKEEIVAKAMSDEVRITAAQNEDERSLRELLIIGGKGIAAYADHAAILGHEKDDIYGFLMEALASTTKELSTDEMIGMVMKAGECAVNTMALLDEANTKAYGNPEITEVNIGVGQNPGILISGHDLKDMEELLKQTEGTGVDVYTHGEMLPANYYPAFKKYDHFIGNYGGSWWHQNKDFESFNGAIVLTTNCLIPIKKDNTYLDRLFTTGVVNYPGAKHIANRAAGGAKDFSAVVERAKQCAPPQEIESGKIVGGFAHHQVLALADKVIDAVKSGAIKRFVVMA…	Desulfobacterales bacterium	MDX9787652.1	hcp	2044940	FALSE	Desulfobacterales bacterium
MBP6940773.1 hydroxylamine reductase [Syntrophorhabdaceae bacterium]	MFCFQCQETAKNTGCTVRGVCGKPEETADLQDMLIYVCKGISIYGERLKEMGTVDKDAARFICKALFTTITNVAWDDDVIIGRIKEGFKVRDAVKEKVKAAMPGALPDCATWFSEDREKIVAKALSDEVRITATQNEDVRSLRELLIIGCKGIAAYADHAAVLGHEKDDIYGFLMEALTSTTKDLSTDQMIAMVMKAGEMAVNTMALLDTANTAAYGNPEITEVNIGVRNNPGILISGHDLKDMEELLKQTEGTGVDVYTHGEMLPANYYPAFKKYAHFVGNYGGSWWHQNEEFESFNGPLVLTTNCLIPIKKDNTYLDRLFTTGAVNYPGAKHIADRPEGGAKDFSPVVARAKMCSSPKEIESGKIVGGFAHNQVLALADKVIDAVKSGAIKRFVVMA…	Syntrophorhabdaceae bacterium	MBP6940773.1	hcp	2660714	FALSE	Syntrophorhabdaceae bacterium
WP_085544367.1 hydroxylamine reductase [Dethiosulfovibrio salsuginis]	MYCFQCQETAKNSGCTVRGVCGKPESTANLQDLLIYILKGIAVWGVKADELGVLRKFDGLFVAQGLFATITNANWDDGRFVKLIGEAVTVRDDVRDRFKAAYKAKNGSEFDGSVHDCATWNGPVSAYAEKALSVGILATENEDVRSLRELLVIGLKGIAAYGDHAAVLGYEDLGIYRFFMEALESTTRDLSVDEMVALVMKAGDYAVKTMALLDKANTETYGNPEITEVNLGVRGNPAILISGHDLRDMEELLKQTEGTGVDVYTHGEMLPAHYYPAFKKYDNFVGNYGNSWWLQNDEFEAFNGAILMTTNCLVPLKSNNTYKDRLFTTGMTGYPDVVHIPDREDGKPKDFSAVIEKAKACPAPKELETGKIVGGFAHNQVMALADKVVEAVKSGAIKR…	Dethiosulfovibrio salsuginis	WP_085544367.1	hcp	561720	TRUE	Dethiosulfovibrio salsuginis
WP_012176289.1 hydroxylamine reductase [Desulfosudis oleivorans]	MFCFQCQETAKNQGCTVKGVCGKPEETADLQDLLIYVCKGIAIYGEALNAAGTLDREAAHFICRALFTTITNVAWDDDVLVDRIKEGLAVRDAVKAKAGEAVSGSLPDCATWASEDKAAIMAKALSDEVRITTMANEDVRSLRELLILGCKGVAAYTDHAAILGYEKDDIYAFLMEALASTTKELSVDDMIGLVMKAGETAVAAMALLDEANTATYGHPEITEVNIGVGKNPGILISGHDLKDMEELLRQTEGTGVDVYTHGEMLPANYYPAFKKYSHFIGNYGGSWWHQNKDFESFNGAILLTTNCLIPIKGDNTYKDRLFTTGVVNYPGAAHIGDRPDGGAKDFSPIIERAKTCAPPTEIETGTIVGGFAHHQVLALADKVVDAVKSGAIKRFVVMA…	Desulfosudis oleivorans	WP_012176289.1	hcp	181663	TRUE	Desulfosudis oleivorans
MBN1333369.1 hydroxylamine reductase [Synergistales bacterium]	MEMFCFQCQETAGNKGCTMRGVCGKMESTANLQDLLIFTLKGLSIWDQKARDLGVQEKDTGLFIARGLFATITNANFDDDRFVVFVRETLEKRDQLKDKVLSAWKEKNGADFSEDLHESATWYSDDPRVFAEKAREVGVLSTLNEDVRSLRELLVIGLKGICAYADHAAILGYENDSIYDFASKALASTTMDLSVDEMVGLVMKAGEMAVETMALLDRANTSTYGNPEMTEVFLGVRKNPGILISGHDLKDMEELLKQTEGTGVDIYTHGEMLPANYYPAFKKYDHFVGNYGGSWWHQNEEFQSFNGPILMTTNCIVPLKKDNTYLDKLFTTNTAGYPGAIHIPEREEGGIKDFSQIIELAKKCESPKEIETGTLVGGFAHNQVMALADKVVEAVKSGA…	Synergistales bacterium	MBN1333369.1	hcp	2268201	FALSE	Synergistales bacterium
MBN2705541.1 hydroxylamine reductase [Deltaproteobacteria bacterium]	MFCFQCQETAKNQGCTIKGVCGKPEDTANLQDLLIHTLKGIAVYSEILAGLDCRDEESRLFTAKGLFTTITNVNWDNQSLGAMISAALAHRERLAQKCQALGQKIPAASLPDAATWQGAPDTYAAKAQGVGVLATANEDVRSLRELLVIGLKGVAAYADHAAVLGHEDDAIYDFIMRGLVSTTKDLSVDEMVALVMGAGEIAVKTMALLDQANTAAYGHPEISEVNLGVRGNPGILISGHDLKDMQELLEETAGTGIDVYTHGEMLPANYYPAFKKYDHFVGNYGGSWWHQNEEFESFNGPILLTTNCLIPLKKDNTYLDRLFTTGCVGYVGAGHIGERPAGGRKDFSALIARAKSCAAPTEIETGKIVGGFAHNQVLALADKVVEAVKSGAIKRFVVM…	Deltaproteobacteria bacterium	MBN2705541.1	hcp	2026735	FALSE	Deltaproteobacteria bacterium
MBW1667216.1 hydroxylamine reductase [Deltaproteobacteria bacterium]	MFCFQCQETAKNQGCTVKGMCGKPEETADLQDLLIYVCKGISIYGEKAKELGLVDRKSGLFICRALFTTITNVAWDDKKIIDLIKEALKVREELKSKFLGAYREKFGKDFSGPLPDCATWYSDDDAEILEKAKAEEMRITATENEDVRSLRELLVIGSKGVAAYADHAATLGYEKDDIYSFLMEALASTTKELSVDDMIALVMKAGETAVNTMALLDEANTGTYGHPEITEVNLGVRDKPGILISGHDLKDMEELLEQTKDTGVDVYTHGEMLPANYYPAFKKYDHFIGNYGNSWWHQNREFESFNGPIILTTNCLVPLKKDNTYLDRLFTTGVVNYPGARHIPDRTSGGAKDFSEVIEVAKKCKPPVEIESGKIIGGFARNQVLALADKVIDAVKSGA…	Deltaproteobacteria bacterium	MBW1667216.1	hcp	2026735	FALSE	Deltaproteobacteria bacterium
WP_054695333.1 hydroxylamine reductase [Desulfosarcina cetonica]	MFCFQCQETAKNTGCTVRGVCGKPEETADLQDLLIYVCKGISIYGEALKAKGTVDKDAGHFICEALFTTITNVAWDNDVIVGRIKQALKVRDAVKEKLGAEVPGKLPDCATWVATDTQAIMDKALSGPLRITATENEDVRSLRELLVIGCKGVAAYADHASILGHEKDDIYGFLMEALASTTKKLSTDEMIAMVMKAGECAVNTMALLDEANTTAYGNPEITEVNIGVGKNPGILISGHDLKDMEELLEQTEGTGIDVYTHGEMLPANYYPAFKKYSHFVGNYGGSWWHQNQDFETFNGAILLTTNCLIPIKKENTYLDRLFTTGVVGYPGAKHIAGRPSGGAKDFSTIVARAKGCAPPQEVESGKIVGGFAHNQVLALADKVIDAVKSGAIKRFVVMA…	Desulfosarcina cetonica	WP_054695333.1	hcp	90730	TRUE	Desulfosarcina cetonica
MBN1276533.1 hydroxylamine reductase [Deltaproteobacteria bacterium]	MFCFQCQETARNSGCTVKGVCGKPEETASLQDLLIYVCKGISVYGKKLKEKGKVDKEAGRFICKALFTTITNVAWDDDVIIDRIKDALKVRDAVKEKLGTDISGSLPNCATWASDDKKEIVAKAMSDEVRITAVQNEDVRSLRELLIIGSKGIAAYADHAAILGHEKDDIHGFLMEALASTTEELSTDDMIAIVMKAGEMAVNTMALLDEANTKAYGNPEITEVNIGVGKNPGILISGHDLKDMEELLRQTEGTGVDVYTHGEMLPANYYPAFKKYKHFVGNYGGSWWHQNREFESFNGPVILTTNCLIPIKKENTYLDRLFTTGVVNYPGARHIPDRNAGSEKDFSPVISLAKTCKSPEEIETGKIVGGFAHNQVLALADKVIDAVKSGAIRRFIVMA…	Deltaproteobacteria bacterium	MBN1276533.1	hcp	2026735	FALSE	Deltaproteobacteria bacterium
WP_028314849.1 hydroxylamine reductase [Desulfatibacillum aliphaticivorans]	MFCFQCQETAKNQGCTVKGMCGKPEETADLQDLLIYVCKGIAVCGEKLKEKGVVDREAGRFICEALFTTISNVAWDDDVLINRIKKALKVRDGLKEKAGADLPGDLPDCVTWASDDKGEIVDKAKSDEVRITAAQNEDVRSLRELLIIGCKGIAAYADHAAILGQEKDDIYGFLMEALASTTRDLSVDEMIAMVMKAGETAVNTMALLDGANTAAYGNPEITEVNIGVRNNPGILISGHDLKDMEELLKQTEGIGVDVYTHGEMLPANYYPAFKKYDHFAGNYGGSWWHQNKDFESFNGPIVLTTNCLIPIKKDNTYLDRLFTTGVVNYPDAKHIEDRQAGGAKDFSPAIALAKTCQPPVEIETGKIVGGFAHNQVLALADKVVDAVKSGAIKRFVVMA…	Desulfatibacillum aliphaticivorans	WP_028314849.1	hcp	218208	TRUE	Desulfatibacillum aliphaticivorans
MDN5335605.1 hydroxylamine reductase [Synergistales bacterium]	MFCFQCQETAKNQGCTVRGVCGKKEETADLQDILVYVCKGISFYGEKLKERDVIDRDAGRFIIRALFVTITNASFDDDSIIEWIKEGLKVKDAIAKKAGDVAGPLPDCATWTTESKDEIMAKAMSDEVRLNNVDNEDVRSLRSLLIFGCKGIAAYAEHAEVLGFEKDEIYGFLMEALASTTKDLSTDEMVGLVMKAGETAVTTMALLDEANTSTYGNPEITEVNLGVRNNPGILISGHDLKDMEELLKQTEGTGVDVYTHGEMLPANYYPAFKKYDHFVGNYGGSWWHQNEEFESFNGPVLLTTNCLIPVKKENTYLDRLFTTGVVSYPGAKHVPDRPEGGSKDFSQLIEMAKKCAPPKEIETGKIVGGFAHNQVIALADKVVDAVKSGAIKRFVVMAG…	Synergistales bacterium	MDN5335605.1	hcp	2268201	FALSE	Synergistales bacterium
VBB42907.1 Hydroxylamine reductase [uncultured Desulfatiglans sp.]	MFCFQCQETAKNQGCTIKGVCGKPEETADLQDLLIYVCKGISLYGEKLKETGTVDRKAARFICEALFSTITNVAWDDDVIISRIKEALKVRDAVKGQIGSAMPAGFPDCALWSSDQRQEILDKAMSDVVRITAAQNEDVRSLRELLIIGCKGIAAYADHAAILGYEKDDIYGFLMEALASTTKDLSVEEMIGMVMKAGETAVNTMALLDEANTGTYGHPEITEVNIGVGKNPGILISGHDLRDMEELLKQTEGTGVDVYTHGEMLPANYYPAFKKYSHFVGNYGGSWWHQNKEFESFNGAIVLTTNCLIPIRNDNTYLDRLFTTGVVNYPGARHIAAGSEGGAKDFSPVVERAKKCAPPQEIESGKIVGGFAHNQVLALADKVIDAVKSGAIKRFVVMA…	uncultured Desulfatiglans sp.	VBB42907.1	hcp	1748965	FALSE	uncultured Desulfatiglans sp.
MDD5591232.1 hydroxylamine reductase [Dehalococcoidales bacterium]	MDLMSMFCFQCQETAKNQGCTVKGVCGKPEETAGLQDLLIYVCKGISVYGEKLKEMGPIDKNASRFICKALFTTVTNVAWDDDVVINAIKEGLKVREAVKAKVGTAMPAAIPDCAVWITNNDSEILAKAKSDEVRITATENDDVRSLRELLVIGCKGIAAYADHAAILGYEKDDIYSFLMEALASTTKDLSVDDMINMVMKAGETAVNTMALLDEANTATYGHPEVTEVNIGVRNNPAILISGHDLKDMEELLKQTDGTGVDVYTHGEMLPANYYPAFKKYDHFVGNYGGSWWHQNEEFESFNGPIILTTNCLIPIKNNNTYLDRLFTTGVVSYPGAKHIAERPEGGAKDFSPVVEMAKKCRPPEEIESGKIVGGFAHNQVLALADKVIEAVKSGAIKR…	Dehalococcoidales bacterium	MDD5591232.1	hcp	2026733	FALSE	Dehalococcoidales bacterium
MBN1227292.1 hydroxylamine reductase [Deltaproteobacteria bacterium]	MFCFQCQETAKNTGCTVKGVCGKPESLANLQDLLIYTLKGISVYGDKAKELGVIDKEAGLFIAKGLFATITNANWQEDWFIDYIREALKVRDNLKQKFLSTYIDKTGNAFSEELHDSALWFSDTEDEFREKARDVGVLSTENEDVRSLREFLIIGLKGISAYADHAAMLGHEQENIYSFIMEALASTTKDLSSNEMVALVMKAGEVAVNTMALLDKANTTAYGDPEMTEVDIGVRGNPGILISGHDLKDMEELLEQTKGTGIDVYTHGEMLPANYYPGFKKCDHFVGNYGSSWWHQNKEFESFNGPIILTTNCLVPLKKDNTYIDRLFTTGVVAYPGARHIEDRQEGGVKDFSEAIEMAKRCSPPTEIERGKIIGGFAHSQVLALTDKIIDAVKSGAIK…	Deltaproteobacteria bacterium	MBN1227292.1	hcp	2026735	FALSE	Deltaproteobacteria bacterium
HDR16166.1 hydroxylamine reductase [Desulfobacteraceae bacterium]	MFCFQCQETAKNQGCTVKGVCGKPEETADLQDLLIYVCKGISVYGEKLKEQGTLNRDAGRFICKALFTTITNVAWDDDVIIERIKEGLKVRDALKEKTGSAASDVLPDCAVWAPGDRDAILARAMSDEVRITAAQNEDVRSLRELLVIGCKGIAAYADHAAILGHEKDEIYGFLMEALASTTKDLSVDEMIAMVMKAGETAVNTMALLDKANTSAYGNPEISEVNIGVRGNPGILISGHDLKDMEELLKQTEGTGVDVYTHGEMLPANYYPAFKKYDHFVGNYGGSWWHQNKEFESFNGPVILTTNCLIPIKKENTYKDRLFTTGVVNYPSVMHIADRPKGGAKDFSPVIEAAKKCKPPEEIESGKIVGGFAHNQVLALADKVIDAVKSGAIKRFVVMA…	Desulfobacteraceae bacterium	HDR16166.1	hcp	2049433	FALSE	Desulfobacteraceae bacterium
MBN2199816.1 hydroxylamine reductase [Candidatus Aminicenantes bacterium]	MFCFQCQETAKNQGCTVKGVCGKPEQTADLQDLLIYVCKGIAIYGEKLKERGALDRKTGRFVCEALFTTITNAAWDDEAIVRRIEKGLEVRDEAREKAGAEIAGPLPDCAVWAPKNRDEITTKAKSDDIRITAARNEDVRSLRELLTIGCKGIAAYADHAAVLGHESDEIYGFLMEALASTTKDLSVEAMVGLVMKAGETAVKTMALLDEANTKAFGHPEITEINIGVGKNPGILISGHDLKDMEELLKQTQGTGVDVYTHGEMLPANCYPAFKKYGHFTGNYGGSWWRQNAEFESFNGPILLTTNCLVPLKKDNTYLSRLFTTGVAGYPGARHIADRPEGGMKDFSPVIDLAKRCPPPREIESGKIFGGFAHHQVLALKDKVIEAVKSGAIKRFVVMA…	Candidatus Aminicenantes bacterium	MBN2199816.1	hcp	2052149	FALSE	Candidatus Aminicenantes bacterium
MBN1602626.1 hydroxylamine reductase [Chitinispirillaceae bacterium]	MFCFQCQETAKNEGCTIRGVCGKSEETSDLQDLLIYVCKGIGIYGTKLNRMGVTDLHIGHKVCQALFTTITNAAWEDGAIISRIKMALAIREELRQKYDATCITASGKAFEGQLPDCAVWYSDNDTEIQAKSLAPEVRITATENEDVRSLRELLIIGLKGIAAYADHAAILGFEKNEIYSFILEALASTTEDHTVDEMVALVMKSGEIAVTTMALLDEANTSSYGHPEISEVNIGVRSNPGILISGHDLKDMQELLEQTEGTGIDVYTHGEMLPANYYPAFKKYAHFVGNYGGSWWHQNDEFESFNGPVILTTNCLVPLKKDSSYLSRLYTTGVTSYPSATHIVDRPNGGTKDFSAVIKQAKKCSAPAAIESGKIVGGFAHNQVIALADKVIEAVKSGA…	Chitinispirillaceae bacterium	MBN1602626.1	hcp	2813024	FALSE	Chitinispirillaceae bacterium
HMA86313.1 hydroxylamine reductase [Desulfosalsimonadaceae bacterium]	MFCFQCQETAKNQGCTVKGVCGKPENTADLQDLLIYVCKGISVYGEKLKAQGTVDKDAANFICKALFTTITNVAWSDDVIINRIKEALKVRESVKEKLGAPVSDTLPDCATWYSDDKEQILAKATSDEVRITATENEDVRSLRELLVIGSKGIAAYADHAAILGKEKDDIYEFLMEALASTTKDLSTDEMINMVMKAGDTAVNTMALLDEANTSAYGNPEITEINIGVRNNPGILISGHDLKDMEELLKQTEGTGVDVYTHGEMLPANCYPAFKKYDHFVGNYGGSWWHQNKEFESFNGPVILTTNCLIPIKKDNTYLDRLFTTGVVSYNGAKHIADRPAGGVKDFSQAIELAKKSQPPEEIESGKIMGGFAHNQVLALADKVVEAVKSGAIKRFVVMA…	Desulfosalsimonadaceae bacterium	HMA86313.1	hcp	3060584	FALSE	Desulfosalsimonadaceae bacterium
MBU4175145.1 hydroxylamine reductase [Actinomycetota bacterium]	MFCFQCQETVKNTGCTKRGVCGKQEETADLIDLLIYVLRGISIYAGKLGELGAPDREAGPFVAGALFTTITNANWDNRRFISLIREGIELRKCLEEEFLAAYREKEGEEFSGDLHDSATWYSDDEAEFMTKAKEVGVLATENEDVRSLRELLIIGTKGIAAYADHAAVLGFEKDEIYSFILEALASTTRDLSTEEMVGLVMKAGEVAVDTMALLDEANTSTYGNPEITEVDIGVRGNPGILISGHDLKDLEELLAQTEGTGVDVYTHGEMLPANYYPSFKKYEQFVGNYGGSWWHQGKEFESFNGPILLTTNCLIPIKGPYGDRLFTTGMVGYPGVTHIPDRAEGGKKDLSEIIELAKKCEPPTEIETGKIVGGFAHNQVLALADKVVDAVKSGAIKRF…	Actinomycetota bacterium	MBU4175145.1	hcp	2900548	FALSE	Actinomycetota bacterium
MBW1897034.1 hydroxylamine reductase [Deltaproteobacteria bacterium]	MFCFQCQETARNQGCTVRGVCGKPEETADLQDLLIYVCKGISVYGEKSKEQGVVDKDAARFICKALFATITNVAWDDEVIIDRIKEGLKVRDAVREKVGASITGALPDCATWTSKDKEAIMVKAMSDQVRITAAQNEDVRSLRELLIIGCKGIAAYADHAAILGHEKDDIYGFLMEALASTTMDLSTDEMIGMVMKAGETAVNTMALLDEANTTAYGNPEITEVNIGTGNNPGILISGHDLKDMEELLKQTQGTGVDVYTHGEMLPANYYPAFNKHGHLVGNYGGSWWHQNEEFESFNGPIILTTNCLIPVKKENTYLDRLFTTGMVNYPDAKHIADRPEGGTKDFSAVVEMAKNCAPPKEIEYGKIVGGFAHNQVLALADKVIDAVKSGAIKRFVVMA…	Deltaproteobacteria bacterium	MBW1897034.1	hcp	2026735	FALSE	Deltaproteobacteria bacterium
WP_155326290.1 hydroxylamine reductase [Desulfosarcina ovata]	MFCFQCQETAKNTGCTIKGVCGKPEETADLQDLLIYVCKGIAVYGEALKAKGTVDKSAGRFICEALFTTITNVAWDNDVIVDRIKQALKVRNSVREKLGAEVPGALPDCATWTATDKQAIIDKALSDPMRITATQNEDVRSLRELLIIGSKGIAAYADHAAILGHGKDDIYGFLMEALASTTKELSTDEMVAMVMKAGETAVNTMALLDEANTKAYGHPEITEVNIGVGKNPGILISGHDLKDMEELLKQTEGKGVDVYTHGEMLPANYYPAFKKYGHFIGNYGGSWWHQNKDFETFNGAIVLTTNCLIPIKKENTYLDRLFTTGVVNYPGVKHIAGRPAGGAKDFSAVVERAKQCAPPQEIESGKIVGGFAHNQVLALADKVIDAVKSGAIKRFVVMA…	Desulfosarcina ovata	WP_155326290.1	hcp	83564	TRUE	Desulfosarcina ovata
MBW1783613.1 hydroxylamine reductase [Deltaproteobacteria bacterium]	MFCFQCQETAKNQGCTIKGVCGKPEETADLQDLLIYVCKGISIYGEKLKEAGTVDKDAGRFICKALFTTITNVAWDDDVIIDRIREGFKIRDEVKEKAGNTISGTLPHCATWAAMDSEAIIKKAMSDEIRITAAQNEDVRSLRELLIIGCKGIAAYAEHASVLGHEKDDIYGFLMEALASTTRDLTVDDMVAMVMKAGETAVNTMALLDEANTTAYGHPEITEVNIGVGKNPGILISGHDLKDMEELLKQTEGTGVDVYTHGEMLPANYYPAFKKYDHFVGNYGGSWWHQNKEFESFNGPIILTTNCLIPIKKDNTYLDRLFTTGVVNYPEAKHIQDRSNGGPKDFSSAIELAKKSSPPDEIETGKIVGGFARNQVLALADKVIDAVKSGAVKRFVVMA…	Deltaproteobacteria bacterium	MBW1783613.1	hcp	2026735	FALSE	Deltaproteobacteria bacterium
MBN1849856.1 hydroxylamine reductase [Deltaproteobacteria bacterium]	MFCFQCQETAKNQGCTVKGVCGKPEETADLQDLLIYVCKGISVYGEKLKEKGTVDKDAGRFICEALFTTITNVAWDDDVIIDRIKQALKVRDAVKEKVGAGLSGALPDCATWSSDKKEEMVAKATSDEVRITAAQNEDVRSLRELLIIGSKGIAAYADHAAILGHEKDDIYGFLMEALASTTRELSTDEMISMVMKAGETAVNTMALLDEANTTAYGHPEITEVNIGVGKNPGILISGHDLKDMEELLKQTQGTGVDVYTHGEMLPANYYPAFKKYDHFIGNYGGSWWHQNNEFESFNGPIILTTNCLIPIKKDNTYLDRLFTTGVVNYPGAKHIANRPKGGAKDFSAVVERARQCEPPQEIESGKIVGGFAHNQVLALAGKVIDAVKSGAIKRFVVMA…	Deltaproteobacteria bacterium	MBN1849856.1	hcp	2026735	FALSE	Deltaproteobacteria bacterium
MEA1928315.1 hydroxylamine reductase [Candidatus Auribacterota bacterium]	MFCFQCQETARNTGCTVRGVCGKSEEVAQFQDLLIFVLRGIAVYGEKADELGIALDKPGLFIAQSLFATITNANFDEERFAAQIREALVVREELKSSIVAEKGEEYLGELPDAATWFSDDLNEFREKAARVGVLSTENEDVRSLRELLVIGLKGVAAYADHAAILGQKKEEIFQFLMEALASTTKDLSVDEMVGMVLKAGEVAVTTMALLDEAHTSTYGNPEMTEVDIGVRGNPGILISGHDLKDLEELLEQTEGTGIDVYTHGEMLPAQSYPAFKKYDHFAGNYGGSWWRQNTEFASFNGPILLTTNCIIPVKDSYKDRIFTTGMVGYLGVRYIPDREEGGSKDFSELIELAKKCDPPEEIETGTIMGGFAHNQVLALADKVVEAVKSGAVKRFVVMA…	Candidatus Auribacterota bacterium	MEA1928315.1	hcp	2093365	FALSE	Candidatus Auribacterota bacterium
HNY71583.1 hydroxylamine reductase [Syntrophorhabdus sp.]	MFCFQCQETAKNTGCTVKGVCGKPEVTANLQDLLIYICKGIAIYGEKAKESGVLDKKAARFICKALFTTITNVAWDDDVIIERIREALKVRDEIREKAGAAIAGSLPDCATWASNDKEKIVAKAMSDEVRITAAQNEDVRSLRELLIIGCKGIAAYADHAAVLGHETDDIYGFLMEALASTTKDLSMDQMIAMVMKAGETAVNTMALLDKANTSAYGNPEITEVNIGVGKNPGILISGHDLKDMEELLKQTQGTGVDVYTHGEMLPANYYPAFKKYTNFVGNYGGSWWHQNDEFESFNGPIILTTNCLIPIKKDNSYLERLFTTGVVNYPGAKHIPERPEGGAKDFSSVVALAKTCQSPKEIETGKIIGGFAHNQVLALADKVIDAVKSGAIQRFVVMA…	Syntrophorhabdus sp.	HNY71583.1	hcp	2699756	FALSE	Syntrophorhabdus sp.
MCF8083917.1 hydroxylamine reductase [Deltaproteobacteria bacterium]	MFCFQCQETAKNQGCTVKGMCGKPEETADLQDLLIYVCKGISIYGQKLKEAGTVDKEAGRFICKALFTTITNVAWEDDVIIDRIREALKVRDAVKERAGNAVSGALPDCATWTSDDRDEIMAKALSEEVRITADQEDDVRSLRWMLIIGCKGIAAYADHAAILGHEKDDIYGFLMEALASTTQDLSVDDMIAMVMKAGETAVTTMALLDEANTSTYGHPEITEVNIGVGQNPGILISGHDLKDMDELLKQTEGTGVDVYTHGEMLPANYYPAFKKYDHFVGNYGGSWWHQNKDFESFNGPIILTTNCLIPIKKDNTYLERLFTTGVVNYPGAKHIADRSNGGAKDFSAVIEMAKKCSPPEEIESGKIVGGFARNQVLALADKVIDAVKSGAVKRFVVMA…	Deltaproteobacteria bacterium	MCF8083917.1	hcp	2026735	FALSE	Deltaproteobacteria bacterium
MDZ7700132.1 hydroxylamine reductase [Deltaproteobacteria bacterium]	MFCFQCQETAKNQGCTVKGMCGKPEETADLQDLLIYVCKGISIYGEKLKETGTVDREAGRFICKALFTTITNVAWDDDVIIDRIREALKVRDAVKAKAGVDASDALPDCAVWTSDSKDDMMAKALSDEVRITADQDEDARSLRWFLIIGCKGIAAYADHAAILGYEKDDIYGFLMEALASTTRDLSMDEMVDMIMKAGETAVNTMALLDEANTSTYGHPEISEVNIGVGRNPGILISGHDLKDMEELLQQTDGTGVDVYTHGEMLPANYYPAFKKFDHFVGNYGGSWWHQNKDFESFNGPIILTTNCLIPIKKDNTYLERLFTTGVVNYPEAKHIADRSNGGAKDFSAAIEMAKKCSPPEEIESGKIMGGFARNQVLALADKVIDAVKSGAIKRFVVMA…	Deltaproteobacteria bacterium	MDZ7700132.1	hcp	2026735	FALSE	Deltaproteobacteria bacterium
WP_321501145.1 hydroxylamine reductase [uncultured Dethiosulfovibrio sp.]	MYCFQCQETAKNSGCTVRGVCGKPESTANLQDLLIYILKGIAVWGVKADELGVLRESDGLFVGQGLFTTITNANWDDDRFVDLIGRGIALRDDIRDRFKEAYKAKNGSEFGGSVHDCATWNGPVSAYAEKALSVGVLSTGNEDVRSLRELLVIGLKGIAAYGDHAAVLGYEDHAIYGFFMEALESTTRDLSVDEMVALVMKAGDYAVKTMALLDKANTETYGNPEITEVNLGVRGNPAILISGHDLRDMEDLLKQTEGTGVDIYTHGEMLPAHYYPAFKKYDNFVGNYGNSWWLQNDEFEAFNGAILMTTNCLVPLKSSNTYKDRLFTTGMTGYPDVVHIPDREDGKPKDFSTVIEKAKSCPAPKELETGKIVGGFAHNQVMALADKVVEAVKSGAIKR…	uncultured Dethiosulfovibrio sp.	WP_321501145.1	hcp	185448	FALSE	uncultured Dethiosulfovibrio sp.
HAA47287.1 hydroxylamine reductase [Synergistaceae bacterium]	MFCFQCQETAKNQGCTVRGVCGKKEETADLQDVLVYVCKGISFYGEKLKESGVIDRDAGRFIIRALFVTITNASFDDDSIIEWIKEGLKVKDAIAKKAGEVAGPLPDCATWTTESKDEIMAKAMSDEVRLNSVDNEDVRSLRSLLIFGCKGIAAYAEHAEVLGFEKDEIYGFLMEALASTTKDLSTNAMVELVMRAGQTAVTTMALLDEANTSTYGNPEITEVNLGVRNNPGILISGHDLKDMEELLKQTEGTGVDVYTHGEMLPANYYPAFKKYEHLVGNYGGSWWHQNEDFESFNGPILLTTNCLIPVKKENTYLDRLFTTGVVGYPGATHIPDRPEGGSKDFSQIIEKAKKCAPPKEIETGKIVGGFAHNQVMALADKVVEAVKSGAIRRFVVMAG…	Synergistaceae bacterium	HAA47287.1	hcp	2053624	FALSE	Synergistaceae bacterium
VFK15886.1 MAG: hydroxylamine reductase [Candidatus Kentron sp. LPFa]	MFCFQCQETTKNIACTIKGICGKSDEIANLQDRLIQVLKGISIYSEKLRELGIADRANDEFIAQSLFSTITNANWHNARLVEGIRDGLRRREEIRSRFLDAYKNRYGRDFDGALPELATWNADDLAVFAEKATIDPVAGDDEDARSLRELLTFGLKGVAAYTDHAARLGFRKEEIDDFMVEALASTTKDLDVDAMVAKVMRAGEMAVAAMALLDEANTTAFGNPEITEVNLGVGKNPGILISGHDLEDLQELLEQTEGTGIDVYTHTEMLPAHCYPVLKKYRHLVGNYGGAWWRQREEFESFNGPILLTSNCLAPLRRGDTYLDRLFTTGVVGHEGATHIPDPHPGGVKDFSRLIAKARGCQPPTEIETGAIVAGFAHDQVLALADKVVEAVKSGVVKR…	Candidatus Kentron sp. LPFa	VFK15886.1	hcp	2126335	FALSE	Candidatus Kentron sp. LPFa
WP_027370443.1 hydroxylamine reductase [Desulfovermiculus halophilus]	MFCFQCQETAKNQACTVKGVCGKPEETADLQDLLIYVCKGISVFGEKLQEKGTVDREAGNFICKALFTTITNVAWSDDVIIERIKEALKVRESVKAKLGGDIPASLPDCATWSSDNAEEIKAKALSDEVRITATENEDVRSLRELLIIGGKGIAAYADHAAVLGKEKDEIYGFLMQALASTTKDLSVDDMVDMVMKAGDMAVQTMALLDEANTSAYGQPEITEVNIGVRNNPGILISGHDLKDMEELLKQTEGTGVDVYTHGEMLPANCYPAFKKYDHFVGNYGGSWWHQNKEFESFNGPIILTTNCLIPIKKDNTYLDRLFTTGVVNYPGAGHIEDRPAGGSKDFTPVIEMAKKCKAPEEIESGKIMGGFAHNQVLALADKVVEAVKSGAIKRFVVMA…	Desulfovermiculus halophilus	WP_027370443.1	hcp	339722	TRUE	Desulfovermiculus halophilus
MBN2243500.1 hydroxylamine reductase [Acidobacteriota bacterium]	MFCFQCQETVKNQGCTVKGVCGKPEETADLQDLLVYVCKGIAIYGEQLKQQGVVDRKSGRFLCQALFTTITNVAFDDDAIIEQIREGIRVREGVKEKAGSAISDGLPECATWTPKSREEITAKAMSEALRITATENEDIRSLRELLIIGCKGIAAYADHAAVLRHEKDEIYGFLMEALVSTTRDLSTDEMIGMVMKAGETAVTTMALLDQANTSAYGNPEITEVNLGVGKNPGILISGHDLKDMEELLQQTEGTGVDVYTHGEMLPANYYPAFKKYGHFVGNYGGSWWRQNGEFESFNGPIILTTNCIIPLRKDNTYLDRLFTTGMANYPGARHIAERPEGGTKDFSRVIDLAKKCKSPEEIESGKIIGGFAHNQVLALADKVIDAVKSGAIKRFVVMA…	Acidobacteriota bacterium	MBN2243500.1	hcp	1978231	FALSE	Acidobacteriota bacterium
VFK65930.1 MAG: hydroxylamine reductase [Candidatus Kentron sp. UNK]	MFCFQCQETTKNIACTIKGICGKSDEIANLQDRLILVLKGISIYSEKLRELGIAERANDEFIAQCLFSTITNASWHNARLVEGIRDGLRRREEIRSRFLDAYKNRYGRDFDGALPELATWNADDLAVFAEKATTAPVAGDDEDARSLRELLTFGLKGVAAYTDHAAKLGFRKEEIDDFMVEALVSTTKDLGVDAMVAKVMRAGEMAVAAMALLDEANTTAFGNPEITEVNLGVGKNPGILISGHDLEDLQELLEQTEGTGIDVYTHTEMLPAHCYPVLKKYRHLVGNYGGAWWRQREEFESFNGPILLTSNCLAPLRRGDTYLDRLFTTGVVGHEGATHIPDPPPGGVKDFSRLIAKARGCQPPTEIETGAIVAGFAHDQVLALADKVVEAVKSGAVKR…	Candidatus Kentron sp. UNK	VFK65930.1	hcp	2126344	FALSE	Candidatus Kentron sp. UNK
MDY0189444.1 hydroxylamine reductase [Desulfuromonas sp.]	MSMFCFQCQEAAKGTGCTIAGACGKKESTANLQDLLVYLLRGLSSVALTAKEQGKADNNTGLFVCQALFATITNANFDDARIIALIKETMARRDAIKAQITLAASCDHILWSGSESEFAAKAAQVGVLSQKNEDVRSLRELLIYGLKGLAAYVDHAAVLGFEKQEIYDFILEALVSTTKDLSVDEMVGMVLKCGEVAVTGMALLDEANTSTYGNPEITKVNIGVGSKPGILISGHDLKDMEELLKQTEGTGVDVYTHSEMLPAHYYPAFKKYAHFVGNYGNAWWKQAEEFTSFNGPILMTTNCIVPVKPAYKDRIYTTGMAGWPGATHIAERAEGGSKDFSAIIAQAKTCAPPVEIETGEIVGGFAHAQVMALADKVVDAVKSGAIKRFVVMAGCDGRH…	Desulfuromonas sp.	MDY0189444.1	hcp	892	FALSE	Desulfuromonas sp.
MCF7874574.1 hydroxylamine reductase [Candidatus Omnitrophota bacterium]	MFCFQCQETAKNQGCTIKGVCGKPEKTADIQDLLVEVCKGISVYGSRLKEINSVDKKFGHFICQALFVTITNVAWDDPAIIRMIKQGLKLREEIKDIFKAIYKNKFGKDFLEELPDCAKWYSDDTSEIIAKAESEPMRITASGDEDVQSLRQLLIIGCKGIAAYADHAAILGQQRREIYDFIMEGLASTTKELSVDQMTSLVLKAGETAVTTMALLDQAHTANYGHPELTEVNLGVRKNPGILISGHDLKDMEELLKQAEKEEVDVYTHGEMLPANYYPAFKKYKNLVGNYGGSWWQQNREFESFNGPVVLTTNCLIPVKKENSYLNRLFTTGVVSYPGATSIPNRTKDGAKDFSKVIELAKTCKPPEELESGTLVGGFAHNQVIALADKVVEAVKSGA…	Candidatus Omnitrophota bacterium	MCF7874574.1	hcp	2035772	FALSE	Candidatus Omnitrophota bacterium
HNS31474.1 hydroxylamine reductase [bacterium]	MFCFQCQETARNQGCTVRGVCGKPEETADIQDLLIHVCKGISFYGERLKEIEPVDKKFGNFICQALFVTITNAAWDDDAIIARIKDALKAREEIKTIFLSAFSKKYGKEFSESLPDCATWHSEDRLEILKKAKSEEMRINASDSEDVRSLRQLLVIGCKGIAAYAEHAAVLGYENEEIYGFIMEALDSTNKNLPVDDMVAMVMRAGETSVKTMALLDQANTSTYGHPEITEVNLGVGKNPGILISGHDLKDMEELLKQTEETGVDVYTHGEMLPANYYPAFKKYKHFIGNYGGSWWHQNKEFESFNGPIILTTNCLIPVKKENTYLGRLFTTGIVSYPGAAHIPDRQKGGSKDFSKVIELARTCKAPQELESGTLVGGFAHNQVIALADKVVEAVKSGA…	bacterium	HNS31474.1	hcp	1869227	FALSE	bacterium
MDK2959516.1 hydroxylamine reductase [Synergistaceae bacterium]	MYCFQCQETARNQGCTVKGVCGKPEGTANLQDLLIYVCKGISVYGEKLAKQGTVDREAGRFICKALFVTITNAAWDDDSIIEWIRTGLKVKDGIAQKAGTSGALPDCATWTADSKEQIMAKAMSDEVRITAAQNEDVRSLRELVIIGSKGVAAYAEHAEVLGFEKDEIYSSIMEALASTTKDLSVDDMVGMVMKTGANAVTTMALLDEANTTTYGNPEITEVNLGVRNNPGILISGHDLKDMEELLKQTEGTGVDVYTHGEMLPANYYPAFKKYGHFVGNYGGSWWHQNEEFESFNGPIFLTTNCLVPVKKENTYLDRLFTTGVVSYPGAKHIPDRPKGGVKDFSAMIEMAKKCAAPREIETGKLVGGFAHNQVMALADKVVAAVKSGAIKRFVVMAGC…	Synergistaceae bacterium	MDK2959516.1	hcp	2053624	FALSE	Synergistaceae bacterium
NLE74536.1 hydroxylamine reductase [Actinomycetota bacterium]	MFCFQCQETAKNTGCTVRGVCGKPEETADLQDLLIYICKGISVYGEKLAQEGTVDRDAGRFLCEALFTTITNAAWDDDVIIDRIEQALAVREAVKAKLSALPTDLPDCATWTPASREDIVPKALSPEVRITATADEDVRSLREMLIIGAKGIAAYADHAAVLGYEKDDIYASLFSALASTTRDLTADEMVAMVMRAGETAVNTMALLDEANTATYGQPEITQVNIGVRNNPGILISGHDLKDMEELLKQTEGTGIDVYTHGEMLPANYYPAFKKYEHFVGNYGGSWWHQNEEFESFNGPILLTTNCLVPLKKNNTYLDRLFTTGVVNYPGAQHVADRPAGGAKDFGPLIERAKNCPPPTELETGTIVGGFAHNQVLALADKVIEAVKSGAIKRFVVMAG…	Actinomycetota bacterium	NLE74536.1	hcp	2900548	FALSE	Actinomycetota bacterium
MDP8247777.1 hydroxylamine reductase [Candidatus Tritonobacter lacicola]	MSMFCFQCQETAKNAGCTVKGVCGKSEETANLQDLLIHVLKGISIYAEKAKELDVSAGDAGHFVARALFATITNTNFDEERIIALIKEALRLRNELRDKFLAAYKEKRGEDFAGELHDSATWYSGDVDEFRKKAAEVGIRATEDEDIRSLRELLIIGLKGIAAYADHAAILGSEKKEIWDFLSEALSSTTEDLSVDEMVALVMKTGETAVTTMALLDEANTSAYGNPEITEVNIGVRDNPGILISGHDLKDMEELLKQTEATGVDVYTHGEMLPANSYPAFKKYDHFVGNYGGSWWKQNQEFTSFNGPILMTTNCIIPVRDSYKDRIFTTGMAGYPGVRHIPDRVDGRPKDFSPLIELAKKCEPPEEIETGAIVGGFAHNQVLALADKVVEAVKSGAIR…	Candidatus Tritonobacter lacicola	MDP8247777.1	hcp	3039765	TRUE	Candidatus Tritonobacter lacicola
WP_324453725.1 hydroxylamine reductase [Aminivibrio sp.]	MYCFQCQETARNQGCTVKGVCGKPEGTANLQDLLIYVCKGISVYGEKLAKQGTVDREAGRFIIKALFVTITNAAWDDDSIIEWIRTGLKVKDAIAQKAGASGALPDCAAWTADSKEQIMAKAMSDEVRVTAAQNEDVRSLRELVIIGSKGVAAYAEHAEVLGFEKDEIYASIMEALASTTKDLSVDDMVGMVMKTGANAVTTMALLDEANTTTYGNPEITEVNLGVRNNPGILISGHDLKDMEELLKQTEGTGVDVYTHGEMLPANYYPAFKKYGHFVGNYGGSWWHQNEEFESFNGPIFLTTNCLVPVKKENTYLDRLFTTGVVSYPGAKHIPDRPKGGMKDFSAMIEMAKKCAAPREIETGKLVGGFAHNQVMALADKVVAAVKSGAIKRFVVMAGC…	Aminivibrio sp.	WP_324453725.1	hcp	1872489	FALSE	Aminivibrio sp.
MCF7872975.1 hydroxylamine reductase [Candidatus Omnitrophota bacterium]	MFCFQCQETAKNQGCTVKGVCGKPEKTADIQDLLIEVCKGISVYGVRLKEIDAVDKKFGRFVCQALFVTITNVAWDDQAIIKMIKEGLKLREEIKNIFNIAYKNKFGKDSVEKLPDCAKWYSDDNSEIIAKAKSDQIRITADSHEDVRSLRQLLIIGCKGIAAYADHAAVLGEQREEIYDFIMEALASTTKELSVDQMVALVLRAGEMAVTTMALLDKAHTSNYGHPELTEVNLGVRKNPGILISGHDLKDMEELLKQTENTGVDVYTHGEMLPANYYPAFKKYKHLVGNYGGSWWQQNKEFESFNGPILLTTNCLIPIKEENSYLNRLFTTGVVSYPGAAQIPERSKDGAKDFSKVIELAKSCRPPEELESGTLVGGFAHNQVIALADKVVEAVKSGA…	Candidatus Omnitrophota bacterium	MCF7872975.1	hcp	2035772	FALSE	Candidatus Omnitrophota bacterium
HHE38876.1 hydroxylamine reductase [Candidatus Cloacimonadota bacterium]	MFCYQCQETAKNQGCTIAGVCGKKSETANLQDLLIYVLRGISIYGEKAQEMGELDKKVGLFIAQSLFTTITNANFDNDRFITQIKEGLKIRNELKAKFGDKIEGPLHDSAVWFSEDVEEFHQKATEVGVLSQKNEDVRSLRELLIIGLKGLAAYADHAAILGFEDEKIYAFIMEALVSTTKDLSVDEMVAMVMKAGETAVTTMALLDKANTETYGNPEISKVNIGVRNNPGILISGHDLKDMEELLKQTEGTGIDIYTHGEMLPANYYPAFKKYEHFVGNYGNAWWQQNKEFESFNGPILMTTNCIIPVKDAYKERIFTTGMTGYPGIKHIADRKDGKAKDFSELIELAKKCEAPIEIETGEIVGGFAHNQVLALADKVVDAVKSGAIKRFIVMAGCDG…	Candidatus Cloacimonadota bacterium	HHE38876.1	hcp	2030808	FALSE	Candidatus Cloacimonadota bacterium
WP_323388751.1 hydroxylamine reductase [Aminivibrio sp.]	MYCFQCQETAKNQGCTVKGVCGKPEGTANLQDLLIYVCKGISVYGEKLAKQGTVDREAGRFICKALFVTITNAAWDDDSIIEWIRRGLKVKDGIAQKAGASGALPDCAAWTADSKEQIMAKAMSDEVRITAAQNEDVRSLRELVIIGSKGVAAYAEHAEVLGFEKDEIYASIMEALASTTKDLSVDDMVGMVMKTGANAVTTMALLDEANTTTYGNPEISEVNLGVRNNPGILISGHDLKDMEELLKQTEGTGVDVYTHGEMLPANYYPAFKKYGHFVGNYGGSWWHQNEEFESFNGPIFLTTNCLVPVKKENTYLDRLFTTGVVSYPGAKHIPDRPKGGMKDFSAMIEMAKKCAAPREIETGKLVGGFAHNQVMALADKVVAAVKSGAIKRFVVMAGC…	Aminivibrio sp.	WP_323388751.1	hcp	1872489	FALSE	Aminivibrio sp.
WP_394708578.1 hydroxylamine reductase [uncultured Desulfuromusa sp.]	MFCFQCQETAKNTGCTIAGVCGKKEETANLQDLLVFTLKGLAVVADEAKKQGKLDKSIGLFIAQSLFATITNANFDNARFVALIKETIAKRDGLKTAVGFSSDADVVNWNGAEADFAAKAAEVGVLSQANEDVRSLRELLIYGVKGMAAYADHAAMLGFEKTEVYDFMVDALVSTTQDLSVDEMVGMVLKCGETAVTAMALLDEANTTTYGNPEITKVNIGVGKKPGILISGHDLKDMEELLKQTEGTGVDVYTHCEMLPANYYPEFKKYEHFVGNYGDSWWHQDKEFASFNGPILMTTNCITPVKEAYKDRFYTTGMAGWPGAIHIADRPEGGSKDFSKIIEQAKTCEPPVEIETGEIVGGFAHAQVMALADKVVDAVKSGALKRFVVMGGCDGRQAS…	uncultured Desulfuromusa sp.	WP_394708578.1	hcp	219183	FALSE	uncultured Desulfuromusa sp.
MCF8029723.1 hydroxylamine reductase [Desulfohalobiaceae bacterium]	MFCFQCQETAKNEGCTVKGVCGKPEETADLQDLLIYVCKGIAVYGEKLAEQGDLDRDAAHFVCKALFTTITNVAWDNDVIVDRIRQALQVRERVREKAGSAVSGPLPDCATWYAEDKDQILAKAGSDEVRITATQNEDVRSLRELLTIGTKGIAAYADHAAILGQEKDDVYAFIQQALASTTRDLSTEEMINMVLKAGETAVNTMAALDEANTSAYGHPEMTEVNIGAGNRPGILISGHDLKDMEELLQQTQGTGVDVYTHGEMLPANYYPAFKQFDHFKGNYGGSWWQQTSEFESFGGPVLLTTNCLVPLKKDSAYLDRLFTTGVVNYPGAGHIADRPEGGAKDFSPVIEKAKQCQPPQEIESGKIVGGFAHNQVMALADKVVEAVKSGAIKRFVVMA…	Desulfohalobiaceae bacterium	MCF8029723.1	hcp	2683721	FALSE	Desulfohalobiaceae bacterium
HOG13529.1 hydroxylamine reductase [Synergistales bacterium]	MFCFQCQETAKNQGCTVRGVCGKPENTADLQDLLIYLCKGISVYGEKLKEKGVVDREAGRFIAKALFVTITNAAWDDDSIIDWIREGFKVRGSVAKKAGDTAGPLPDCATWKADSREDITAKALSDEVRITVAKDEDVRSLRELLIIGSKGIAAYAEHAEVLGFEKDEIYGFLMEGLASTTKDLSVDEMVGLVMKAGETAVNTMALLDEANTTTYGNPEISEVNLGVRNNPGILISGHDLKDMEELLEQTKGTGVDVYTHGEMLPANYYPAFKKHDHFVGNYGGSWWHQNEEFESFNGPILLTTNCLIPLKKENTYLDRLFTTGVVSYPGAEHIPARPRGGKKDFSGIVESAKKCASPKEIEKGKIVGGFAHAQVMALADQVVEAVKSGAIKRFVVMAG…	Synergistales bacterium	HOG13529.1	hcp	2268201	FALSE	Synergistales bacterium
MBS3758424.1 hydroxylamine reductase [Desulfobacterales bacterium]	MFCFQCQETAKNKGCTVKGVCGKPENTADLQDLLIYVCKGISVYGVQLKAQGTVDKEAAHFICKALFTTITNVAWSDDVIIDRIKEGLKVRESVKEKLGAAISDTLPDCATWYADNKEQILAKAKSDGVRITATENEDARSLRELLIIGIKGIAAYADHAAILGKERDEIYGFLMEALASTTKDLSTDEMINMVMKAGDTAVNTMALLDEANTSAYGNPEITEIHIGVRNNPGILISGHDLKDMEELLKQTEGTGVDVYTHGEMLPANCYPEFKKYDHFVGNYGGSWWHQNKEFESFNGPLILTTNCLIPIKKDNTYLDRLFTTGVVNYDGAGHIADRPAGGAKDFSPAIEMAKKCQPPEVIESGKIMGGFAHNQVLALADKVVEAVKSGAIRRFVVMA…	Desulfobacterales bacterium	MBS3758424.1	hcp	2044940	FALSE	Desulfobacterales bacterium
HOO63496.1 hydroxylamine reductase [Synergistaceae bacterium]	MYCFQCQETAQNKACTVRGVCGKPEETANLQDLLIYTLKGIALWHEKGKEEGIALPSEGLFVAEGLFTTITNANWDDKVFVARVEEGLRRRDALKETFLKEYEKKHGKPFSEQMHDAATWHAEGLEAFREKAKTVGILSTENEDVRSLRELLIIGLKGIAAYAEHAAVLDYEDPEIYDFFMTALASTTKDLSVDTMTGLVLQAGEKAVQTMALLDKANTSTYGNPEITKVNIGVRNNPGILISGHDLRDMEDLLKQTEGTGVDVYTHSEMLPANYYPAFKKYDHFVGNYGNAWWKQNEEFESFHGPILMTTNCLVPLKKNNTYGDKLFTTGMAGYPDTPHIPPRVDGKPKDFSAIIEKAKTCTPPEEIEKGTIVGGFAHNQVLALADKVVEAVKSGAIK…	Synergistaceae bacterium	HOO63496.1	hcp	2053624	FALSE	Synergistaceae bacterium
MBW2544176.1 hydroxylamine reductase [Deltaproteobacteria bacterium]	MFCYQCQETAKNTGCSVKGVCGKTEETASLQDLLIYVLRGISIYGEKAKEAGKLDRKYGLFIAQALFATITNANFDNDRIIALIRKGLKLRDELKEKCEGNLSGEVHDSAVWFSDDVDDFSRKAAGVGVLATDNEDVRSLRELLIYGLKGIAAYTDHAAILGCEDEKIYAFLMEALASTTKDLTIDEMVAMVMRAGECAVTGMALLDKANTSAYGNPEILKVNIGVGTNPGILISGHDLKDMEELLKQTEGTGVDVYTHGEMLPANSYPAFKKYTHFVGNYGNSWWKQGEEFASFNGPILMTTNCIIAVKDSYKDRIFTTGMAGYPGVKHIPDRSEGSVKDFSGIIELAKTCDPPVEIETGEIMGGFAHNQVIELADKVVDAVKSGAIKRFVVMAGCDG…	Deltaproteobacteria bacterium	MBW2544176.1	hcp	2026735	FALSE	Deltaproteobacteria bacterium
MBT3192726.1 hydroxylamine reductase [Verrucomicrobiota bacterium]	MFCYQCQETAGNAGCANSGVCGKGPETANLQDLLIHVLRGISVYGEKAAELGILDKNTGLFVCKNLFVTITNANFDDARITALITESLQVRDALKAAVESAGGMGDAVLPDAATWTPASTSEYAAKAETVGVLATENEDVRSLRELLIYGLKGVAAYGEHAAALGSEDPTIYESVIHALATTTRDLSVDEMVGEVLKCGEVAVTTMALLDTANTTAYGNPELTEVNIGTRGNPAILISGHDMKDMEELLAQTEGTGVDVYTHSEMLPANYYPAFKKYEHFVGNYGSSWWAQNKEFASFNGPILMTTNCITPVQDAYRARIYTTGQAGYPGVTHVPDRPEGGAKDFSAIIEQAKNCEPPTELETGTIVGGFAHNQVMALADKVVDAVKSGAVKRFIVMAG…	Verrucomicrobiota bacterium	MBT3192726.1	hcp	2026799	FALSE	Verrucomicrobiota bacterium
MBN2438193.1 hydroxylamine reductase [Deltaproteobacteria bacterium]	MFCYQCQETAKNQGCTVKGVCGKPEETADLQDLLIYVCKGISVYGERLKEKGTVDKKAARFVCEALFTTITNVAWDDEVIIERIKEGLKVRDAVKEKVGSAISGALPDCAIWTPKDKAEIMAKAMSEEVRITAAPNEDVRSLRELLIIGVKGIAAYADHAAVLGHEKDDVYNFIMEALASTTRELSVDNMIAMVMKAGETSVNTMALLDTANTAAYGNPEITEVNIGAGQNPGILISGHDLKDMEELLRQTEGTGVDVYTHGEMLPANCYPAFKKYGHFVGNYGGSWWHQNREFESFNGPIILTTNCLIPVKKENSYLSRLFTTGVVNYPGAKHIANRPEGGSKDFSPVIALAKTCKAPEEIESGKIVGGFAHNQVLALADKVIAAVKSGTIKRFVVMA…	Deltaproteobacteria bacterium	MBN2438193.1	hcp	2026735	FALSE	Deltaproteobacteria bacterium
WP_367339709.1 hydroxylamine reductase [Aminivibrio sp.]	MYCFQCQETAKNQGCTVKGVCGKPEGTADLQDLLIYVCKGISVYGEKLMQQGTVDKEAGRFICKALFVTITNAAWDDDSIIEWIRKGLKVREAVAARAGTMPGTLPDCATWKADSKEDIMAKSMADEVRITAMQNEDVRSLRELLIIGTKGVAAYAEHAEVLGFEKDEIYASIMEGLASTTKDLSVDDMVGMVMKAGANAVTTMALLDEANTSTYGNPEITEVNLGVRNNPGILISGHDLKDMEELLKQTEGTGVDVYTHGEMLPANYYPAFKKYGHFVGNYGGSWWHQNEEFESFNGPIFLTTNCLIPVKKENTYLDRLFTTGVVSYPGAKHIPDRPKGGMKDFSGMIEMAKKCAAPREIETGKLVGGFAHNQVMALADKVVEAVKSGAIKRFVVMAG…	Aminivibrio sp.	WP_367339709.1	hcp	1872489	FALSE	Aminivibrio sp.
MBU4302659.1 hydroxylamine reductase [Actinomycetota bacterium]	MFCFQCQETAKNAGCTKRGVCGKPEETADLQDLLRYVLKGISIYGEKAGELGPPDREAGRFVAKSFFATITNTNWDDRWFLGAVEEGLELRGRTRERFLVAYQEKEGSEFSGDLHDSAVWQPDSEAEFADKAKEVGVLATENEDVRSLRELLIIGLKGISAYADHAAILGFENDDIYSFIMEALASTTRDLSTDEMVGMVLKAGEVAVDTLALLDEANTSAYGNPEISEVDIGVRGNPGILISGHDLKDMEELLRQTEGTGVDVYTHGEMLPANYYPAFKKYEHLVGNYGGSWWHQGKEFESFNGPILLTTNCLIPIKGPYGNRLFTTGMVGYPGVTHIPDRAEGGKKDYSEIIELAKKCQPPTEIETGKIVGGFAHNQVLALADKVVDAVKSGAIKRF…	Actinomycetota bacterium	MBU4302659.1	hcp	2900548	FALSE	Actinomycetota bacterium
MBN8709932.1 hydroxylamine reductase [Verrucomicrobiota bacterium]	MFCFQCQESANNSGCTIKGVCGKPETTAALQDLLVYTLKGIAVYVQRLADLGQREDAHTDFLIESLFSTITNANWDDAWFIARIEDGQRRLDVLDTQWRAAGAVDTGDLPDCATWRGDATHFARKAQIVGILAEPDEDIRSLRELLITGIKGIAAYAKHAGALGYRSAEVDDFFYEGLEATTRSIGMDQLIALVMKAGAVSVTAMALLDNANTSTFGHPEITQVNIGVGKRPGILVSGHDLKDIGELLEQSKNAGVDIYTHGEMLPAHYYPAFKKYPHFVGNYGGAWWQQNAEFEAFNGPVLLTTNCLVPLRSQNTYLDRLYTTGAVGYPGAKHIPVASRGGAKDFSALIAQAKTCVPPRELETGTIVGGFAHNQVLALADKVLDAVNSHAIERFVVLA…	Verrucomicrobiota bacterium	MBN8709932.1	hcp	2026799	FALSE	Verrucomicrobiota bacterium
KUK58799.1 MAG: Hydroxylamine reductase [Synergistales bacterium 53_16]	MFCFQCQETAKNQGCTVRGVCGKKEETADLQDVLVYVCKGISFYGEKLKESGVIDRDAGRFIIRALFVTITNASFDDDSIIEWIKEGLKVKDAIAKKAGEVAGPLPDCATWTTESKDEIMAKAMSDEVRLNSVDNEDVRSLRSLLIFGCKGIAAYAEHAEVLGFEKDEIYGFLMEALASTTKDLSTNAMVELVMRAGQTAVTTMALLDEANTSTYGNPEITEVNLGVRNNPGILISGHDLKDMEELLKQTEGTGVDVYTHGEMLPANYYPAFKKYEHLVGNYGGSWWHQNEDFESFNGPILLTTNCLIPVKKENTYLDRLFTTGVVGYPGATHIPDRPEGGSKDFSQIIEKAKKCAPPKEIETGKIVGGFAHNQVIALADKVVDAVKSGAIKRFVVMAG…	Synergistales bacterium 53_16	KUK58799.1	hcp	1635273	FALSE	Synergistales bacterium 53_16
PTX98813.1 hydroxylamine reductase [Spartobacteria bacterium LR76]	MFCYQCQESANNSGCTIKGVCGKPETTAALQDLLVYTLKGIAVYVQRVADLGQRESAHTDFVIESLFSTITNANWDDAWFVARIEDGQRRLDQLDTQWRAAGGVDTGDLPDCATWRGDATHFARKAQIVGILAEPDEDIRSLRELLITGIKGIAAYAKHAGALGYRSAEVDDFFYEGLEATTRSIGMDQLIALVMKAGAVSVTAMALLDNANTSTFGHPEITQVNIGVGKRPGILISGHDLKDIGELLEQSKDAGVDIYTHGEMLPAHYYPAFKKYPHFVGNYGGAWWQQTAEFEAFNGPVLLTTNCLVPLRSQNTYLDRLYTTGAVGYPGAKHIPVASRGGAKDFSAIIAQAKTCAPPRELETGTIVGGFAHNQVLSLADKVLDAVNSRAIERFVVLA…	Spartobacteria bacterium LR76	PTX98813.1	hcp	2161866	FALSE	Spartobacteria bacterium LR76
MBW1722271.1 hydroxylamine reductase [Deltaproteobacteria bacterium]	MFCFQCQETAKNQGCTVKGMCGKPEETADLQDLLIYVCKGISVYGEKAKELGIVDKETGLFICKSLFTTITNVAWNNEKIIDLIKGALKVREEQRGKFLAAYREKYGKEFSDPLPDCATWYSDDDAEILEKAKADETRITATENEDVRSLRELLVIGCKGIAAYADHAAILGYEKDDIYGFLMEALASTTKELSVDDMIAMVMKAGEVAVNTMALLDEANTGTYGHPEITEVNLGVRNNPGILISGHDLKDMEELLEQTKGTGVDVYTHGEMLPANYYPAFKKYDHFVGNYGNSWWHQNSEFESFNGPIILTTNCLIPLKKDNTYLDRLFTTGVVNYPGAKHISDRPEGGTKDFSEVIELAKKCKPPVEIESGKIVGGFAHNQVLALADKVVDAVKSGA…	Deltaproteobacteria bacterium	MBW1722271.1	hcp	2026735	FALSE	Deltaproteobacteria bacterium
WP_073479162.1 hydroxylamine reductase [Desulfatibacillum alkenivorans]	MFCFQCQETAKNQGCTVRGVCGKPEETADLQDLLIYVCKGISVYGEKLKEKGVVDIDAGRFICEALFTTITNVAWDDDVIINWIRKALKVRDAVKEKAGTDISGDLPDCATWASEDKDEIVAKAKADEVRLTAAQNEDVTSLRGLLIFGCKGIAAYADHAAVLGQEKEDIYAFLMEALASTTKELSVDEMIAMVMKAGETAVATMALLDGANTAAYGNPEITEVNIGVRSNPGILISGHDLKDMEELLKQTEGTGVDVYTHGEMLPANYYPAFKKYDHFVGNYGSSWWHQNKDFESFNGPIILTTNCLIPIKKDNTYLDRLFTTGVVNYPGAKHIEMRQAGGAKDFSPVVALAKTCQPPVEIETGKIVGGFAHNQVLALADKVIDAVKSGAIKRFVVMA…	Desulfatibacillum alkenivorans	WP_073479162.1	hcp	259354	TRUE	Desulfatibacillum alkenivorans
WP_075080064.1 hydroxylamine reductase [Terrimicrobium sacchariphilum]	MFCFQCQESANNSGCTIKGVCGKPETTAALQDLLVYTLKGIAVYVQRLADLGQRESAHTDFVIESLFSTITNANWDDAWFVARIEDGQYRLDQLDAQWRAAGAVDTGDLPDCATWRGDATHFARKAQIVGILAEPDEDIRSLRELLITGIKGIAAYAKHAGALGYRSAEVDDFFYEGLEATTRSIGMDQLIALVMKAGAVSVTAMALLDNANTSTFGHPEITQVNIGVGQRPGILISGHDLKDIGELLEQSKDAGVDIYTHGEMLPAHYYPAFKKYPHFVGNYGGAWWQQTAEFEAFNGPVLLTTNCLVPLRSQNTYLDRLYTTGAVGYPGAKHIPVASRGGAKDFSAIIAQAKTCAPPRELETGTIVGGFAHNQVLSLADKVLDAVNSRAIERFVVLA…	Terrimicrobium sacchariphilum	WP_075080064.1	hcp	690879	TRUE	Terrimicrobium sacchariphilum
MFC2032284.1 hydroxylamine reductase [Chloroflexota bacterium]	MYCFQCQETAKNQGCTVKGVCGKPEETADLQDLLIYVCKGISVYGEKLKTQGTVDKNAAHFICKALFTTITNVAWDDDVIIDRIKEGLKVREAIKEKVVTAVSDSLSDCAVWYSDSKDEIIAKAKSDEVRITAAKNEDARSLRELLVIGCKGIAAYADHAAILGYEKDDIYGFLMEALVSTTKNLSVDDMVNMVMKAGETAVNTMALLDTANTETYGHPEITEVNIGVRNNPGILISGHDLKDMEELLKQTEGTGVDVYTHGEMLPANYYPSFNKYKHFAGNYGGSWWHQNEEFESFNGSVILTTNCLIPIKKDNTYLNRLFATGVVNYAGAKHIADRTEGGAKDFSPVIEQAKECQPPKEIESGKIVGGFAHNQVLALADKVIDAVKSGAIKRFVVMA…	Chloroflexota bacterium	MFC2032284.1	hcp	2026724	FALSE	Chloroflexota bacterium
MDZ7831862.1 hydroxylamine reductase [Desulfobacterales bacterium]	MFCFQCQETAKNQGCTVKGVCGKPENTADLQDLLIYVCKGISVYGEKLKEQGTVDKDAGNFICKTLFSTITNVAWSDDVIIDRILEALKVRDTIKQKAGSAVSGALPDCATWSPADRDEILSKALSDEVRITATENEDARSLRELLVIGTKGIAAYADHAAILGHEKEDIYGFIMEALASITKDLPTDDMIAMVMKAGDTAVNTMALLDTANTEAYGNPEITEINIGVRNNPGILISGHDLKDMEELLKQTEGTGVDVYTHGEMLPANCYPAFKKYDHFVGNYGGSWWHQNKEFESFNGPLILTTNCLIPIKKDNSYLDRLFTTGVVNYPAAQHIADRPEGGVKDFSPVIEMAKKCQPPEQIESGKIMGGFAHNQVLALADKVVEAVKSGAIKRFVVMA…	Desulfobacterales bacterium	MDZ7831862.1	hcp	2044940	FALSE	Desulfobacterales bacterium
WP_073479044.1 hydroxylamine reductase [Desulfatibacillum alkenivorans]	MFCFQCQETAKNQGCTVRGVCGKPEETADLQDLLIYACKGIAVCGEKLKEKGEVDRDAGRFICEALFTTITNVAWDDDVLINRIRKALKVRNGLKEKAGADLAGDLPDCVTWVSDDKDEIVAKAKSDEVRITAAQNEDVRSLRELLIIGCKGIAAYADHAAILGQEKDDIYGFLMEALASTTKDLPVDEMIAMVMKAGETAVATMALLDGANTAAYGNPEITEVNIGVRNNPGILISGHDLKDMEELLKQTEGTGVDVYTHGEMLPANYYPAFKKYDHFAGNYGGSWWHQNKDFESFNGPIILTTNCLIPIKKDNTYLDRLFTTGVVNYPGAKHIEMRQAGGAKDFSPVIELAKTCQPPVEIESGKIVGGFAHNQVLALADKVIDAVKSGAIKRFVVMA…	Desulfatibacillum alkenivorans	WP_073479044.1	hcp	259354	TRUE	Desulfatibacillum alkenivorans
MBP6333606.1 hydroxylamine reductase [Aminivibrio sp.]	MPVHFRQFRNQEGGKTMYCFQCQETARNQGCTVKGVCGKPEGTANLQDLLVYVCKGIAVYGEKLAKQGTVDREAGRFICKALFVTITNAAWDDDSIIGWIRRGLKVKDAIAQKAGASGNLPDCATWTADSKEEIMAKAMSEEVRITAAQNGDVRSLRELVVIGSKGVAAYAEHAEVLGFEKDEIYVSIMEALASTTKDLSVDDMVGMVMKTGANAVTTMALLDEANTTTYGNPEISEVNLGVRNNPGILISGHDLKDMEELLKQTEGTGVDVYTHGEMLPANYYPAFKKYGHFVGNYGGSWWHQNEEFESFNGPIFLTTNCLIPVKKENTYLDRLFTTGVVSYPGAKHIPDRPKGGMKDFSAMIEMAKKCAAPREIETGKLVGGFAHNQVMALADKVVA…	Aminivibrio sp.	MBP6333606.1	hcp	1872489	FALSE	Aminivibrio sp.
MEE4253286.1 hydroxylamine reductase [Desulfuromusa sp.]	MSMFCFQCQETAKNTGCTIAGVCGKKEDTANLQDLLVFNLKGLAVVADEAKKQGKLDKSIGLFIAQSLFATITNANFDNARFVALIKETIAKRDGLKTAIGFSSDADVVNWNGAEADFAAKAAEVGVLSQANEDVRSLRELLIYGLKGMAAYSDHAAMLGFEKSEIYDFMVDALVSTTQDLSVDEMVGMVLKCGETAVTAMALLDEANTTTYGNPEITKVNIGVGKNPGILISGHDLKDMEELLKQTEGTGVDVYTHCEMLPANYYPEFKKYEHFVGNYGDSWWHQDKEFASFNGPILMTTNCITPVKEAYKDRFYTTGMAGWPGAIHIADRPEGGSKDFSKIIEQAKTCEPPVEIETGEIVGGFAHAQVMALADKVVDAVKSGALKRFVVMGGCDGRQ…	Desulfuromusa sp.	MEE4253286.1	hcp	2614228	FALSE	Desulfuromusa sp.
HET57064.1 hydroxylamine reductase [Deltaproteobacteria bacterium]	MFCFQCQETLKNTACTTRGVCGKPEETADLQDLLIYVCKGISVYGDMLAEKDVVDRDAARFVCEALFATITNVAWDDDAIIDMIQEGLTVREAVGKKIATPSGAVPDCVVWTPQSKAEILAKAASDEVRVTSSHNEDVRSLRELLIIGCKGVAAYADHAAILGSERDDIYTFIMEALASTTRDLPTDEMIALVMKAGETAVNTMALLDEANTGAYGNPEITEVNIGVGNNPGILISGHDMKDMEELLKQTEGTGVDVYTHGEMLPANYYPAFKKYSHFVGNYGGSWWHQNREFESFNGPVILTTNCLVPLRKENTYLDRLFTTGVVNYPGAKHIADRPVGGAKDFSPVVELAKTCAPPEEVETGVIVGGFAHNQVLALADKIVDAVKSGAIKRFVVMAG…	Deltaproteobacteria bacterium	HET57064.1	hcp	2026735	FALSE	Deltaproteobacteria bacterium
HPD97429.1 hydroxylamine reductase [Synergistales bacterium]	MYCFQCQETAKNQGCTVRGVCGKPEGTADLQDLLIYVCKGISVFGEELRKSGTVDRDAGRFICRALFVTITNAAWDDDSIIEWIREGLRVKEAIAGRVGDLPGKLPDCATWKADSKEEIMTKSMSDEVRVTATENDDVRSLRELVIIGSKGVAAYAEHAEVLGFEKDEIYEAIMEGLASTTKDLSLDEMVAMVMKTGENAVTTMALLDEANTSTYGSPEISEVNLGVRNNPGILISGHDLKDMDELLKQTEGTGVDIYTHGEMLPANYYPAFKKFEHFVGNYGGSWWHQNEEFESFNGPVLLTTNCLIPLKKENTYLDRLFTTGVVSYPGAKHIPDRPKGGKKDFSGLVKMAKKCAPPEELEKGKIVGGFAHNQVMALADKVVEAVKSGAISRFVVMAG…	Synergistales bacterium	HPD97429.1	hcp	2268201	FALSE	Synergistales bacterium
WP_073474403.1 hydroxylamine reductase [Desulfatibacillum alkenivorans]	MFCFQCQETAKNQGCTIRGVCGKPEETADLQDLLIYVCKGISVYGEKLQEKGVVDREAGRFICQALFVTITNAAWDDEIIIDWIKKALKVREAVAEKAGASGDLPDCATWASEDKDEIMAKAKSEEVRLTTAPDEDAKSLRGFLIFGCKGISAYADHAAILGFEKDDIYGFLMEALASTTKELSVDDMIAMVMKAGETAVNTMALLDEANTTVYGNPEITEVNIGVRGNPGILISGHDLKDMEELLKQTEGTGVDVYTHGEMLPANYYPAFKKYDHFVGNYGGSWWHQNKDFESFNGAIILTTNCLIPIKKDNTYLDRLFTTNVVSYPGAKHIEDRPAGGAKDFSPAIALAKTCQPPVEIETGKIVGGFAHHQVLALADKVVDAVKSGAIKRFVVMAGC…	Desulfatibacillum alkenivorans	WP_073474403.1	hcp	259354	TRUE	Desulfatibacillum alkenivorans
MCD6499576.1 hydroxylamine reductase [Deltaproteobacteria bacterium]	MFCFQCQETAKNTGCTTRGVCGKSNDLANLQDLLIYTLKGIALYAELLQEFDIRSNRTGRFVAEGLFATISNASWDEQRFLSMIQTGLEHREELRKQFLEAYEKKHGRPFEGELHDAATWSPSDISFEAKAPKVGVLTTGDADARSLRELLVIGLKGMAAYADHAAILGYEQDDIYDFFMQALASTTKGLSTPEMVTLVFQAGRMALETMALLDKANTSTYGSPEITNVNLGVRNNPGILISGHDLKDMEELLEQTANTGVDVYTHGEMLPAHYYPAFKKYNHLAGNYGGSWWRQNTEFESFNGPILMTTNCLVPPRKNNTYQDRLFTTGTVSLPGAKHIPNRPTGGKKDFSAIIELAKTCKPPTELETGTLVGGFAHDQVVALADKVVGAVKSGAIKR…	Deltaproteobacteria bacterium	MCD6499576.1	hcp	2026735	FALSE	Deltaproteobacteria bacterium
MBW2166614.1 hydroxylamine reductase [Deltaproteobacteria bacterium]	MFCFQCQETAKNTGCTVKGVCGKPEDTANLQDLLIYALRGIAVYGEKSKELGTLDKKTGLFVAQALFTTITNANWDDDRFIAMIKEALKRRETLKENFLTAYKEKYGKDFDEKLHDCATWFSDDVAQFHEKAKTVGVLSTEDEDVRSLRELLIIGLKGIAAYADHAALLGFEKEDIYDFLMEALASTTKDLSVDDMVALVMKAGEIAVNTMALLDEANTNAYGNPEITEVNIGVGKNPGILISGHDLKDMEELLKQTKGTGVDVYTHGEMLPANYYPAFKKYDHFVGNYGGSWWHQNKEFESFNGPILMTTNCIIPMKKDNTYQSRIFTTGMTGYPGVKHIPNRPKGGSKNFSEIIELAKKCDPPTELETGKIVGGFAHNQVLALADKVVDAIKSGAIK…	Deltaproteobacteria bacterium	MBW2166614.1	hcp	2026735	FALSE	Deltaproteobacteria bacterium
MBW2594859.1 hydroxylamine reductase [Deltaproteobacteria bacterium]	MFCYQCQETAKNTGCSVKGVCGKTEETANLQDLLIYVLRGISVYGEKAKETGKLDRKYGLFIAQALFATITNANFDNGRIIALIREGLKLRDELKKKCGGNISGELHDSAVWFSDDVDEFSQKAAGVGVLVTDNEDVRSLRELLIIGLKGVAAYADHAAILGHEDDKIYDFLMEALVSTTKDLTVDEMVAMVMKAGECAVTGMALLDKANTSTYGNPEISKVSIGVRNNPGILISGHDLKDMEELLKQTEGTGVDVYTHGEMLPANYYPTFKKYTHFVGNYGNAWWKQKEEFESFNGPILMTTNCIIPVKDSYKDRIFTTGMTGYPGVKHIPDRPEGGAKDFSEIIKLAKRYDPPVEIETGEIVGGFAHSQVLELADKIVDAVKSGAIKRFVVMAGCDG…	Deltaproteobacteria bacterium	MBW2594859.1	hcp	2026735	FALSE	Deltaproteobacteria bacterium
RLB61985.1 MAG: hydroxylamine reductase, partial [Deltaproteobacteria bacterium]	MFCFQCQETAKNQGCTIKGVCGKPEETANLQDLLIHVLKGIAVYGDKLKEFNVLDKKTSLFTAKALFSTITNAGWDDDRFVSMIKEGLERRNQLRDKFLAAYTEKNGKDFAEDLPDAATWFSDNPAEFAEKAKSVGVLATENEDVRSLRELLIIGLKGVAAYADHAAILGFEQDDIYQFIMEAMASTTKDLSVDEMVGLVMKAGETAVNTMALLDKANTTTYGHPEITEVNLGVRGNPGILISGHDLKDMEELLKQTAGTGVDVYTHGEMLPANYYPAFKKYDHFVGNYGSSWWHQNKEFESFNGPILLTTNCLVPLKKENTYLDRLFTTGVVSYVGATHISDRTTGGVKDFSAVIERAKQCSAPTEIETGKIVGGFAHNQVLALADKVVDAVKSGAIK…	Deltaproteobacteria bacterium	RLB61985.1	hcp	2026735	FALSE	Deltaproteobacteria bacterium
HON33377.1 hydroxylamine reductase [Synergistales bacterium]	MFCFQCQETAKNQGCTVRGVCGKPESTAALQDLLIYLCKGISVYGESLREKGIVDREAGRFITKALFVTITNASWDDLFIVEWIKEGLKVRDAVAERAGGAAGPLPDCATWKGSTRDDIVTKAMSDEVRITAEGNEDIRSLRELLIIGCKGIAAYAEHAEVLGFEKDEVYGSLMESLASTTRELPVDEMIALVMKAGETAVMTMALLDEANTSTYGSPEMTEVNLGVRENPGILISGHDLKDMEELLEQTKGTGVDVYTHGEMLPANYYPAFKKYDHFVGNYGGSWWHQNEEFESFQGPVLLTTNCLVPVKKENTYLDRLFTTGVVSYPGAKHIPARPKGGKKDFSSLVEAAKKCSPPKEIEKGKIVGGFAHAQVMALADKVVEAVKSGAISRFVVMAG…	Synergistales bacterium	HON33377.1	hcp	2268201	FALSE	Synergistales bacterium
VGO19945.1 Hydroxylamine reductase [Pontiella sulfatireligans]	MSMFCYQCQETAKNEGCTIRGVCGKTEETANLQDLLIHVLKGISIWGEKAEGVDRKAGRFLMEALFATITNANFDNERIADLIKEALEIRDGLKVESNEELHDSATWTANDMNAFLAKAKDVGVLATENEDVRSLRELTIYGLKGLAAYAEHACVLGFEDEALYAFAMEALASTTRDLSVDELIALVMKTGELGVKAMALLDEANTKTYGNPEITEVNIGAGKNPGILISGHDLKDMEELLEQTQGTGVDVYTHGEMLPANYYPAFKKFGHFFGNYGNAWWKQGSEFDTFNGPILMTTNCIVPVKEAYKDRIFTTNTVGYPGVAHIADRPESGKKDFSAIIELAKTCASPKEIETGTITGGFAHHQIMQLADKVVDAVKSGAIKRFIVMAGCDGRHKTR…	Pontiella sulfatireligans	VGO19945.1	hcp	2750658	TRUE	Pontiella sulfatireligans
WP_012611155.1 hydroxylamine reductase [Desulfatibacillum aliphaticivorans]	MFCFQCQETAKNQGCTIRGVCGKPEETADLQDLLIYVCKGISVYGVKLQEKGVVDREAGRFICQALFVTITNVAWDDDVIIDWIRKALKVREAVAEKAGASGDLPDCATWASEDKNKIMAKAKSEEVRLTTAPDEDAKSLRGFLIFGCKGISAYADHAAILGFEKDDIYGFLMEALASTTKELSVDDMIAMVMKAGETAVNTMALLDEANTSVYGHPEITEVNIGVRGNPGILISGHDLKDMEELLRQTEGTGVDVYTHGEMLPANYYPAFKKYDHFVGNYGGSWWHQNKDFESFNGPIILTTNCLIPIKKDNTYLDRLFTTNVVSYPGAKHVGDRPAGGAKDFSAAVALAKTCQPPVELESGKIVGGFAHHQVLALADKVVDAVKSGAIKRFVVMAGC…	Desulfatibacillum aliphaticivorans	WP_012611155.1	hcp	218208	TRUE	Desulfatibacillum aliphaticivorans
NOQ52255.1 hydroxylamine reductase [Desulfuromonadaceae bacterium]	MSMFCYQCQETAKGTGCNIVGVCGKKEDTANLQDLLVFTLKGLAVVADEAKRQNKLDDSIGLFISRALFATITNANFDNARFVELIKESVARRDALKAELGFSSDGDAVNWNGSEAEFAAKAATVGVLSQPNEDVRSLRELLIYGLKGMAAYADHAALLGFEKSEIYEFMVSALVSTTKDLSVDEMVGLVLKCGETAVTAMALLDEANTSTYGNPEITTVNLGVRNNPGILISGHDLKDMEELLKQTEGTGVDVYTHSEMLPANYYPAFKKYDHFVGNYGNAWWQQDKEFTSFNGPILMTTNCITPVKDAYKDRIYTTGMAGWPGVTHIEDRPEGGSKDFSAIIEKAKACASPVEIETGEIVGGFAHAQVMALADKVVAAVKSGAIKRFVVMAGCDGRH…	Desulfuromonadaceae bacterium	NOQ52255.1	hcp	2099677	FALSE	Desulfuromonadaceae bacterium
MCK4809947.1 hydroxylamine reductase [Candidatus Omnitrophota bacterium]	MFCYQCQETIKNQGCTVRGACGKNEETANLQDLLVFVLRGISVYAEIAKEKNISDERWGVFISRALFSTITNVNFDAKRITALIKEGLNLRQDIRAKLDKVDIPADLHDSAVWYSDNENEFLEKAKTVGVLSTENEDVRSLRELLIYGIKGIGAYADHAAVLGKEKQEIYDFIVEALASTTKDLSVEDMIALVMKTGEVAVTTMALLDEANTSAYGDPEITKVNIGVGNNPGILISGHDLKDMEELLRQTEGTGVDVYTHGEMLPANYYPGFKKYEHLVGNYGNAWWKQNQEFESFNGPILMTTNCIIPVKDSYRDRIFTTGMVAFPGVKHIPDRPAGGEKDFSEIVELAKTCQPPKEIEKGEIVGGFAHNQLLALADKVVEAVKSGAIKKFIVMAGCD…	Candidatus Omnitrophota bacterium	MCK4809947.1	hcp	2035772	FALSE	Candidatus Omnitrophota bacterium
WP_136065690.1 hydroxylamine reductase [Pontiella sulfatireligans]	MFCYQCQETAKNEGCTMRGVCGKSGETSDLQDLLIYLLKGISIKGEKAEMVDRKAGRFIAEGLFATITNANFDNDRFAELIQQALKIRHAMPMDAAENLHDSVTWTADGMDAFLEKAKSVGVLATENEDIRSLRELVVYGLKGLAAYAEHAAVLDFEDDVLYAFMMEALASTTRDLSVDELVALTMKTGEMGVKTMAILDQANTETYGNPEMTEVNIGAGSKPGILISGHDLKDMEELLEQTQGTGVDVYTHGEMLPANYYPAFKKYDHFHGNYGNAWWKQGEEFTTFNGPILMTTNCIVPVKEAYKDRIYTTNTVGYPGVAHIADRPEDGKKDFSAIVEQAKTCAAPVEIETGTITGGFAHHQVMQLADKVVDAVKSGAIKRFVVMAGCDGRHKTRDY…	Pontiella sulfatireligans	WP_136065690.1	hcp	2750658	TRUE	Pontiella sulfatireligans
MCW9049007.1 hydroxylamine reductase [Deltaproteobacteria bacterium]	MFCFQCQEAAKGTGCNIAGVCGKQEDTANLQDLLVFTLKGLSVVAEEAKKQNKLDDSIGLFVCQALFATITNANFDNARFVELIKETISRRDGLQLSIGFNSDEDAVNWSGPESEYAAKAATVGVLSQANEDVRSLRELLIYGLKGLAAYTDHAAVLGYHKSEVYQFMTAALASTTQDLSVDEMVGLVLKCGETAVTAMALLDEAHTTTYGNPEITTVNLGVRNNPGILISGHDLKDMEELLKQTEGTGVDVYTHSEMLPANYYPAFKKYAHFVGNYGNAWWKQDKEFTSFNGPILMTTNCITPLQDAYKDRIYTTGMAGWPGAAHIADRAEGGSKDFSTIIEKAKTCASPVEIETGEIVGGFAHAQVMALADKVVAAVKSGAIKRFVVMAGCDGRQNS…	Deltaproteobacteria bacterium	MCW9049007.1	hcp	2026735	FALSE	Deltaproteobacteria bacterium
MBW2056124.1 hydroxylamine reductase [Deltaproteobacteria bacterium]	MFCFQCQETAGNRGCTVKGVCGKPEETADLQDLLIYVCKGISVYGEKLKEAGPVDKKAARFVCRALFTTITNAAWDDDVIIDRIEEGLKVRDAVKEKVKNALPGALPDCATWFVENRKAILAKALSDEVRISTAENEDVRSLRELLIIGCKGIAAYADHAAILGHEKDDIYGFLMEALASTTRDLSTDDMIAMVLKAGEVAVSTMALLDEANTTAYGDPEITEVDIGTRTNPGILISGHDLKDMEELLRQTEGTGVDVYTHGEMLPANYYPAFKRYEHFVGNYGGSWWHQNKDFESFNGPIILTTNCLIPIKKENTYLDRLFTTGVVNYPGAKHIADRPEGGAKDFSPVVALARTCKSPEEMESGKIVGGFAHNQVLALADKVIGAVKSGAIKRFVVMA…	Deltaproteobacteria bacterium	MBW2056124.1	hcp	2026735	FALSE	Deltaproteobacteria bacterium
MDY6904756.1 hydroxylamine reductase [Thermodesulfobacteriota bacterium]	MFCFQCQETAKNQGCTVKGVCGKPEETADLQDLLIYVCKGIAVYGEKLQEASGVDKPAARFVCKALFTTVTNVAWKDGDIILRIKEGLKVRDALREKVGGDTSDLPDCATWAARDDQSIKDKAMSDALRITACENEDVRSLRELLVIGCKGIAAYAEHAAVLGHEDDGIYGFLMEALASTTKDLSVDEMIALVMKAGETAVNTMALLDKANTGAYGHPEITDINIGVGPNPGILISGHDLKDMEELLKQTEGTGVDVYTHGEMLPANCYPAFKKYSHFAGNYGGSWWHQNKEFESFNGPILLTTNCLIPVKKDNTYLDRLFTTGVANYPGAAHIADRPEGGTKDFSPVIDAAKKSPPPEAVESGKIVAGFARNQVLALADKVVEAVKSGAIKRFVVMAG…	Thermodesulfobacteriota bacterium	MDY6904756.1	hcp	2202153	FALSE	Thermodesulfobacteriota bacterium
MFC2014010.1 hydroxylamine reductase [Chloroflexota bacterium]	MFCFQCQETAKNQGCTVKGVCGKLEEIANLQDLLIYVCKGISAYGEKLKELGTVDRKAAHFICKALFTTITNVAWDNDIIIDSIKEGLKVRETVKEKVGTAVSDALLDCAIWYSDSKEEILAKAKADEVRIMAVENDDVRSLRELLVIGCKGIAAYADHAAILGYEKDDIYGFLMEALASTTKDLSVDDMVSMVMKAGEMAVNTMALLDEANTGTYGHPEITEVNIGVRNNPGVLISGHDLKDIEELLKQTEGTGVDVYTHGEMLPANYYPAFKKYTHFVGNYGGSWWHQNEEFESFHGPIILTTNCLIPMKKDNTYLDRLFTTGVVSYSGARHIVDRAEDGIKDFSPAVELAGKCQPPEEIESGKIVGGFAHNQVLALADKVVDAVKSGAIKRFVVMA…	Chloroflexota bacterium	MFC2014010.1	hcp	2026724	FALSE	Chloroflexota bacterium
HEU19078.1 hydroxylamine reductase [Deltaproteobacteria bacterium]	MFCYQCQETAKNIGCNVKGVCGKAEETANLQDLLVYVLKGVSIFGTIAKKQDHSDRETGLFIARALFATITNVNFDNDRLIELIRKGLQLRNELKARYAGLAAEDLHDSALWFSDDVNEFSTKAAQVGILKTDNEDVRSLRELLIYGLKGIAAYADHAALLGFEDEKIYDFMMEGLASTTKDLSVDEMVALVMKAGECAVNTMALLDKANTSTYGNPELSKVNIGVGTNPGILISGHDLKDMQELLEQTEGTGVDVYTHGEMLPANAYPAFKKYDHFVGNYGNSWWRQGDEFASFNGPILMTTNCIIPVRDSYKDRIFTTGMAGYPGVKHIADRKEGGMKDFSELIELAKTCEPPVEIETGEILGGFAHNQVLALADKVANAIKSGAIKRFVFMAGCDG…	Deltaproteobacteria bacterium	HEU19078.1	hcp	2026735	FALSE	Deltaproteobacteria bacterium
MBB6480275.1 hydroxylamine reductase [Spirochaeta isovalerica]	MSMFCFQCQEAAGNKGCTKIGMCGKPEETSNLQDLLVYTVKGISIYANELAKKGEIENSVGQYVIRALFATITNANFDDDRIEALITEGLVLRDRLAEKAGYSGNRHDAATWTVSNPAGYHIKATAIGILSTENEDVRSLRELLTYGVKGMAAYAEHADVLGFEDPSIYNFIYEAMASTTMDLSVDEMVAIVMKCGETAVTTMALLDKANTETYGNPEITEVNIGVGTNPGILISGHDLKDMEELLKQTEGTGVDVYTHSEMLPANYYPAFKKYDHFVGNYGNAWWKQDKEFASFNGPIIMTTNCIVPVKDEYRDRIFTTGSSGYPGVKHIGDRAAGGAKDFSEVIKLAKSCEPPVEIEKGSIIGGFAHNQVMALADKVVDAVKTGAIKKFVVMAGCDG…	Spirochaeta isovalerica	MBB6480275.1	hcp	150	TRUE	Spirochaeta isovalerica
MCK4621714.1 hydroxylamine reductase [Desulfuromonadales bacterium]	MSMFCYQCQETAKGTGCNIVGVCGKKEDTANLQDLLVFTLKGLAVVADEAKRQNKLDDSIGLFISRALFATITNANFDNARFVELIKESIAKRDALKTAIGFSSDEDAVNWNGSEAEFAAKAATVGVLSQPNEDVRSLRELLIYGLKGMAAYADHAALLGFEKSEIYEFMVSALVSTTKDLSVDEMVGLVLKCGETAVTAMALLDEANTSTYGNPEITTVNLGVRNNPGILISGHDLKDMEELLKQTEGTGVDVYTHSEMLPANYYPAFKKYDHFVGNYGNAWWQQDKEFTSFNGPILMTTNCITPVKDAYKDRIYTTGMAGWPGVTHIEDRPEGGSKDFTAIIKKAKTCASPVEIETGEIVGGFAHAQVMALADKVVAAIKSGAIKRFVVMAGCDGRH…	Desulfuromonadales bacterium	MCK4621714.1	hcp	2099678	FALSE	Desulfuromonadales bacterium
MDX2496189.1 hydroxylamine reductase [Desulfuromusa sp.]	MSMFCFQCQEAAKGTGCDIVGVCGKKEDTANLQDLLIFTLKGLAVVADEAKKQGKLDKSIGLFIAQGLFATITNANFDNARFVDLIKATVAKRDGLKTAIGFSSDADVVNWNASEADFAAKAATVGVLSQANEDVRSLRELLIYGLKGMAAYTDHAAILGFEKSEIYDFMVDALVSTTQDLSVDEMVGMVLKCGETAVTAMALLDEANTTAYGNPEITKVNIGVRGNPGILISGHDLKDMEELLKQTEGTGVDVYTHCEMLPANYYPAFKKYEHFVGNYGDSWWHQDKEFTSFNGPILMTTNCITPVQDAYKDRFYTTGLAGWPGATHIEDRTEGGNKDFSAIIEQAKTCAAPIEIETGEIVGGFAHAQVMALADKVVDAVKSGALKRFVVMAGCDGRH…	Desulfuromusa sp.	MDX2496189.1	hcp	2614228	FALSE	Desulfuromusa sp.
MDD2454627.1 hydroxylamine reductase [Synergistaceae bacterium]	MYCFQCQETAKNQGCTVKGVCGKPGETADLQDLLIYVCKGISVYGEKLAQQGSVDREAGRFICKALFVTITNAAWDDDSIIEWIRKGLKVREAVAARAGTMPGTLPDCATWKADSKEDIMAKAKSEEVRITAAQNEDVRSLRELVIIGTKGIAAYAEHAEVLGYEKDEVYASIMEGLASTTKDLSVDDMIGMVMKTGANAVTTMALLDEANTSTYGNPEITEVNLGVRGNPGILISGHDLKDMEELLKQTEGTGVDVYTHGEMLPANYYPAFKKYGHFVGNYGGSWWHQNEEFDSFNGPILLTTNCLVPVKKENTYLDRLFTTGVVSYPGAKHIPDRQKGGVKDFSQLIETAKKCAAPREIETGTLVGGFAHNQVMALADKVVEAVKSGAIKRFVVMAG…	Synergistaceae bacterium	MDD2454627.1	hcp	2053624	FALSE	Synergistaceae bacterium
MEA3376252.1 hydroxylamine reductase [Chloroflexota bacterium]	MFCFQCQETAKNEACTVKGVCGKPEETADLQDLLIFVCKGIAVYGEKLRKQGTVDKDAARFISKALFVTVTNVAWDDDVIIDWIKEGLQVQAAVRERVGASVSGPLPDCAIWTPEDDEEIMAKAMSDDVRITSTQDEDVRSLRELLIIGCKGIAAYADHAAILGYDKDDIDAFLVEALASTTRDLSTDEMVAMVMRAGEMAVNTMALLDEAHTTTYGHPEITEVNIGVRDNPGILISGHDLKDMEELLKQTEGTGVDVYTHGEMLPANYYPAFKRYDHFVGNYGGSWWRQNQEFESFNGPIILTTNCLIPVRKQNTYLDRLFTTGVVSYPGARHIAERPEGGAKDFSEVVSLARASAPPQEIESGKIVGGFAHDQVLALADKVIDAVKSGAIKRFVVMG…	Chloroflexota bacterium	MEA3376252.1	hcp	2026724	FALSE	Chloroflexota bacterium
MBN2119563.1 hydroxylamine reductase [Candidatus Omnitrophota bacterium]	MFCFQCQETARNQGCTIKGVCGKPEETADVQDLLIHVCKGISFFGKRLKDIEPVDKKFGNFICQSLFVTITNAAWNDEAIIQKIKDALKIREEIRKVFLVAHKKKFGRDFSESLPDCAIWSFDNNDEILSKAKSGDLRINVKDGEDVRSLRQLLIIGCKGIAAYADHAAVLGYEKEEIYDFIMEALNSTLCDLSVDNMVALVMRAGETAVNTMALLDEANTSTYGQPEITKVNLGVRKTPGILISGHDLKDMEELLKQTEGTGVDVYTHGEMLPANYYPAFKKYNHFVGNYGGSWWHQNKEFESFNGPIILTTNCLIPIKKENTYLSRLFTTGIVSYPGAKHIPDRTQGGSKDFSKVINLAKTCKSPDELESETLTGGFAHNQVIALADKVVEAVKLGA…	Candidatus Omnitrophota bacterium	MBN2119563.1	hcp	2035772	FALSE	Candidatus Omnitrophota bacterium
MBN2245262.1 hydroxylamine reductase [Candidatus Aminicenantes bacterium]	MFCFQCQETAKNTGCTLKGVCGKAEETADLQDLLIYVCKGISVYGEKLKEKGIVDNDAGRFICEALFTTITNAAWDDDVIIDRIRHAFEVRDAVKKKLGVGNSGELPDCATWASDDKEEIIAKALSDEVRITAAPSEDVRSLRELLIIGSKGITAYADHAAILGHEKDDIYSFLMEALASTTKDFTSDEMFALVMKAGETAVNTMALLDEANTRAYGNPEISEVNIGVGKKPGILISGHDLKDMEELLKQTEGTGVDVYTHGEMLPANYYPAFKKYDHFVGNYGGSWWHQNKDFESFNGPIILTTNCLIPIKKDNTYLDRLFTTGVVSYPGAKHIANRRAGGTKDFSAVVELAQQCAPPQEIESGKIVGGFAHNQVLALADKVIDAIKSGAIKRFVVMA…	Candidatus Aminicenantes bacterium	MBN2245262.1	hcp	2052149	FALSE	Candidatus Aminicenantes bacterium
HPA58954.1 hydroxylamine reductase [Synergistales bacterium]	MYCFQCQETAKNQGCTIRGVCGKAEETADLQDLLIYVCKGISLFGEKLKQKGVVDREAGRFICKALFVTITNAAWDNDAIIDWIQEAIKVRDAVAKRAGDVAGPLPDCATWRAESKEEIIAKAMSDEMRITATGNEDIRSLRELLVIGSKGIAAYAEHAEVLGFEKDEIYEFLMEGLASTTRDLSTDEMVGLVMKAGKMAVNTMALLDEANTSTYGNPEITEVDLGVRDNPGILISGHDLKDMEELLEQTAGTGVDVYTHGEMLPANYYPAFKKYDHFVGNYGGSWWHQNEDFESFNGPILLTTNCLIPVKNDNTYLDRLFTTGVVSYPGARSIPARPMGGKKDFSGIVEMAKKCAPPKEIEKGKIVGGFAHNQVMALADKVVEAVKSGAIRRFVVMAG…	Synergistales bacterium	HPA58954.1	hcp	2268201	FALSE	Synergistales bacterium
MCG8688590.1 hydroxylamine reductase [Desulfobacterales bacterium]	MFCFQCQEAAKNQGCTVKGMCGKENSTANLQDLLIFNLKGIALIASLSKDAGVSVPNSVPAFIAQALFTTITNANFNDENLVQWVNRAQVLKKELTDAAGDKIGGDLHESATWYSNDVSTFQAKAETVGVLATENEDVRSLRELLILGLKGVAAYADHAAVLGVEKQDIWDFMIEAMASTTKDLSVDDMVGLVLKCGEVAVTTMAALDEANTGAYGHPELSEVNIGVGTNPGILISGHDLKDMEELLKQTEGTGVDVYTHGEMLPANYYPAFKKYSHLKGNYGGSWWHQNDEFEAFNGPILMTTNCLVPLKKKNTYLDRLYTTGSPSYAGATHIADRPDGGAKDFSAIVEQAKTCAAPTELETGKIVGGFAHNQVLALADKVVDAVKAGAIKRFVVMAG…	Desulfobacterales bacterium	MCG8688590.1	hcp	2044940	FALSE	Desulfobacterales bacterium
MBP7017453.1 hydroxylamine reductase [Smithella sp.]	MFCYQCQETVKNQGCTVKGVCGKPDATAALQDLLIYVCKGIAVAAEKLNAVDKKASRYVCEALFTTITNVAWDDGRIIDKIEEGLKIRDEVNAKAASSLSGAQPDCVTWTPKSREEIMAKAMSEEVRINAASNEDVTSLRSLLIFGLKGIAAYAEHAAVLGYEKDDVYAFIMEALASTTKDLSVEAMIAMVMKAGESAVNTMALLDEANTKTYGNPEITEVNIGVRNNPGILISGHDLKDMEELLRQTEGAGVDVYTHGEMLPANYYPAFKKYSHFVGNYGSSWWHQNEEFETFNGPIILTTNCLIPIKKDNTYLNRLFTTSVVNYPGAKHIADRPAGGAKDFSDVIAMAKTCPPPKEIETGKIVGGFAHNQVLALADKVVTAVKSGAIKRFVVMAGCD…	Smithella sp.	MBP7017453.1	hcp	2053614	FALSE	Smithella sp.
VFK25298.1 MAG: hydroxylamine reductase [Candidatus Kentron sp. MB]	MFCFQCQETAHNAACTSVGTCGKSEDTARLQDQLLLVLRGLAMYGERLQELGVWEPEGDKSMVDFVVQGLFSTVTNANWDNGYFRVAIKESLERRDGLRRRFLRAYGEKHGHDFDDKLPELATWAADEIAAWAKRMASADVPRHGEEADARSLRELLIFGVKGIAAYVHHAAVLGFRTREIDDFIIRALAATTKDLGIDEMVEQVMKAGEMAVAAMALLDEANTASFGNPEMTEVNIGVGTRPGILISGHDLKDIGELLDQTEGTGIDVYTHTEMLPAHCYPAFKRYDHLVGNYGGAWWRQTREFESFNGPILLTSNCLTPLKKQSTYPDRLFTTGTVGYEGAVHIPDPPAGGRKDFSALIAKAKTCASPTELETGTIVAGFAHHQVMALADQVVEAVK…	Candidatus Kentron sp. MB	VFK25298.1	hcp	2138164	FALSE	Candidatus Kentron sp. MB
HMA67162.1 hydroxylamine reductase [Desulfosalsimonadaceae bacterium]	MFCFQCQETAKNKGCTVKGMCGKPENTADLQDLLIYVCKGISIYGEKLMEQGIVDKEAGNFICKALFTTITNVAWSDEEIIGRIKEALKVRETVKEKAGPAVSGSLPDCAVWFSDDNEQILAKAGSDEVRITAARDEDVRSLRELLIIGCKGIAAYADHAAILGHEKEEIYGFLMEALASTTKDLSSDEMIQMVMRAGDTAVNTMALLDAANTAAYGNPEITEVNIGVRDNPGILISGHDLKDMEELLRQTEGTGVDVYTHGEMLPANAYPAFKKYPHFVGNYGSSWWHQNTEFESFNGPVILTTNCLIPIKKENTYLNRLFTTGVVNYPGAAHIADRPEGGAKDFSPVVETAKNCRPPEEIESGKIMGGFAHNQVLALADKVVDAVKSGAIKRFVVMA…	Desulfosalsimonadaceae bacterium	HMA67162.1	hcp	3060584	FALSE	Desulfosalsimonadaceae bacterium
NLK20227.1 hydroxylamine reductase [Synergistaceae bacterium]	MFCFQCQETAKNQGCTIAGVCGKKEPTANLQDLLIYVCKGISVYGDALAKKGTVDREAGRFLIRALFVTITNAAWDDDAIIGWIREGLKVRDAVAARAGAMGGTLPDCAVWKADSKEDIIAKANSEEVRITSQANEDVRSLRELLILGAKGVAAYAEHAEVLGFEKDEIYATLMEGLASTTKDLSVDDMIAMVMKTGGNAVATMALLDEANTKTYGNPEITEVNIGVRGNPGILISGHDLKDMEELLKQTEGTGVDVYTHGEMLPANYYPAFKKYGHFVGNYGSSWWHQNEEFESFNGPILLTTNCLVPVKKDNTYLGRLFTTGIVSYPGARHVADRKPGGVKDFSPLIEMAKKCAAPKELETGKIVGGFAHAQVLALADKVVEAVKSGAIKRFVVMAG…	Synergistaceae bacterium	NLK20227.1	hcp	2053624	FALSE	Synergistaceae bacterium
THB75719.1 MAG: hydroxylamine reductase [Desulfobacteraceae bacterium]	MFCFQCQETAKNQGCTVKGMCGKEGTTANLQDLLIYNLKGIAVIAKKAQNAGETVSNEVGRFVAQGLFVTITNVNFNDADVTSWIERAIALKKELMNQYGDVIDADLDECATWSADASEFAAKAESVGILATENEDVRSLRELLVIGLKGIAAYADHAAVLGVEKDEIYDFMYDALNSTTEALSVDDMVGKVLKAGEVAVTTMAALDQANTSAYGNPELSEVNIGVGTNPGILISGHDLKDMEELLEQTKGKGVDVYTHGEMLPANYYPAFKKYEHLKGNYGSSWWHQNEEFESFNGPILMTTNCIVPLKKKSTYLNRLYTTGVVSYPGAVHIAERANGSAKDFSSIIEQAKGCAAPTEIETGKIVGGFAHDQVLALADKVVDAVKAGAIKRFVVMAGC…	Desulfobacteraceae bacterium	THB75719.1	hcp	2049433	FALSE	Desulfobacteraceae bacterium
MCK4654174.1 hydroxylamine reductase [Candidatus Cloacimonadota bacterium]	MFCFQCQETVKNEGCTIAGVCGKKADTASLQDLLIYVLRGISIYGEKAKELGELEKKAGLFIAQSLFSTITNANFDNKRFIVQIKEGLKIRNELKEKYGDKIEGELHDSALWFSDDVDEFHKKAAEVGVLSQKNEDVRSLRELLIIGLKGVSAYADHAAMLGFEDEKIYAFIMEALVSTTKDLSVDEMVAMVMKCGEYAVNTMALLDKANTSTYGNPEITKVNLGVRNNPGILISGHDLKDMEELLKQTEGTGVDVYTHSEMLPANYYPVFKKYEHFVGNYGNAWWKQNTEFVTFNGPILMTTNCIIPVKDAYKDRIFTTGMAGYPGVKHFPDREDGKAKDFSEIIELAKKCDPPTEIETGEIIGGFAHNQVLVLADKIVDAVKSGAIKRFIVMAGCDG…	Candidatus Cloacimonadota bacterium	MCK4654174.1	hcp	2030808	FALSE	Candidatus Cloacimonadota bacterium
MEA3466188.1 hydroxylamine reductase [Thermodesulfobacteriota bacterium]	MFCYQCQEAAKGTGCTVVGVCGKQESTANLQDLLVYVLKGLSAVATDAKAQGKMDDAIGLFVAQALFATITNANFDDERIIALINEAISKRDALKSELGCSCACDCVNWNGSDADFVAKGAEVGILSQKNEDVRSLRELLIVGLKGLAAYVDHAAILGHQKNEIYLFMVEALTSTTQDLSVDEMVGMVMKCGEFGVASMALLDEANTATYGNPELTKVNIGVANKPGILISGHDLKDMEELLKQSEGKGVDIYTHSEMLPAHYYPAFKKYPHFVGNYGNAWWQQAAEFTSFNGPIIMTTNCIVPVKDAYKDRIYTTGMTGFPGVTHIADRSEGGSKDFSAVIAQAKTCAPPVEIETGEIVGGFAHAQVMVLADKVVAAVKSGAIKRFVVMAGCDGRHKT…	Thermodesulfobacteriota bacterium	MEA3466188.1	hcp	2202153	FALSE	Thermodesulfobacteriota bacterium
NLM72219.1 hydroxylamine reductase [Synergistaceae bacterium]	MFCFQCQETAKNQGCTIAGVCGKKEPTANLQDLLIYVCKGISVYGDALRRKGTVDREAGRFLIRALFVTITNAAWDDDAIIEWIRRGLEVRDAVAERARAAGAAPEALPDCAVWTASGRDEIVEKANSPEVRVTSMDNEDVRSLRELLIIGTKGIAAYAEHAEVLGFEKDEVYSSMMEGLASTTKELSVDDMVAMVMKTGENAVATMALLDEANTKTYGNPEITEVNLGVRGNPGILISGHDLKDMEELLKQTEGTGVDVYTHGEMLPANYYPAFKKYDHFVGNYGSSWWHQNREFESFNGPILLTTNCLVPLKKENTYLDRLFTTGVVGYPGAKHIADRKPGGAKDFSALIEMAKKCAAPEEIETGKLVGGFAHAQVLALADKVIEAVKSGAIKRFVV…	Synergistaceae bacterium	NLM72219.1	hcp	2053624	FALSE	Synergistaceae bacterium
MBP7078986.1 hydroxylamine reductase [Synergistales bacterium]	MFCFQCQETAKNQGCTVRGVCGKPESTAALQDLLIYLCKGISVFGEKLREKGVVDREAGRFITKALFVTITNAAWDDLSITEWIREGLKVRDVVAKRAGGAAGPLPDCATWEGTSGEDILAKAMSDEVRITAADDEDVRSLRELLIIGCKGIAAYAEHAEVLGFEKDDIYGSLMESLASTTRDLPVDEMVDLVMKAGETAVKSMALLDEANTSTYGNPEMTEVNLGVRNNPGILISGHDLKDMEELLEQTEGTGVDVYTHGEMLPANYYPAFKKYGHFVGNYGGSWWHQNEEFESFQGPVLLTTNCLVPVKKGNTYLDRLFTTGVVSYPGARYIPARPKGGKKDFSSLVEAAKKCAPPKEIEKGKIVGGFAHAQVMALADKIVEAVKSGAIKRFVVMAG…	Synergistales bacterium	MBP7078986.1	hcp	2268201	FALSE	Synergistales bacterium
HOX16381.1 hydroxylamine reductase [Smithellaceae bacterium]	MFCFQCQETVKNQGCTVRGVCGKPEETAALQDLLVYVCKGIAVYAEKLNAVDKKVGRYVCEALFTTITNAAWDDAGIIAKIEDGLKIRDDVKAKAGSAVSGALPDCATWSPKNKEEMMAKALSGEVRINATSNEDVTSLRSLLIFGVKGICAYAEHAAVLGYEKDDIYQFLMEALASTTKDLSVDAMIALVMKAGETAVNTMALLDEANTKTYGNPEITEVNIGVRNNPGILISGHDLKDMEELLKQTEGTGVDVYTHSEMLPANYYPAFKKYSHFVGNYGSSWWHQNEDFETFNGPIILTTNCLVPVKKENTYLSRLFTTGIVNYPGAKYIAGRPAGRSKDFSAVITLAKTCKPPQQLETGKIVGGFAHNQVLALADKVVAAVKSGAIKRFVVMAGCD…	Smithellaceae bacterium	HOX16381.1	hcp	2964540	FALSE	Smithellaceae bacterium
MBN2569683.1 hydroxylamine reductase [Deltaproteobacteria bacterium]	MFCFQCQETAKNNGCTVRGMCGKPEETADLQDLLIYVCKGISVYGEKLKEKGIVDKEAARFITKALFTTITNAAWNDDVIIERISEGIKVRDAVRKKVGALSGPLPDCATWKPKEREEILVKAMSGDLRITALQNEDVRSLRELLTIGCKGISAYADHAALLGHEKDDIYGFLMEALESTTRDLSVDEMIAMVMKAGEMAVNTMALLDTANTKAYGNPEITEVNIGVRKNPGILISGHDLKDMEELLKETEGTGVDVYTHGEMLPANYYPAFKKYNHFVGNYGGSWWHQNEEFESFKGPVILTTNCLIPIKKGNTYLDRLFTTGVVSYPGAKHIADRPQGGSKDFSAVVKLAKKCEPPEEIESGKIVGGFAHNQMITLADKVIDAVKSGAIKRFVVMAG…	Deltaproteobacteria bacterium	MBN2569683.1	hcp	2026735	FALSE	Deltaproteobacteria bacterium
MCX6582571.1 hydroxylamine reductase [Candidatus Aminicenantes bacterium]	MFCFQCQETAGNTGCTKIGVCGKPENTANLQDLLIDVLRGIALVGEKTYEPGAGSFIAKALFTTITNANFDDRRIILLVKEALKIRDRLKEKAGIGKDTTNLHDSATWYSDDEETFYKKAAEVGVLATDNEDVRSFRGLLIYGLKGISAYAHHASVLGKEKDDIYKFIMEALASTTRDLSVDEMVALVLKAGNMAVTTMALLDEANTSAYGHPEITEVNIGVHQNPGILISGHDLKDMEELLKQTDGSGVDVYTHSEMLPANYYPAFKKYKHFVGNYGSSWWLQNKEFESFNGPILMTTNCITPVKDSYLGRFFTTGMAGYPGAKHIPDRENGKPKDFSRIIEMAKACKPPVEIESGHIVGGFAHNQVMALADKVVEAVKSGAVKRFVVMAGCDGRMKN…	Candidatus Aminicenantes bacterium	MCX6582571.1	hcp	2052149	FALSE	Candidatus Aminicenantes bacterium
MEA1971421.1 hydroxylamine reductase [Thermodesulfobacteriota bacterium]	MFCYQCQETAKNTGCIVKGVCGKTEETANLQDLLIYVLRGISIYGEKVKERDKSDNRYGLFVARALFATITNANFDNDRLIALIREGLKLREELKKKCEGDIPEELHDSAVWFSDDVAEFNKKATEVGVLSTDNEDTRSLRELLIIGLKGIAAYADHAAILGHEDDEVYDFLMEALVSTTKDLTLDEMVAMVMKAGECAVSGMALLDKANTSTYGNPEISKVNIGVRSKPGILISGHDLKDMEELLEQTEGTGVDVYTHGEMLPANSYPAFKKYTHFVGNYGNAWWKQGEEFASFNGPILMTTNCIVPVKDSYKDRIFTTGMTGYPGVKHIPDRSEGGVKDFSEIIELAKKCDPPVEIETGELIGGFAHNQVVELADKVVDAVKSGAIKRFVVMAGCDG…	Thermodesulfobacteriota bacterium	MEA1971421.1	hcp	2202153	FALSE	Thermodesulfobacteriota bacterium
MDQ1354875.1 hydroxylamine reductase [Acidobacteriota bacterium]	MFCFQCQETAGNKGCTKIGVCGKQENTANLQDLLIDVLRGIALVGEKTYEPGAGSFIAKALFATITNANFDDRRIIDLVKEALKIRDQLKEKAGLSKDTTGMHHSVSWYADSEEAFYKKAAEVGVLATGNEDVRSLRELLIYGLKGIAAYTHHAAVLGKEKDDIYKFIMEALSSTTRDLSVDEMVAMVMKAGNMAVTTMALLDEANTSAYGNPEITEVNIGVRQNPGILISGHDLKDMEELLKQTEGTGVDVYTHSEMLPANYYPAFKKYKHFVGNYGSSWWLQNKEFESFNGPILMTTNCITPVKDSYLGRFFTSGMAGYPGAKHIPDGEKGKPKDFSRIIEMAKTCKPPVEIESGHIVGGFAHHQVMALADKVVEAVKSGAIKRFVVMAGCDGRMKN…	Acidobacteriota bacterium	MDQ1354875.1	hcp	1978231	FALSE	Acidobacteriota bacterium
RLB62283.1 MAG: hydroxylamine reductase [Deltaproteobacteria bacterium]	MSMFCFQCQEAAKGTGCEIVGVCGKKEDTANLQDLLVFTLKGLAVVAEEAKAQGKLDNSIGQFVSQGLFATITNANFDNDRITALIKESMAKRDALKAELGFSSDEDAVNWNGAESEFAAKAATVGVLSQPNEDVRSLRELLIYGLKGMAAYVDHAAILGYEKPELYDFINTALVSTTKDLSVDEMVGLVLKCGETAVTAMALLDEANTTAYGNPEISKVNLGVRNNPGILISGHDLKDMEELLKQTAGTGVDVYTHCEMLPANYYPEFKKYDHFVGNYGNAWWQQDKEFASFNGPILMTTNCITPVKDAYKDRFYTTGMAGWPGTKHIADRPEGGSKDFSAIIEQAKTCDSPVEIETGEIVGGFAHAQVMALADKVVDAVKTGALKRFVVMAGCDGRH…	Deltaproteobacteria bacterium	RLB62283.1	hcp	2026735	FALSE	Deltaproteobacteria bacterium
MBN1957714.1 hydroxylamine reductase [Desulfuromonadales bacterium]	MSMFCFQCQEAAKGTGCTIAGVCGKKEDTAGLQDLLVYTLKGLAVVAEEADKQGKLDDAVGRFICEALFATITNANFDNERFVALIKETIAKRDGLKLAIGFSSDADVVNWNGSAAEYAVKAAEVGVLSQPNEDVRSLRELLIYGLKGMAAYTDHAAVLGYQKGEIYSFMISALANTTRELSVDEMVGQVLKCGEVAVTAMALLDEANTSTYGNPEITTVNLGVRNNPGILISGHDLKDMEELLKQTEGTGVDVYTHSEMLPANYYPAFKKYDHFVGNYGNAWWLQDKEFASFNGPILMTTNCITPVKDAYRDRIYTTGMAGWPGAKHIPERVEGGSKDFSALIEQAKTCAPPVELESGEIVGGFAHTQVMALADKVIDAVKSGAIKRFVVMAGCDGRH…	Desulfuromonadales bacterium	MBN1957714.1	hcp	2099678	FALSE	Desulfuromonadales bacterium
MBW2631574.1 hydroxylamine reductase [Deltaproteobacteria bacterium]	MFCYQCQETAKNTGCVVKGICGKTEETANLQDLLIYVLKGISIYGEKAKEKNESDNRYGLFVARALFATITNANFDNDRLIALIREGLELRDELKKKCEDDIQEDLHDSAVWFSDDVAEFNKKAREVGILSADNEDVRSLRELLIYGLKGIAAYADHAAILDLEDEKIYDFLMEALASTTKDLTVDEMVAMVMKAGECAVTGMALLDKANTSAYGNPEISKVNIGVGNNPGILISGHDLKDMEELLEQTQGTGVDVYTHGEMLPANSYPAFKKYTHFVGNYGNAWWKQGEEFASFNGPILMTTNCIIPVKDSYKDRIFTTGMTGYPGVKHIPDRSEGSVKDFSGIIELAKKCDPPVEIETGEIVGGFAHNQVIELADKVVDAVKSGAIKRFVVMAGCDG…	Deltaproteobacteria bacterium	MBW2631574.1	hcp	2026735	FALSE	Deltaproteobacteria bacterium
HOQ41839.1 hydroxylamine reductase [Smithellaceae bacterium]	MFCFQCQETVKNQGCTIKGFCGKPENTADLQDLLIYVCKGISVYAEKLKEADRNVGRFVCEALFTTITNVAWDDDRIIDKVQEALKIRDEVSVKAASAISGSLPDCATWTPGNREDIMAKALSDEVRLTSAPNEDVRSLRSLLLFGIKGIAAYAEHAAVLGFEKDDVYRFILEAMASTTKDLSVEDMIGLVMKAGETAVNTMALLDEANTKTYGHPEITDVNLGVRSNPGILISGHDLKDMDELLKQTEGSGVDVYTHGEMLPANYYPAFKKYSHFVGNYGSSWWHQNEDFETFNGPVLLTTNCLIPVKKENTYLPRLFTTSVVNYPGARHIADRPAGGTKDFSKMIALAKTCKPPQQIETGKITGGFAHSQVLALADKVIDAVKSGAIKRFVVMAGCD…	Smithellaceae bacterium	HOQ41839.1	hcp	2964540	FALSE	Smithellaceae bacterium
MCF8105209.1 hydroxylamine reductase [Desulfohalobiaceae bacterium]	MFCFQCQETAKNHGCTVKGVCGKPEETADLQDLLIDVCKGIAVYGEKLQEKGTVDHEAGRFICKALFTTITNVAWDDEVIIKRIREALKVREAVKAKLAGNLPDPLPDCATWFSDDPEAMKARALSDDLRITAQENEDVRSLRELLIIGCKGIAAYADHAAILGQEKDDIYGFLMQALSSTTKELSVDDMVGMVMKAGETAVNTMALLDQANTAAYGHPEITEVNIGVGKNPGILISGHDLKDMEELLKQTAEAGVDVYTHGEMLPANYYPAFKKYDHFVGNYGGSWWHQNKEFESFNGPIVLTTNCLIPMKKDNTYLDRLFTTGVVNYPSTAHIADRSNGGSKDFTPVIEMAKKCQAPEEVESGKIVGGFAHNQVLALADKVVEAVKSGAIKRFIVMA…	Desulfohalobiaceae bacterium	MCF8105209.1	hcp	2683721	FALSE	Desulfohalobiaceae bacterium
MFC1666510.1 hydroxylamine reductase [Candidatus Omnitrophota bacterium]	MERRASMFCYQCQETIKNTGCTKTGACGKKEKTANLQDLLIYVLKGIAIVAKKRGVDKNVGLFITQSLFATITNANFNDERFTVLIREGLNIKEDIKKKSGIMGNEKLHDAVTWYADDINAFHEKAKEVGVASTEDQDIRSLRQLITYGIKGIAAYSDHAAVLGYQKQEIYDFIVNALSATTEDLSVDELVGLVLKTGETAVSTMALLDEANTKSYGNPEITKVNIGVRNNPGILISGHDLKDMEELLKQTEHSGVDVYTHSEMLPANYYPAFKKYKHFAGNYGSSWWKQNQEFESFNGPILMTTNCIVPVKDSYKNRIFTTGMAGYPGVKHIPDRKENSAKDFSEIIKLAKTCPSPKEIETGEIVGGFAHNQVLALADKVVEAVKSGAIKRFIVMAGC…	Candidatus Omnitrophota bacterium	MFC1666510.1	hcp	2035772	FALSE	Candidatus Omnitrophota bacterium
NLD82253.1 hydroxylamine reductase [Smithella sp.]	MFCFQCQETVKNQGCTIKGFCGKPENTADLQDLLIYVCKGISVYAEKLKEPEPKAGRFVCEALFTTITNVAWDDDRIIGKIQEALKIRDEVRAKAASAISGSLPDCATWTPGNREDIMAKALSDEVRLTSAPNEDVRSLRSLLLFGIKGIAAYAEHAAVLGYEKDDIYSFIIESLASTTKDLSVDDMIALVMKAGETAVNTMALLDEANTKTYGHPEITEVNLGVRENPGILISGHDLKDMEELLKQTEGSGVDVYTHGEMLPANYYPAFKKYSHFVGNYGSSWWHQNEDFETFNGPVLLTTNCLIPVKNENTYLPRLFTTSVVNYPGARHVADRPNGGTKDFSEMIALAKTCKAPQQIETGKITGGFAHNQVLALADKVIDAVKSGAIKRFVVMAGCD…	Smithella sp.	NLD82253.1	hcp	2053614	FALSE	Smithella sp.
OPX40955.1 MAG: hydroxylamine reductase [Desulfobacteraceae bacterium 4484_190.3]	MFCYQCQETAKNTGCIVKGICGKTEETANLQDLLIYILKGISIYAEKVKEKGASDNKYGLFIARALFATITNANFDNDRLITLIREGLKLRDELKKKCGGNISGKLHDSAVWFSDDPAEFNKKAESVGVLSTDNEDVRSLRELLIIGLKGIAAYADHAAILGLEDEKIYAFLMEALASTTKDLTVDEMVAMVMKAGECAVTGMALLDKANTSAYGNPEISNVNIGVGTNPGILISGHDLKDMEELLEQTEGTGVDVYTHGEMLPANSYPAFKKYTHFVGNYGNAWWKQGEEFTSFNGPILMTTNCIIPVKDSYKDRIFTTGMTGYPGVKHIPDRSEGSVKDFSEIIELAKKCNPPVEIETGEIVGGFAHNQVIELADKVVDAVKSGAIKRFVVMAGCDG…	Desulfobacteraceae bacterium 4484_190.3	OPX40955.1	hcp	1956169	FALSE	Desulfobacteraceae bacterium 4484_190.3
MDD2518069.1 hydroxylamine reductase [Synergistales bacterium]	MDMYCFQCQETAKNQGCTVRGVCGKAEETADLQDLLIYVCKGISVFGEELKKRGVVDREAGRFICKALFVTITNAAWDNNAIIDWIREGIRVRGEVAKKAGDVEGPLPDCATWRAESNEEIIAKAMSDEVRITATGNEDIRSLRELLVIGSKGIAAYAEHAEVLGFEKDEIYAFLMEGLASTTRDLPTDEMVGMVMKAGEMAVNTMALLDEANTTTYGNPEITEVYLGVRNNPGILVSGHDLKDMEELLEQTSGTGVDVYTHGEMLPANYYPAFKKYGHFVGNYGGSWWHQNEEFESFNGPILLTTNCLIPVKNENTYLDRLFTTGVVSYPGARSIPARPKNGKKDFSGIIEMAKKCATPKEIEKGKIVGGFAHNQVMALADKVVEAVKSGAIRRFVVM…	Synergistales bacterium	MDD2518069.1	hcp	2268201	FALSE	Synergistales bacterium
MDA3925436.1 hydroxylamine reductase [Kiritimatiellia bacterium]	MFCYQCQEAAKNEGCTLRGMCGKTEETANLQDLLVYLLKGISIRGEKADPVNAKVGRFIMEALFATITNANFDDDRFVALIREAIKVRDALPLESSGSVHDAAVWTADTLEAFEEKAKTVGVLTTENEDVRSLRELIIYGLKGLAAYTEHAAVLGVEDNGLYAFAMEALASTTRDLTVDELVALTLKTGEMGVAAMAILDKANTEKYGNPEITQVDIGVGTKPGILISGHDLKDMAELLEQTQGTGVDVYTHGEMLPANYYPTFKKYDNFHGNYGGSWWKQGSEFDTFNGPILMTTNCITPVKDAYKDRIFTTNTAGYPGVAHIPDRPESGEKDFSAMIELAKTCAAPVEIETGTITGGFAHHQVMQLADKVVDAVKTGAIKRFIVMAGCDGRHKTRDY…	Kiritimatiellia bacterium	MDA3925436.1	hcp	2212473	FALSE	Kiritimatiellia bacterium
MDA3917775.1 hydroxylamine reductase [Deltaproteobacteria bacterium]	MFCFQCQETAKNQGCTVKGVCGKDGETANLQDLLIFNLKGIGVIASAAKANGAPINREAGMFVCQALFTTITNANFDKEKLVEWVQQAQKVKKELYESVKDKVGTDLHESATWYSDDVASFQAKAETVGILATENEDVRSLRELLIIGLKGIAAYADHAAVLGVQKDEILDFFFEGLASTTQDLSVDEMVGLVLKAGEVGVTTMATLDQANTTAYGHPELTEVNLGVSSNPGILISGHDLKDMEELLKQTEGTGVDVYTHGEMLPAQYYPAFKKYSNLIGNYGGSWWSQNEDFESFNGPILMTTNCIIPLRKKNTYQDKVFTTGVVGFPDTTHIADRVDGGAKDFSAIIEKAKTCSAPTEIETGKIVGGFAHNQVLALADKVVDAVKSGAIKRFIVMAG…	Deltaproteobacteria bacterium	MDA3917775.1	hcp	2026735	FALSE	Deltaproteobacteria bacterium
PKL40134.1 MAG: hydroxylamine reductase [Spirochaetae bacterium HGW-Spirochaetae-1]	MFCYQCQETAKNEGCTVRGVCGKTADTANLMDLLIHTLKGISLYAEKEGKADASVGSFISGALFTTITNANFDEARIASLITEALKVRDAVKGGGAVIAHDAASWSGNGIDAFRAKAVSTGVLATENEDVRSLRELLVYGLKGIAAYAHHAEVLGYRDSAIDAFLVEGLASTTKDLTADEMVALVLKAGDVAVKTMALLDQANTSTYGNPEITSVNIGTRANPGILISGHDLKDMDELLKQTEGTGVDVYTHGEMLPANYYPTFKKYKHFVGNYGGSWWKQQEEFESFNGPILMTTNCIVSVKDSYKDRIFTSGMAGYPGVKHIPERKAGGAKDFSEIIKLAKTCKAPVEIEKGSITGGFAHHQVLELADKVVEAVKSGAIKRFVVMAGCDGRQKGRSY…	Spirochaetae bacterium HGW-Spirochaetae-1	PKL40134.1	hcp	2013832	FALSE	Spirochaetae bacterium HGW-Spirochaetae-1
TET74878.1 MAG: hydroxylamine reductase [Candidatus Aminicenantes bacterium]	MYCFQCQETAKNQGCTVRGVCGKTEETANLQDLLIYVLRGISIYGEKAKQAGELDKKKGMFIAQSLFLTITNNNFDNNRIIAQIKEGLKIRDELKSKYGDKLEGELHESAVWYSDDVEVFHKKASEVGVLSQKDEDVRSLRELLIYGLKGIAAYADHAAILGFEDENIYGFLIEALVSTTKDLSVDEMIAMVMKAGEIAVNTMALLDKANTSVYGNPEITKVNIGVRNNPGILISGHDLKDMEELLRQTEGTGVDVYTHGEMLPANYYPAFKKYKHFVGNYGNAWWKQNKEFESFNGPILMTTNCIISVKESYKERIFTTGIVGYPGVKHISDREDGKAKDFSEIIELARKCDAPVEIENGEIVGGFAHNQVLALTDKIVEAVKTGVIKRFIVMAGCDG…	Candidatus Aminicenantes bacterium	TET74878.1	hcp	2052149	FALSE	Candidatus Aminicenantes bacterium
MCF7936316.1 hydroxylamine reductase [Synergistales bacterium]	MKEEEPMFCFQCQETIQNKGCTVRGACGKQERTANLQDLLIYALKGISVWEEKAKELGVEDASNGLYVARGLFSTITNANWDDDRFVAMVHEALARRDGVRERVERAAREQGAEIGELPEEANWKPASEEELEEKAKEVGVLSTKDEDARSLRELLTIGTKGIAAYADHAAVLGYEDKAIYDFLMEALASTTKNLSVDEMVAEVMKAGEYAVKTMALLDEAHTSTYGNPEITSVNIGVRNNPAILISGHDMRDMEDLLKQTEGTGVDVYTHSEMLPANYYPAFKKYGHFVGNYGSSWWKQLEEFESFNGPILLTTNCLVPLKKSSTYLDRLYTTGMVGYPGATHIPDREDGKPKDFSALIEQARQCEPPQEIETGTITGGFAHAQVTALADKVVEAVKS…	Synergistales bacterium	MCF7936316.1	hcp	2268201	FALSE	Synergistales bacterium
HPJ35255.1 hydroxylamine reductase [Spirochaetota bacterium]	MFCFQCQETVKNQGCLVKGVCGKEESTAQLQDLLIYNLKGIAYLAETKIEKGEDITATGKLICDSLFATITNANFDNARITELIKNAVAMKKQLAGETGMQDVPEAASWINTDSTVFIEKGKTVGVLSTENEDVRSLRELLIYGLKGIAAYMDHAVVLGYSDNEIYKFMIEGLASTLKDLSVDEMIALVLKCGETGVKAMALLDKANTETYGNPEITKVNIGVRSNPGILISGHDLKDMEELLIQTEGTGVDVYTHGEMLPANYYPAFKKYSHFAGNYGNAWWKQNEEFESFNGPILMTTNCIIPVRDSYKDRIFTTGMTGYPGVKHIADRAEGGKKDFSEIISLAKKCQAPIEIEKGEITGGFAHAQVFALADRIVEAVKSGAIKRFVVMAGCDGRMK…	Spirochaetota bacterium	HPJ35255.1	hcp	2202144	FALSE	Spirochaetota bacterium
MCF6266870.1 hydroxylamine reductase [Desulfuromusa sp.]	MSMFCFQCQEAAKGTGCTVVGVCGKKEDTAQLQDLLVYTLKGLSVVADEAKKQGKLDKSIGLFIAQGLFATITNANFDNDRFVELINESISKRDGLKTAIGFSSDADVVNWNGAEADFVAKGAEVGVLSQVNEDVRSLRELLVYGLKGMAAYTDHAAMLGFEKSEVYDFMVDALVSTTQDLSVDEMVGMVLKCGETAVTAMALLDEANTTTYGNPEITEVNIGVSNKPGILISGHDLKDMEELLKQTEGTGVDVYTHCEMLPANYYPAFKKYDHFVGNYGNAWYDQGKEFASFNGPILMTTNCITPVQDAYKERIYTTGMAGWPGAAHIGDRAEGGSKDFSALIEQAKTCEPPTEIETGKIVGGFAHAQVMALADKVVAAVKSGDLKRFVVMAGCDGRH…	Desulfuromusa sp.	MCF6266870.1	hcp	2614228	FALSE	Desulfuromusa sp.
MDK9716601.1 hydroxylamine reductase [Trichlorobacter sp.]	MSMFCYQCQETAKGTGCTIAGVCGKKENTANLQDLLVFALKGIAVVAVEAQKQGKLEDATGLFVCQGLFATITNANFDDSRITALVKEAFAKRDSLKLATGFTGNQDCVIWNGSEAEFADKAKEVGVLSQPNEDVRSLRELLIYGLKGMAAYTEHAAMLGFEKKEIYEFMVSALASTTQELTVDEMVAQVLKCGEVAVTAMALLDEANTTTYGNPEITKVNIGVRTNPGILISGHDLRDMEDLLEQTVGTGVDVYTHSEMLPANYYPAFKKYPHFVGNYGNAWWQQDKEFASFNGPILMTTNCIVPVKDAYKDRIYTTGMAGWPGAVHIPERQKGGRKDFSAIIAQAKNCQPPVEIEKGEIVGGFAHHQVMALADKVVEAVKSGAVKRFVVMAGCDGRH…	Trichlorobacter sp.	MDK9716601.1	hcp	2911007	FALSE	Trichlorobacter sp.
MBP8645670.1 hydroxylamine reductase [Syntrophobacteraceae bacterium]	MFCFQCQETARNQGCTVRGVCGKPEETADLQDLLIYVCKGISVYGEKLPGKIDRQVGRFICDALFTTITNVAWDDEVIIGKIREGLRIRDAVRAAVGSNAPATLPDCATWTATANEDIMAKAKAGEVRLTATTDEDVRSLRSMLTFGCKGIAAYAEHAAILGFERDDIYDFLMEALASTTKDLSADEMIALVMKAGETAVNTMALLDEANTTTYGHPEITEVDIGVRGNPGILISGHDLKDMEELLKQTEGTGVDVYTHGEMLPANYYPAFKKHRHLVGNYGGSWWHQNEEFESFNGPIILTTNCLIPIKKENTYLNRLFTTGTVCYPGASHIPDRPKGGMKDFSAAVALAKTCPAPKALESGKIVGGFGHNQVLALADKVIAAVKSGAIKRFIVMAGC…	Syntrophobacteraceae bacterium	MBP8645670.1	hcp	2052185	FALSE	Syntrophobacteraceae bacterium
MCD6526136.1 hydroxylamine reductase [Desulfuromonas sp.]	MSMFCFQCQEAAKGSGCTVAGVCGKQESTANLQDLLIYVLKGLAVVASEAKAQGKFDDTAGLFTCQALFATITNANFDNDRIKGLIKEAITKRDALKAELAFTSDSDCVNWNDSETNYTVKATQVGVLSQANEDVRSLRELLIYGLKGLAAYLDHAAILGFEKSEIYEFLVEALASTTQELSVDEMIGQVLKCGEFGVAGMALLDEANTTSYGNPELTTVNIGVSDKPGILISGHDLKDMEELLKQTEGTGVDVYTHSEMLPAHYYPAFKKYEHFVGNYGNAWWQQDKEFTSFNGPILMTTNCITPVKDAYKDRIYTTGMTGWPGVPHIGERSDGGSKNFSAIIAQAKTCAAPIEIERGEIVGGFAHAQVMALADKVVDAVKSGAIKRFVVMAGCDGRH…	Desulfuromonas sp.	MCD6526136.1	hcp	892	FALSE	Desulfuromonas sp.
MCK4494804.1 hydroxylamine reductase [Candidatus Aminicenantes bacterium]	MYCFQCQETAKNQGCTIRGVCGKTEETANLQDLLIYVLRGISIYGEKAKQAGELDKKKGMFIAQSLFLTITNANFDSSRIIAQIKEGLKIRDELKSKYGDKLKGELHESAVWYSDDVEVFYKKASEVGVLSQKDEDVRSLRELLIYGLKGIAAYADHAAILGFEDETIYGFLIEALVSTTKDLSVDEMTAMVMKAGEIAVNTMALLDKANTSVYGNPEITKVNIGVRNNPGILISGHDLKDMEELLRQTEGTGVDVYTHGEMLPANYYPAFKKYKHFVGNYGNAWWKQNKEFESFNGPILMTTNCIISVKESYKERIFTTGIVGYPGVKHIPDREDGKAKDFSEIIELARKCDAPVEIENGEIVGGFAHNQVLALADKIVEAVKTGVIKRFIVMAGCDG…	Candidatus Aminicenantes bacterium	MCK4494804.1	hcp	2052149	FALSE	Candidatus Aminicenantes bacterium
MEQ8180185.1 hydroxylamine reductase [Smithellaceae bacterium]	MFCFQCQETVKNQGCTIKGFCGKPENTADLQDLLIYVCKGISVYTEKLKEADRNVGRFICEALFTTITNVAWDDDRIIGKIQEALKIRDEVRAKAASAISGNLPDCATWTPGNKEDIMAKALSDEVRLTNAPNEDVRSLRSLLIFGVKGIAAYADHAAVLGYEKDDIYGFIIEALASTTKDLSVEDMIVLVMKAGETAVNTMALLDEANTKTYGHPEITEVNLGVRSNPGILISGHDLKDMEELLKQTEGSGVDIYTHGEMLPANYYPAFKKYNHFVGNYGSSWWHQNEDFETFNGPVLLTTNCLIPVKKENTYLTRLFTTSVVNYPGANHIADRPAGGTKDFSMMIDLAKTCKAPQQIETGKITGGFAHNQVLALADKVIDAVKSGAIKRFVVMAGCD…	Smithellaceae bacterium	MEQ8180185.1	hcp	2964540	FALSE	Smithellaceae bacterium
OPY69991.1 MAG: Hydroxylamine reductase [Syntrophorhabdaceae bacterium PtaU1.Bin034]	MFCFQCQETAKNQGCTVKGVCGKPEGTAGLQDLLIYVCKGIAVCGEKAREKGSVDRRAAGFMCKALFTTVTNVAWSDDVIIDLIREGLKVRNGLKQKAEPSFPGAFQDCVTWQGESKEEILAKAKSDQIRITAEENEDVRSLRELLIIGCKGIAAYADHARILGYENDDVYGFLMEALASTAKQLSVDEMVGMVLKAGSTAVSTMALLDEANTGTYGHPEITEVNIGVRTNPGILISGHDLKDMDELLKQTEGTGVDIYTHGEMLPANYYPTFKKYPHFVGNYGGSWWHQNTEFESFNGPIILTTNCLIPIRNDNTYLDRLFTTGVVNYPGAAHIADRSEGGPKDFSKVIERAKRCKSPTGIEAGILVGGFARNQVFALADKVVDAVKSGAIKRFMVMA…	Syntrophorhabdaceae bacterium PtaU1.Bin034	OPY69991.1	hcp	1811715	FALSE	Syntrophorhabdaceae bacterium PtaU1.Bin034
MCD6152702.1 hydroxylamine reductase [Syntrophobacterales bacterium]	MFCYQCQETAKNTGCIVKGICGKTEETANLQDLLIYILKGISIYAEKVKEKGASDNKYGLFIARALFATITNANFDNDRLITLIREGLKLRDELKKKCGGNISGKLHDSAVWFSDDPAEFNKKAESVGVLSTDNEDVRSLRELLMIGLKGIAAYADHAAILGLEDEKIYAFLMEALASTTKDLTVDEMVAIVMKAGECAVTGMALLDKANTSAYGNPEISNVNIGVGTNPGILISGHDLKDMEELLEQTEGTGVDVYTHGEMLPANSYPAFKKYTHFVGNYGNAWWKQGEEFTSFNGPILMTTNCIIPVKDSYKDRIFTTGMTGYPGVKHIPDRPEGSVKDFSEIIELAKKCNPPVEIETGEIVGGFAHNQVIELADKVVDAVKSGAIKRFVVMAGCDG…	Syntrophobacterales bacterium	MCD6152702.1	hcp	2282155	FALSE	Syntrophobacterales bacterium
WP_084066570.1 hydroxylamine reductase [Desulfocicer vacuolatum]	MFCFQCQETAKNIGCTVKGMCGKEEETANLQDLLIFNLKGIAVLAQALKANGKKTDNEVGHFVSKALFTTITNANFDDDSLVKWVDQSLTCKKALSTKLDDDILNTLHASATWFCDNVADYREKAKTVGVLATENEDVRSLRELLIIGIKGIAAYADHAAVLGVEKDEIYDFILEALVSTTQDLSVDEMVGMVMKAGECSVTTMAALDEANTGAYGNPEISQVNIGVADNPGILISGHDLKDMEELLKQTRGTGVDVYTHGEMLPANYYPAFKKYDHLKGNYGSSWWKQNDDFETFNGAILMTTNCIIPIKKKNTYQDRIFTTGVVGYPGLTHVADRADGKSKDFSAVIDRAKKCAPPTEIETGTIVGGFAHNQVMALADKVVDAVKSGAVKRFIVMAG…	Desulfocicer vacuolatum	WP_084066570.1	hcp	2298	TRUE	Desulfocicer vacuolatum
MFK5953701.1 hydroxylamine reductase [Desulfobacterium sp.]	MFCFQCQETAKNTGCTVKGMCGKEEETSNLQDLLVFNLKGIAVIAEALKTNGKSVGNEVGLFISKALFTTITNANFDDDSLVSWVDQSLACKKELLATLDDTTQDTLHESATWFCDNVADYQAKAKTVGVLATENEDVRSLRELLIIGLKGIAAYADHAAILGVEKDEIYDFFLKALVSTTQDLSVDEMVGMVMKAGECSVTTMAALDQANTTAYGNPEISEVSIGVGDKPGVLISGHDLKDMEELLKQTEGTGVDVYTHGEMLPANYYPAFKKYEHLKGNYGGSWWKQNEEFETFNGAILMTTNCIIPIKKKNTYQDRIFTTGVVGYPELTHVADRADGKTKDFSAVIDAAKKCAPPTEIETGTIVGGFAHNQVIALADKVVDAVKSGAIKRFIVMAG…	Desulfobacterium sp.	MFK5953701.1	hcp	2067988	FALSE	Desulfobacterium sp.
WP_277656562.1 hydroxylamine reductase [Seleniivibrio woodruffii]	MSMFCFQCQETAKGTGCTVQGVCGKKEDTAGLQDLLVYILKGLAVVSEEAKARGIKTESNGLFVCQALFATITNANFDNDRIIELIGDAMARRDALKAELSISGGIDCVTWKGSVADYPAKAASVGVLSQANEDVRSLRELLIYGLKGMAAYTEHAAMLGFQKQEIYDFMSAALASTTKDLSVDEMVGMVMKCGEVAVTAMALLDEANTSTYGNPEITQVNIGVRQNPGILISGHDLKDMEELLKQTEGTGVDVYTHSEMLPANYYPAFKKYKHFVGNYGNAWWEQAKEFESFNGAILMTTNCITPVKDSYKDRFFTTGMAGWPGCTHIGDRPEGGAKDFSAVIAKAKTCKPPVEIETGSIVGGFAHAQVMALADKVVDAVKSGAVKRFVVMAGCDGRH…	Seleniivibrio woodruffii	WP_277656562.1	hcp	1078050	TRUE	Seleniivibrio woodruffii
MEA2102650.1 hydroxylamine reductase [Thermodesulfobacteriota bacterium]	MFCFQCQETAKNTGCTVKGVCGKTEETANLQDLLIYVLKGISVYGEKVKEKGESINRYGLFVARALFATITNAMFDNDKMIALIREGLKVRDELKEKCGGDLTEGLHDSALWFSDDVAEFDKKAVSVGILSTGNEDVRSLRELLIIGLKGIAAYADHAAILGFEDEKIYAFLMEALVSTTKDLSVDEMVAMVMRAGECAVTGMALLDKANTSAYGNPEISKVNIGVRGNPGILISGHDLKDMEELLEQTEGTGVDVYTHGEMLPANSYPAFKKYTHFVGNYGNAWWRQSEEFASFNGPILMTTNCIIPVKDSYRDRIFTTGMTGYPGVKHIPDRAEGTAKDFSSIIDLAKKCGPPVEIETGEIVGGFAHNQVIELADKVVDAVKTGAIKRFVVMGGCDG…	Thermodesulfobacteriota bacterium	MEA2102650.1	hcp	2202153	FALSE	Thermodesulfobacteriota bacterium
MBN1288429.1 hydroxylamine reductase [Actinomycetota bacterium]	MFCFQCQETAKNEGCTIRGVCGKPEETADLQDLLLYTCKGIAVYGEKLKEAGWVDMPAARFICKALFTTITNVAWEDDVIIDRIKEGLDIRESLKEKAGETITGSLPDCATWFSDDREEIVAKAFSDEVRITAADNGDVTSLRSLLIFGLKGIAAYADHAAVLGHESEDVYGFMMEALASTTRELPVDDMVSMVLKAGETAVKTMALLDKANTGAYGHPEITEVNIGVGNNPGILISGHDLKDMEELLKQTEGTGIDVYTHGEMLPANYYPAFKKYSHFIGNYGNSWWHQTDEFESFNGPIILTTNCLVPLKKNNTYLDRLFTTGVVSYPGAKHIEDRPEGGAKEFSEVIARARECSPPIELETGKIVGGFAHNQVLALADKVVDAVKSGAIKRFIVMA…	Actinomycetota bacterium	MBN1288429.1	hcp	2900548	FALSE	Actinomycetota bacterium
HPF06193.1 hydroxylamine reductase [Spirochaetota bacterium]	MFCFQCQETVKNQGCLVKGVCGKEESTAQLQDLLIYNLKGIAYLAESKIQKGEDINAIGKLICDSLFATITNANFDNARITELIKGAVAMKKQLAEEAGMKDAPEAASWINTDSTVFIEKGKTVGVLSTENEDVRSLRELLIYGLKGIAAYMDHAVVLGYSDSDIYKFMIEGLASTLKDLSVDEMIALVLKCGETGVKVMALLDKANTETYGNPEITKVNIGVRSNPGILISGHDLKDMEELLIQTEGTGVDVYTHGEMLPANYYPAFKKYSHFAGNYGNAWWKQNEEFESFNGPILMTTNCIIPVKDSYKERIFTTGMTGYPGVKHIADRTEGGKKDFSEIIALAKKCKSPVEIEKGEITGGFAHAQVFALADKVVEAVKSGAIKRFVVMAGCDGRMK…	Spirochaetota bacterium	HPF06193.1	hcp	2202144	FALSE	Spirochaetota bacterium
NOY13997.1 hydroxylamine reductase [Deltaproteobacteria bacterium]	MFCYQCQETAKGTGCNIAGVCGKKAETANLQDLLVFTLRGLAVVAEEAKAQGKLDNSVGLFISQALFATITNANFDNDRITVLIKESLAKRDALKAELGFSSTEDAVNWNGSEAEFAAKAETVGVLSQPNEDVRSLRELLIYGLKGMAAYADHAAMLGYQKSEIFDFVISALVSTTKDLSVDEMIEQVMKCGEVAVTTMALLDEANTSTYGNPEITEVNLGVSNKPGILISGHDLKDMEELLKQTEGTGVDVYTHSEMLPANYYPEFKKYDHFIGNYGNAWWQQDKEFTSFNGPILMTTNCITPVKDAYKDRLFTTGMAGWPGCTHISDRADGGTKDFSAIIEKAKTCAPPVEIETGKIVGGFAHAQVMALADKVVDAVKSGAIKRFVVMAGCDGRHKT…	Deltaproteobacteria bacterium	NOY13997.1	hcp	2026735	FALSE	Deltaproteobacteria bacterium
MDD2501347.1 hydroxylamine reductase [Geobacter sp.]	MSMFCYQCQETAKGTGCTIAGVCGKKENTANLQDLLVFALKGIAVVAVEAQKQGKLDDATGLFVCQGLFATITNANFDDSRITALIKEAFAKRDSLKLATGFTGNQDCVSWNGSEAEFAAKSKEVGVLSQPNEDVRSLRELLIYGLKGMAAYTEHAAMLGFEKQEIYAFMVSALASTTQELTVDEMIGQVMKCGEVAVTAMALLDEANTTTYGNPEITKVNIGVRTNPGILISGHDLRDMEDLLEQTAGTGVDVYTHSEMLPANYYPAFKKYPHFVGNYGNAWWQQDKEFASFNGPILMTTNCIVPVKDAYKDRIYTTGMAGWPGAVHIPERQKGGRKDFSAIIAQAKTCQPPVEIEKGEIVGGFAHHQVMALADKVVEAVKSGAIKRFVVMAGCDGRH…	Geobacter sp.	MDD2501347.1	hcp	46610	FALSE	Geobacter sp.
MBO8093845.1 hydroxylamine reductase [Prosthecochloris sp.]	MSMFCYQCQEAAKGSGCTVKGMCGKEESTANLQDLLVFILKGIAVVDREVRKQGKGDADTGLFVAKAMFATITNANFDDARIIGLIKEALQRREELKQKTGMDSGPECVTWSGSEADFAAKATEVGVLSQPNEDVRSLHELLIYGVKGMCAYTEHAAVLGYEKDELYAFILDALASTTDELSVDEMTSWVLKCGEFGVTAMALLDEANTGSYGNPEISKVNLGVGNNPGILISGHDLKDMEELLKQTEGTGVDVYTHSEMLPAHYYPMFKKYNHFVGNYGNSWWLQHKEFDSFNGPIVMTTNCITPVKDAYKDRIYTTGMAGYPEVKHIPARKTGGVKDFSAVIEQAKTCPAPEELEQGEIVGGFAHAQVMALADKVVDAVKSGAIKRFVVMAGCDGRH…	Prosthecochloris sp.	MBO8093845.1	hcp	290513	FALSE	Prosthecochloris sp.
MBA3009500.1 hydroxylamine reductase [Desulfobacula sp.]	MFCFQCQEAAKNEGCTIKGMCGKENSTANLQDLLIFNLKGIAVIAQKSKAAGVKVPNSAAAFMGQGLFTTITNANFNDENLIDWINRAQALKKQLTTAAGNKIGTDLHESATWYSNDVASFGAKAETVGVLATGNEDVRSLRELLILGLKGMAAYAEHAAVLGVEKQEIWDFMYESLASTTQDLSVDEMVAMVLKCGGVTVTTMAALDEANTKAFGHPELTEVNIGVGTKPGILISGHDLKDMELLLKQTQGTGVDVYTHGEMLPANYYPAFKKYDHLKGNYGGSWWHQNEEFESFNGPILMTTNCVVPMKKNNTYLDKLYTSGVASYPGAAHISQENGTKDFSALVAQAKKCAPPTGLETGKIVGGFAHNQVLALADKVVDAVKSGAIKRFVVMAGCD…	Desulfobacula sp.	MBA3009500.1	hcp	2593537	FALSE	Desulfobacula sp.
SEA21681.1 hydroxylamine reductase [Desulfuromusa kysingii]	MSMFCFQCQETAKNTGCTIAGVCGKKEDTANLQDLLVFTLKGLAVVADEAKKQGKLDKSIGLFISQGLFATITNANFDNARFVELIKATIAKRDGLKAAIGFSSDADVANWNGAEADFAAKAAEVGVLSQPNEDVRSLRELLIYGLKGMAAYTDHAAMLGFEKSEIYDFMVDALVSTTQDLSVDEMVGMVMKCGETAVTAMALLDEANTTTYGNPEITKVNIGVGKNPGILISGHDLKDMEELLKQTEGTGVDVYTHCEMLPANYYPEFKKYEHFVGNYGDSWWHQDKEFASFNGPILMTTNCITPVKEAYKDRFYTTGMAGWPGAIHIADRPEGGHKDFSQIIEKAKTCEPPVEIETGEIVGGFAHAQVMALADKVVDAVKSGALKRFVVMGGCDGRQ…	Desulfuromusa kysingii	SEA21681.1	hcp	37625	TRUE	Desulfuromusa kysingii
MBN2038900.1 hydroxylamine reductase [Spirochaetota bacterium]	MFCYQCQETAKNQGCTVNGVCGKSEEVANLQDLLIYVLKGISIYGTGLAKNGKLDKEAGRFVMKALFATITNTNFDSEKITAMIKEGLELRDILKEKSGIKADHDAALWPGKPEEFADKAKTVGLLSVENEDVRSLRELLIYGLKGIAAYADHASVLGYEDDELYNFAIEAIESTVKDLSVDEMVGLVLKAGDIAVKTMALLDKANTESYGNPEITKVNIGVKGNPGILISGHDLKDMEELLEQTKGTGVDVYTHGEMLPANYYPSFKKYDNFVGNYGGSWWHQNKEFESFNGPVLMTTNCIIPVKDSYRDRFFTTGVAGYPGTKHIPDRESGGKKDFSEIIELAKKCSAPMEIETGEIIGGFAHEQVFALADKVVDAVKSGAIKRFIVMAGCDGRQKT…	Spirochaetota bacterium	MBN2038900.1	hcp	2202144	FALSE	Spirochaetota bacterium
PKN87057.1 MAG: hydroxylamine reductase [Deltaproteobacteria bacterium HGW-Deltaproteobacteria-1]	MFCFQCQETVKNQGCTVKGFCGKPENTADLQDLLIYVCKGISVYAEKLKNTDQKAGRFVCEALFTTITNVAWDDDRIIEKIQEALKIRDEIRAKAASAISGNLPDCATWTPQNREEIMAKAMSDEVRLTNAPNDDVRSLRSLLIFGVKGIAAYAEHAAVLGYEKDDIYAFIVEALNSTTRDLSVEDMIALVMKAGETAVNTMALLDEANTKTYGHPEITEVNLDVRGNPGILISGHDLKDMEELLKQTEGTGVDVYTHGEMLPANCYPAFKKYSHFVGNYGSSWWHQNEDFETFNGPVLLTTNCLIPVKKENTYLARLFTSGVVNYPGAKHIAGRPAGGTKDFSGMIALAKTCKPPQQIETGKIAGGFAHNQVLALADKVIAAVKSGAIKRFVVMAGCD…	Deltaproteobacteria bacterium HGW-Deltaproteobacteria-1	PKN87057.1	hcp	2013736	FALSE	Deltaproteobacteria bacterium HGW-Deltaproteobacteria-1
MCP4566937.1 hydroxylamine reductase [FCB group bacterium]	MSMFCYQCQETSKNRGCNKRGVCGKTESTSNLQDLLIYIVKGISIYGTKAKELDIIDSEAGRFVTEALFATITNANFDDDRFVALIKESLTVRENLKNKFEEAYRNKSGKDFDEKLHDSAVWFSDKVEEFHDKAAKVGILETKDEDVRSLRELTTYGLKGLAAYVEHAAVLKHTNNDLYMFIMEALASTTRDLTVDEMLAMVLKTGEMGVTGMALLDQANTETYGNPEITKVNIGVRNNPGILISGHDLKDMEDLLKQTENAGVDVYTHSEMLPANYYPAFKKYDHFVGNYGNAWWKQDKEFASFNGPILMTTNCIVPVKESYKDRIFTTGMVGYPEVKHITKLNADGSKDFSEIIKLARNCSAPKEIETGSIVGGFAHNQVMALADKIVDAVKSGAVK…	FCB group bacterium	MCP4566937.1	hcp	2599937	FALSE	FCB group bacterium
MEJ2024574.1 hydroxylamine reductase [Deltaproteobacteria bacterium]	GKREELAELQDLLIYVLKGISIYGEKLYQLGIPDRKAGLFTAQGLFATITNANWSEEWFFEHIRSALRVRNELRARFHAAYKEKNGKDFSEELHDAATWFSNDESAFRAKAKEVGVLSTEHEDVRSLREMLVIGSKGISAYADHAAMLGFEKDEIYAFLMEALASTTRDLSVDEMVAMVMKAGETAVTTMALLDEANTSTYGHPEITEVNIGVRSNPGILISGHDLKDMEELLKQTEGTGVDVYTHGEMLPANYYPKFKKYRHFVGNYGNSWWHQNKEFEAFNGPVILTTNCLVPLKQNNTYLDRLFTTGIVEYPGAKHIGDRPEGGEKDFSAVIERAQQCEPPIELESGKIVGGFAHNQVLALADKVVDAVKSGAIKRFVVMAGCDGRHTSRDYFTEV…	Deltaproteobacteria bacterium	MEJ2024574.1	hcp	2026735	FALSE	Deltaproteobacteria bacterium
MEN6431886.1 hydroxylamine reductase [Smithella sp.]	MFCYQCQETVKNVGCNIRGVCGKTEETANLQDLLIYVLKGLAIYAEKAEEKGTLNSKYGRFTVEALFATITNVNFDSDRIIALIHEALKLRDELKKKYGADMPGTLHDSAVWFSDDAAEFTKKAADVGILSIENEDVRSLRMLLIYGIKGIAAYAEHAAVLGLEDKKIYNFLMEALVSTTKDLSVDEMVAMVMRAGECAVNTMALLDKANTSTYGNPEISKVNIGVRGNPGILISGHDLKDMEELLKQTEGTGVDVYTHGEMLPANTYPAFKKYSHLAGNYGNAWWKQAEEFDSFNGPILMTTNCIIPVKDSYKDRIFTTSVVGYPGLKHIPSRAKGGAKDFSAIIALAKKCAPPKELEKGELVTGFGHNQVLALADKVVDAVKSGAIKRFIVMAGCDG…	Smithella sp.	MEN6431886.1	hcp	2053614	FALSE	Smithella sp.
WP_014415707.1 hydroxylamine reductase [Pararhodospirillum photometricum]	MYCYQCEETALHSGCTVKGVCGKRESTAGLQDLLVFVVRGMAWYGEALTGLGLGDRTHDSFIRRALFSTITNVGWDDTRFVALIEEALERRNALRRRFLERTGASWAEPLPEAATWHAPALAFAAKAADVGVLATENPDIRSLRELLVLGVKGIAAYAEHAAHLGYEKAEIGLFIERAMAATLRDLPADTLVALVLEAGHVAIAAMALLDEANTTTYGAPEISQVALGVRTRPGILVSGHDLRDLEELLRQTEGTGLDVYTHGEMLPAHAYPALKKYPHLAGNYGGAWWQQTQDFEAFQGPILMTTNCLVPLRQDNTYLDRLYTTGVVSYEGAHHVADRPEGGAKDFSALIARARQCPPPTALEAGQLTIGFAHQQVLALAGAVVEAVQQGAIRRFVVM…	Pararhodospirillum photometricum	WP_014415707.1	hcp	1084	TRUE	Pararhodospirillum photometricum
MEN8254351.1 hydroxylamine reductase [Verrucomicrobiota bacterium]	MFCYQCQETAKNEGCTIRGVCGKDEPTANLQDLLVHILKGISIYGEKSEPVDKEAGRFIMESLFATITNANFDEDRFVELIEQALVLRDKAKAGSGVESTHDAAVWTGSGKEAFLAKAPSVGVLATENEDVRSLRELIIYGLKGMAAYTKHAEALDKEDDALYSFAMEALAATTKDLSVDELVALTLKTGEMGVTAMANLDSANTGAYGNPELTEVNIGAGDKPGILISGHDLKDMETLLEQTQGTGVDVYTHSEMLPAHYYPAFKKYPHLAGNYGGSWWRQNQEFDEFNGPILMTTNCIVPPREDYQNRLYTTGMAGYPGAKHIPDAEPGRQKDFSAIIEHAKTCKPPVQIETGTITGGFAHNQVMALADKVVDAVKSGAIKRFVVMAGCDGRQRSRN…	Verrucomicrobiota bacterium	MEN8254351.1	hcp	2026799	FALSE	Verrucomicrobiota bacterium
MBN1380327.1 hydroxylamine reductase [Deltaproteobacteria bacterium]	MFCYQCQETVNNQGCTVKGVCGKPEETAALQDLLIYVCKGIAIAAEKLDAVDQKAGRYVCEALFTTITNVAWDDGRIIDKIEEGLKIRDEVKAKAASSLSGAQPDCVTWAPKNREEIMAKAMSDEVRINAASNEDVTSLRSLLIFGLKGIAAYAEHAAVLGYEKDDVYAFIMEALASTTKDLSAEAMIAMVMKAGESAVTTMALLDEANTKTYGNPEITEVNLGVRNNPGILISGHDLRDMEELLKQTEGAGVDVYTHGEMLPAHYYPAFKKYGHFVGNYGSSWWHQNEDFETFNGPIILTTNCLIPIKKDNTYLSRLFTTSIVNYPGAKHIVDRPSGGEKDFSDVIALAKTCPPPKEIESGKIVGGFAHHQVLALADKVVDAVKSGSIKRFVVMAGCD…	Deltaproteobacteria bacterium	MBN1380327.1	hcp	2026735	FALSE	Deltaproteobacteria bacterium
MEH0022112.1 hydroxylamine reductase [Desulfobacter sp.]	MFCFQCQEAAKNQGCTVKGMCGKEDATANLQDLLIFNLKGISLVASLSKAAGIAVPKTAAHFVCKALFTTITNANFNDEDLVQWIMKAQALKKELADAAGDKIGADLHDSATWYSNDVSTFQAKAATVGVMATENEDVRSLRELLILGLKGMAAYADHAAVLGVEKDEIWDFMIEGMASTTKDLTVDDMVGLVLKCGEVTVTTMAALDEANTSAYGHPEITEVNIGAGTNPGILISGHDLKDMEELLKQTEGTGVDVYTHGEMLPANYYPAFKKYSHLKGNYGGSWWHQNDEFEAFNGPILMTTNCLVPLKKKNTYLDRLFTTGTPSYPGATHIGDRADGGAKDFSSIVDRAKACAAPKELETGKIVGGFAHNQVLALADKVVDAVKAGAIKRFVVMAG…	Desulfobacter sp.	MEH0022112.1	hcp	2294	FALSE	Desulfobacter sp.
PIE64418.1 MAG: hydroxylamine reductase [Desulfobacterales bacterium]	MFCFQCQEAAKGTGCTVKGMCGKEESTANLQDLLIYDMKGIAVLAKNLKNAGAAVDMSVGLFLAQGLFTTITNANFDDESLRSWIQRSQAVKSGLREQLENLNSPEEKTSVWKSLKNFLGSEDEEKGDATVELHDSALWFSSDISSYQEKAKTVGVLATENEDVRSLRELLILGLKGIGAYAEHAAVLGVEKEEIYDFVIEALASTTEDLTVDEMVAMVLKAGECAVTTMAALDTANTSAYGNPEITEVSLGVGDKPGILISGHDLKDMEELLIQTEGTGIDVYTHGEMLPAQYYPAFKKYDHLKGNYGSSWWHQNKDFESFNGPILMTTNCIIPIKESNTYKDRIYTTAMAGYPGVPHIPDREEGKQKDFSALIEQAKNCKPPEEIETGSIVGGFAHN…	Desulfobacterales bacterium	PIE64418.1	hcp	2044940	FALSE	Desulfobacterales bacterium
MFC1709030.1 hydroxylamine reductase [Candidatus Omnitrophota bacterium]	MFCYQCQEAIKNTGCTEGGACGKKESTANLQDLLIYVLKGVAIYAEKAKEKDIVVDRAIGSFVAHSLFVTITNANFDDQRIINLIREGLTQREKIKSVIGLDSDAGLNDAALWSSDNVDEFYAKAKEVGVLSTANEDVRSLRELLIYGIKGIAAYAHHAEVLGYKKEEISDFLIEALAATTKDLTADVLVGLVLKAGEVSVNTMALLDEANTKAYGHPEITSVNIGVRNNPGILISGHDLKDIEELLKQTQGTGVDVYTHSEMLPANYYPAFKKHEHFVGNYGNSWWKQDKEFESFNGPIIMTTNCITPVKDAYKDRIFTTGVAGYPGVKHIPDRPVGGEKDFSQVIELAKKSQPPREIESGEIVGGFAHNQILALADKIVAVVKSGAIKRFIVMAGCD…	Candidatus Omnitrophota bacterium	MFC1709030.1	hcp	2035772	FALSE	Candidatus Omnitrophota bacterium
WP_015905850.1 hydroxylamine reductase [Desulforapulum autotrophicum]	MFCFQCQETAKNKGCTISGMCGKKEETANLQDLLIFNLKGIAVLTLKGKAAGVDMTTEAARFASKALFTTITNANFDDASLVDWVNQAVALKKNIADKIKGKITGALHDSATWMSTNVDEFQDKAKTVGVLATKNEDVRSLRELLIIGLKGIAAYAEHAAILGKEKDEIYTFILEALDSTTRDLSVDEMVGLVLKAGEISVVTMALLDEANTSTYGNPEISEVNIGVGDRPGILISGHDLKDMDELLKQTQGTGVDVYTHGEMLPANYYPEFKKYDHLKGNYGSSWWKQNEEFESFNGPILMTTNCIIPIKKSNTYGDRIFTTGVVGYPGLEKVADRKPGGAKDFSKIIALAKTCPAPREIETGTIVGGFAHNQVLALADKVVAAVKSGAIKRFIVMAG…	Desulforapulum autotrophicum	WP_015905850.1	hcp	2296	TRUE	Desulforapulum autotrophicum
OPX37135.1 MAG: hydroxylamine reductase [Desulfobacteraceae bacterium 4484_190.3]	MFCFQCQETAKNTGCTVRGVCGKAEELAELQDLLIYSLKGISIYGEKLNQLGIVDRKAGLFVARGLFATITNANWSEEWFFDHIRSALKVRDEVKDKFLSTENEDARSLRELLIIGSKGIAAYADHAAILGFEKDEIYAFLMEAMASTTRDLSVDEMVGMVMKAGEMAVATMALLDEANTSTYGHPEITEVNIGVGTNPGILISGHDLKDMEELLKQTEGTGVDVYTHGEMLPANYYPEFKKYSHFVGNYGSSWWHQNKEFESFNGPIILTTNCLVPLKKDNTYLDRLFTTGVVEYPGAKHIADRSNGGAKDFSEVIEIAKKCAPPVELESGKIVGGFAHNQVLALADKVVDAVKSGAIKRFVVMAGCDGRHKSREYFTEVAKALPQDTVILTAGCAKY…	Desulfobacteraceae bacterium 4484_190.3	OPX37135.1	hcp	1956169	FALSE	Desulfobacteraceae bacterium 4484_190.3
MCP3892223.1 hydroxylamine reductase [Desulfobulbaceae bacterium]	MFCFQCQEAAKGTGCTIKGVCGKQESTANLQDLLIYDMKGIAVLAKGLKEAGVEVNKGTGLFLAQGLFTTITNANFDDSSLESWIKRSQEIKQQLKGQLDGLSSDDEKASIFGKLMSFLGFGEQSSASDQLDASALWFSSDPSTFQEKAKTVGVLATENEDVRSLRELLILGLKGVGAYAEHAAVLGFEKDEIYDFIVEGLASTTEDLSVDEMVALVLKAGECAVTTMAVLDEANTTTYGNPELSEVNIGVSDKPGILISGHDLKDLEELLQQTEGTGVDVYTHGEMLPANYYPTFKKYENLKGNYGGSWWHQNKEFDSFNGPILMTTNCIIPIKDSNSYKDRIYTTGMAGYPGVTHIADRVGTNAKDFSAIIEQAKSCAAPEEIETGTIVGGFAHNQV…	Desulfobulbaceae bacterium	MCP3892223.1	hcp	2053307	FALSE	Desulfobulbaceae bacterium
MBW1635784.1 hydroxylamine reductase [Deltaproteobacteria bacterium]	MFCFQCQEAAKGTGCTIKGMCGKEEETANLEDLLIFDLKGIAVIAKGLKEAGVAVDESVGLFLCQGLFTTITNANFDNSSLENWIQRSQSIKQGLKDKFDALHPGPAKASILQKFLQYFTGSPESEEQVILDGSALWFSSDPASYQEKAKTVGVLATVDEDVRSLRELLIIGLKGVGAYADHAAVLGGQKKEIYDFMIEGLASTTEEHSVDEMVALVLKAGEVAVTTMAALDGANTSAYGHPEITEIDLGVGTNPGILISGHDLKDMEELLLQTEGSGVDVYTHGEMLPAQSYPAFKKYSHLKGNYGGSWWHQNKDFETFNGPILMTTNCIIPIKESHTYKERIFCTGVVGYPGLTHIADRTAGGAKDFSQIIELAKTCQPPEEIETGKIVAGFAHNQV…	Deltaproteobacteria bacterium	MBW1635784.1	hcp	2026735	FALSE	Deltaproteobacteria bacterium
MBD3380238.1 hydroxylamine reductase [Candidatus Omnitrophota bacterium]	MSMFCYQCQETVKNIACEIKGVCGKDESTANLQDLLIYVLQGMALYAEKLEGPIDRKYGRFIVQALFSTITNANFDDDKFYELVREALKLREELKNKVSGKAGDVSHDAATWYSDDNKEFEEKAKDTGILSYSDNDDIRSLKSIILYGIKGVAAYTDHAAVLGYYDDEVFSFLVEALAAITKDLSADQLTAMVLETGETAVKAMALLDKANTGTYGNPEITKVNIGVRNNPGILISGHDLKDMEELLKQTEGTGVDVYTHSEMLPANYYPKFKKYDHFAGNYGGSWWRQNKEFESFNGPVIMTTNCIIPVKDTYKDRIFTTGMAGYPGVKHLPDRPDGGEKDFSEVIELAKKCEAPREIETGEIIGGFAHNQVSALADKVVEAVRSGKIKRFVVMAGCD…	Candidatus Omnitrophota bacterium	MBD3380238.1	hcp	2035772	FALSE	Candidatus Omnitrophota bacterium
MFC1699710.1 hydroxylamine reductase [Candidatus Omnitrophota bacterium]	MFCYQCQETIGNKGCTKGGACGKKELTANLQDLLLDVLKGIAIYAEKVKDQGASVEEAEPFITEALFATITNANFDDQRFVDLIRKGLRIRDQLKGKSALAGEGQLPEAAVWHADDITLFQQKGKEVGVLATENEDVRSLRELLIYGVKGIAAYAHHAAVLGERKQEIDDFIIEALAATTKELSVDQLVALVLKAGQTAVSTMALLDHANTQAYGQPEISKVNLGVGSNPGILISGHDLKDMEELLQQTEGTGVDVYTHSEMLPANYYPAFKKYKHFVGNYGNSWWKQKQEFESFNGPILMTTNCIVPVQDSYKDRIFTSGAAGYPGVKHIPDRKPGGQKDFSEIIALAKTSPPPQEIETGEIVGGFAHNQVLALADKVVAAVKSGAIKRFIVMAGCDG…	Candidatus Omnitrophota bacterium	MFC1699710.1	hcp	2035772	FALSE	Candidatus Omnitrophota bacterium
MDY0291260.1 hydroxylamine reductase [Desulfuromonadaceae bacterium]	MSMFCYQCQETAKGTGCTIKGVCGKEESTAGLQDLLVFILKGLAVADREVRKQDKDSADTGLFVTQAMFATITNANFDNARITALIKEALQRREALKQKVGMSTGPDCVTWSGSEADFAAKAKEVGVLSQPNEDVRSLRELLIYGVKGICAYTDHAAVLGYEKDDLYAFILDALASTTDELSVDEMTGWVLKCGEFGVTAMALLDEANTSCYGNPEITTVNLGVGKNPGILISGHDMKDMEELLKQTEGTGVDVYTHSEMLPAHYYPAFKKYAHFVGNYGNAWWKQDKEFASFNGPIVMTTNCITPVKDAYKDRIYTTGMAGYPEVKHIPERAAGGEKDFSAVIAQAKTCAPPQELEQGEIVGGFAHAQVLALADKVVDAVKSGAIKRFVVMAGCDGRH…	Desulfuromonadaceae bacterium	MDY0291260.1	hcp	2099677	FALSE	Desulfuromonadaceae bacterium
WP_265555216.1 hydroxylamine reductase [Trichlorobacter lovleyi]	MFCYQCQETAKGTGCTIAGVCGKKENTANLQDLLVFALKGLAETAVEAQKQGRLDNATGLFICQGLFATITNANFDDSRITALIKEAFAKRDILKLSIGFTSHHDCVTWNGSEAEFAAKAKEVGVLSQPNEDVRSLRELLIYGLKGMAAYTEHAAMLGFEKKEIYEFMVSALASTTQELTVDEMIAQVLKCGEVAVTAMALLDEANTTKYGNPEITRVNIGVRNNPGILISGHDLHDMEDLLEQTTGTGVDVYTHSEMLPANYYPAFKKYPHFVGNYGNAWWQQDKEFASFNGPILMTTNCIVPVKDAYKDRIYTTGMAGWPGAVHIPERQQAGRKDFSAIIAQAKTCQPPVEIEKGEIVGGFAHHQVMALADKVVEAVKSGAIKRFVVMAGCDGRHTG…	Trichlorobacter lovleyi	WP_265555216.1	hcp	313985	TRUE	Trichlorobacter lovleyi
MBN2538603.1 hydroxylamine reductase [Deltaproteobacteria bacterium]	MFCYQCQETAKNTGCSVKGVCGKTEETANLQDLLMYVLKGLSIYGEKAKETGTSDRKYGLFIAQALFATITNANFDNDRLIALIKEGLKLRNELKKKCEGNISGELHDCAVWFSDDVAEFGKKSSEVSVLSTENEDVRSLRELLIYGLKGIAAYVDHAAVLGLEDEKIYDFLMEALASTTKDMTVDEMVAMVMRAGECAVTGMALLDKANTAAYGNPEISKVNIGVSSNPGILISGHDLKDMQELLEQTEGTGVDVYTHGEMLPANSYPAFKKYSHFVGNYGNSWWRQGEEFASFNGPILMTTNCIIAVKDSYKERIFTTGMAGYPGVVHIPDRPEGGVKDFSGMIELAKKCTPPVEIETGEIVGGFAHNQVLELADKVVEAVKSGAIKRFIVMAGCDG…	Deltaproteobacteria bacterium	MBN2538603.1	hcp	2026735	FALSE	Deltaproteobacteria bacterium
OPY09852.1 MAG: Hydroxylamine reductase [Syntrophaceae bacterium PtaB.Bin095]	MFCYQCQETVKNQGCTIKGVCGKPEETAALQDLLIYVCKGISVYAEKLNAVDKKIGRYVCEALFTTITNAAWEDGKIIGKIEEGLEIRDEVKAKAASSGALPDCATWTSKNKEGIMTKAMSAEVRINAASNEDVTSLRSLLIFGVKGIAAYAEHAAVLGFEKEDVYAFILEALASTTRDLSVEAMIAMVMKAGETAVNTMALLDEANTKTYGHPEITEVNLGVRNNPGILISGHDLKDMEELLKQTEGFGVDVYTHGEMLPANCYPAFKKYSHFVGNYGSSWWHQNEDFETFSGPIILTTNCLVPVKKDNAYLSRLFTTGVVNYPGARHIAGRSAGGAKDFSDVIALAKTCPPPREIESGKIVGGFAHHQVLALADKVVDAVKSGAIKRFVVMAGCDGR…	Syntrophaceae bacterium PtaB.Bin095	OPY09852.1	hcp	1811717	FALSE	Syntrophaceae bacterium PtaB.Bin095
MDY6823645.1 hydroxylamine reductase [Thermodesulfobacteriota bacterium]	MFCFQCQETAKNQGCTVKGVCGKPEETADLQDLLIYVCKGIAVYSEKLNGVDKPAARFVCKALFTTITNVAWKDEIIIGRIKEGIAVRNGLREKAGAVGSDLPDCATWDANDDKAIKEKALSDELRITACENEDVRSLRELLTIGCKGIAAYAEHAAVLGHEDDGIYGFLMEALASTTKELSVDEMVGMVMKAGETAVNTMALLDKANTEAYGSPEISDINIGVGTNPGILISGHDLKDMEELLKQTEGTGVDVYTHGEMLPANCYPAFKKFSHFVGNYGGSWWHQTKEFESFNGPVVLTTNCLIPIKKDNTYLDRLFTTGVVNYPAAAHIEDRPEGGTKDFTPVIEAAKKCQPPEPIESGKIVAGFAHNQVLALADKVVEAVKSGAIKRFVVMAGCDG…	Thermodesulfobacteriota bacterium	MDY6823645.1	hcp	2202153	FALSE	Thermodesulfobacteriota bacterium
MDY0222580.1 hydroxylamine reductase [Desulfobacterium sp.]	MFCFQCQETAKNQGCTISGVCGKKEETANLQDLLIFNLKGIAVLALKGKESGVDMTTEAARFATKALFTTITNANFDDNSLVEWVNRAVACKKTIADKLAGDVVGQLHDSATWFSTDIEEFQAKAKTVGVLATENEDVRSLRELLIIGLKGIAAYAEHAAVLGKEKDEIYNFILEALASTTKDLSVDEMVGLVLKAGEISVVTMATLDEANTSAYGNPEITEVNIGVGDKPGILISGHDLKDMQELLEQTKGTGVDVYTHGEMLPANYYPAFKKYDHLKGNYGGSWWRQNEEFESFNGPIVMTTNCIIPIKKSNTYGERIFTTGVVGYPGVEKIADRKEGGAKDFSKVIALAKTCKAPKEIETGTIVGGFAHNQVLALADKVVAAVKSGAIKRFIVMAG…	Desulfobacterium sp.	MDY0222580.1	hcp	2067988	FALSE	Desulfobacterium sp.
MCP4132094.1 hydroxylamine reductase [bacterium]	MFCYQCQEAAKNTGCTKVGVCGKTDETSNLQDLLVYVLKGISIYGEKAQEQGVSETRTGEFVVKALFATITNANFDNDRITALIKDALVVRENLKEKYGTEGVVHDSALWTSDDVAEFNSKAVEVGILSTENEDVRSLRELLIYGLKGIAAYADHASVLGYNKNEIYDFLMQGLAATTKELSADDLVGLVLKAGETAVTTMALLDEANTTTYGNPELSKVFIGVKNNPAILISGHDLKDMEALLKQTEGTGVDVYTHSEMLPANYYPAFKKYDHFVGNYGNAWWKQKEEFTSFNGPILMTTNCIVPVADAYKDRIFTTGMAGFPGVTHIADAADGSKDFSEIIKLAKKCKSPQEIETGEIVGGFAHNQVLALADKVVGAVKDGAIKRFVVMAGCDGRHK…	bacterium	MCP4132094.1	hcp	1869227	FALSE	bacterium
RKY36968.1 MAG: hydroxylamine reductase [Candidatus Omnitrophota bacterium]	MFCYQCQETIKNTGCTKGGACGKKEQTANLQDLLIYVLKGIAVYAQKAKENGIKDSGAGLFTARALFATITNANFDDQRIISLIQEGLFIRDQLKEKSGVSADQTLYDAALWHADEVSEFYDKAKEVGVLSTENEDVRSLRELLIYGLKGLAAYTEHAAVLGFEKQEIYEFIMEALVSTTKNLSVDEMVALVLKAGKVAVSAMAILDEANTKTYGNPEITKINLGVRGNPGILISGHDLKDMEELLKQTQGSGVDVYTHGEMLPANSYPAFKKYEHFVGNYGNAWWQQNKEFTAFNGPILMTTNCIIPVGDSYKNRIFTTGLTGYPGVKHIPDRRSGQQKDFSEIIALAKTCQPPQELEKGEIIGGFAHNQVLALAEKIVEAVKSGAIKRFIVMAGCDG…	Candidatus Omnitrophota bacterium	RKY36968.1	hcp	2035772	FALSE	Candidatus Omnitrophota bacterium
MEN6508910.1 hydroxylamine reductase [Smithella sp.]	MFCFQCQETVKNQGCTVKGFCGKPENTADLQDLLIYVCKGISVYAEKLKNTDQKAGRFVCEALFTTITNVAWHDDGIINKIQESLRIRDEVRAKAASAISGSLPDCATWTPRNREEIMAKAMSDEVRLTNAPNEDVRSLRSLLIFGVKGIAAYAEHAAVLGYEKDDIYSFIIEALASTTRDLSVDAMIALVMKAGETAVNTMALLDEANTKTYGHPEITEVNLGVRVNPGILISGHDLKDMEELLKQTEGTGVDVYTHGEMLPANCYPAFKKYSHFVGNYGSSWWHQNEDFETFNGPILLTTNCLIPVKKENTYLARLFTTGVVNYPGAKHIAGRPAGGTRDFSGMITLAKTCNSPQQIETGKIAGGFAHNQVLALADKVIDAVKSGAIKRFVVMAGCD…	Smithella sp.	MEN6508910.1	hcp	2053614	FALSE	Smithella sp.
MEA1968424.1 hydroxylamine reductase [Thermodesulfobacteriota bacterium]	MFCFQCQETAKGSGCTVRGVCGKEEETANLQDLLIFNLKGISVLAKKGKEAGIDVGKEPGVFVTKGLFTTITNVNFDNGNLVQWVKDAQKVKKELKEKIESKIDASLDDSALWFSDDEKEFQEKAKKVGVLATENEDVRSLRELLIIGLKGIGAYADHAAILGVEKDEIYDFVLNALASTTEDLSVDEMVAMVLKAGECGVTTMAALDEANTTAYGQPEITEVNLGVGDKPGILISGHDLKDMEELLKQTEGTGVDVYTHGEMLPGNYYPGLKKYKHLKGNYGSSWWHQNKDFESFNGAIVMTTNCIIPIKKSNTYKDRIFTTGVVAYPGLIHIADRLDGKAKDFSKVIEVAKKCKSPQEIETGKIVGGFAHNQVLALADKVVDAVKSGAIKRFIVMAG…	Thermodesulfobacteriota bacterium	MEA1968424.1	hcp	2202153	FALSE	Thermodesulfobacteriota bacterium
MBN1957396.1 hydroxylamine reductase [Desulfuromonadales bacterium]	MSMFCFQCQETAKGTGCTVAGVCGKKEDTANLQDLLVHNLKGLALVAEEAKQQGKLDNSVGLFICQALFATITNANFDNQRIKELIKATIAKRDALKLAIGFSSDADVVNWNGDESEYAAKAAEVGVLSQPNEDVRSLRELLIYGLKGMAAYTDHAAMLGFEKPEVYEYMVSALASTTQDLSVDEMTGQVLKCGEVAVTAMALLDEANTSTYGNPEITKVNLGVRGNPGILISGHDLKDMEELLKQTEGTGVDVYTHSEMLPANYYPAFKKYDHFVGNYGNAWWQQDKEFASFNGPILMTTNCITPVKDAYRDRIYTTGMAGWPGATHVPERPEGGSKDFSAIIEQAKTCAPPVEIETGEIVGGFAHAQVMALADKVVDAVKTGAIKRFVVMAGCDGRH…	Desulfuromonadales bacterium	MBN1957396.1	hcp	2099678	FALSE	Desulfuromonadales bacterium
MBN1902017.1 hydroxylamine reductase [Candidatus Sumerlaeota bacterium]	MFCFQCQETARNQGCTVKGVCGKSEETADLQDLLIYACKGVAVFGEKLKERETLYRNAARFLCESLFTTITNVAWDNNVIIDRIRKGLEIREALREKVGTDISGALPDCALWHSEDNEEIMAKALSHEVRITATQDEDMRSLRELLTIGCKGIAAYTDHAAILGRENDDIYDFIMEALASTTKNLSTDEMINMVMKAGATAVKAMSLLDEANTKAYGAPEITEVNIGVKKNPGILISGHDLRDMEETLKQTEGTGVDVYTHGEMLPANYYPAFKKYDHFVGNYGGSWWMQNSEFESFNGPIVLTTNCLIPVKKENTYLDRLFTTGLVNYPGAKHIADRKTGGAKDFSPVVELAKKCPPPQEIESGKIVGGFAHNQVMALIDKIIAAVKSGAIKRFVVMA…	Candidatus Sumerlaeota bacterium	MBN1902017.1	hcp	2107588	FALSE	Candidatus Sumerlaeota bacterium
RLC55556.1 MAG: hydroxylamine reductase [Candidatus Cloacimonadota bacterium]	MSMFCFQCQETAKNEGCTIAGVCGKKADTANLQDLLIYVLRGISIYGEKAKELGEQEKKAGLFLAQSLFSTITNANFDNDRFIAQIKEGLKIRDELKEKYGDKIEGELHDSAIWFSDDVDEFNKKATEVGVLSQKNEDVRSLRELLIIGLKGLAAYADHAAMLGFEDEKIYAFIMEALVSTTKDLSVDEMVAMVLKCGEFSVNTMALLDKANTETYGNPEMTKVNLGVRNNPAILISGHDLKDMEELLKQTEGTGVDVYTHSEMLPANYYPTFKKYEHLVGNYGNAWWKQNTEFVTFNGPILMTTNCITPVKDSYKDRIFTTGMTGYPEIVHIPDREDGNAKDFSKIIELAKTLPAPTEIETGELIGGFAHNQVLELADKVVDAVKSGAIKRFVVMGGC…	Candidatus Cloacimonadota bacterium	RLC55556.1	hcp	2030808	FALSE	Candidatus Cloacimonadota bacterium
WP_394713467.1 hydroxylamine reductase [Desulfogranum marinum]	MFCFQCQEAAKGTGCTVKGVCGKQDTTANLQDLLIYDLKGIAVLAKSLKEAGVAVDNSVGLFICQGLFTTITNANFDDQSLENWIKRSQVIKTKLKDQFDSISSPARKASIWTKLMRFLSPGEERSPAAQLDASALWFSSDPAMFQEKAKTVGVLATENEDVRSLRELLILGLKGISAYADHAAVLGLEKDEIYDFVIEGMASTTENHSVDEMVALVMKAGECAVTTMATLDAANTGAYGNPEITEVNLGVGDKPGILISGHDLKDMEELLEQTQGTGVDVYTHGEMLPANYYPAFKKYDNLKGNYGSSWWHQNSDFESFNGPILMTTNCIIPIKKSNSYQERIYTTGTAGYPGVTHITDRVDGQAKDFSAIIEQAKTCSAPQEIETGTIVGGFAHNQV…	Desulfogranum marinum	WP_394713467.1	hcp	453220	TRUE	Desulfogranum marinum
MDD2556739.1 hydroxylamine reductase [Desulfuromonas sp.]	MDMFCYQCQEAARGTGCTVKGMCGKEASTAGLQDLLVFILKGIAVADREARKQGKNDAGTGLFVVKAMFATITNANFDNQRITDLIKEALQRRDELKRKVGMTSGPECVTWSGSEADFAAKAKEVGVLSQPNEDVRSLRELLVYGLKGLCAYTDHAAVLGYEKDEIYDFILDALASTTDELSVDEMTGLVVKCGEVAVTGMALLDEANTSCYGNPEITKVNLGVGKNPGILISGHDMKDMEELLKQTEGTGVDVYTHSEMLPAHYYPAFKNFDHFVGNYGNAWWLQDKEFASFNGPILMTTNCITPVKDAYKDRIYTTGMAGYPGVEHIPEREAGGVKDFSAIIAQAKTCTPPEELEKGEIVGGFAHAQVMALADKVVDAVKSGAIKRFVVMAGCDGRH…	Desulfuromonas sp.	MDD2556739.1	hcp	892	FALSE	Desulfuromonas sp.
WDP90676.1 MAG: hydroxylamine reductase [Desulfobacter sp.]	MFCFQCQETAKNQGCTVKGVCGKENSTANLQDLLIFNLKGIAVIAEQSKAAGISVPASVPLFISHALFTTITNANFNDDNLVEWINRAQAIKKELAAAAGDKLGDDLHDSATWFSDDAATFQAKAETVGVLATENEDVRSLRELLVLGLKGVAAYADHAAVLGVEKQEIWDFMIQGLASTTKDLSVDEMVGLVLKCGEIAVTTMAALNEANTTAYGHPELSEVNIGVGTNPGILISGHDLKDMEELLKQTQGTGVDVYTHGEMLPANYYPAFKKYSHLKGNYGGSWWHQNEEFESFNGPVLLTTNCLVPLKKKNTYLDRLYTTGVPSYPGAVHIGDRSDGGAKDFSALVERAKSCAAPTEIETGKIVGGFAHNQVLALADKVVEAVKAGAIKRFVVMAG…	Desulfobacter sp.	WDP90676.1	hcp	2294	FALSE	Desulfobacter sp.
MBN2403166.1 hydroxylamine reductase [Spirochaetota bacterium]	MFCYQCQETAKNTGCTVRGVCGKTEETANMQDLLLHVLKGIGIYGADLSRKGSLDKDTGRFIIKALFSTITNANFDTDRIAGLIREGLTIRERLKKKSGLQTKDMHDSAVWYTNDISEFNKKAGEIGFLAIQDEDVRSLRSVLLFGLKGIGAYAEHAMMLGYEDDTIYSFLVEALESTTKDLTVDEMVSWVMKAGEIAVKTMALLDKANTETYGNPEVTKVNIGVRSNPGILISGHDLKDMEELLEQTRGTGVDVYTHGEMLPANYYPAFKKYDNFVGNYGGSWWHQNQDFESLNGPILMTTNCIIPLKDSYKDRIFTTGMTGYPGVKHIADRREGGKKDFSEIINLSKKCRPPVELETGEIIGGFAHDQIFKLADKVVEAVKSGAVKRFVVMAGCDGR…	Spirochaetota bacterium	MBN2403166.1	hcp	2202144	FALSE	Spirochaetota bacterium
MEE4357992.1 hydroxylamine reductase [Desulfococcaceae bacterium]	MFCFQCQETAKGSGCTVKGVCGKEDTTANLQDLLIFNLKGIAVLASKGKAAGVDVIKESGFFVAQGLFTTITNVNFNDANLIEWIKKAQEFKKGLKSKIEGKVSGALDDSALWFSDDEASYQEKAKTVGVLATENEDVRSLRELLVIGLKGIAAYADHAAILGVEKDEIYEFILTSLASTTEDLSVDEMVGWVLKAGECAVTTMAALDQANTSAYGNPEITEVSIGVGKNPGILISGHDLKDMEELLKQTEGSGVDVYTHGEMLPANYYPAFKKYAHLKGNYGNSWWKQNDEFESFNGAILMTTNCIIPIKKKNTYQDRIFTTGVVSYPGVKHIADREAGKAKDFSEVIAVAKKCPPPQEIETGKIVGGFAHNQVLALADKVIDAVKSGAIKRFIVMAG…	Desulfococcaceae bacterium	MEE4357992.1	hcp	3024398	FALSE	Desulfococcaceae bacterium
MBM3305084.1 hydroxylamine reductase [Candidatus Aminicenantes bacterium]	MFCFQCQETARNQGCTVMGVCGKTERTADLQDLLVHVCKGLSVYADELRRKGSVDRPAGRSLCQALFTTITNAAWDDEAIVGRIKEGLAARDALRKKVGAAPSPELPDCVTWTPADDAAIRVKAGSDEVRITSAPNEDVRSLRELLIIGGKGIAAYAEHAAVLGFEKDEIYAFLFEALASTTKDLSADDMVALVLRAGETAVKTMALLDEAHTKTYGHPEITEVDIGVRNNPGILISGHDLKDMKELLAQTEGTGIDVYTHGEMLPAHAYPAFKKSSHLAGNYGGSWWRQNEEFESFNGPILLTTNCLTPLKPSNTYLDRLFTTGVAGYPGAAHIPDRPEGGAKDFSALIAKAKTCPPPAGIESGKITAGFAHDQVLALAGKVVSAVMSGALKRFVVMA…	Candidatus Aminicenantes bacterium	MBM3305084.1	hcp	2052149	FALSE	Candidatus Aminicenantes bacterium
WP_300457990.1 hydroxylamine reductase [Desulfobacula sp.]	MFCFQCQETAKNQGCTIKGVCGKENDTANLQDLLIYDLKGISVIATAAKAQGAETPKEVGLFVAKALFTTITNTNFNDENLVKWIQQSQKVKKELFESVKDNVGTDLHASATWYSDDVSSYKAKAETVGILATENEDVRSLRELLVIGLKGIAAYADHAAILGVEKNEIYDFFFEALASTTQDLSVDEMVGLVLKAGEMAVTTMAALDEANTTAYGHPELTEVNIGVGSNPGILISGHDLKDMEELLKQTDGTGVDVYTHGEMLPANYYPAFKKFAHLKGNYGGSWWHQNEDFETFNGPVLMTTNCIIPMKKKTTYKERVFTTGVVSYPGIKHVADRVNGGAKDFSEVVALAKTCNAPEEIETGKIVGGFAHNQVLALADKVVDAVKSGAIKRFVVMAG…	Desulfobacula sp.	WP_300457990.1	hcp	2593537	FALSE	Desulfobacula sp.
MDI9388385.1 hydroxylamine reductase [Synergistota bacterium]	MFCFQCQETAKNQGCTIAGVCGKKEPTANLQDLLIYVCKGISVYGDALRLKGKVDREAGRFLIRALFVTITNAAWDDDAIIEWIRRGLEVRKGVAERAKAAGAAPAALPDCAVWTASSKEDIVAKANSPEVRITAMENEDVRSLRELLILGTKGIAAYAEHAEVLGFEKDEIYASMMEGLASTTKELSVDDMVAMVMKTGENAVATMALLDEANTKTYGNPEITEVNLGVRGNPGILISGHDLKDMEELLKQTQGTGVDVYTHGEMLPANYYPAFKKYDHFVGNYGSSWWHQNEEFESFNGPVLLTTNCLVPVKKDNTYLGRLFTTGVVSYPGAVHIADRKPGGAKDFSPLIEMAKKCAAPKEIETGKLVGGFAHAQVLALADKVIEAVKSGAIKRFVV…	Synergistota bacterium	MDI9388385.1	hcp	2268202	FALSE	Synergistota bacterium
MFA5699865.1 hydroxylamine reductase [Desulfuromonas sp.]	MSMFCYQCQEAARGTGCTVKGMCGKEESTADLQDLLVFILKGIAVADREARKQGKGAADTGLFVIKAMFATITNSNFDNQRITDLIKEALQRRDELKRQVGMAAGPECVTWSGSEGDFAAKAKEVGVLSQPNEDVRSLRELLIYGLKGISAYTDHAAVLGFEKDEIYAFVLDALASTTEELSVDEMTGWVLKCGEFGVTAMALLDEANTSSYGNPEISKVNLGVGKNPGILISGHDLKDMEELLKQTEGTGVDIYTHSEMLPAHYYPAFKKFDHFVGNYGNSWWKQDSEFASFNGPILMTTNCITPVKDAYKDRIYTTGMAGYPGVEHIPEREEGGVKDFSAVIAQAKTCAPPQELERGEIVGGFAHAQVLALADKVVDAVNSGAIKRFVVMAGCDGRH…	Desulfuromonas sp.	MFA5699865.1	hcp	892	FALSE	Desulfuromonas sp.
OEU50863.1 MAG: hydroxylamine reductase [Desulfobulbaceae bacterium S5133MH15]	MFCFQCQEAAKGTGCTIKGVCGKEEATANLQDLLIFDLKGISVIAKGLKEAGVQIDPTVGLFLCQGLFTTITNANFDDASLQEWIGKSQKIKQGLKSQFDALNPGPEKISIVQKFLQYFTGSPEAEEQVQLDGSALWFSGDLATYQEKAKTVGVLATENEDVRSLRELLIIGLKGIGAYADHAAVLGTQKQEIFDFVIEGLASTTEEHTVDEMVALVLKAGEVAVTTMATLDGANTSAYGNPEITEVNLGVDTNPGILISGHDLKDMEELLIQTEGSGVDVYTHGEMLPAQSYPAFKKYSHLKGNYGGSWWHQNKDFETFNGPILMTTNCIIPIKESHTYKDRIFSTGVVGYPDITHIADRTNSGAKDFSQIIELAKTCEPPQEIETGKIVAGFAHNQV…	Desulfobulbaceae bacterium S5133MH15	OEU50863.1	hcp	1869306	FALSE	Desulfobulbaceae bacterium S5133MH15
MFA5182530.1 hydroxylamine reductase [Syntrophales bacterium]	MFCYQCQETAKNKGCDVKGVCGKTEDTAKLHDLLIYVLKGIAIYAEKAKETGTLDISHGRFATQALFTTITNVNFDNDRFVSLIQEGLKLREELKKKYGLAVSGTLHDAAVWFPADTTEFGKKAAQIGVQSTENEDVRSLRELLIYGIKGIAAYADHAAVLGFEDEKIYDFLMEALASTTRELTVDEMVAMVMRAGEYTVSVMALLDKANTSAYGNPEISKVNIGVGKNPGILISGHDMKDMEELLKQTEGTGVDIYTHGEMLPANTYPAFKKYSHFVGNYGNAWWKQGEEFASFNGPILMTTNCIIPVKDKYRERIFTTGMAGYPGVKHIPDRPSGGTKDFSVIIALAKKCIPPAEIETGELVAGFGHDQVFALADKVVEAVKSGAIKRFVVMAGCDG…	Syntrophales bacterium	MFA5182530.1	hcp	2928017	FALSE	Syntrophales bacterium
MEA3363843.1 hydroxylamine reductase [Thermodesulfobacteriota bacterium]	MFCFQCQEAAKGTGCDVVGVCGKKEDTAQLQDLLVFALKGLSVVADEAKKQGKLDKSIGLFIAQGLFATITNANFDNDRFVELIKTAISKRDGLKTAIGFSSDADVVNWNGAEADFVAKGAEVGVLSQANEDVRSLRELLIYGLKGMAAYTDHAAMLGFEKSEIYDFMVDALVSTTQDLSVDEMVGMVLKCGETAVTAMALLDEANTTAYGNPEISEVNIGVSNKPGILISGHDLKDMEELLKQTEGTGVDVYTHCEMLPANYYPAFKKYDHFVGNYGGAWYDQGKEFASFNGPILMTTNCITPVQDAYRDRIYTTGMAGWPGAAHIGDRAEGGSKDFSALIEQAKTCDAPIEIETGAIVGGFAHAQVMALADKVVDAVKSGALKRFVVMAGCDGRHKT…	Thermodesulfobacteriota bacterium	MEA3363843.1	hcp	2202153	FALSE	Thermodesulfobacteriota bacterium
MBU0970094.1 hydroxylamine reductase [Pseudomonadota bacterium]	MFCFQCQEAAKNEGCTIKGMCGKENSTANLQDLLIFNLKGIAVIAQKSKAAGVMVPNSAAAFMGQGLFTTITNANFNDENLVDWIIRAQALKKQLTAAAGDKIGTDLHESATWYSNDVAGFGAKAETVGVLATENEDVRSLRELLILGLKGMAAYAEHAAVLGVEKQEIWDFMYESLASTTQDLSVDEMVAMVLKCGGVTVTTMAALDEANTRAYGHPELTEVNIGVGTKPGILISGHDLKDMEILLKQTQGTGVDVYTHGEMLPASYYPAFKKYDHLKGNYGGSWWHQNEEFESFNGPILMTTNCVVPMKKNSTYLEKLYTTGVASYPGAVHISQKNGTKDFSALVAQAKKCAPPTGLETGKIVGGFAHNQVLALADKVVEAVKSGAIKRFVVMAGCD…	Pseudomonadota bacterium	MBU0970094.1	hcp	1977087	FALSE	Pseudomonadota bacterium
MDY0223501.1 hydroxylamine reductase [Desulfobacterium sp.]	MFCFQCQETAKNQGCTISGVCGKKEETANLQDLLIFNLKGIAVLALKGKESGVDMTTEAARFTSKALFTTITNANFDDDSLVEWVKEAVACKKAIADKLPGDVVGQLHDSATWFSTNVEEFQAKAKTVGVLATKNEDVRSLRELLIIGLKGIAAYAEHAAVLGKEKDEIYTFILEALASTTKDLSVDEMVGLVLKAGEVSVTTMATLDEANTTAYGNPEITEVNIGVGDKPGILISGHDLKDMQELLEQTKGTGVDVYTHGEMLPANYYPEFKKYDHLKGNYGGSWWRQNEEFESFNGPIIMTTNCIIPIKKSNTYGYRIFTTGVVGYPGLEKIAARKEGGAKDFSKVIALAKTCKAPKEIETGTIVGGFAHNQVLALADKVVAAVKSGAIKRFIVMAG…	Desulfobacterium sp.	MDY0223501.1	hcp	2067988	FALSE	Desulfobacterium sp.
MBI9091028.1 hydroxylamine reductase [Desulfobacterium sp.]	MFCFQCQETAKGKGCTIAGVCGKKEETANFQDLLIFNLKGIAVLAAKAKEAGIDVTTEAGRFAAKALFTTITNANFDDASLVDWVRQAQAIKKGLVEKLDGKLGTDLDGSALWFSDNEEEFQAKAKTVGVLATENEDVRSLRELLIIGLKGIAAYADHAAVLGKEKTDIYDFILKALASTTEDLSVDEMVALVLEAGGMAVTTMATLDEANTTAYGNPEISQVNIGVGNNPGILISGHDLKDMEELLKQTENTGVDVYTHGEMLPANYYPAFKRYDHLKGNYGNSWWHQNNEFESFNGPILMTTNCIIPIKKENSYADRIFTTGVVGYPGVKHLPERSQGETKDFSGIIELAKGCAPPTEIETGTIVGGFAHNQVLALADKVVDAVKSGAIKRFIVMAG…	Desulfobacterium sp.	MBI9091028.1	hcp	2067988	FALSE	Desulfobacterium sp.
MCK5311459.1 hydroxylamine reductase [Desulfobacteraceae bacterium]	MFCFQCQETAKNQGCTIKGVCGKEGSTAGLQDLLIFNLKGIGVIAKAAKAAGGATPSNAGFFVSKALFTTITNANFNDADLVKWIKDAQAVKKELFDSVKDKIGSDLHDSATWYSDNEDDFAAKAETIGVLATENEDVRSLRELLILGLKGIAAYAEHAAVLGSEKDEIYDFLFEALASTTEDLSVDEMVAMVLKAGEVGVTTMATLDGANTGAYGHPELTEVDLGVGTNPGILISGHDLKDMEELLKQTEGTGVDVYTHGEMLPAQYYPAFKKYEHLKGNYGSSWWHQNEDFESFNGAILMTTNCIVPMKKKNTYLDRIFTTGVVSFPGAVNIEDRPSGGAKDFSQIIERAKKCAAPTEIETGKIVGGFAHNQVLALADKVVDAVKSGAIKRFIVMAG…	Desulfobacteraceae bacterium	MCK5311459.1	hcp	2049433	FALSE	Desulfobacteraceae bacterium
WP_207688431.1 hydroxylamine reductase [Desulfonema limicola]	MFCFQCQETAKGTGCTVKGVCGKEETTANLQDLLIFNLKGIAVLASKGKAAGVDVIKESGFFVAQGLFTTITNVNFNDANLIEWIKKAQEFKKGLKSKIEGKVSGALDDSALWFSDDEASYQEKAKTVGVLATENEDVRSLRELLVIGLKGIAAYADHAAILGVEKDEIYEFILNSLASTTENLSVDEMVGWVLKAGECAVTTMAALDQANTSAYGNPEITEVNIGVGKNPGILISGHDLKDMEELLKQTEGTGVDVYTHGEMLPANYYPAFKKYAHLKGNYGNAWWKQNDEFESFNGAILMTTNCIIPIKKKNTYQDRIFTTGVVSYPGVKHIADREPGKAKDFSQVIETAKKCAPPQEIETGKIVGGFAHNQVLALADKVIEAVKSGAIKRFIVMAG…	Desulfonema limicola	WP_207688431.1	hcp	45656	TRUE	Desulfonema limicola
WDP84277.1 MAG: hydroxylamine reductase [Desulfobacter sp.]	MFCFQCQEAQKNTGCTIKGMCGKENTTANLQDLLIFNLKGIAVIAQASKAAGVDVPNSAAEFIAQGLFTTITNANFNDENLVQWINRAQAVKKELAQAAGDKIGSDLHDSATWFSNDVATFQAKAETVGVLASDNEDVRSLRELLILGLKGMSAYADHAAVLGVKKEEIWTFLYEGLASTTKELSVDEMVGMVLKCGEVTVTTMAALDEANTSAYGHPEITEVNIGVDKNPGILISGHDLKDMEELLKQTEGAGVDVYTHGEMLPANYYPAFKKYDHLKGNYGGSWWHQNEEFESFNGPILMTTNCIVPLKKKNTYLDRLYTTGVPSYTGATHIADRADGGAKDFSEIVAQAKTCAAPVEIETGKIVGGFAHNQVLALADKVVDAVKSGAIKRFVVMAG…	Desulfobacter sp.	WDP84277.1	hcp	2294	FALSE	Desulfobacter sp.
OGX46994.1 MAG: hydroxylamine reductase [Omnitrophica WOR_2 bacterium RIFOXYA2_FULL_38_17]	MFCYQCQETAKGTGCTVKGVCGKEAVVAESQDALIYVLKGIAVLSEKVKEKGDVDKKYTDYIKKALFATITNANFDNEKIKEYIAEGIALRKELQAVLGNNAVKGLHAAASWNYTSEVDLANKAKSVGVLSTGNEDIRSLRELLIYGLKGIAAYSEHASVLGYDKTDIDDFLIEALASTTKDLTVDEMVALVLKAGGTSVTTMALLDEANTTKYGNPEITKVNIGVRSNPGILISGHDLKDMEELLKQTKGTGVDVYTHSEMLPANYYPAFKKYDNFVGNYGNSWWKQKEEFESFNGPILMTTNCITPVQDSYKNRMFTTGVAGYPGLKHIPERAKGKEKDFSEIIKLAKKCPAPKEIETGEIVGGFAHAQVLALADKVVDAVKSGAIKRFVVMAGCDG…	Omnitrophica WOR_2 bacterium RIFOXYA2_FULL_38_17	OGX46994.1	hcp	1801873	FALSE	Omnitrophica WOR_2 bacterium RIFOXYA2_FULL_38_17
MFH2024650.1 hydroxylamine reductase [bacterium]	MFCFQCQETAKNTGCNLRGVCGKQESTSNLQDLLIYVLKGISAVANTAGDTDPKTGLFIAQSLFTTITNANFDDDVFITRIREALKLREELKEKHAGVITDKLPEAVFWIADSVEEFHAKAQEVGVLSAANEDVRSLRELLVIGLKGIAAYADHAAILGHEDPVIYAFLTEALASTTKDLSVNEMVAMVLKAGEFAVNTMALLDKANTTTYGNPEITKVNLGVRNNPGILISGHDLKDMEELLKQTEGSGVDVYTHSEMLPANYYPAFKKYEHFVGNYGNAWWKQSSEFESFNGPILMTTNCITPVKESYKDRIFTTGMAGYPGVKHIPDRKNSESKDFSEIIKLAKACPPPTEIETGEIVGGFAHAQVLALADKVVGAVKSGAIKRFIVMAGCDGRQK…	bacterium	MFH2024650.1	hcp	1869227	FALSE	bacterium
MBW6507930.1 hydroxylamine reductase [Desulfuromonadales bacterium]	MSMFCYQCQETAKGSGCTIAGVCGKKEDTAGLQDLLVYTLKGLAVVAEEAKKQNKLDSSVGLFICQSFFATITNANFDNARFVDLIKASISKRDALKLAIGYSSDLDVLNWNGPESSYAAKAAEVGVLSQANEDVRSLRELLIYGLKGMAAYADHAAVLGFEKPEIYDFMISALATTTRDLSVDEMVGQVLKCGEVAVTTMALLDEANTTTYGNPEITSVNIGVRNNPGILISGHDLKDMEELLKQTAGTGVDVYTHSEMLPANYYPAFKQYDHFVGNYGNAWWLQDKEFTSFNGPILMTTNCITPVKEAYKDRIYTTGMAGWPGATHIADRLEGGAKDFSEIIAKAKTCAAPTEIETGAIVGGFAHAQVMALADKVVDAVKSGALKRFVVMAGCDGRQ…	Desulfuromonadales bacterium	MBW6507930.1	hcp	2099678	FALSE	Desulfuromonadales bacterium
MFC1631415.1 hydroxylamine reductase [Candidatus Omnitrophota bacterium]	MFCYQCQETIGNKGCTKGGACGKKELTANLQDLLLDVLKGIAIYAEKAKDQGASVEEAEPFITEALFATITNANFDDQRFVDLIRKGLRIRDQLKGKSALAGEGQLPEAAVWHADDITLFQQKGKEVGVLSTENEDVRSLRELLIYGVKGIAAYAHHAAVLGERKQEIDDFIIEALAATTKELSVDQLVALVLKAGQTAVSTMALLDHANTQAYGQPEISKVNLGVGSNPGILISGHDLKDMEELLQQTEGTGVDVYTHSEMLPANYYPAFKKYKHFVGNYGNSWWKQKQEFESFNGPILMTTNCIVPVQDSYKDRIFTSGAAGYPDVQHIPDRKPGGQKDFSAIIALAKVSPPPQEIETGEIVGGFAHNQVLALADKVVAAVKSGAIKRFIVMAGCDG…	Candidatus Omnitrophota bacterium	MFC1631415.1	hcp	2035772	FALSE	Candidatus Omnitrophota bacterium
MBN2134357.1 hydroxylamine reductase [Acidobacteriota bacterium]	MFCYQCQETAKNTGCTIKGVCGKESSTANLQDLLIYTLKGLADISNRLTELGETPENAAVTIMRGLFATITNANFDDFRIRELITEAQLMRDELRKKFESLYKVKNGKEFNDGYHDSVTWKVNGTEEIEKKATEIGILETENDDIRSLRELLTYGLKGLCAYGDHAAVLGYRDPEIDKFLFRALSATTKDLSGDELTALVLEAGDFIFKTMSLLDKANHETYGSPEITEVNIGVGKNPGILISGHDLKDMEELLEQTKGTGIDIYTHSEMLPANYYPAFKKYDHIVGNYGNAWWKQKEEFESFNGPILMTTNCIVPVKDSYKDRIFTTGMAGYPGVKHIPDRADGAKKDFSEIIELAKKCKPPTEIETGKIIGGFAHEQVMKLADKVIDAVKSGAISRF…	Acidobacteriota bacterium	MBN2134357.1	hcp	1978231	FALSE	Acidobacteriota bacterium
MCK4947103.1 hydroxylamine reductase [Candidatus Auribacterota bacterium]	MFCYQCQETIKNTGCTKAGACGKKEQTANLQDLLIYVLKGIAVYAQKAKEKGIKDSSAGLFTARALFATITNTNFDDNRIIALIREGLTIRSDLKEKSGVSTNESFHDAALWYADDLAGFYDKAKEVGVLSTENEDVRSLRELLIYGLKGLAAYTDHAAVLGFQKEEIYEFIMEALASATRDLSVDEMVALVLKAGETAVTAMALLDEANTKTFGNPEITKVNLGVRNNPGILISGHDLKDMEELLKQTQGTGVDVYTHSEMLPANYYPAFKKYEHFVGNYGNAWWQQNEEFASFNGPILMTTNCITPVQDAYKNRICTTGMAGYPGVKHIPDGDNGKQKNFSGIIALAKTCQPPREIEKGEIVGGFAHNQVLALADKIVEAIKSGAIKRFVVMAGCDG…	Candidatus Auribacterota bacterium	MCK4947103.1	hcp	2093365	FALSE	Candidatus Auribacterota bacterium
MCP4116383.1 hydroxylamine reductase [Desulfobacteraceae bacterium]	MFCFQCQETAKGKGCTIAGVCGKKEETANFQDLLIFNLKGIAVLAENAKEAGMDVTTEAGRFATKALFTTITNANFDDASLADWVRQALAVKQGLLEKLEGKIGKDIDESALWVSDNEEEFQAKAKTVGVLATENEDVRSLRELLIIGLKGIAAYAEHAAVLGKEKDEIYAFMLKALASTTKELSVDEMTALVLEAGEAAVTTMATLDEANTTAYGHPEISEVNIGVGDKPGILISGHDLKDMEELLKQTENTGVDVYTHGEMLPANYYPAFKSYKHLKGNYGSSWWHQNKEFESFNGPILMTTNCIIPIKKENSYANRIFTTGVVDYPGVGHIPERTQGGAKDFSGIIELAKTCGPPTEIETGTIVGGFAHNQVLALADKVVEAVKSGAIKRFIVMAG…	Desulfobacteraceae bacterium	MCP4116383.1	hcp	2049433	FALSE	Desulfobacteraceae bacterium
NOR23440.1 hydroxylamine reductase [Desulforhopalus sp.]	MFCFQCQETAKGTGCTVKGVCGKQESTANLQDLLIYDLKGIAVLAKGLKEAGVQIEKSTGLFIAQGLFTTITNANFDNTSLESWIKRSQAIKTRLKAQFDAVSSEAEKVSILTKLMQFLGLSQESSASAQLDASALWFSSDLTTFQEKAKTVGVLATENEDVRSLRELLILGLKGIGAYAEHAAVLGVEKDEVYDFVIEGMASTTEDLSVDEMVALVLKAGECAVTTMAALDEANTSTYGNPEITEVNLGVSDKPGILISGHDLKDMEELLIQTQGTGVDVYTHGEMLPANYYPGFKKYDNLKGNYGSSWWHQNKDFETFNGPILMTTNCIIPIKESNSYQERMYTTGMAGYPGVTYIGDREGRSAKDFSAIIKQAKNCSAPEEIETGTIVGGFAHNQF…	Desulforhopalus sp.	NOR23440.1	hcp	2099376	FALSE	Desulforhopalus sp.
WP_178367389.1 hydroxylamine reductase [Desulfobacter latus]	MFCFQCQETAKNQGCTINGMCGKKGSTANLQDLLIYHLKGIAVLAQKAKEADLDVPAANGQFIAEGLFTTITNVNFNDEDLITWILRAQAVKKELFDSVKDKVGSGLHDCATWFSDDSSAFQAKAETVGVLSTENEDVRSLRELLVIGLKGICAYADHAAVLGVTKEEIWNFIYEALTSTTRDLSVDDMVAMVMKAGKMAVTTMAALDQANTQAYGNPEITQVNIGVGTNPGILISGHDLKDMEELLVQTKGTGVDVYTHGEMLPANYYPAFKKYDHLKGNYGGSWWHQNEDFETFNGPILMTTNCIIPIKKKNTYQDKVFTTGVVSYPGTTHIPDRTAGGAKDFSKMIELAKTCPPPTEIETGTIVGGFAHNQVLALADKVVNAIKSGAIKRFIVMAG…	Desulfobacter latus	WP_178367389.1	hcp	2292	TRUE	Desulfobacter latus
MEA2081462.1 hydroxylamine reductase [Elusimicrobiota bacterium]	MFCYQCQETIRNTGCTKGGACGKKEQTANLQDLLIFVLKGIAVCSLKARAKGVKDSGEGLFAAQALFATITNANFDDNRFAALVKEGLAIRESIKKKGGFAGDKTLDDSALWYADDVEAFNDKAKDVGVLSTENEDARSLRSLLVIGLKGLAAYADHAAVLGFQKEEIYDFIMEAMASTTRKLSADEMVAIVMKTGEITVATMALLDEANTKTYGNPEITKVNIGVRNNPGILISGHDLKDMEELLEQTEGSGVDVYTHGEMLPANSYPAFKKYEHFVGNYGNSWWRQNKEFVSFNGPILMTTNCITPVHEAYKDRIFTTGMTGYPGVKHIADRENGKQKDFSEIIALAKKCPAPQEIENGEIMGGFAHNQVLVLADKIVEAVKSGAIKRFIVMAGCDG…	Elusimicrobiota bacterium	MEA2081462.1	hcp	2030800	FALSE	Elusimicrobiota bacterium
MDD2462965.1 hydroxylamine reductase [Desulfobulbus sp.]	MFCFQCQEAAKGTGCTIKGMCGKEESTAKLQDLLIYDMKGIAVLAKNLKKAGVEVDMSVGLFLAQGLFTTITNANFDNASLESWIKRSQVIKARLKDQFDAMNPSEEKTSIWTKLMQFLGGGKQQGASEQLHHSALWFSSDRSLFQEKAATVGVLATENEDVRSLRELLILGLKGIGAYAEHAAVLGVEKEEIYDFVIEGLASTTEDLAVDDMIALVLRAGECAVTTMAALDTANTTAYGNPEITQVELGVGENPGILISGHDLKDMEELLLQTQGTGVDVYTHGEMLPAHYYPAFKKYDNLKGNYGSSWWHQNQDFESFNGPILMTTNCIIPIKESNTYKERMYTTAMAGYPGVTHIPERVNGNPKDFSAIIEQARGCKPPVEIEKGTIVGGFAHDQV…	Desulfobulbus sp.	MDD2462965.1	hcp	895	FALSE	Desulfobulbus sp.
RKX44380.1 MAG: hydroxylamine reductase [Verrucomicrobiota bacterium]	MFCYQCQETAKNEGCTIRGVCGKDELTANLQDLLVHILKGISIYGEKSEPVNEEAGRFIMEALFATITNANFDEDRFVELIEQALVLRDKVKAGSGVESTHDAAVWTGSGKEVFLAKAPSIGVLATENEDVRSLRELIIYGLKGMAAYTKHAEALDKEDDALYSFVMEALAATTKDLSVDELVALTLKTGEMGVTAMAILDAANTESYGNPELTEVNIGVGDKPGILISGHDLKDMETLLEQTQGTGVDVYTHCEMLPAHYYPKFKEYSHLVGNYGGSWWRQNQEFDEFSGPILMTTNCIVPPREDYKDRLYTTGMSGYPGAKHIPDAEPGKQKDFSAIIEHAKTCKPLVQIESGTITGGFAHNQVMALADKVVDAVKSGAIKRFVVMAGCDGRQRSRN…	Verrucomicrobiota bacterium	RKX44380.1	hcp	2026799	FALSE	Verrucomicrobiota bacterium
WP_224746785.1 hydroxylamine reductase [Pelovirga terrestris]	MSMFCYQCQETAKGSGCTIAGVCGKKEDTAGLQDLLVFTLKGLAVVAEEAKKQNKLDPAIGLFICQSFFATITNANFDNARFVALIKASISKRDALKLAIGYSSDLDAVNWNGPEGDYAAKAAEVSVLSQPNEDVRSLRELLIYGLKGMAAYADHAAVLGFEKPEIYDFMISALATTTRDLSVDEMVAQVLKCGEVAVTTMALLDEANTTTYGNPEITTVNLGVRNNPGILISGHDLKDMEELLKQTEGSGVDVYTHSEMLPANYYPAFKKYDHFVGNYGNAWWLQDKEFTSFNGPILMTTNCITPVKEAYKDRIYTTGMAGWPGATHIADRPEGGVKDFSEIIAKAKTCAAPTEIETGTIVGGFAHAQVMALADKVVDAVKSGALKRFVVMAGCDGRQ…	Pelovirga terrestris	WP_224746785.1	hcp	2771352	TRUE	Pelovirga terrestris
HKL82768.1 hydroxylamine reductase [Desulfobacter sp.]	MFCFQCQETAKNQGCTINGMCGKKGSTANLQDLLIYNLKGIAVLAQKAKTAGLDVPTANGKFIAEGLFTTITNANFNDEDIKTWIIRAQAVKKELFDSVKDKVGSDLHDCATWFSDDSSAFQAKAETVGVLSTENEDVRSLRELLVIGLKGICAYADHAAVLGVTKDEIWNFIYEALTSTTQDLSVDDMVAMVMKAGEMSVSTMAALDQANTQAYGNPEITEVNLGVGTNPGILISGHDLKDMEELLVQTKGTGVDVYTHGEMLPANYYPAFKKYDHLKGNYGGSWWHQNEDFETFNGPILMTTNCIIPIKKKNTYQDKVFTTGVVSYPGTTHIPDRTAGGAKDFSKIIELAKTCPSPTEIETGTIVGGFAHNQVLALADKVVDAIKSGAIKRFIVMAG…	Desulfobacter sp.	HKL82768.1	hcp	2294	FALSE	Desulfobacter sp.
HRT70415.1 hydroxylamine reductase [Syntrophales bacterium]	MFCFQCQETARNKGCTVRGVCGKPEETADLQDLLLYVCKGISVYGEKLSGKIDREVGRFICDALFTTITNVAWDDEVIIGKIKEGLKVRDAVKAAVGSNIPTPLPDCATWSPQTDDDIMAKAKADEVRLTATTDEDVRSLRSLLTFGCKGIAAYADHAAILGFERDDIYGFLMEALASTTKALSADDMVALVMKAGETAVNTMALLDEANTTTYGHPEMTEVNLGVRGNPGILISGHDLKDLEELLKQTEGTGVDVYTHGEMLPANYYPAFKKYRHLVGNYGSSWWHQNEEFEAFNGPIILTTNCLIPIRNENTYLSRLFTTGAVSYSGAKHIPNRPKGGMKDFSEVIALAKTCAAPKAVESGNIVGGFGHNQVLAMADKVIGAVKSGAIKRFIVMAGC…	Syntrophales bacterium	HRT70415.1	hcp	2928017	FALSE	Syntrophales bacterium
MDP8263868.1 hydroxylamine reductase [Candidatus Aceula lacicola]	MFCYQCQETAKNTGCTVNGVCGKKEPTANLQDLLIYVLKGISVVCFKNKEEDLLDNGVGQFLCKGLFATITNANFDDVRFIALVKEALVLRNSLKEKCGCSLEGFHDSVLWDGKEEDFAAKAAKVGVLSTENEDVRSLRELSIYGLKGVAAYADHAAILGKEKKEIYDFVAEALASSTDDLSVDEMVALVLKVGDFSVQAMALLDEANTSKYGSPELTKVNIGVRKNPGILISGHDLKDMEELLKQTENTGVDVYTHSEMLPANYYPEFKKYDHFVGNYGSSWWNQNKEFASFNGPILMTTNCITPVQKSYQDRIFTTGMAGYPGVTHIFDREDGGKKDFSAIVELAKKCEAPVELEQGEIVGGFAHKQILALADKVVGAIKAGKIKRFIVMGGCDGRQ…	Candidatus Aceula lacicola	MDP8263868.1	hcp	3041133	TRUE	Candidatus Aceula lacicola
MCD4782117.1 hydroxylamine reductase [Candidatus Omnitrophota bacterium]	MFCFQCQETARNIGCTVNGVCGKKESTSNLQDVLIFALQGVAVAAEQQGQGLDQAQGVFVLKSLFSTITNANFDDDRMVELITEALKLREELKANVADKLNNPVGDVLSWNGTTMEECLSKAKSVGIMSFSDNEDIRSLKSLLLFGLKGIAAYGDHAAVLNYHNDDVIAFVVKALAAVTKDLSVDELIAMVLESGEVAVKTMALLDEANTTSYGHPEITKVNIGVRNNPAILISGHDLKDMEELLQQTEGTGVDVYTHSEMLPGNYYPDFKKYENLVGNYGSSWWHQKEDFESFNGPILMTTNCTVPLKDSYRDRFFTTGMAGYPGAKHIPDRAQGGAKDFSAVIELAKTCPPPKEIETGEIVGGFAHHQVLALADKIVEAVKSGAIKRFVVMAGCDGR…	Candidatus Omnitrophota bacterium	MCD4782117.1	hcp	2035772	FALSE	Candidatus Omnitrophota bacterium
MCP3898240.1 hydroxylamine reductase [Desulfobacteraceae bacterium]	MFCFQCQETAKNQGCTVKGVCGKDGSTSDLQDLLIYNLKGIGVIGKKAKEQGAATSSNAGLFVAKALFTTITNANFNDADLVRWINNAQAVKKELYDSVKDQVGSDLHESATWYSNDEDDFAAKAQEVGVLSTENEDVRSLRELLILGLKGIAAYAEHAAVLGSEKDEIYDFLFEALASTTEDLSVDDMVGLVLKAGEVAVTTMATLDEANTSTYGHPELSEVNIGVGSNPGILISGHDLKDMDELLKQTQGTGVDVYTHGEMLPANYYPAFKKYDHLKGNYGSSWWHQNEEFESFNGAVLMTTNCVVPLKKKNTYLDRLFTTGVVSLPGATHIEDRADGSAKDFSQIIEKAKACSAPVEIETGKIVGGFGHNQVLALADKVVDAVKSGAIKRFIVMAG…	Desulfobacteraceae bacterium	MCP3898240.1	hcp	2049433	FALSE	Desulfobacteraceae bacterium
WP_094551044.1 hydroxylamine reductase [Petroclostridium xylanilyticum]	MSMFCYQCQEAAKGTGCTVRGVCGKTDDVAKLQDLLIYVLKGISIYSTKAREAGISSKEANKFIMESLFSTITNVNFDRNYFIQKVKEGLALRDDIKEQFIKAGGKIENNLHDSATWYADSADEFEKKAEKVGILATENEDVRSLRELLTYGLKGMAAYAEHAYVLGYEDENIFAFTQKALAATVDDTLTADELVALIMECGKFGVDVMALLDKANTSTYGNPEITKVNIGVRNNPGILISGHDLKDMEELLKQTEGTGVDVYTHGEMLPAHYYPAFKKYPHFVGNYGNAWWQQDKEFESFNGPILMTTNCLVPPKDSYKDRVYTTGVVGFEGLKHIPAREDGKAKDFTEIIEHAKRCKPPVEIEKGEIIGGFAHHQVLSLADKVVEAVKTGAIKRFFV…	Petroclostridium xylanilyticum	WP_094551044.1	hcp	1792311	TRUE	Petroclostridium xylanilyticum
MDI6615520.1 hydroxylamine reductase [Syntrophaceae bacterium]	MFCYQCQETVKNVGCDVRGVCGKTEETANLQDLLVHVLKGIAIRAEKAKQAGPLDRKYGRFVTQALFATITNANFDNNRIIALIREGLKLRDELKRKSGMDGTEGLHDAAVWFSDDPAEFEKKAAQVGVLSLGDEDVRALRMFLIYGLKGISAYADHAAILGFEDDAIYDFIMEALASTTKDLTVDEMIAMVMRAGENAVTVMALLDKANTSVYGNPEISKVNIGVRGNPGILISGHDLKDLDELLKQTEGTGVDVYTHGEMLPANAYPAFKKYGHFVGNYGNSWWKQGEEFASFNGPILMTTNCIIPLKDAYKDRIFTTGMTGYPGVPHIPDRPEGGTKDFSAVIEMAKKCPPPAEIETGELVTGFAHNQVLALADKVVDAVKSGAIKRFIVMAGCDG…	Syntrophaceae bacterium	MDI6615520.1	hcp	2052184	FALSE	Syntrophaceae bacterium
WP_018212270.1 hydroxylamine reductase [Desulfitobacterium hafniense]	MSMFCFQCQETAKGTGCTIKGVCGKTADVANLQDLLLYVMKGIAINSLQARELGIVRQDVDKFVMEGLFATITNANFDNARFVALVREGLALRDSLKADIVKAGGVLPANLHDSATWTADSAEEFEQKAAQVGILATENEDVRSLRELLIYGLKGMAAYAEHAFALGYEDNSIFAFMMKGLAATTDDSLSADQLVALVLEAGKYGVDVMALLDKANTTSYGNPEITKVNIGVRNNPAILISGHDLRDLEDLLKQTEGTGVDVYTHGEMLPAHYYPAFKKYAHFVGNYGNAWWKQDKEFDSFNGAILLTTNCLVPPKDSYKDRLFTTSVVGYEGVKHIPAREAGQVKDFSAVIELAKTLPAPTEIETGEIVGGFAHNQVFAVADKVVEAVKSGAVKRFFV…	Desulfitobacterium hafniense	WP_018212270.1	hcp	49338	TRUE	Desulfitobacterium hafniense
MBU1195414.1 hydroxylamine reductase [Pseudomonadota bacterium]	MFCFQCQEAAKNQGCTIKGMCGKEETTAQLQDLLIYNLKGIGVIAGKVKAAGIDVPETAGLFVAQALFTTITNANFNDENLIGWINRAQVVKKQLFATAKGKIGSDLHDSATWYSSDVSGFAAKAVTVGVLSTVNEDVRSLRELLILGLKGISAYADHAAVLGVTRKEIWDFLYDALASTTQDLTVDEMVAKVLKAGEITVTTMAALDEANTTAYGNPEVSQVNIGVGSNPGILISGHDLKDMEELLKQTDGTGIDVYTHGEMLPANYYPAFKKFSHLKGNYGGSWWHQNEEFESFNGPVLMTTNCVVPLKKQSTYLDRLFTTGVTSYPGAVHIADRVNGGAKDFSAVISKAKTCSAPTQIETGTIVGGFAHNQVLALADKVVAAVKSGAIKRFVVMAG…	Pseudomonadota bacterium	MBU1195414.1	hcp	1977087	FALSE	Pseudomonadota bacterium
WP_319577207.1 hydroxylamine reductase [uncultured Desulfobacter sp.]	MFCFQCQETAKNQGCTINGVCGKKGSTANLQDLLIYNLKGIAVLAQKAKTAGLDVPTANGKFIAEGLFTTITNANFNDEDIEIWIIRAQAVKKELFDSVKDKVGSDLHDCATWFSNDTSEFQAKAETVGVLSTENEDVRSLRELLVIGLKGICAYADHAAVLGVTKDEIWNFIYEALTSTTQDLSVDEMVAMVMKAGEMAVTTMAALDQANTQAYGNPEITEVNLGVGTNPGILISGHDLKDMEELLVQTKGTGVDVYTHGEMLPANYYPAFKKYDHLKGNYGGSWWHQNEDFETFNGPILMTTNCIIPIKKKNTYQDKVFTTGVVSYPGTTHIPDRTAGGAKDFSKIVELAKTCPPPTEIETGTIVGGFAHNQVLALADKVVDAIKSGAIKRFIVMAG…	uncultured Desulfobacter sp.	WP_319577207.1	hcp	240139	FALSE	uncultured Desulfobacter sp.
MDX9810938.1 hydroxylamine reductase [Bacteroidales bacterium]	MFCFQCQETAKGTGCTIAGVCGKNEKVANMQDLLIYVLKGISIYSTKSRELGIENEVVNKFVFDGLFMTITNANFDYDRFVEKIREGLKLRDEVKAAYLKAGGKLPENLHESATWTGNSVGEFEAKNNSVGVLATENEDVRSLRELVIYGVKGMAAYTEHAFNLGYKDDAINKFMQEALVATTDDSLSADQLVALVLETGKFGVTAMALLDKANTSTYGNPEISKVNIGVRNNPGILISGHDLRDMEDLLKQTEGTGVDVYTHSEMLPANYYPAFKKYSHFVGNYGSSWWRQKEEFETFNGPVLFTTNCIVPPRKDAGYSDKVYTTGASGFTGFKHIGERPAGGQKDFSEIIEHAKRCKPPVEIEKGEIIGGFAHNQVLALADKVVDAVKSGAIRKFFV…	Bacteroidales bacterium	MDX9810938.1	hcp	2030927	FALSE	Bacteroidales bacterium
MBU0479005.1 hydroxylamine reductase [bacterium]	MFCYQCQETAKNSGCTVRGICGKNEETACLQDLLIYVLKGIAIYAEKAKEKGVTDKKVGLFITQALFATITNVNFDDERFIKLIKEGLRVREDIKGKSGVDSNENLHDATTWFSNNEGELRKKAKEVSVPSTENEDIRSLRELLIYGVKGISAYAEHAAILGKKKQEIYDFVVKALAATTKDLSSDELVALVLKAGETAVTTMELLDEANTSAYGNPEITKVNLGVRNNPGILISGHDLKDVEELLKQTEGTGVDVYTHSEMLPAHSYPAFKKYDHFVGNYGNAWWQQNKEFESFNGPILMTTNCIIPVKDSYKDRIFTTGTAGYPEVKHISNREGTGEKDFSKIIELAKKCSSPTEIETGEIIGGFAHNQVLALVDKIVEAIKSGAIKRFIVMAGCDG…	bacterium	MBU0479005.1	hcp	1869227	FALSE	bacterium
MEA2097387.1 hydroxylamine reductase [Candidatus Cloacimonadota bacterium]	MFCFQCQETAKNEGCTIAGVCGKKADTANLQDLLIYVLRGISIYGEKAKELGEQEKKAGLFIAQSLFSTITNANFDNDRFIEQIKEGLKIRNELKKKYGNKNEGKIHDSAVWFSDDVEEFHKKAAEVGVLSQKDEDVRSLRELLIIGLKGLAAYADHAAMLNFEDEKIYAFIMEALVSTTKDLSVDEMVAMVMKCGEFSVNTMALLDKANTETYGNPEMTKVNLGVRNNPAILISGHDLKDMEELLIQTEGTGIDIYTHGEMLPANYYPAFKKYEHFVGNYGNAWWEQNKEFVTFNGPILMTTNCITPVKDAYKNRIFTTGMTGYPEIVHIPDREDGKAKDFSGIIELAKTLPAPTEIETGELIGGFAHNQVIELADKVVNAVKSGAIKRFVVMAGCDG…	Candidatus Cloacimonadota bacterium	MEA2097387.1	hcp	2030808	FALSE	Candidatus Cloacimonadota bacterium
MCG8639821.1 hydroxylamine reductase [Desulfobacterales bacterium]	MFCFQCQETAKNEGCTVKGVCGKENDTANLQDLLIDNLKGIGVIASRARAAGLTVPQDVGIFVNQALFTTVTNTNFNEENVTEWIQNAQKVKKDLFDAVKDKIDTDLPACATWYSDDTASYKKTAESVGIMATENEDVRSLRELLIIGLKGIAAYADHAAVLGATHDDIFNFAYEALASTTKDLSVDDMVGLVLKAGEISVTTMATLDGANTGAYGNPELSEVNIGVGSNPGILISGHDLKDMEELLKQTQGTGVDVYTHGEMLPANYYPAFKKYDHLKGNYGGSWWHQNDDFEAFNGPILMTTNCIVPVKSKSTYADRLFTTGVTSYPGATHIAQRTNGGEKDFSGIVEMAKSCSAPTELETGTIVGGFAHTQVLALADKVVEAVKSGAIKRFVVMAG…	Desulfobacterales bacterium	MCG8639821.1	hcp	2044940	FALSE	Desulfobacterales bacterium
MBP9041733.1 hydroxylamine reductase [Anaerolineaceae bacterium]	MFCYQCQETSKNQGCVVAGVCGKMNDTANLQDLLVYIAKGVAVHAEKLAEGGTVDREAGRFIVKALFTTITNAAWDNTAIIKVIKEGLTVREAISQKVGAAAPGLLPDCATWLPVDDEDILAKAMSDDLRITAVENEDVRSLRELLIGGCKGISAYADHALVLGFEKDEIYNFLMRALASTTRSLPVDEMIALVMKAGETAVTTMALLDEANTSTYGHPEMTEVNIGVRNNPAILISGHDLKDMEELLRQTEGTGVDVYTHGEMLPANSYPAFKKYRHLVGNYGGAWWQQNVDFESFNGPVILTTNCLTPVRRENSYLNRLFTTGVVSHPGARHIPDRAAGGEKDFSEVIALAKTCPPPQEIESGTVVGGFAHNQVLTLADKIVDAVKSGAIKRFVVMG…	Anaerolineaceae bacterium	MBP9041733.1	hcp	2024896	FALSE	Anaerolineaceae bacterium
WP_111955377.1 hydroxylamine reductase [Desulfobacter hydrogenophilus]	MFCFQCQETAKNQGCTINGICGKKGNTANLQDLLIYNLKGIAVLAQKAKDAGLEVPTANAQFIAEGLFTTITNTNFNDEDLKTWIVRAQALKKELLESVKDKVGSDLHDCATWFSDDTSEFEAKAETVGVLSTENEDVRSLRELLVIGLKGICAYADHAAVLGVTKDEIWNFLYEALTSTTQDLSVDEMVAMVMKAGEMAVTTMAALDQANTQAYGNPEITEVNLGVGTNPGILISGHDLKDMEELLVQTKDTGVDVYTHGEMLPANYYPAFKKYDHLKGNYGGSWWHQNEDFQTFNGPVLMTTNCIIPIKKKNTYQDKVFTTGVVSYPGITHIPNRTDGGAKDFSEMIELAKTCPPPTEIETGKIVGGFAHNQVLALADKVVEAIKSGAIKRFIVMAG…	Desulfobacter hydrogenophilus	WP_111955377.1	hcp	2291	TRUE	Desulfobacter hydrogenophilus
PHR29928.1 MAG: hydroxylamine reductase [Desulfotalea sp.]	MFCFQCQEAAKGTGCTIKGVCGKQESTANLQDLLIYDLKGIAVLAKGLKEAGASVGKDVGLFLAEGLFTTITNANFDNVSLEGWIKRSQAIKLELKNQFDTLPSEADKVSIFGKLMQFLGMGETSSPSDQLDASALWFASDPATYQEKAKTVGVLATVDEDVRSLRELLILGLKGIGAYAEHAAVLGVEKDEIYDFVIEGLASTTEEHTVDEMVALVLKAGEVAVTTMAALDSANTTAYGNPEITEVNIGVSDKAGILISGHDLKDLEELLVQLEGTGVDVYTHGEMLPANSYPAFKKYENLKGNYGGSWWQQNKDFESFNGPILMTTNCIIPIKESNSYKGRIYTTGMAGYPGVTHIADRIAGKPKDFSAIIEQAKTCKPPEELETGTIFGGFAHNQV…	Desulfotalea sp.	PHR29928.1	hcp	2030813	FALSE	Desulfotalea sp.
WP_072773599.1 hydroxylamine reductase [Desulfitobacterium chlororespirans]	MSMFCFQCQETAKGTGCTIKGVCGKTADVANLQDLLLYVMKGIAINSLQARELGIVRQDVDKFVMEGLFATITNANFDNARFVALVREGLALRDSLKADIVKAGGVLPANLHDSATWTADSAEEFDQKAAQVGILATENEDVRSLRELLIYGLKGMAAYAEHAFALGYEDNSIFAFMMKGLAATTDDSLSADQLVALVLEAGKYGVDVMALLDKANTTSYGNPEITKVNIGVRNNPAILISGHDLRDLEDLLKQTEGTGVDVYTHGEMLPAHYYPAFKKYAHFVGNYGNAWWKQDKEFDSFNGAILLTTNCLVPPKDSYKDRLFTTSVVGYEGVKHIPSREAGKVKDFSAVIELAKILPAPTEIETGEIVGGFAHNQVFAVADKVVEAVKSGAVKRFFV…	Desulfitobacterium chlororespirans	WP_072773599.1	hcp	51616	TRUE	Desulfitobacterium chlororespirans
MBN1665008.1 hydroxylamine reductase [Deltaproteobacteria bacterium]	MFCYQCQETAKNTGCDVRGVCGKTEDTAGLQDLLVHVLKGMAIYAEKAKEAGALDKKYGRFTAQALFATITNANFDNDRLISLIRDGLKLRDELKRKYGAEISVDVHDSAVWFSDDAAEFVKKAAEVGILSTENEDVRSLRQLLIYGVKGIAAYADHAAVLGCEDEDVYAFLMEALVSTTKDLSVDEMVAMVMRAGQCTVNVMALLDKANTSAYGNPELTKVNIGVRGNPGILISGHDLKDMEELLKQTQGTGVDVYTHGEMLPAHTYPAFKKYSHFAGNYGNAWWKQGEEFASFNGPILMTTNCIIPVKDSYRERIFTTGMAGYPGVKHIPDRPEGGAKDFSAVIDLAKKCAPPVEIETGEMVTGFGHHQVLALADKVVEAVKSGAIKRFIVMAGCDG…	Deltaproteobacteria bacterium	MBN1665008.1	hcp	2026735	FALSE	Deltaproteobacteria bacterium
HPN88492.1 hydroxylamine reductase [Candidatus Omnitrophota bacterium]	MFCFQCQETVKNTGCTFKGVCGKEEPTANLQDLLIYTLKGIAILEFIAKEGKISYSSSGDFITQALFATITNANFDNDRITLLIKEALQRRDALKTKIGAKLPKNLHDAATWNVSESGFSEKAKTIGVLVDSNEDVRSLRQLLILGLKGISAYYHHAHVLGGKNEEVLSFILEALVSTTKDLSVDEMVKYVLRAGETAVKTMALLDQANTSNYGNPEITKVNIGVRKNPGILISGHDLKDMQELLEQTQGTGVDVYTHSEMLPANYYPSFKKYDNFVGNYGSSWWKQNEDFETFNGPILMTTNCIIPVKDSYKNRIFTTGMAGYPGVKHIADRKENGKKDFSEIIKLAKTCPPPKQIEEGEIVGGFAHHQVLALADKVVAAVKSGAIKRFVVMAGCDGR…	Candidatus Omnitrophota bacterium	HPN88492.1	hcp	2035772	FALSE	Candidatus Omnitrophota bacterium
WP_012662585.1 hydroxylamine reductase [Desulforapulum autotrophicum]	MFCFQCQETAKGRGCTIKGMCGKEETTSNLQDLLIYNLKGIAVLAKGLKASGVNVGRDVGLFVAKGLFTTITNANFDDDSLTLWIQQSLGVKKELKAKFDALTPGPAKASLWARVVGLFSDAPASAPQNMIHDCAVWFDNDATAYQEKAKTVGILATTNEDVRSLRELLIIGIKGVAAYADHAAVLGIEKDEIYDFLMEALASTTEDLSVDEMVALVMKAGECAVTTMAVLDEANTRAYGNPEISEVNIGVSGRPGILISGHDLKDMEELLKQTEGTGVDVYTHGEMLPANYYPAFKKYDHLKGNYGSSWWKQNEDFQTFNGAILMTTNCIIPIKKKNTYGNRTFTTGVVGYPGLNHVADRQDGKTKDFSQVIAVAKKCDPPQEIETGTIVGGFAHNQV…	Desulforapulum autotrophicum	WP_012662585.1	hcp	2296	TRUE	Desulforapulum autotrophicum
HOO76753.1 hydroxylamine reductase [bacterium]	MFCFQCQETARNRGCTVRGVCGKPEATADLQDLLIYAVKGISVYAEKAAELGLPIREEGRFVARALFATITNANWDDRRFVDLIEVALGVRERLRERFLAAWREKNGAEFQEELPPPALWKRASRRDLEETAGRVGVLDTEDEDVRSLRELLTIGIKGICAYADHAAVLGVEDDGIYRFIMEGLASTTRDLPVDEMVALVMKAGEYAVAVMSALDRANTDAYGHPRATEVSLGVRKNPGILISGHDLKDLQELLEQTEGSGIDVYTHGEMLPAHAYPAFRKYAHLAGNYGGSWWSQNREFEAFNGPVLLTTNCLVPLKKEDTYLQRLFTTGMAGYPGARHIPDREPGKSKDFSAVIDEARRSAPPRELETGTITVGFAHDQILELADKVVEAVASGAIR…	bacterium	HOO76753.1	hcp	1869227	FALSE	bacterium
MDD3375123.1 hydroxylamine reductase [Candidatus Omnitrophota bacterium]	MFCYQCQETAGNTGCTIGGVCGKKEPTANLQDLLIYVLKGISVVCVKGKEQGLLNNEVGRFLSRGLFATITNANFDDARFVALIKEALILRDGLKKKYNGSLDGLHDSVVWVGNEADFSTKAAEVGVLATKNEDVRSLRELLVYGLKGVAAYADHASILGKEKIDIYNFVAEALASTTVNLSVDEMVALVLKAGDFSVQAMALLDEANTSKYGSPELTKVNIGVRKNPGILISGHDMKDMEELLKQTENAGVDVYTHSEMLPANYYPEFKKYNHLVGNYGSSWWNQNKEFASFNGPILMTTNCITPVQEAYKERIFTTGMAGYPGTTHIADPEDGGKKDFSAIVDLAKKCEAPVEIETGEIVGGFAHKQILALADKVVGAIKEGKIKRFIVMGGCDGRQ…	Candidatus Omnitrophota bacterium	MDD3375123.1	hcp	2035772	FALSE	Candidatus Omnitrophota bacterium
MDM8536532.1 hydroxylamine reductase [Desulfobacterales bacterium HSG17]	MFCYQCQETAKNQGCTVKGVCGKDGETSNLQDLLIYNLKGIGVIASAAKANGAPTNQETGLFVAQALFTTITNANFDEENLVEWIQNAQKVKKELYESVKDKVGSDLHESATWYSDDIASFQAKAETVGVLATENEDVRSLRELLILGLKGIAAYAEHAAVLGVEKDEIFDFFFEALASTTQDLSVDEMVGMVLKAGEVSVTAMAALDGANTSTYGHPELTEVNLGVDSNPGILISGHDLKDMEELLKQTEGTGVDVYTHGEMLPAQYYPAFKKYSHLKGNYGSSWWHQNEDFESFNGPILMTTNCIVPMKKKNTYKDKVFTTGVVGYPGIIHIADRADGGAKDFSAIIEKAKGCSAPTEIETGKIVGGFAHNQVLALADKVVDAVKSGAIKRFVVMAG…	Desulfobacterales bacterium HSG17	MDM8536532.1	hcp	3055595	FALSE	Desulfobacterales bacterium HSG17
MBF0378947.1 hydroxylamine reductase [Desulfamplus sp.]	MFCFQCQETAKGTGCTIKGVCGKEGTTANLQDLLIFNLKGIAILATKGKANGVDVIKEAGHFVVQGLFTTITNVNFNDANLIQWIKQAQEFKKGLKSKVETKCCSTCSSTLDDSAVWFSDDEAAYQEKAKTVGVLATENEDVRSLRQLLIIGLKGISAYADHAAVLGVEKDEIYEFILKALASTTENLTVDEMVGWVLKAGECAVTTMAALDQANTSTYGNPEITEVNIGVGKNPGILISGHDLKDMDELLKQTEGTGVDVYTHGEMLPANYYPAFKKYAHLKGNYGSSWWKQNEDFETFNGAILMTTNCIIPIKSKNTYQDRIFTTGVVSYPGVKHIADREAGKAKDFSEIIAVAKKCQLPQEIETGKIVGGFAHNQVLALADKVIEAVKSGAIKRFI…	Desulfamplus sp.	MBF0378947.1	hcp	2006184	FALSE	Desulfamplus sp.
MCD6311605.1 hydroxylamine reductase [Elusimicrobiota bacterium]	MFCYQCQETIKNTGCTKGGACGKKEQTANLQDVLIYVLKGIAVCSQKAKEKGVEVNGAGLFAARALFATITNANFDDERIIALIREGLTVRDSLKEKGGFAGDKSLDDSALWDADDVSAFYDKAKEAGVLSTENEDARSLRSLLTFGLKGLAAYADHAAVLGYQKEEIYDFIMEALASTTKDLSVDEMVALVMKAGEMSVAAMALLDEANTKTYGNPEITKVNIGVRNNPAILISGHDLKDMEEILKQTEGSGVDVYTHGEMLPANSYPAFKKYEHFAGNYGNAWWRQNKEFSSFNGPILMTTNCITPVQESYKDRIFTTGMTGYPGVKHIADRENGKQKDFSEIIALAKKCPAPQEIEKGEITGGFAHNQVFALADKIVEAVKSGAIKRFIVMAGCDG…	Elusimicrobiota bacterium	MCD6311605.1	hcp	2030800	FALSE	Elusimicrobiota bacterium
WP_321493990.1 hydroxylamine reductase [uncultured Desulfobacter sp.]	MFCFQCQETAKNNGCTINGMCGKKGSTADLQDLLIYNLKGIAVLAHKAKTAGIKVPASNGQFIAEGLFTTITNANFNDEDIVSWINRAQTVKKKLLESVKDKVGADLHDCATWFSNDTSQFGAKAEAVGVLSTENEDVRSLRELLVIGLKGICAYADHACVLGVTKDEIWDFIYEALTSTTQDLSVDEMVAMVMKAGETAVTTMAALDQANTQAYGNPEITQVNIGVGTNPGILISGHDLKDMEELLAQTKGTGVDVYTHGEMLPANYYPAFKKYDHLKGNYGGSWWHQNEDFETFNGPILMTTNCIIPIKKKNTYQNRLFTTGVVSYPGTTHIPERANGGAKDFSKIVALAKTCQPPTEIETGKIVGGFAHNQVLALADKVIEAVKAGAIKRFIVMAG…	uncultured Desulfobacter sp.	WP_321493990.1	hcp	240139	FALSE	uncultured Desulfobacter sp.
WP_014795636.1 hydroxylamine reductase [Desulfitobacterium dehalogenans]	MSMFCFQCQETAKGTGCTIKGVCGKTADVSNLQDLLIYVMKGIAINSLQARELGIVRQDIDKFVMEGLFATITNANFDNARFVALVREGLALRDSLKADIVKAGGVLPANLHDSATWTADSAEEFDQKAAQVGILATENEDVRSLRELLIYGLKGMAAYAEHAFALGYEDNSIFAFMMKGLAATTDDSLSADQLVALVLEAGKYGVDVMALLDKANTTTYGNPEITKVNIGVRNNPAILISGHDLRDLEDLLKQTEGTGVDVYTHGEMLPAHYYPSFKKYDHFVGNYGNAWWKQDKEFESFNGAILLTTNCLVPPKDSYKDRLFTTSVVGYEGVKHIPAREEGKVKDFSAVIELAKTLPAPTEIETGEIVGGFAHNQVFAVADKVVDAVKSGAIKRFFV…	Desulfitobacterium dehalogenans	WP_014795636.1	hcp	36854	TRUE	Desulfitobacterium dehalogenans
HOO89732.1 hydroxylamine reductase [Syntrophales bacterium]	MFCYQCQETAKNTGCTIKGVCGKTEETANLQDLLLYVLKGLSIYGEEAKKGGPLDRKYGSFIAQALFATITNVNFDNDRLIALIKEGLKLRNELRKKCESHIPEEMHDSALWFSDDVAEFGKKASEIGVLTSGNEDVRSLRELLVYGLKGIAAYADHAAVLGHEDEAIYSFLMEGLASTTRDLTVDEMVAMVMKAGECAVSCMALLDQANTSAYGNPEISTVNIGVRNNPGILISGHDLKDMKELLEQTEGTGVDVYTHGEMLPANSYPAFKKYAHFVGNYGNAWWKQGEEFASFNGPILMTTNCIIPVKDSYKDRIFTTGMAGYPGVEHIPDRPEGGVKDFSGMIELAKQCAPPVEIETGEIVGGFAHNQVLELADKVVDAVKSGAIKRFVVMAGCDG…	Syntrophales bacterium	HOO89732.1	hcp	2928017	FALSE	Syntrophales bacterium
HON59892.1 hydroxylamine reductase [Smithella sp.]	MFCYQCQETIRNQGCTIRGFCGKPEVTANLQDLLIYVCKGISVYAEKLDAVEGQVGRFVCESLFVTITNVAWDDEAIIKKIEAALKVREDVKAKAADRISGALPDCALWTPESREAILAKAAADEVRINASANEDIRSLRSLLVFGVKGICAYADHAAALGYESDEIYRFVFEALAATTREFSADELVALVMKAGETAVSTMALLDKANTETYGHPEITQVDIGVRKNPGILISGHDLKDLEDLLRQTEGTGVDVYTHGEMLPAHYYPAFKKYKHFAGNYGSSWWHQNEDFETFNGPIVLTTNCLIPVKKENTYLSRLFTTGNVSYPGAKHIADRPAGGAKDFSAVIELAKTCPPPKEIETGRIVGGFAHHQVLALADKVVEAVKSGAIKRFVVMAGCD…	Smithella sp.	HON59892.1	hcp	2053614	FALSE	Smithella sp.
MCG8637815.1 hydroxylamine reductase [Desulfobacterales bacterium]	MFCYQCQEAAKNVGCTIKGMCGKEDTTANLQDLLVFNLKGIAAVASLSKAAGVAVPNSAAAFIGSALFTTITNANFNDENLVQWINRAQVLKKELTDAAGDKLGSDLHECVTWYSNDVSTFQAKAETVGVMATENEDVRSLRELLILGLKGVAAYADHAAVLGVEKQDIWDFMIEGLASTTKDLSVDDMVGLVLKCGEIAVTTMAALDEANTTAYGNPELTEVSLGVGTNPGILISGHDLKDMEELLKQTEGTGVDVYTHGEMLPANYYPAFKKYNHLKGNYGGSWWHQNDEFEAFNGPILMTTNCLVPLKKKNTYLDKLYTTGSPSYAGAIHIADRPDGGSKDFSAIVAQAKTCAAPKELETGTIVGGFAHNQVIALADKVVDAVKAGAIKRFVVMAG…	Desulfobacterales bacterium	MCG8637815.1	hcp	2044940	FALSE	Desulfobacterales bacterium
MCK5696109.1 hydroxylamine reductase [Desulfobacula sp.]	MFCFQCQETAKNQGCTIKGVCGKENDTSNLQDLLIYNLKGIGVIANAAKAKGAATPKDAALFVSQALFTTITNANFDEEKLVEWVQQAQKVKKELYESVKDKVGSDLHESATWYSDDVDSFGAKAETVGVLATENEDVRSLRELLIIGLKGIAAYADHASVLGVEKDEIFDFLFEALASITQDLSVDEMVGLVLKAGEVGVTTMAALDEANTTAYGHPEITEVNLGVGSNPGILISGHDLKDMEELLKQIDGSGVDVYTHGEMLPANSYPAFKKFAHLKGNYGGSWWHQNEDFESFNGPVLMTTNCIISMKKKNTYKDKVFTTGVVGYPGVKHIADRVNGGAKDFSKIIELAKTCSAPEEIETGKIIGGFAHNQVLALADKVVDAVKSGAIKRFIVMAG…	Desulfobacula sp.	MCK5696109.1	hcp	2593537	FALSE	Desulfobacula sp.
MDP8212729.1 hydroxylamine reductase [Candidatus Zapsychrus exili]	MFCYQCQEAIGNTGCTKGGACGKKEQTANLQDLLVYVLKGISIYSSKVEGVDKKAGLFVADALFATITNANFDDNRFVELIRQALVVRAEVQKKSQLSQDDLHDSAIWYSDNVDEFYSKASEVGVLSTENEDVRSLRELLVYGLKGLSAYASHAAVLGLEKDEVYAFIFKALASTTEDLSVDEMVALVLKAGEVAVATMALLDEANTKAYGNPEITKVNIGVGTKPGILISGHDLKDMEELLKQTENTGVDVYTHSEMLPANYYPAFKKYEHFVGNYGNSWWKQNKEFESFNGPILMTTNCITPVQDSYKDRFFTTGMAGYPGVRHIEDGSPKDFSSIIILAKTCKSPVEIEKGEIVGGFAHNQVLSLVDKVVEAVKSGAISKFVVMAGCDGRHKERNY…	Candidatus Zapsychrus exili	MDP8212729.1	hcp	3041144	TRUE	Candidatus Zapsychrus exili
WP_275889071.1 hydroxylamine reductase [Desulfobulbus rhabdoformis]	MSMFCFQCQEAAKGTGCTIKGMCGKEESTAKLQDLLIYDMKGIAVLAKNLKKAGVEVDMSVGLFLAQGLFTTITNANFDNASLESWIKRSQVIKARLKDQFDAMNPSEEKTSIWTKLMQFLGGGKQQSASEQLHHSALWFSSDRSLFQEKAATVGVLATENEDVRSLRELLILGLKGIGAYAEHAAVLGVEKEEIYDFVIEGLASTTEELSVDEMVALVLKAGECAVTTMAALDSANTTAYGNPEITQVELGVGEKPGILISGHDLKDMEELLIQTQGTGVDVYTHGEMLPAHYYPAFKKYENLKGNYGSSWWHQNEDFESFNGPILMTTNCIIPIKKSNTYKERMYTTAMAGYPGVTHIPERVNGNPKDFSAIIEQAKGCKPPVEIEKGTIVGGFAHD…	Desulfobulbus rhabdoformis	WP_275889071.1	hcp	34032	TRUE	Desulfobulbus rhabdoformis
WP_319392500.1 hydroxylamine reductase [uncultured Desulfobacter sp.]	MFCFQCQETAKNQGCTINGMCGKKGSTANLQDLLIYNLKGIAVLAQAAKEAGMDVPAANGQFIAEGLFTTITNVNFNDENLIAWITRAQAVKKRLFDSVKDTVGSDLHDCTTWFSDDTSVFAAKAEAVGVLSTENEDVRSLRELLVIGLKGICAYAEHAAVLGVTKDEIWDFLYEALTSTTRDMGVDQMVAMVMKAGEIAVTTMAALDQANTQAYGNPEITQVNIGVGTNPGILISGHDLKDMEELLEQTKGTGVDVYTHGEMLPANYYPAFKKYDHLKGNYGGSWWHQNEDFETFNGPILMTTNCIIPIKKKNTYQDRLYTTGVVSYPDTTHIPDRADGGAKDFSKIVALAKTCPAPTEIETGTIVGGFAHNQVLAMADKVVEAVKSGAIKHFIVMAG…	uncultured Desulfobacter sp.	WP_319392500.1	hcp	240139	FALSE	uncultured Desulfobacter sp.
MBT3175547.1 hydroxylamine reductase [Desulfobacula sp.]	MFCFQCQEAAKGEGCTIKGMCGKESDTSDLQDLLIYNLKGIAVIASKAQADGVEVPDTTGKFIAQGLFTTITNANFNDENLVNWINRAQTLKKELFESANGKIGSDLHESATWYSNDVSQFKTKATTVGVLATENEDVRSLRELLILGLKGIAAYADHAAVLGVTKDEIWDFLYEALASTTQDLSVDEMVAMVLKAGEITVTTMAALDEANTTAYGHPELSEVNIGVGSNPGILISGHDLKDMEELLKQTQGTGVDVYTHGEMLPANYYPAFKKYDHLKGNYGGSWWHQNQEFESFNGPILMTTNCLVPLKKTNTYLDRLYTTGVASYSDTPHITDRVNEGAKDFSAIVEKAKTCSAPTQIETGTIVGGFAHNQVLALADKVVDAVKSGAIKRFVVMAG…	Desulfobacula sp.	MBT3175547.1	hcp	2593537	FALSE	Desulfobacula sp.
MBN2828867.1 hydroxylamine reductase [Candidatus Cloacimonadota bacterium]	MFCFQCQETIGNQGCKYLKGACGKPAETSSLMDVLIYTLRGIAIASENKYDAKNGLFIAKSLFATITNANFDEERIMALIREGLAIRDSLKPFTVEHDTLTWFGSTREDFMEKAKSVGVLATEHEDVRSLRELLIYGLKGISAYAEHAAVLGKENDEIYRFLMEGLASTTKNLTVDQMVGLVMKAGEVAVKTMALLDEANTSSYGNPEITEVNIGVGTNPGILISGHDLKDMEELLKQTAGTGIDVYTHSEMLPANYYPAFKKYDHFVGNYGNAWWKQNEEFESFNGPILMTTNCIIPVKESYKNRIFTTGMAGYPGVKHIADRKDGGSKDFSEIIALAKTCPAPTGIETGKIVGGFAHNQVLALADKVVAAVKSGAVKRFVVMAGCDGRHTTRSYFTD…	Candidatus Cloacimonadota bacterium	MBN2828867.1	hcp	2030808	FALSE	Candidatus Cloacimonadota bacterium
PIE32576.1 MAG: hydroxylamine reductase [candidate division KSB3 bacterium]	MSMFCYQCQEALGNTGCNKKAGMCGKPEKVANLQDLLIFVLKGIAVYGEKGKEAGFQLDEQSGKFLMESLFSTITNANFDAQRFESLIKEALQVRADVKAAVEAKLGKVIDEALPEAATWSAEDVSAFYEKAPQVGVLATENEDVRSLCELLTYGMKGMAAYGDHATVLKKYNQNVVDFLVKGLAATTNDNLSVDELVALVLECGQNGVEAMASLDAANTEAYGHPEPTQVNIGVGTNPGILISGHDLKDMEELLKQTEGTGIDVYTHSEMLPANYYPAFKKYDHFVGNYGNAWWKQQSEFESFHGPILFTTNCIVPPKNSYKNRLFTTGSSGYPGCTHIPEGENGQPKDFSAIIELAKTCQPPTEIEHGTITGGFAHEAVMGVADKVVEAVKSGAIKR…	candidate division KSB3 bacterium	PIE32576.1	hcp	2044937	FALSE	candidate division KSB3 bacterium
MFH1152385.1 hydroxylamine reductase [Pseudomonadota bacterium]	MFCFQCQETAKGTGCTIRGVCGKEETTANLQDLLIFNLKGIAILAQKAKEAGLDVDKDLGLFVAKALFTTITNANFDNDSLTQWIRKALDRKKALKTLVEKKVSGPLHDSVLWYADNESEFAAKAKTVGVLATQNEDVRSLRELLIIGLKGICAYADHAAILGVEKPEIWDFIMKALASTTQDLSVDQMVAMVLEAGNVAVTTMAALDQANTTAYGNPEITQVNIGVGTNPGILISGHDLKDMDELMQQTQGTGVDVYTHGEMLPANYYPAFKKYPNLKGNYGSSWWHQNVDFESFNGPILMTTNCVIPIKKDNTYAGRLFTTNSAGYPGAVHIADRAPGKSKDFSALIKLAKTCKPPVELETGTIVGGFAHNQVLALADKVVAAVKSGAIKRFIVMAG…	Pseudomonadota bacterium	MFH1152385.1	hcp	1977087	FALSE	Pseudomonadota bacterium
MCP4343130.1 hydroxylamine reductase [Desulfobulbaceae bacterium]	MFCFQCQETAKGTGCTIKGVCGKQESTANLQDLLIHDLKGIAVLAKGLKEAGVQVEKSTGLFIAQGLFTTITNANFDNTSLESWIKRSQAIKTGLKAQFDAVSSEAEKVSILTKLLQFLGLSQESSASAQLDASALWFSSDLSTFQEKAKTVGVLATENEDVRSLRELLILGLKGIGAYAEHAAVLGVEKDEVYDFIIEAMASTTEDHTVDEMVALVLKAGECAVTTMAALDEANTSTYGHPEITEVNLGVSDKPGILISGHDLKDLEELLIQTQGTGVDIYTHGEMLPANYYPSFKKYENLKGNYGSSWWHQNKDFETFNGPILMTTNCIIPIKESNSYKDRMYTTGMAGYPGVTYIVDRVAKNAKDFSAIIEQAKGCSAPEEIETGTIVGGFAHNQV…	Desulfobulbaceae bacterium	MCP4343130.1	hcp	2053307	FALSE	Desulfobulbaceae bacterium
MCK5543541.1 hydroxylamine reductase [Desulfobacterales bacterium]	CQETAKNQGCTIKGVCGKEGSTANLQDLLIYNLKGIGVMAYKAKQAGANIPNNVGLFVSQALFTTITNTNFNDKDLIQWINKAQKVKKELFESVKDKIGSDLHDSVTWYSDNEDDFAAKAEMVGVLSTENEDVRSLRELLIIGLKGIAAYADHAAVLGVEKSEIYDFLFEALASTTEDLSVDDMVEKVLKAGKVGVTTMAALDKANTTAYGHPELTEVNIGVGTNPGILISGHDLKDMEELLKQTQGTGVDVYTHGEMLPANYYPAFKKYDHLIGNYGNSWWHQNDEFESFNGPILMTTNCVVPMKKKNTYLNRLFTTGVVSYPGTVHIEDRANNGAKDFSKIIENAKLCSSPEEIETGKIVGGFAHNQVLALADKVVDAVKSGAIKRFIVMAGCDGRQ…	Desulfobacterales bacterium	MCK5543541.1	hcp	2044940	FALSE	Desulfobacterales bacterium
WP_320016849.1 hydroxylamine reductase [uncultured Desulfobacter sp.]	MFCFQCQETAKNQGCTINGVCGKKGSTANLQDLLIYNLKGIAVLAQKAKDAGLDVPTANGKFIAEGLFTTITNANFNDEDLNTWIIRAQAVKKELFDSVKDKVGSDLHDCAIWFSDDTSEFQAKAESVGVLSTENEDVRSLRELLVIGLKGICAYADHAAVLGVTKDEIWNFIYEALTSTTQDLSVDEMVAMVMKAGEMAVTTMAALDQANTQAYGNPEITEVNLGVGTNPGILISGHDLKDMEELLVQTKGTGVDVYTHGEMLPANYYPAFKKYDHLKGNYGGSWWHQNEDFETFNGPILMTTNCIIPIKKKNTYQDKVFTTGVVSYPDTTHIPDRTDGGAKDFSKIVELAKTCPPPTEIETGTIVGGFAHNQVLALADKVVDAIKSGAIKRFIVMAG…	uncultured Desulfobacter sp.	WP_320016849.1	hcp	240139	FALSE	uncultured Desulfobacter sp.
MCD6182103.1 hydroxylamine reductase [Candidatus Cloacimonadota bacterium]	MFCYQCQETIGNKGCSYAKGACGKPAKTAVLQDLLIHTIKGIAIYGEKAKAMGILDKSVGLFAARALFSTITNANFDDERFYAQIREALSIRDELKKKTGLSGDLHDAATWNLPEDQWIEKAEKVGVLSTKDEDVRSLRELLIYGLKGVAAYADHAAILGFENDDIYGFIMEAMASTTKDLTVDEMIALVLKCGEVAVNGMALLDKANTGTYGNPEITEVNIGVGKNPGILISGHDLKDMEDLLKQTQGTGVDVYTHGEMLPANYYPAFKKYDHFVGNYGNAWWKQNTEFVSFNGPILMTTNCITPVEEAYKDRIFTTGMTGWPGAKHIADREDGKPKDFSEIIELAKTCKPPVEIEKGSIIGGFAHHQVLALADKVVDGVKSGAIKRFVVMAGCDGRH…	Candidatus Cloacimonadota bacterium	MCD6182103.1	hcp	2030808	FALSE	Candidatus Cloacimonadota bacterium
MCG8634878.1 hydroxylamine reductase [Desulfobacterales bacterium]	MFCFQCQEAAKGKGCTVKGMCGKEDTTSNLQDLLIYNLKGIAVLQQWMNERGAETGRDTGRFVAKALFTTITNANFDDESLVHWIQQSVTLKQELKAKFDAIAPGPAKTSLWETIKGLFAEAPAPATDGLDDSALWFDTNTAGFQEKAKTVGVLATENEDVRSLRELLILGLKGVAAYADHAAVLGVEKDEIYDHLLEGLASTTRDLSVDEMVGLVMKTGEIAVTTMAALDEANTTAYGNPEITEVNIGVGENPGILISGHDLKDMEELLKQTEGTGIDVYTHGEMLPANYYPAFKKYSHLKGNYGGSWWHQNEEFEAFNGAILMTTNCIIPIKKKNTYQNRIFSTGVVAYPGIGHIPEGQGGQAKDFSQVIETAKKCAPPTELETGSIVGGFAHNQVL…	Desulfobacterales bacterium	MCG8634878.1	hcp	2044940	FALSE	Desulfobacterales bacterium
WP_028584328.1 hydroxylamine reductase [Desulfogranum mediterraneum]	MFCFQCQEAAKGTGCTVKGVCGKQESTANLQDLLIYDLRGIAVLAKALQGAGVETHSDIGRFLAQGLFTTITNANFDDQSLQEWISRSQAIKQELKEQFDGMAAGADKSSIWQKLMGFFGMADNENRGAQLDASALWFSSDVSSYQDKARGVGVLATENEDVRSLRELLILGLKGIGAYSDHAMVLGVEKAEIYDFLIEALASTTEDLSVDEMVALVLRAGECAVTTMAALDQANTQSYGNPEITEVNIGVSTNPGILISGHDLKDMEELLEQTKDTGVDVYTHGEMLPANYYPAFKKYAHLKGNYGGSWWHQNTDFETFNGPILMTTNCIIPIKEANSYKDRIYSTGVVGYPGIIHISERRQGGSKDFTAIIEQAKQCAPPQEIETGTIVGGFAHNQV…	Desulfogranum mediterraneum	WP_028584328.1	hcp	160661	TRUE	Desulfogranum mediterraneum
MDZ7663841.1 hydroxylamine reductase [Desulfotignum sp.]	MFCFQCQETAKNTGCTVRGVCGKEDTTANLQDLLIFNLKGIAVLAKQGKAAGVDLTTEAGRFVTQALFTTITNTNFNDDNLVKWIKKAQEFKKSVKDKVEGKAAGALPDAALWFSDNEAEYQEKAKKVGVLATENEDVRSLRELLTIGLKGISAYADHAAILGVEKDEIYDFILNALASTTEDLSVDEMVGMVLKAGECSVNTMAALDQANTSAYGNPEITEVNLGVGTNPGILISGHDLKDMDELLKQTEGTGVDVYTHGEMLPANYYPAFKKYDHLKGNYGGSWWHQNEDFETFNGAILMTTNCIIPIKKKNTYQDRIFTTGVVSYPGLTHIPDREDGKAKDFSEVIACAKKCQPPQEIETGTLVGGFAHNQVLALADKVVDAVKSGAIKRFIVMAG…	Desulfotignum sp.	MDZ7663841.1	hcp	2049434	FALSE	Desulfotignum sp.
MBF0230017.1 hydroxylamine reductase [Desulfamplus sp.]	MFCFQCQETAKGTGCTIKGVCGKEDTTANLQDLLIFNLKGIAILATKGKANGVDVIREAGHFVVQGLFTTITNVNFNDANLIQWIKKAQEFKKGLKSKVETKCCSTCSSTLDDSAVWFSDDEAAYQEKAKTVGVLATENEDVRSLRQLLIIGLKGISAYADHAAVLGVEKDEIYEFILKALASTTENLTVDEMVGWVLKAGDCAVTTMAALDQANTSTYGNPEITEVNIGVGKKPGILISGHDLKDMDELLKQTEGTGVDVYTHGEMLPANYYPAFKKYAHLKGNYGSSWWKQNEDFETFNGAILMTTNCIIPIKSKNTYQDRIFTTGVVSYPGVKHIVDREAGKTKDFSEIIAVAKKCQPPQEIETGKIVGGFAHNQVIALADKVIEAVKSGAIKRFI…	Desulfamplus sp.	MBF0230017.1	hcp	2006184	FALSE	Desulfamplus sp.
PIE69301.1 MAG: hydroxylamine reductase [Deltaproteobacteria bacterium]	MFCFQCQETAKGTGCTVKGVCGKEASTANLQDLLIYDLKGIAVLAKELKQVGKPVDMTVGLLLVQGLFTTITNANFDNTSLESWIARSQAMKRQLKEQFDAVQSSPEKVDALHHSAQWFSSDTASFDEKARTVGVLATENEDVRSLRELLILGLKGIGAYAEHAAVLGVEDAEVYDFVIEGLASTTEDLSVDEMVALILQAGECAVKAMAALDTANTSAYGNPEMTQVNLGVGENPGILVSGHDLKDLEELLIQTQGTGVDVYTHGEMLPAHSYPAFKKYENLKGNYGSSWWHQNKDFESFNGPILMTTNCIVPIKKTNTYQGRMYTTAMAGYPGTTHIADRVNGGMKDFSAIIAQAKSCKAPEEIETGTIIGGFAHNQVLALADKVIAAVTSGAIKRF…	Deltaproteobacteria bacterium	PIE69301.1	hcp	2026735	FALSE	Deltaproteobacteria bacterium
MBF0385048.1 hydroxylamine reductase [Candidatus Omnitrophota bacterium]	MFCYQCQEAVKNTGCTVKGVCGKGEETSNLQDLLIYVLKGVSLYAEKLEKVDNKYGSFTAKGLFATITNANFDDEKIIKLIKESLTVRDELKAKLGKGEKVSHDSAVWFSSDTKGFYAKAKEAGILAETNEDHRSLKELLILGVKGIAAYADHAAVLGYEDSEIYNFIFKALAATTKELSVDQRVGLVLECGQVAVKTMALLDKANTTSFGNPEITKVNIGVGKKPGILISGHDLKDMDELLEQAQGSGVDIYTHSEMLPANYYPKFKKYDNFIGNYGSSWWNQAKEFESFNGAILMTTNCITPVKDSYKDRMFTTGMAGYEGVKHIPDRKPGGKKDFSSVIDKARKCKPPKEIEKGSIVGGFAHQQVLALGDKVVEAVKSGAIKRFVVMAGCDGRQGS…	Candidatus Omnitrophota bacterium	MBF0385048.1	hcp	2035772	FALSE	Candidatus Omnitrophota bacterium
WP_020586793.1 hydroxylamine reductase [Desulfobacter curvatus]	MFCFQCQETAKNQGCTINGMCGKKGSTATLQDLLIYNLKGIAVLAQAAKAAGVEVPASNGRFIAEGLFTTVTNVNFNDEDLIAWINRAQAVKKTLRDSVKDKVGSDLHDCATWFSDDTSAFAAKAEVVGVLSTENEDVRSLRELLVIGLKGICAYADHAAVLGVTKDEIWNFLYEALTSTTQDLSVDEMVAMVMKAGETAVTTMAALDQANTQAYGNPEITEVNIGVGTNPGILISGHDLKDMEELLEQTKGTGVDVYTHGEMLPANYYPAFKKYDNLKGNYGGSWWHQNEDFETFNGPILMTTNCIIPIKKKNTYQDKLFTTGVVSYPGTTHIPDRTNGGTKDFSKIVALAKTCQPPTEIETGTIVGGFAHNQVLALADKVVEAIKSGAIKRFIVMAG…	Desulfobacter curvatus	WP_020586793.1	hcp	2290	TRUE	Desulfobacter curvatus
MCP4716395.1 hydroxylamine reductase [Deltaproteobacteria bacterium]	KNGKDFDEVLPDAATWTDDPAAFAEKATTVGVLATENEDVRSLRELLVIGLKGVAAYADHAAILGFQKDDINDFIMEALASTTKDFTVDEMVALVMKAGETAVNTMALLDQANTTAYGNPEITEVNIGVGKNPGILITGHDLKDMEELLKQTEGTGVDVYTHGEMLPANCYPALKKYDHFVGNYGGSWCHQNKEFESFNGPILLTTNCLVPLKKNNTYLDRLFTTGVVGYDGAVHIADRSEGGTKDFSALIEKARTCPPPTEIETGTIVGGFAHNQVLALADKVVDAVKSGAIKRFVVMAGCDGRQKTRSYYTEVAENLPKDTVILTAGCAKYRYNKLNLGDIGGIPRVLDAGQCNDSYSLAVIALKLKEVFGLEDINDLPISYDIAWYEQKAVAVLLA…	Deltaproteobacteria bacterium	MCP4716395.1	hcp	2026735	FALSE	Deltaproteobacteria bacterium
MBF0378811.1 hydroxylamine reductase [Desulfamplus sp.]	MFCFQCQETAKGTGCTVKGVCGKEDTTATLQDLLIFNLKGIAILATKGKAAGVDVIKEAGQFVTQGLFTTITNVNFNDANLIQWIKKSQEFKKGLKSKVEGKCSCSCSTTLDDSAVWFSDDEATYQEKGKTVGVLATENEDVRSLRQLLIIGLKGISAYADHAAVLGVEKDEIYEFILKALASTTENLSVDEMVGLVLKAGECSVTTMAALDQANTTAYGNPEITEVNIGVGKNPGILISGHDLKDMEELLKQTEGTGVDVYTHGEMLPANYYPAFKKYAHLKGNYGSSWWKQNEDFETFNGAILMTTNCIIPIKSKNTYQNRIFTTGVVSYPEVKHIADRDAGKAKDFSEIIAVAKKCQPPQEIETGKIVGGFAHNQVLALADKVIEAVKSGAIKRFI…	Desulfamplus sp.	MBF0378811.1	hcp	2006184	FALSE	Desulfamplus sp.
MBU1582489.1 hydroxylamine reductase [Pseudomonadota bacterium]	MFCFQCQEAAKGQGCTIKGMCGKENDTSDLQDLLIYNLKGIAVIANKAKAAGVTVSAQTGKFIAKGLFTTITNANFNDENIIDWINRAQILKKELYGSVKDKIGSDLHESATWYANDVSEFKSKASTVGVLATANEDVRSLRELLVLGLKGISAYADHAAVLGVTRDEIWDFLYEGLASTTQDLSVDEMVALVLKAGEITVTTMAALDEANTTAYGNPELTEVNIGVGSNPGILISGHDLKDMEELLKQTQGTGVDVYTHGEMLPANYYPAFKKYNHLKGNYGGSWWHQNEEFESFNGPILMTTNCLVPLKKKNSYLDRLYTTGVASYSDTPHIKDRKNGGAKDFSAIVQKAKTCSAPTEIETGTIVGGFAHNQVLALADKVVAAVKSGAIKRFIVMAG…	Pseudomonadota bacterium	MBU1582489.1	hcp	1977087	FALSE	Pseudomonadota bacterium
MBD3304978.1 hydroxylamine reductase [candidate division KSB3 bacterium]	MSMFCYQCQEALKNQGCTAKAGVCGKSADVANLQDMLIYVLKGIAIYSEKGREVGVALDSELGDFMLEHLFATITNTNFDAQDFEQRIQNALNVRDDLKTQVLAAYKAKTGKDFDEALPEMATWSAADPAEFYRKGGEVGVLATENEDVRSLRELLTYGIKGIAAYGHHAAVLGQTNPDIFAFIMKGLAATTDDSLSADDLVALVLECGKNGVDVMALLDKANTDAYGHPEPTQVNIGVRNNPGILISGHDLKDMEELLEQTQGTGVDVYTHSEMLPANYYPAFKKYNHFVGNYGSSWWNQKTEFETFHGPVLFTTNCIVPPKDSYKDRIFTTGAAGFAGITHIPDREDGKPKDFSTIIAMAKQCQPPEEIESGTIVGGFAHNAVMQVADKVVEAVKSG…	candidate division KSB3 bacterium	MBD3304978.1	hcp	2044937	FALSE	candidate division KSB3 bacterium
WP_163340519.1 hydroxylamine reductase [Desulfopila sp. IMCC35008]	MFCFQCQEAAKGTGCTIQGVCGKKETTANLQDLLIFDLKGIAVLAKGLKEAGVAVDNGTGLFLAQGLFTTITNANFDDASLENWVKRSQAVKQGLKSQLDALASPVEKVGIISKLKGFLGLGQESTEENLLDASALWFSSDPATFQEKAKTVGVLATENEDIRSLRELLILGLKGIGAYAEHAAVLGVEKTEIYEFMIEGLASTTEERSVDEMVGLVLKAGECAVTTMAALDGANTSAYGNPEISEVNIGVGDKPGILVSGHDLKDLEELLIQSEGAGVDVYTHGEMLPANYYPAFKKYEHLKGNYGGSWWHQNKEFESFNGPILMTTNCIIPIKDDHSYKNRIYTTGMAGYPGVTHIADRVGTAAKDFSAIIEQARSCASPQEIETGTIVGGFAHDQV…	Desulfopila sp. IMCC35008	WP_163340519.1	hcp	2653858	FALSE	Desulfopila sp. IMCC35008
MBW2653778.1 hydroxylamine reductase [Deltaproteobacteria bacterium]	MFCFQCQETAKNQGCTIKGVCGKENDTANLQDLLIFNLKGIGVIASAAKAQGAETPKDAGLFVAQALFTTITNTNFNEEKLVEWIQQAQNVKKELYENVKDKVGSDLHESATWYSDDTASFKAKAETVGVLATENEDVRSLRELLIIGLKGICAYADHASVLGVEKDEIFDFIFEALASTTQDLSVDEMVGMVLKAGEVAVTTMAALDEANTTAYGHPELTEVNIGVSTNPGILISGHDLKDMEELLKQTEGTGVDVYTHGEMLPANYYPAFKKFAHLKGNYGSSWWHQNEDFESFNGPILMTTNCIIPMKKKNTYKDRVFTTGVVSFPGIKHISDRASDGVKDFSKIIELAKTCPAPEEIETGKIVGGFAHNQVLALADKVVDAVKSGAIKRFVVMAG…	Deltaproteobacteria bacterium	MBW2653778.1	hcp	2026735	FALSE	Deltaproteobacteria bacterium
WP_029910078.1 hydroxylamine reductase [Pelobacter seleniigenes]	MFCFQCQETAKGTGCTIAGVCGKKEDTAGLQDLLVYNLKGLAVVADAARQQGRFDLETGLFVCQALFATITNANFDNTRMVELIKATISRRDGLKLATGFSSDLDCVNWNGSEADYAAKAAEVGVLSQANEDVRSLRELLIYGLKGMAAYTDHAAMLGKQNQDIYDFMISALATTTRDLSVEEMVGQVLKCGEVAVTAMALLDEANTSAYGNPEISKVNIGVRNNPGILISGHDLKDMEELLKQTEGTGVDVYTHSEMLPANYYPAFKKYDHFVGNYGNAWWLQDKEFASFNGPILMTTNCITPVKEAYRERIYTTGMAGWPGAKHIGERPEGGSKDFSALIEQAKTCAPPVEIETGEIVGGFAHAQVMALADKVVDAVKSGAIKRFVVMAGCDGRQKN…	Pelobacter seleniigenes	WP_029910078.1	hcp	407188	TRUE	Pelobacter seleniigenes
PIE61129.1 MAG: hydroxylamine reductase [Desulfobacterales bacterium]	MFCFQCQEAAKNKGCTIKGMCGKENTTANLQDLLIYNLQGIAVVAEQCKTAGLEVPVSAPTFMAQALFTTITNANFNDDNLVEWINRAQAVKKELADAAGDKLGSDLHESALWYSDDVSCFQAKAETVGVLATENEDVRSLRQLLILGLKGVAAYADHAAVLGVEKEEIWDFMIEAMASTTKALSVDEMVGMVLKCGEVAVTTMAALDEANTTAYGHPELSEVNIGVGTNPGILISGHDMKDMEELLQQTEGTGVDVYTHGEMLPANYYPAFKKYSHLKGNYGGSWWHQNEEFESFNGPILMTTNCIVPPKKKNTYLNRMYTTGVPSFPGATHIADRVNGSPKDFSALVAHAKTCAPPTEIETGKIVGGFAHNQVLALADKVVDAVKAGAIKRFVVMAG…	Desulfobacterales bacterium	PIE61129.1	hcp	2044940	FALSE	Desulfobacterales bacterium
HPA87703.1 hydroxylamine reductase [Bacteroidales bacterium]	MFCFQCQETAKGTGCTIAGVCGKKDDVANMQDLLVFVTKGISFFTTRLRELGVENEESGKFIVDSLFMTITNANFDYERFVTRVREGLKLRDELRDKFLKAGGTVPSGVHESAVWTGSTVEEFEAKNKSVGVLSTENEDVRSLREMVIYGLKGMAAYTEHAYNLGFEEKSIYKFIEEALVATTNNSLSADELVALVMETGKFGVTAMALLDKANTSTYGNPEITKVNIGVRNNPGILISGHDLRDMEDLLVQTEGTGVDVYTHSEMLPANYYPAFKKFKHFVGNYGSSWWQQKEEFETFNGPVLFTTNCIVPPKTGASYADKVYTTGAAGFTGFRHIGERPAGGRKDFSEIIEHAKRCQPPVEIEKGEIIGGFAHNQVIALADKVVDAVKSGAIKKFFV…	Bacteroidales bacterium	HPA87703.1	hcp	2030927	FALSE	Bacteroidales bacterium
MFK5952519.1 hydroxylamine reductase [Desulfobacterium sp.]	MFCFQCQETAKGKGCTIKGVCGKEETTSNLQDLLIYNLKGIAVLSEGLKAQGAEVGYDVGRFISKALFTTITNANFDDNSLNHWIDQSLALKKELKGKFDALAPGAPKASLWQKIVGMFAEAPEAAKETVMHESALWLGGSDYQEKAKTVGVLATENEDVRSLRELLVIGLKGIAAYADHAAVLGVEKDEIYDFIIKALVSTTEDLSVDEMVGMVMKAGECSVNTMAALDEANTTAYGNPEISEVNIGVSDKPGVLISGHDLKDMEELLKQTEGTGVDVYTHGEMLPANYYPAFKKYEHLKGNYGSSWWKQNEDFESFNGAILMTTNCIIPIKKKNTYKDRIFTTGVVGYPGLTHVAERADGKAKDFSKVIEVAKKCAPPTEIETGTIVGGFAHNQVMA…	Desulfobacterium sp.	MFK5952519.1	hcp	2067988	FALSE	Desulfobacterium sp.
MCG8565470.1 hydroxylamine reductase [Desulfobacterales bacterium]	MFCFQCQEAAKGTGCTIKGMCGKEETTSNLQDLLIYNLKGIAVLEQGLKKQGAKSGNDLGLFVSKALFTTITNANFDDSSLTQWVQQSIRVKRDLKSRFDGMVSGPKKEGLWQKLQGLFAQAPAADAPLFHESALWFEENTALFQDKAKGVGVLATENEDVRSLRELLILGLKGVAAYAKHAAVLGVEKEEIYDFILEALASTTEDLSVDDMVGWVLKCGEVAVTTMAALDQANTSSYGNPEISEVNIGVGEKPGILISGHDLKDMEELLKQTQGTGVDVYTHGEMLPANYYPAFKKYDHLRGNYGSAWWKQNEEFNAFNGPILMTTNCITPIKKNDTYKDRIYSTGVVAYPGVQHISDRTAGGEKDFSAIIAQAKTCAAPKELETGTIVGGFAHNQVL…	Desulfobacterales bacterium	MCG8565470.1	hcp	2044940	FALSE	Desulfobacterales bacterium
MBN1615651.1 hydroxylamine reductase [Deltaproteobacteria bacterium]	MFCFQCQETAKNTGCTVKGVCGKPGETAELQDLLIYVLKGLALHAEKAKEAGTLDRKYGRFTVAALFTTITNANFDNDRLIALIREALKLRDELKARYGAEMPGVQHDSALWFSDDPAEFGAKATSIGVLSTENEDVRSLRELLIYGLKGIAAYAEHAAVLGFEDDAVYDFVMEALASTTRDLATDEMVAMVMRAGECAVKVMALLDKANTSTYGNPEISKVPIGVRGNPAILISGHDLKDLEELLKQTEGTGVDVYTHGEMLPAHTYPAFKRYAHFAGNYGNAWWKQAEEFESFNGPILMTTNCIIPVRDSYKERIFTTGMVGYPGVRHIPERAQGGAKDFSEIIALAKKCAPPTQIETGELVTGFGHNQVLALADKVVDAVKSGAIKRFVVMAGCDG…	Deltaproteobacteria bacterium	MBN1615651.1	hcp	2026735	FALSE	Deltaproteobacteria bacterium
WP_200249284.1 hydroxylamine reductase [Thiococcus pfennigii]	MNMFCFQCEEAAKGTGCTVKGICGKTESIAVLHDLLVYLLKGLALVAEEAQRQGRPDDSVGPFITRALFATITNANFDAARFDELIQETIARRDALKAALGFDGAQDAVTWSGPASAYAAKGAAVGVLSQPNEDLRSLRELLIYGVKGMAAYTDHAAILGLERPEIHAFMIKALAATTRELSIEEMVALVMECGAVGVTAMALLDEANTRAYGHPEITQVRLGVGKNPGILISGHDLRDLQDLLEQTAGTGVDVYTHSEMLPAHAYPAFKKYPHFIGNYGNAWWQQDKEFAAFNGPILMTTNCITPVKVAYRDRIYTTGMTGWPGIEHIPDRPEGGAKDFSALIAQAKTCAPPTELEQGEITTGFAHAQVMALADQVIDAVKSGAIKRFVVMGGCDGRH…	Thiococcus pfennigii	WP_200249284.1	hcp	1057	TRUE	Thiococcus pfennigii
WP_047808802.1 hydroxylamine reductase [Desulfosporosinus acididurans]	MSMFCYQCQETAKGTGCTIKGVCGKTENVANLQDLLIYTLKGISIFALQAREMGIVRPEIDKFIMESLFTTITNANFDRSRFVARIEEGLKLRDELKQAIIKAGGTISADLNDAATWTGSAGEFDQKAALVGILTTENEDVRSLRQLLTYGLKGMAAYAEHAYTLAYKEDGIFAFIEKALAATLDDTLAADALVALNLEAGKYGVEVMALLDKANTTTYGNPELTKVNIGVRNNPAILVSGHDLKDLEELLIQTQGTGVDVYTHGEMLPAHYYPAFKKYDNFVGNYGNAWYKQDKEFESFNGPILLTTNCLIPPKDSYKDRLYTTGAVGFEGIKHISDRADGQSKDFSALIAHAKQCPSPTEIETGEIIGGFAHNQVLALADKVVEAVKSGAIKRFFVM…	Desulfosporosinus acididurans	WP_047808802.1	hcp	476652	TRUE	Desulfosporosinus acididurans
MFC1643708.1 hydroxylamine reductase [Candidatus Omnitrophota bacterium]	MSMFCYQCQETVKNTGCTMKGVCGKSESTANLQDLLIYALQGMAIYAKNIEGPVDRKYGTFISQALFSTITNANFNDDKFDELIRKAFKLRDELKDKVLDKGADEIYDSAIWFSDKKEEFAEKAKEVGILSYSDNEDIRSLKSIILYGIKGVAAYTDHAAVLDYYDDEIFSFFVKALAAITEDLPADELTALVLKTGETSVKAMALLDKANTTTYGNPEITKVNIGVRNNPGILISGHDLKDMEELLKQTEGKGVDVYTHSEMLPANYYPKFKKYEHFVGNYGNSWWKQNQEFESFNGPIIMTTNCIIPVKDSYKDRIFTTGMAGYPGVKHIPDRPEDGEKDFSKVIELAKQCKPPQEIETGEIVGGFAHNQVLALADKVIEAVKLGKIKRFIVMAGCD…	Candidatus Omnitrophota bacterium	MFC1643708.1	hcp	2035772	FALSE	Candidatus Omnitrophota bacterium
WP_320041640.1 hydroxylamine reductase [uncultured Desulfobacter sp.]	MFCFQCQETAKNQGCTINGMCGKKGNTANLQDLLIYNLKGIAVLAQKAKDAGMDVPTANAEFIAEGLFTTITNANFNDDDLISWITRAQAVKKKLFEDVKDKVGSDLHDCATWFSDDTSAFEAKAEAVGVLSTANEDVRSLRELLVIGLKGICAYADHAAVLGVTKDEIWDFLYEALTSTTQDLSVDQMVALVMKAGETAVTTMAALDQANTQAYGNPEITDVNLGVGANPGILISGHDLKDMEELLEQTKGSGVDVYTHGEMLPANYYPAFKKYDHLKGNYGGSWWHQNEDFETFNGPILMTTNCIIPIKKKNTYQDRLFTTGVVSYPDTPHIPNRTDGGTKDFSKIVALAKTCQPPTEIETGKIVGGFAHNQVLALADKVVEAVKSGAIKRFIVMAG…	uncultured Desulfobacter sp.	WP_320041640.1	hcp	240139	FALSE	uncultured Desulfobacter sp.
WP_321400207.1 hydroxylamine reductase [uncultured Desulfobacter sp.]	MFCFQCQETAKNQGCTINGMCGKKGSTANLQDLLIYNLKGIAVLAQTAKAAGIEVPASNGKFIAEGLFTTITNVNFNDDDLVNWIDRAQAVKKTLFDSVKDKVGTNLHDCVTWFSNDSSEFAAKAEAVGVLSTENEDVRSLRELLVIGLKGICAYADHAAVLGVTKDEIWDFLYEALNSTTQDLSVDEMVAMVMKAGETAVTTMAALDQANTQAYGNPEITEVNIGVGTNPGILISGHDLKDMEELLEQTKGTGVDVYTHGEMLPANYYPAFKKYDHLKGNYGGSWWHQNEDFETFNGPILMTTNCIIPIKKKNTYQDKLFTTGVVSYPDTIHIPDRTNGGTKDFSKIVALAKTCQPPTEIETGTIVGGFAHNQVLALADKVVEAIKSGAIKRFIVMAG…	uncultured Desulfobacter sp.	WP_321400207.1	hcp	240139	FALSE	uncultured Desulfobacter sp.
WP_015282165.1 hydroxylamine reductase [Thioflavicoccus mobilis]	MSMFCFQCEEASKGTGCTVKGICGKTESIAVLHDLLVYLLKGLALVAEEAQRQGRPDDSVGPFISQALFATITNANFDAARLAELIQATIAKRDALKAAIGFDGAQDAVTWNGPVSAYAAKGAEVGVLSQPNEDLRSLRELLIYGVKGMAAYTDHAAILGLEKPEIHAFMIKALATTTRELSSEEMVALVMECGAVGVTAMALLDEANTRAYGNPEISRVKLGVGKNPGILISGHDLRDLQELLEQTAGTGVDVYTHSEMLPAHAYPAFKKYPHFIGNYGNAWWQQDKEFAAFNGPILMTTNCITPVKAAYRDRIYTTGATGWPGVRHIPDRPVGGTKDFSALIAQAKTCAPPTELEQGEITTGFAHAQVMALADQVIDAVKSGAIKRFVVMGGCDGRH…	Thioflavicoccus mobilis	WP_015282165.1	hcp	80679	TRUE	Thioflavicoccus mobilis
NLV91775.1 hydroxylamine reductase [Bacillota bacterium]	MSMFCFQCQEAAKGTGCTVRGVCGKTSDVANLQDLLIFTLKGISFYSTKARELGVDLGKVDRFIIESLFATITNANFDRTYFVKQVREALQLRDEVKAAVVKAGGSLPEKLPEAATWTAESVEDFEAKGAQVGILATENEDVRSLRELITYGLKGMAAYAEHALVLGYSNDELAAFMQRALAATLDHSLNVDDLIALTMETGKHGVDVMALLDEANTSTYGNPEVTKVNIGVRDNPGILISGHDLKDLEELLEQTEGTGVDVYTHGEMLPANYYPAFKKYSHFVGNYGNAWWKQTEEFEKFNGPILMTTNCLVPPKDSYKDRVYTTGVVGFDGLKHIGPRPEGGKKDFSEIIEHAKKCAPPTELETGEIVGGFAHNTVISLADKVVEAVKSGAIKRFFV…	Bacillota bacterium	NLV91775.1	hcp	1879010	FALSE	Bacillota bacterium
MBF0211529.1 hydroxylamine reductase [Desulfamplus sp.]	MFCFQCQETAKGTGCTVKGVCGKEDSTANLQDLLIFNLKGIAVLATKGKAAGVDVIKEAGQFVTQGLFTTITNVNFNDANLIQWIKKAQEFKKGLKSKVEGKCSCSCSTNLDDSALWLSDDEATYQEKAKTVGVLATENEDVRSLRQLLIIGLKGISAYADHAAILGVEKDEIYEFILKSLASTTENLSVDDMVGWVLKAGECAVTTMAALDQANTTAYGNPEITEVNIGVGKNPGILISGHDLKDMDELLKQTEGTGVDVYTHGEMLPANYYPAFKKYAHLKGNYGSSWWKQNEDFETFNGAILMTTNCIIPIKSKNTYQNRIFTTGVVSYPEVKHIADRAAGKAKDFSEIIAVAKKCQPPQEIETGKIVGGFAHNQVIALADKVIEAVKSGAIKRFI…	Desulfamplus sp.	MBF0211529.1	hcp	2006184	FALSE	Desulfamplus sp.
WP_291353860.1 hydroxylamine reductase [Desulfosporosinus sp.]	MSMFCFQCQETAKGTGCTVRGVCGKPENVANLQDLLIYTLKGISIFAVQARGMGIVRPEIDKFIMDSLFTTITNANFDKNRFIERIQEGLKLREQLKQDIVKAGGTIAPEINDAATWTASADEFDAKAAMVGVLATENEDVRSLRELLTYGLKGMAAYAEHAYVLAYKEDEIFAFLEKALAATLDDTLTADQLVALVLEAGKHGVDVMALLDKANTTTYGNPELTKVNIGVKNNPAILITGHDLKDLEELLIQTQGTGVDVYTHGEMLPAHYYPTFKKYDHFVGNYGNAWYKQDKEFESFNGPVLLTTNCLIPPKDSYKDRLYTTGVVGFEGVKHIADRADGKAKDFSAIIEQAKICPPPTEIETGEIVGGFAHNQVLALADKVVDAVKSGAIKRFFVM…	Desulfosporosinus sp.	WP_291353860.1	hcp	157907	FALSE	Desulfosporosinus sp.
MCP3944241.1 hydroxylamine reductase [Desulfobacteraceae bacterium]	MFCFQCQEAAKNEGCTIKGMCGKENSTANLQDLLIFNLKGIAVIAQKSKAAGVAVPDSAAAFIGQGLFTTITNANFNDENLVDWINRAQVVKKQLATAAGDALGSDLHESATWYSNDVATFGAKAEAVGVLATKNEDVRSLRELLVLGLKGMAAYADHAAVLGVEKDEIWSFMYEGLASTTQDLSVDEMVGLVLKCGGVCVTTMAALDEANTTAYGHPELTEVNIGVGTNPGILISGHDLKDMEELLKQTQGTGVDVYTHGEMLPANYYPAFKKYNHLKGNYGGSWWHQNEEFEAFNGPIVMTTNCLVPLKKKNTYVDRLYTTGSACYPGTVHLPERVNGKEKDFSAIIEQARNCAPPRELETGKIVGGFAHNQVLALADKVVDAVKSGAIKRFVVMAG…	Desulfobacteraceae bacterium	MCP3944241.1	hcp	2049433	FALSE	Desulfobacteraceae bacterium
MBT3386934.1 hydroxylamine reductase [Desulfobacula sp.]	MFCFQCQEAAKGQGCTIKGMCGKENDTSDLQDLLIYNLKGIAVIADKAKAAGVEVSDAAGKFIAQGLFTTITNTNFNDENLINWINRAQTLKKELFESAKDKIGSDLHESATWYSNDVSQFSSKAQTVGVLATENEDVRSLRELLILGLKGIAAYADHAAVLGVTRDEIWDFFYKGLASTTQDLSVDDMVGMVLKAGEVTVTTMAALDEANTTAYGNPELTEVNIGVGSNPGILISGHDLKDMEELLKQTEGSGVDIYTHGEMLPANYYPAFKKYDHLKGNYGGSWWHQNQEFESFNGPILMTTNCLVPLKKTNTYLDRLYTTGVASYTETPHINDRVNGGAKDFSAIVSQAKTCSAPTQIETGTIVGGFAHNQVLALADKVVDAVKSGAIKRFIVMAG…	Desulfobacula sp.	MBT3386934.1	hcp	2593537	FALSE	Desulfobacula sp.
MBN2430845.1 hydroxylamine reductase [Acidobacteriota bacterium]	MFCFQCQETARNQGCTVRGVCGKADQTSNLMDVMIFVLKGIAYYAEREKAERGVDPAVGRFISQALFATITNANFDNDRIIALIHEALHLRNQLAARQGKQSGDVPECATWSADDPAAFLEKAPEVGVLSTENEDVRSLRELMIYGLKGICAYADHAAVLGHEDGAIYSFLTEALAATTRDLPVNELVALVLKTGETAVTTMALLDKANTSAYGHPEMTRVNIGVRQRPGILISGHDLKDMEELLEQTKDTGVDVYTHSEMLPANYYPAFKKYDHFVGNYGSSWWNQNKEFASFNGPILMTTNCITPVRDEYKDRIFTTGMAGYPGVTHIPERPAGGKKDFSAIIELAKTCTPPQELETGHITGGFAHHQVLALADKVVDAVKSGAIKRFVVMAGCDGR…	Acidobacteriota bacterium	MBN2430845.1	hcp	1978231	FALSE	Acidobacteriota bacterium
HMA62472.1 hydroxylamine reductase [bacterium]	MFCYQCQETAKNEGCTIAGVCGKKEDTANLQDLLIYVLKGISVVADKAGKVDKETGRFIGKALFTTITNVNFDNEDIIALIKEGLKVRENLKEKYDVNAELHDSAVWYADNVEDFEEKATQVGVLSSENVDVRSLRELLTYGLKGIAAYADHAAVLDKEKQDIYDFMVDALAATTKDLEVQELIDKVMEAGKVAVDTMALLDEANTSAYGNPEITEVNIGVNDKPGILISGHDLKDMEELLKQTEGTGVDIYTHGEMLPANYYPKFKKYDHFVGNYGGSWWKQKEEFEQFNGPILMTTNCLVPPKDSYKDRVFTTGNVGFPEVKHIADREEGGAKDFAEIINMAKNCDPPTEIENGKIVGGFAHHQVIELADKVVEAVKSGDIKRFVVMAGCDGRHKTR…	bacterium	HMA62472.1	hcp	1869227	FALSE	bacterium
MCD4654325.1 hydroxylamine reductase [bacterium]	MFCYQCQETAKNQGCTVKGVCGKNDEVANLQDLLVCILRGVSLFDQKAKDLGIDRQGFGRLLTEGLFTTITNVSFDAASIAVMIKKALAARDELKALVTAKDPNVAAECTHICATLTGEESSFAEMGTKVGVLASENEDVRSLRELLVYGLKGIAAYADHAAVLGKEDQTIYDFISEALASTTKDLNLDEMVGLVLRAGEIAVTTMALLDSTNTDAYGNPEITKVNINIRTNPSILISSHDLKNLEKLLEQTKGTGIDVYTHGEMLPAHSYPAFKKYDNFVGNYGGAWYEQRSQFESFNGPILMTTNCIVPPSDTYRDRIFTTGLVAFEGVKHIPDREGNSSKDFSALIEMAKFCAAPVEIETGKIIGGFAHHQVFELADKVVAAVKSGAIKKFVVMAG…	bacterium	MCD4654325.1	hcp	1869227	FALSE	bacterium
MBU8901376.1 hydroxylamine reductase [Victivallales bacterium]	MSMFCYQCQETCKNTGCTVAGMCGKKEETANLQDLLIFALRGLATVADRKGIANDKEIGELITRSLFVTITNANFDNDAISAIITEVLALRDKVKCEGTCACSVPECVTWSGTPAEYAAKAVSVGVLSTENEDVRSLRSLLTYGLKGMAAYAHHAEMLGKEDDTIYAFMVEGLAALDKELSADELVALVLKAGEFGVTTMALLDAANTGAYGNPEISEVNIGVSDKPGILISGHDLKDMEELLKQTAGTGVDVYTHSEMLPANYYPAFKKYDNLVGNYGNAWWKQAEEFTSFNGPILMTTNCIVPVKDAYKDRIFTTGATGYPDVKHIADRTDGGTKDFSEIIELAKTCQSPVEIETGSIVGGFAHNQVMALADTVVGAVKSGAVKRFVVMAGCDGRQK…	Victivallales bacterium	MBU8901376.1	hcp	2212475	FALSE	Victivallales bacterium
WP_024335699.1 hydroxylamine reductase [Desulfotignum balticum]	MFCFQCQETAKNTGCTVRGVCGKEETTANLQDLLIFNLKGISVLAKQGKAAGVDLTREAGRFVTKALFTTITNVNFNDANLVKWIKKAQEFKKTVKDKVEGKAAGALPDAAVWFSDNEAEYQEKAKKVGVLATENEDVRSLRELLVIGLKGIAAYADHAAILGVEKDEIYEFILNALASTTEDLSVDEMVGMVLKAGECSVNTMAALDQANTGAYGNPEITEVNLGVGANPGILISGHDLKDMDELLKQTEGTGVDVYTHGEMLPANYYPAFKKYDHLKGNYGGSWWHQNEDFETFNGAILMTTNCIIPIKKKNTYQDRIFTTGVVSYPGLTHIPDREDGKTKDFSEVIACAKKCQAPQEIETGTIVGGFAHNQVLALADKVVEAVKSGAIKRFIVMAG…	Desulfotignum balticum	WP_024335699.1	hcp	115781	TRUE	Desulfotignum balticum
WP_320397551.1 hydroxylamine reductase [Desulfobacter postgatei]	MFCFQCQETAKNQGCTINGICGKKGSTANLQDLLIYNLKGIALLAQKAKNAGADVPTANGKFIAEGLFTTITNTNFNDENLINWIIRAQAVKKKLFDSVKDKIGSDLHDCATWFSDDTSAFEAKAEAVGVLATENEDVRSLRELLVIGLKGICAYADHAAVLGVTKDEIWNFLYEALTSTTQDLSVDDMVAMVMKAGETAVTAMAALDQANTQAYGNPEITEVNLGVGTNPGILISGHDLKDMEELLEQTKGTGVDVYTHGEMLPANYYPAFKKYDHLKGNYGGSWWHQNEDFETFNGPILMTTNCIIPIKKKNTYQDKVFTTGVVSYPGTTHIPDRTDGGAKDFSKIVELAKTCQPPTEIETGTIVGGFAHNQVLALADKVVEAVKSGAIKRFIVMAG…	Desulfobacter postgatei	WP_320397551.1	hcp	2293	TRUE	Desulfobacter postgatei
MDN5311170.1 hydroxylamine reductase [Thermoanaerobacteraceae bacterium]	MSMFCYQCQEASKGTGCTLRGVCGKRDDVAKLQDVLIYVLKGISIYTTKAREAGIVNEEADRFIMEGLFSTITNVNFDKNYFVEKIKQGLILRDQIKERLLKEGVEIGNNLHDSAVWTSDSVDEFEKKAEKVGILATENEDIRSLRELLTYGVKGMAAYAEHAYVLGYKDENIFAFMQKALAATTDDNLTADDLVALVMECGKFGVDVMALLDKANTSTYGNPEITKVNIGVRNNPGILISGHDLKDMEELLKQTEGTGVDVYTHGEMLPANYYPAFKKYSHFVGNYGNAWWQQDREFESFNGPILMTTNCLVPPKDTYKDRVYTTGVVGFEGVKHIPAGKDGKPKDFTPIIEHAKKCKPPVEIEKGEIIGGFAHNQVLSLADKVVEAVKTGAIKRFFV…	Thermoanaerobacteraceae bacterium	MDN5311170.1	hcp	2100788	FALSE	Thermoanaerobacteraceae bacterium
WP_089609250.1 hydroxylamine reductase [Dehalobacterium formicoaceticum]	MSMFCFQCQETAKNQGCTVRGVCGKPEEVANMQDLLIYVLKGISVYAAEGRKINIIDEEADKFVMESLFSTITNVNFDRAFFLEQIKKALAMRDQVKNAVEKAGVKLEALPDAALWTGTTEADFDQKAKAVGVLATENEDVRSLRELITYGLKGIAAYAKHAYVLGYKDQDLMGFIESALAATLDNSLSADELVALTLDTGKHGVDVMALLDKANTETYGHPEITKVNIGVRNNPGILISGHDLLDMENLLKQTEGTGVDVYTHGEMLPANYYPAFKKYSHFAGNYGGSWWRQDKEFASFNGPILMTTNCIIPPKDSYKDRIYTTSIVGFPGVKHIEDGPDGQAKDFSAIIEHAKKCAPPTEIESGEIVGGFAHNQVLALADKVVDAVKSGAIKKFVVM…	Dehalobacterium formicoaceticum	WP_089609250.1	hcp	51515	TRUE	Dehalobacterium formicoaceticum
MCD6186871.1 hydroxylamine reductase [Desulfuromusa sp.]	MSMFCFQCQEAAKNTGCEIVGVCGKKEDTAQLQDLLVFTLKGLAVVAAEAKKQGKRDASTGLFIAQGLFATITNANFDNARFVELIKATVSKRDGLKTAIGFSSDADVVNWNGSESEFVAKGSEVGVLSQPNEDVRSLRELLIYGLKGLAAYTDHAAILGFEKAEVYDFIVEALVSTTQDLSVDEMVGMVLKCGSTAVTAMALLDEANTTSYGNPEMTTVKLGVRGNPGILISGHDMKDMEELLKQTEGTGVDVYTHCEMLPANSYPAFKKYDHLVGNYGNAWYEQGKEFTTFNGPILMTTNCITPVKDAYKNRIYTTGLAGWPGVTHIEDRPEGGSKDFSALIEQAKTCEAPTEIETGEIVAGFAHHQVMAVADKVVDAIKTGALKRFVVMAGCDGRH…	Desulfuromusa sp.	MCD6186871.1	hcp	2614228	FALSE	Desulfuromusa sp.
MBN2484034.1 hydroxylamine reductase [Candidatus Omnitrophota bacterium]	MFCYQCQETARNVGCTIKGVCGKQETTANLQDLLIYVLKGIALYAEKVKGQLDKKYPEFIVKALFATITNANFDDTRMNSLIKEGLRLKDELRLKLNDQERKEITHDAALWTSTDESAFKEKAKTVGVLSEENEDVRSLRELMIYGLKGVAAYTDHAGVLGYYNREIYDFLIEALASTTKGLNIDEMVSLVLKTGDTAVKAMALLDEANTQTYGHPEATGVNIGVRSNPGILISGHDLKDMEELLTQTEHTGIDVYTHSEMLPAHYYPAFKKYPHFVGNYGSSWWKQNEEFESFHGPILMTTNCIVPVKESYKDRIFTTGMAGYPGVTHIPDRLDGNPKDFSEIISLAKKCPPPKEIERGEIVGGFAHNQVLALADKVVGAIKSGKLKKFVVMAGCDGR…	Candidatus Omnitrophota bacterium	MBN2484034.1	hcp	2035772	FALSE	Candidatus Omnitrophota bacterium
WP_206812996.1 hydroxylamine reductase [Paradesulfitobacterium ferrireducens]	MSMFCYQCQETAKGSGCTIKGVCGKTEDVANLQDLLIYTLKGISIYAVQARALGIERADVDKFIMESLFATITNVNFDKNIFIGRIKEGLALREQLKQDILAAGGTLPDNLHDSASWYADNAADLERKAATIGILATENEDIRSLRELLTYGLKGMAAYAEHAYALGYNDPEIFAFIAKGLAATTDDSLGADDLVGLAMEAGKYGVNVMALLDKANTSTYGNPEITKVNIGVRSNPGILISGHDLKDLEELLQQTQGTGVDVYTHGEMLPAHYYPAFKKYSHFVGNYGNAWWKQEQEFESFNGPILMTTNCLVPPKDSYKDRVYTTGVVGFEGVKHIPDRQEGKAKDFSAIIAQAKKCPPPTEIERGELVGGFAHEQVLALADTVVNAVKSGAIKHFFV…	Paradesulfitobacterium ferrireducens	WP_206812996.1	hcp	2816476	TRUE	Paradesulfitobacterium ferrireducens
MCP4722100.1 hydroxylamine reductase [Desulfobacteraceae bacterium]	MFCFQCQEAAKNEGCTIKGMCGKENSTANLQDLLIFNLKGIAVIAQKSKAVGVPVPNSAAAFIGQGLFTTITNANFNDEDLVNWINRAQALKKELAAAAGDKLGTDLHESATWYSNDVATFGAKAEAVGVLATENEDVRSLRELLILGLKGMGAYADHAEVLGVEKDEIWSFMFEGLASTTEDLSVDEMVGQVLKCGEVVVTTMAALDEANTTAYGHPEITEVNIGVGTNPGILISGHDLKDMEELLKQTDGTGVDVYTHGEMLPANSYPAFKKYDHLKGNYGGSWWHQNEEFESFNGPILMTTNCVVPLKKKSTYLDRLYTTGVTAFPGAVNISDRVNGGAKDFSALVEQAKKCTPPQEIETGKIVGGFAHNQVLALADKVVDAVKAGAIKRFVVMAG…	Desulfobacteraceae bacterium	MCP4722100.1	hcp	2049433	FALSE	Desulfobacteraceae bacterium
NLA91448.1 hydroxylamine reductase [Synergistaceae bacterium]	MYCFQCQETAKNQGCTIAGVCGKKEPTANLQDLLIYVCKGISVYGDALAKKGTVDREAGRFLIRALFVTITNAAWDDDAIIGWIKEGLKVRDAVAARAGAMDGPRPDSAVWKAERKEDIIAKANSDEVRITAQENEDVRSLRELLIIGTKGVAAYAEHAEVLGYEKDEIYASMMEGLASTTKDLSVDEMVALVMKTGENAVTTMALLDEANTKTYGNPEITEVNLGVRGNPGILISGHDLKDMEELLKQTEGTGVDVYTHGEMLPANYYPAFKKYDHFVGNYGGSWWHQNEEFESFNGPVLLTTNCLVPVRKSNTYLDRLFTTGVVSYPGAKHVEDRKAGGAKDFSPLIEMAKKCAAPTELETGKLVGGFAHAQVMALADKVVEAVKSGAIKRFVVMAG…	Synergistaceae bacterium	NLA91448.1	hcp	2053624	FALSE	Synergistaceae bacterium
WP_092223373.1 hydroxylamine reductase [Desulforhopalus singaporensis]	MFCFQCQEAAKGSGCTVKGVCGKQESTANLQDLLIYDLKGIALLAKGLKGAGGQVEKEVGRLLIQGLFTTITNANFDNASLENWIGRSQGVKRRLKEKLDAMSSSADKGSILARLGSFLGFGKKDTSSQLDGSALWFSSDVSTFQEKAVSVGVLATANEDVRSLRELLILGLKGIGAYADHALVLGVEREEIYDFVIDALASTTEELTVDEMVALVLKAGEVAVTAMAALDEANTSTYGNPEISEVNLGVGDKPGILVSGHDLKDLEELLIQTQGTGVDVYTHGEMLPANYYPGFKKYDNLKGNYGSSWWHQNEDFETFNGPILMTTNCIIPIKKTNSYLERFYTTGVSGYPEATHIGDRIGDGAKDFSAIIEQAKGCASPDEIETGTIVGGFAHNQVL…	Desulforhopalus singaporensis	WP_092223373.1	hcp	91360	TRUE	Desulforhopalus singaporensis
MFH0975057.1 hydroxylamine reductase [Spirochaetota bacterium]	MFCFQCQETAKNEGCTIRGVCGKTEETANLQDLLLFVLRGISVYSAELARNGKLDKEIGRFIIKGLFATITNANFDSSRIIELIKEGLSIRKTLQEKTGPVKPGLHDSAVWFSDDINEFNSKAKEVGILATRDQDARSLRSLLLFGLKGIGAYAEHATVLGFEDDTIYGFLAEALESTTKDLTTDEMVSWVLKAGDASVKTMALLDKANTETYGNPEITKVNIGVRKNPGILISGHDLKDLQELLEQTKGTDIDVYTHGEMLPSHYYPAFKKYDNFAGNYGGSWWHQDKEFETFNGPILMTTNCIIPVKDSYKDRIFTTGMTGYPGVKHIEDRKVNGKKDFSRLIEIAKKCKPPVEIETGEIIGGFAHDQVFKLADKIVDAVKSGAIKRFVVMAGCDGR…	Spirochaetota bacterium	MFH0975057.1	hcp	2202144	FALSE	Spirochaetota bacterium
MDP8216735.1 hydroxylamine reductase [Candidatus Kaelpia imicola]	MFCYQCQETINNTGCTKSGACGKREQTANLQDLLVYVLKSTAVYAQKTKENGIKDNSAGLFTARALFATITNTNFDDQRIIILIREGLTIRDELKERSGILADETLHDDALRHGDDVAAFYDKAEEVGVLSTENEDLRSLRELLIYGLKGLAAYTDHAAILGFEKEEIYEFIMEGLASTTRDLSVDEMVALVLKAGEITVAAMALLDEANTKIYGNPEITKVNLGIRNNPGILISGHDLKDMEELLRQTEGSGVDLYTHSEMLPANYYPAFKKYEHFVGNYGNAWWQQNEEFASFNGPILMTTNCITPVQDSYKDRIFTTGMAGYPGVKHIPDRKDGQQKDFSEVIALAKICQPPQEIEKGEIVGGFAHNQVLTLADKIVEAIKSGAIKRFIVMAGCDG…	Candidatus Kaelpia imicola	MDP8216735.1	hcp	3041138	TRUE	Candidatus Kaelpia imicola
WP_320014917.1 hydroxylamine reductase [uncultured Desulfobacter sp.]	MFCFQCQEAAKKQGCTVKGMCGKENTTANLQDLLIFNLKGIAVVAEASKAAGIEVPASVPAFVGQALFTTITNANFNDENLVEWINRAQAVKKELADAAGDKLGSNLHDCATWYSDDVSAFQAKAEAVGVLATGNEDVRSLRELLILGLKGVAAYADHAAILGVEKQEIWDFMMEGMASTTKDLSVDDMVGLVFKCGEIAVTTMAALDEANTGAYGHPEISEVNIGVGTNPGILISGHDLKDIEELLKQTEGTGVDVYTHGEMLPANYYPAFKQYSHLKGNYGGSWWSQNEEFESFNGPILMTTNCIVPLKKKNTYLNRLYTTGVPSYPGATHIADRADGGAKDFSALVKQAKTCAAPTEIETGKIVGGFAHNQVLTLADKVVDTVKAGAIKRFVVMAG…	uncultured Desulfobacter sp.	WP_320014917.1	hcp	240139	FALSE	uncultured Desulfobacter sp.
WP_320192906.1 hydroxylamine reductase [uncultured Desulfobacter sp.]	MFCFQCQETAKNQGCTINGMCGKKGSTANLQDLLIYNLKGIAVLAQAAKAAEVDVPASNGKFIAEGLFTTITNVNFNDEDLVNWINRAQAVKKTLFDSVKDKVGTNLHDCATWFSDNTSEFAAKAEAVGVLSTENEDVRSLRELLVIGLKGICAYADHAAVLGVTKDEIWDFLYEALTSTTQDLSVDEMVAMVMKAGETAVTTMAALDQANTQAYGNPEITEVNIGVGTNPGILISGHDLKDMEELLEQTKGTGVDVYTHGEMLPANYYPAFKKYDNLKGNYGGSWWHQNEDFETFNGPILMTTNCIIPIKKKNTYQDRLFTTGVVSYPGTTHIPDRTNGSAKDFSKIVALAKTCQSPTEIETGSIVGGFAHNQVLALADNVVEAIKSGAIKRFIVMAG…	uncultured Desulfobacter sp.	WP_320192906.1	hcp	240139	FALSE	uncultured Desulfobacter sp.
HOE81849.1 hydroxylamine reductase [Myxococcota bacterium]	MFCFQCQETLKNSGCTKRGVCGKEEPTANMQDLLIHTLKGIALHARAAQRGGVEVPTSIGRFVVEALFTTVTNVDFDAEHVSRVVEQALVVRNQAKALHNGAEIKQDAATWIGAPDTFADKATSVGVQATENEDVRSLRELLVYGLKGIAAYADHAAVLGHEDPAIYSFLLDALASTTEDLSQDKMVEMVMKAGETAVTVMALLDKANTSAYGQPELTKVNIGVGARPGILISGHDLKDLEELLEQSKDAGIDIYTHGEMLPAHYYPAFKKYDHLVGNYGNAWWQQQKEFDSFNGPILLTTNCIVPVRDSYKDRIYTTGRVAYPGVTHIPDRKNGSPKDFSAIIEKARGCKPPTELESGEITGGFAHNQVLALADKVVAAVKTGAIKRFVVMAGCDGRQ…	Myxococcota bacterium	HOE81849.1	hcp	2818507	FALSE	Myxococcota bacterium
WP_014829301.1 hydroxylamine reductase [Desulfosporosinus acidiphilus]	MSMFCFQCQETAKGTGCTIKGVCGKTENVANLQDLLIYTLKGISVFAVQARELGIVKPEINKFIMESLFTTITNANFDRSRIVARIEEGLKLRDELKQAIIKAGGTIAADLHDAATWTAPAGEFEQKAASVGVLATENEDVRSLRELLTYGLKGIAAYAEHAYTLAYKDDGIFAFIEKALAATLDNTLPADALVGLVLEAGKYGVEVMALLDKANTTTYGNPELTKVNIGVRNNPAILISGHDLKDLEELLIQTQGTGVDVYTHGEMLPAHYYPAFKKYENFVGNYGNAWYKQDKEFESFNGPIVLTTNCLIPPKDSYKDRLYTTGVVGFEGVKHIPERADGQTKDFSAIIAQAKKCPPPTEIETGEIVGGFAHNQVLALADKVVEAVKSGAIKRFFVM…	Desulfosporosinus acidiphilus	WP_014829301.1	hcp	885581	TRUE	Desulfosporosinus acidiphilus
WP_080806838.1 hydroxylamine reductase [Desulfamplus magnetovallimortis]	MFCFQCQETAKGTGCTVKGVCGKNDTTSNLQDLLIFNLKGIGVLAQKAKEGGVDVTREAGSFVIKALFTTITNVNFDDDNLVQWINQAQQYKKELKARLDANIKGFGEEKLAEAALWTSDNEADFQKKAATVGVLATENEDVRSLRELLILGLKGIAAYADHAAILGVENDEIYDFILKGLASTTQDLSVDEMVGLVLKAGECAVTTMAALDQANTTAYGNPEITEVNIGVGDKPGILISGHDLKDMEELLEQTKDSGVDIYTHGEMLPAHYYPAFKKFPHLKGNYGSSWWKQNEDFETFNGVILMTTNCIIPIKSKNTYQERIFTTGVAAYPGVKHIADREEGKSKDFSAIIEKAKTCAPPQEIETGKIVGGFAHNQVLALADKVIEAVKSGAIKRFV…	Desulfamplus magnetovallimortis	WP_080806838.1	hcp	1246637	TRUE	Desulfamplus magnetovallimortis
MCD4819920.1 hydroxylamine reductase [Candidatus Cloacimonadota bacterium]	MFCFQCQETMKNQGCTVNGICGKKSDTANLQDLLIYVTKGIAVVAEKAGKVDLETGRIISRNLFTTITNVNFDNENLASKIKETIVFRENLKTKYNVFGELHDSAIWSSDDMTEMLKKAETVGVLSTENEDVRSLRELMMYGLKGIAAYAEHAEVLAKEEQAIYDFYVEALTSTFKNLSVDEMVGVVMKTGETAVTTMALLDNANTSTYGNPEITEVNIGVGKNPGILISGHDLKDMEELLKQSEGSGVDIYTHGEMLPAHYYPAFKKYSHFVGNYGNAWWAQDKEFATFNGPIVMTTNCLVPPKESYKDKVFTTGNVAFPGLKVVADRAEGGEKDFSEVIALAKTCEAPTEIETGKIVGGFAHNQVLQLADKVVDAVKSGAIKRFVVMAGCDGRHKSR…	Candidatus Cloacimonadota bacterium	MCD4819920.1	hcp	2030808	FALSE	Candidatus Cloacimonadota bacterium
WP_321416690.1 hydroxylamine reductase [uncultured Desulfobacter sp.]	MFCFQCQETAKNQGCTINGMCGKKGSTANLQDLLIYNLKGIAVLAQTAKAAGIDVPASNGKFIAEGLFTTITNVNFNDDDLVNWINRAQAVKKTLFDSVKDKVGTNLHDCVTWFSNDPSEFAAKAEAVGVLSTENEDVRSLRELLVIGLKGICAYADHAAVLGVTKDEIWDFLYEALNSTTQDLSVDEMVAMVMKAGETAVTTMAALDQANTQAYGNPEITEVNIGVGTNPGILISGHDLKDMEELLEQTKGTGVDVYTHGEMLPANYYPAFKKYDHLKGNYGGSWWHQNEDFETFNGPILMTTNCIIPIKKKNTYQDKLFTTGVVSYPDTTHIPDRTNGGTKDFSKIVALAKTCQPPTEIETGMIVGGFAHNQVLALADKVVEAIKSGAIKRFIVMAG…	uncultured Desulfobacter sp.	WP_321416690.1	hcp	240139	FALSE	uncultured Desulfobacter sp.
MBP9598408.1 hydroxylamine reductase [Desulfobacter sp.]	MFCFQCQETAKNQGCTINGMCGKKGSTANLQDLLIYNLKGIALLAQKAKTAGLDVPTANGKFIAEGLFTTITNTNFNDENLTNWIIRAQAVKKELFDSVKDKVGSDLHDCATWFSDDTSEFEAKAEAVGVLATENEDVRSLRELVVIGLKGICAYADHAAVLGVTKDEIWNFLYEALTSTTQELSVDEMVAMVMKTGETAVTAMAALDQANTQAYGNPEITEVNLGVGTNPGILISGHDLKDMEELLEQTKGTGVDVYTHGEMLPANYYPAFKKYDHLKGNYGGSWWHQNEDFETFNGPILMTTNCIIPIKKKNTYQDRLFTTGVVSYPGTTHIPDRTDGGAKDFSKIVELAKTCPPPTEIETGTIVGGFAHNQVMALADKVVEAVKSGAIKRFIVMAG…	Desulfobacter sp.	MBP9598408.1	hcp	2294	FALSE	Desulfobacter sp.
WP_319490638.1 hydroxylamine reductase [uncultured Desulfobacter sp.]	MFCFQCQETAKNQGCTINGMCGKKGSTANLQDLLIYNLKGIAVLAQTAKEAGMNVPAANGQFIAEGLFTTITNANFNDEDLISWITRAQAVKKKLFDSVKDKVGSDFHDCATWFSDDTSAFAAKAEAVGVLSTENEDVRSLRELLVIGLKGICAYADHAAVLGVTKDEIWDFLYEALTSTTRDLGVDEMVAMVMKAGETAVTTMAALDQANTQAYGNPEITEVNISVGTNPGILISGHDLKDMEELLEQTKGTGVDVYTHGEMLPANYYPAFKKHDHLKGNYGGSWWHQNEDFETFNGPILMTTNCIIPIKKKNTYQDRLFTTGVVSYPDTIHIPNRVDGGSKDLSKIVELAKTCKSPTQIETGTIVGGFAHNQVLALADKVVEAVKSGAIKRFIVMAG…	uncultured Desulfobacter sp.	WP_319490638.1	hcp	240139	FALSE	uncultured Desulfobacter sp.
WP_088188830.1 hydroxylamine reductase [Desulfosporosinus sp. FKA]	MSMFCYQCQETAKGTGCTIKGVCGKTENVANLQDLLIYTLKGISIFALQAREMGIVRPEIDKFIMESLFTTITNANFDRSRFVARIEEGLNLRDELKQAIIKAGGTIPADLHDAATWTGSAGEFDQKAALVGILTTENEDVRSLRQLLTYGLKGMAAYAEHAYTLAYKEDGIFAFIEKALAATLDDTLAADALVALNLEAGKYGVEVMALLDKANTTTYGNPELTKVNIGVRNNPAILISGHDLKDLEELLIQTQGTGVDVYTHGEMLPAHYYPAFKKYDNFVGNYGNAWYKQDKEFESFNGPILLTTNCLIPPKDSYKDRLYTTGAVGFEGIKHISDRGNGQTKDFSALIAHAKQCPSPTEIETGEIIGGFAHNQVLALADKVVEAVKSGAIKRFFVM…	Desulfosporosinus sp. FKA	WP_088188830.1	hcp	1969834	FALSE	Desulfosporosinus sp. FKA
MBU8850321.1 hydroxylamine reductase [Desulfobacterales bacterium]	MFCFQCQETAKNQGCTIKGVCGKENDTANLQDLLIYNLKGIGVIASAAKAKGASTPKDAALFVAQALFTTITNANFDDEKLNGWILQAQKVKKELFESVKDKVGADLHESATWYSDDTASFGAKAETVGVLATENEDVRSLRELLILGLKGIAAYADHAAVLGVEKDEIYDFMFEALASTTQDLSVDEMVGMVLKAGEVAVTTMAALDEANTTAYGHPELSEVNIGVSTNPGILISGHDLKDMEELLKQTEGTGVDVYTHGEMLPANYYPAFKKFAHLKGNYGSSWWHQNQDFESFNGPVLMTTNCIIPMKKKNTYKDKVFTTGVVGYPGVKHVSDRVDGGAKDFSQIVELAKTCKAPEELETGKIVGGFAHNQVLALADKVVDAVKSGAIKRFVVMAG…	Desulfobacterales bacterium	MBU8850321.1	hcp	2044940	FALSE	Desulfobacterales bacterium
MCD6116230.1 hydroxylamine reductase [bacterium]	MFCYQCQETAKNQGCTVRGVCGKNDTTANLMDVLIYVLKGISIWGLKSDEIGDNIMEHGRFVAKGLFTTITNVTFDDEKLAELIREALDLRDNAREHFLKSYREKTGEEFTEIMHDSATWAGSTAEEFLSKSIEASVLATENEDVRSLRELLIIGLKGIAAYAEHAYVLGYEDDSIYRFFMNALKSTTEDITQETMFDFVIQAGKVAVDTMALLDKANTETYGNPEITKVNIGVRNNPGILISGHDLKDMQELLDQTQGTGVDVYTHGEMLPANYYPAFKKYKHFVGNYGNAWWKQNVEFEQFNGPILMTTNCLVPPKDSYKERVFTTGNVGFPNVKHISDREENGQKDFSEIIDMAKKCQPPVEIEKGEIIGGFAHHQVLALADKIVDAVKTGAIKRF…	bacterium	MCD6116230.1	hcp	1869227	FALSE	bacterium
MCG8552090.1 hydroxylamine reductase [Desulfobacterales bacterium]	MFCFQCQETAKNQGCTINGMCGKKGNTANLQDLLIYNLKGIAVLAQKAKDAGMDVPTANAQFIAEGLFTTITNANFNDEDLISWLTRAQAVKKKLFDGVKGKVGSDLHDCATWFSDDTSEFEAKAEAVGILSTENEDVRSLRELLVIGLKGICAYADHAAVLGVTKDEIWDFLYEALTSTTQDLGVDDMVAMVMKAGEIAVTTMAALDQANTQAYGNPEITEVNLGVGTNPGILISGHDLKDMEELLEQTKGSGVDVYTHGEMLPANYYPAFKKYDHLKGNYGGSWWHQNEDFETFNGPILMTTNCIIPIRKKNTYQDKLFTTGVVSYPDIPHIPNRADGGAKDFSKIVELAKTCQPPTQIETGTIVGGFAHNQVLALADKVVEAVKSGAIKRFIVMAG…	Desulfobacterales bacterium	MCG8552090.1	hcp	2044940	FALSE	Desulfobacterales bacterium
MBN1355116.1 hydroxylamine reductase [candidate division CSSED10-310 bacterium]	MFCYQCQETAGNRGCTRRGVCGKTEETANLQDLLIHTLKGIALVGERVAEDPVRLGEIGEFISGALFATITNANFDETRISALIQQGLDLRNRLKSGLTMGGDILHDSVTWNPRDISNYPAKAADIGVLSTPDEDIRSLRELLIYGMKGIAAYAHHASVLGYRDPDIHRFLIRGLASTTRDLPVDEMVRMVMDAGEIAVKTMALLDKANTSTYGNPEITRVNIGVGTNPGILVSGHDLKDLEELLRQTEGAGVDIYTHGEMLPGHYYPAFKKYSHFFGNYGGSWWRQQKEFETFNGPILMTTNCIVPVKDSYRDRIFTTGQTGYPGVRHIPDRSDGEPKDFSGIIALAKKSPPPQKIESGTITGGFAHNQILALADKILAAVQSGAIKRFVVMAGCDGR…	candidate division CSSED10-310 bacterium	MBN1355116.1	hcp	2855610	FALSE	candidate division CSSED10-310 bacterium
MBF0478062.1 hydroxylamine reductase [Candidatus Omnitrophota bacterium]	MFCFQCQETVRNQGCTIRGVCGKPDQTANLQDLIGYVCKGISFLAEKGTPDLAVGRFVARAMFSTITNANFDDDRMIAIIKEGLTVRDALKQKICSGGCSCSVPDCVSWTANTNEALLEKSKTVGVLATSNEDVRSLQQLLIYGIKGISAYATHASVLGYEDPTIFNFIFEGLASTVKSLPVDEMVGLVMKCGQTAVTTMALLDKANTSTYGKPEITKVNIGVRKNPGILISGHDLKDMEELLKQTEGTGVDVYTHSEMLPANYYPAFKKYSHFVGNYGGSWWHQNDEFESFNGPILMTTNCIIPVKESYKNRFFTTGMAGYPGVTHLPEPQAGKPKDFSEIITLAKKCSSPKELETGEIVGGFAHDQILALADTVVAAVKSGAIKRFVVMAGCDGRFT…	Candidatus Omnitrophota bacterium	MBF0478062.1	hcp	2035772	FALSE	Candidatus Omnitrophota bacterium
MDY0097812.1 hydroxylamine reductase [Bacteroidales bacterium]	MFCFQCQETAKGTGCTIAGVCGKNDSLARMQDLLMFVIKGISIYSTKARELGIENDRVNKFIFDGLFMTITNANFDYDRFVEKIREGLKLREEIRNEFIKAGGKIPAVIHESATWTGDTVEDFEAKNPAIGVLSTQNEDVRSLRELVTYGLKGMAAYAEHAYNLGYEDKSIYKFMQEALVATTDDSLTADQLVALVLETGKNGVSVMALLDKANTSTYGNPEISKVNIGVRNNPGILISGHDLRDMEDLLVQTEGTGVDVYTHSEMLPANYYPAFKKYKHFVGNYGSSWWKQKEEFETFNGPVLFTTNCIVPPRKDASYADKVYTTGSSGFKGFRHIADRPAGGRKDFSEIIEHAKKCKPPVEIEKGEIIGGFAHNQVIALADKVVEAVKSGAIKKFFV…	Bacteroidales bacterium	MDY0097812.1	hcp	2030927	FALSE	Bacteroidales bacterium
MBG0778654.1 hydroxylamine reductase [Desulfotignum balticum]	MFCFQCQETAKNTGCTVRGVCGKEETTANLQDLLIFNLKGISVLAKKGKEAGVDMTTEAGRFVTKALFTTITNVNFNDVNLVKWIKKAQEFKKNLKDKVEGKVPGALPDAALWFSDNEAEYQEKAKKVGVLATENEDVRSLRELLVIGLKGIAAYADHAAILGVEKNEIYEFILNALASTTEDLSVDDMVGMVLKAGECSVNTMAALDQANTGAYGNPEITEVNLGVGANPGILISGHDLKDMDELLKQTEGKGVDVYTHGEMLPANYYPAFKKYDHLKGNYGGSWWHQNEDFETFNGAILMTTNCIIPIKKKNTYQDRIFTTGVVSYPGLTHIPDREDGKTKDFSEVVARAQKCQPPQEIETGTIVGGFAHNQVLALADKVVEAVKSGAIKRFIVMAG…	Desulfotignum balticum	MBG0778654.1	hcp	115781	TRUE	Desulfotignum balticum
HKL01554.1 hydroxylamine reductase [Desulfotignum sp.]	MFCFQCQETAKNTGCTVRGVCGKEDTTANLQDLLIFHLKGIAVLAKQGKSAGVDLTTEAGRFVTQALFTTITNTNFNDANLVKWIKKAQEFKKSVKDKVEGKAAGALPDAAIWFSDNEAEYQEKAKKVGVLATENEDVRSLRELLIIGVKGISAYADHAAILGVEKDEIYDFILTALVSTTEDLSVDEMVGLVLKAGECSVTTMAALDQANTSAYGNPEITEVNLGVGTNPGILISGHDLKDMDELLKQTEGTGVDVYTHGEMLPANYYPAFKKYDHLKGNYGSSWWHQNTDFETFNGAILMTTNCIIPIKKKNTYQDRIFTTGVVSYPGLTHIPDREDGKTKDFSEVIACAKKCQPPQEIETGTLVGGFAHNQVLALADKVVDAVKSGAIKRFIVMAG…	Desulfotignum sp.	HKL01554.1	hcp	2049434	FALSE	Desulfotignum sp.
RLB64596.1 MAG: hydroxylamine reductase [Deltaproteobacteria bacterium]	MFCFQCQETLKNSGCTKRGVCGKDESTATLQDLLIHTLKGIALHTEAARAAGTEVPLTIGRFVSEGLFTTITNVDFDPADVSKVIGQALTVRDQAKALHNGAALEHDAATWTGTPDGFAAKATSVGVLATENEDVRSLRELLIYGLKGIAAYADHAAVLGHEDPAVYDFLSEALASTTKDLSQDEMVGMVMKAGELAVTVMALLDKANTTAYGQPELTQVELGVGDRPGILISGHDLKDLEELLEQTKDAGVDIYTHGEMLPAHYYPVFKKYQHLVGNYGNAWWQQQKEFDSFNGPILLTTNCIVPVKEGYQKRIFTTGRVAYPGVTHIADRAEGGQKDFSAIIELARSCKPPTQLESGQITGGFAHGQVLALADKVVAAVKSGAIKRFVVMAGCDGRH…	Deltaproteobacteria bacterium	RLB64596.1	hcp	2026735	FALSE	Deltaproteobacteria bacterium
NCD34195.1 hydroxylamine reductase [Spartobacteria bacterium]	MFCYQCQETARNQGCSVRGVCGKSPETAALQDALVHTCKGIGFWGTKAAALDMTVKEPGLFVMQCLFSTITNANFDNDRFEQLIKEAIAVRDDLRAKVEAKGALTGDIPDCAKWVGSTMEEFSAKGAVCGVLATADENIRSLRELMIYGLKGIAAYADHAAMLGYSVESINAFVLQAMNAATEDLSVDELVGWVLKTGEQAVATMAMLDQANTETYGNPEITEVNIGVGTNPGILISGHDLHDMEELLKQTDGTGVDVYTHSEMLPANYYPAFKKYKQFVGNYGNAWWKQDAEFASFNGPILMTTNCITPVKDAYKDRIFTTGMSGYPGVKHIADRPEGGTKDFSEIIAMAKTCPPPTEIETGKIVGGFAHHQVLALADKVVEAVKSGAIKRFVVMAGC…	Spartobacteria bacterium	NCD34195.1	hcp	2052183	FALSE	Spartobacteria bacterium
WP_277000879.1 hydroxylamine reductase [Desulfobacter postgatei]	MFCFQCQETAKNQGCTINGICGKKGSTANLQDLLIYNLKGIALLAQKAKNAGADVPTANGKFIAEGLFTTITNTNFNDENLINWIIRAQAVKKKLFDSVKDKIGSDLHDCATWFSDDTSAFEAKAEAVGVLATENEDVRSLRELLVIGLKGICAYADHAAVLGVTKDEIWNFLYEALTSTTQDLSVDDMVAMVMKAGETAVTAMAALDQANTQAYGNPEITEVNLGVGTNPGILISGHDLKDMEELLEQTKGTGVDVYTHGEMLPANYYPAFKKYDHLKGNYGGSWWHQNEDFETFNGPVLMTTNCIIPIKKKNTYQDKVFTTGVVSYPDTTHIPDRTDGGTKDFSKIVELAKTCPPPTEIETGTIVGGFAHNQVLALADKVVEAVKSGAIKRFIVMAG…	Desulfobacter postgatei	WP_277000879.1	hcp	2293	TRUE	Desulfobacter postgatei
KQC09848.1 MAG: hydroxylamine reductase [Smithella sp. SDB]	MFCYQCQETIKNQGCTIKGFCGKPEMTANLQDLLIYVCKGISVYAEKLATVDKNVGRFVCESLFVTITNVAWDDEVIIKKIEEALKVRDDVKAKAASSISGNLPDCAIWAPKSKDDILAKAAADEVRINASSNDDIRSLRSLLVFGLKGICAYADHAAALGYESDDVYRFVFKALADTTRDLSADELVALVMKAGETAVNTMALLDKANTETYGHPEITQVNIGVRGNPGILISGHDLKDLEELLKKTEGSGIDIYTHGEMLPAHYYPAFKKYGHFAGNYGSSWWHQNEDFETFNGPIILTTNCLVPVKKENTYLNRLFTTGDVSYPDAKHIADRPVGGSKDFSALIALAKTCPPPREIETGKIVGGFAHNQVLALADKVVDAVKSGAIKRFVVMAGCD…	Smithella sp. SDB	KQC09848.1	hcp	1735324	FALSE	Smithella sp. SDB
MDI6879719.1 hydroxylamine reductase [Desulfitobacteriaceae bacterium]	MSMFCFQCQETAKGSGCTLKGVCGKTEDVANLQDLLIYVLKGISIYVNLARELGIVRQDANKFVMESLFATITNANFDQNSFVERIREALKIRDSLKADIVKAGGAIPANLHDSATWYATSVDEMEKKAAAVGVLATANEDVRSLRELLVYGLKGMAAYAEHAFVLGYDDDSIFRFITKALAATTDDSLSADELVALIMEAGKYGVDVMALLDKANTSTYGNPEVTKVNIGVRKNPAILISGHDLKDLEELLQQTEGSGVDVYTHGEMLPAHYYPAFKKYSHFVGNYGNAWWKQDKEFDSFNGPILLTTNCLVPPKASYKDRLYTTNVVGFEGVKHIPDRIGGQPKDFSAIIAQAKTCPPPTEIETGAIVGGFAHAQVLSLADKVVDAVKSGAIKRFFV…	Desulfitobacteriaceae bacterium	MDI6879719.1	hcp	3018271	FALSE	Desulfitobacteriaceae bacterium
MDD3801501.1 hydroxylamine reductase [Desulfuromonas thiophila]	MSMFCFQCQEAARGTGCTRVGMCGKQESTANLQDLLVFSLKGLALAARRARTKQLDLADTGLFICQALFATITNANFDDQRIMALIQDALRRRDAFKAQLGLTTGPDCLSWNGSEASYAAKAAEVGVLSQPNEDVRSLRELLVYGLKGMAAYADHAAMLGFEKPEIYDFMIDALTSTTEELSVEAMIGQVMKCGEVAVTTMALLDEANTTRYGHPEITRVNLGVRNRPGILISGHDLHDMEDLLRQTEGSGVDVYTHSEMLPAHYYPAFKKYDHFVGNYGNAWWQQNKEFAAFNGPILMTTNCITPVQDAYKDRIYTTGMAGWPGVPHIAERPEGGSKDFSALIAQAKTCAPPTELEQGEIVGGFAHAQVMALADKVVAAVKSGAIRRFVVMAGCDGRH…	Desulfuromonas thiophila	MDD3801501.1	hcp	57664	TRUE	Desulfuromonas thiophila
OPY88210.1 MAG: Hydroxylamine reductase [Smithella sp. PtaU1.Bin162]	MFCFQCQETVKNEGCGIKGVCGKNEETANLQDLLIYVLKGLAIHAEKARQAGTLDNKYGRFTAEALFATITNANFDKDRIIALIREALKLRDELKKQSAADIKGNLHDSASWFADDVAEFNKKAAGVGILSTENMDVRSLRMLLIYGIKGISAYAEHAAVLGFEDDKIYNFLMEALSSTTRDLNVDEMVAMVMRAGEHAVKTMALLDKANTSTYGNPEISRVNIGVRSNPGILISGHDLKDMEELLQQTDGTGVDVYTHGEMLPANSYPAFKKYSHFAGNYGSSWWKQNEEFESFNGPILMTTNCIIPVKDSYRDKIFTTGVVGYPGLRHIPPRKKGGVKDFSDIIALAKKCAPPKEIEKGELVTGFGHNQVLALADKVVDAVKSGAIKRFIVMAGCDG…	Smithella sp. PtaU1.Bin162	OPY88210.1	hcp	1811697	FALSE	Smithella sp. PtaU1.Bin162
MCP4214934.1 hydroxylamine reductase [bacterium]	MFCYQCQEAAKNEGCNKVGVCGKKADTSNLLDLAIYVSRGIALLSEKKGDYKTAGPYLMKALFTSVTNVTFDNDRLNALITEGLELKEELKKGVDVNGMHDSVTWNAGVAEFAAKAEKVGVLATENEDVRSLRELLIYGLKGIAAYADHAYVLGKENEEIYKTMVEGLASTTRDLSVDEMVGMVMKAGGTAVTTMALLDEANTSAYGNPEITEVNIGAGTNPGILISGHDLKDMEELLKQTEGTGVDVYTHSEMLAANYYPEFKKYSHFVGNYGNAWWQQDKEFASFNGPILMTTNCIVPVKESYKDRFFTTGNTGYPGTKHIGDRNGKAKDFSAIIALAKKCKAPTEIETGKIVGGFAHNQVLALADKVVAAVKSGAIKRFVVMAGCDGRHKNRDYFT…	bacterium	MCP4214934.1	hcp	1869227	FALSE	bacterium
WP_320056187.1 hydroxylamine reductase [Desulfuromonas thiophila]	MSMFCFQCQEAARGTGCTRVGMCGKQESTANLQDLLVFSLKGLALAAQRARTKQLDLADTGLFICQALFATITNANFDDQRISALIQDALRRRDAFKAQLGLTTGPDCLSWNGSEASYAAKAAEVGVLSQPNEDVRSLRELLVYGLKGMAAYADHAAMLGFEKPEIYDFMIDALTSTTEELSVEAMIGQVMKCGEVAVTTMALLDEANTTRYGNPEISRVNLGVRDRPGILISGHDLHDMEDLLRQTEGSGVDVYTHSEMLPAHYYPAFKKYDHFVGNYGNAWWQQNKEFAAFNGPILMTTNCITPVQDAYKDRIYTTGMAGWPGVPHIAERPEGGSKDFSALIAQAKTCAPPTELEQGEIVGGFAHAQVMALADKVVAAVKSGAIRRFVVMAGCDGRH…	Desulfuromonas thiophila	WP_320056187.1	hcp	57664	TRUE	Desulfuromonas thiophila
MEI6153611.1 hydroxylamine reductase [Deltaproteobacteria bacterium]	MFCYQCQETVKNVGCDIKGVCGKTEETANLHDLLVYVLKGIAIYAEKAKEVGTLDIKYGRFATRALFATITNANFDNNRLISLIQEGLKLRNEMKMKCGVDIPGALHDSAVWFSDDVAQFGKKAAQVGILATENEDVRSLRMLLIYGLKGISAYTDHAAVLGCEDEKIYDFLIEALASTTKDLTGNEMVAMVMRAGEYAVSAMALLDKANTSAYGNPEISKVNIGVRGNPGILISGHDLKDMEELLKQTQGTGVDVYTHGEMLPANTYPAFKQYSHFVGNYGNAWWKQGEEFTSFNGPILMTTNCIIPVKDSYRERIFTAGMAGYPGVTHIQDRPEGGAKDFSAIIDLAKKCAPPTEIETGELVTGFGHNQVFALADKVVDAVKSGAIKRFVVMAGCDG…	Deltaproteobacteria bacterium	MEI6153611.1	hcp	2026735	FALSE	Deltaproteobacteria bacterium
WP_092330128.1 hydroxylamine reductase [Desulfosporosinus hippei]	MSMFCYQCQETAKGTGCTIKGVCGKTENVANLQDLLIYTLKGIAIYAVQARELNLVRPDIDKFIMESLFSTITNANFDKSRFVERIQEGLALRDGLKQEIIKAGGTIPANLHDAATWTEEADQFETKAAVIGILATANEDVRSLRELLTYGLKGMAAYAEHAYTLEYQETGIFAFIEKALAATLDDTLEAGDLVALVLEAGKFGVDVMALLDKANTTTYGNPELTKVNIGVRSNPAILISGHDLKDLEELLIQTEGTGVDVYTHGEMLPAHYYPAFKKYDHFVGNYGNAWYKQDKEFDSFNGPVFLTTNCLVPPKESYKDRVYTTGVVGFEGVKHIPDRAEGKAKDFSALIAHAKSCPSPTEIETGEIVGGFAHNQVMALADKVVDAVKSGAIKRFFVM…	Desulfosporosinus hippei	WP_092330128.1	hcp	569859	TRUE	Desulfosporosinus hippei
WP_075364938.1 hydroxylamine reductase [Desulfosporosinus metallidurans]	MSMFCYQCQETAKGSGCTLRGVCGKTENVANLQDLLIYTLKGISIYAVQARELNIVRPEIDKFIMESLFSTITNANFDKNRFVERIQEGLTLREELKQEIIKAGGAIPAVLNDAATWTASADEFEKKAELVGVLKTENEDVRSLRELLTYGLKGIAAYAEHAYTLTYKEDGIFAFIEKALAATLDDTLSADALVALVLEAGKYGVDVMALLDKANTTTYGNPELTKVNIGVRNNPAILISGHDLKDLEELLIQTQGTGVDVYTHGEMLPAHYYPAFKKYENFVGNYGNAWYKQDKEFDSFNGPIFLTTNCLVPPKDSYKDRLYTTGVVGFEGIKHIADRADGKAKDFSALIEHAKKCPAPTEIETGEIVGGFAHNQVLALADKVVDAVKTGAIKRFFVM…	Desulfosporosinus metallidurans	WP_075364938.1	hcp	1888891	TRUE	Desulfosporosinus metallidurans
MBP9012271.1 hydroxylamine reductase [Smithella sp.]	MFCYQCQETVKNQGCTIKGFCGKPEVTANLQDLLIYVCKGISVYAEKLDAVDKTVGRFVCESLFVTVTNVAWDDEIIIKKIEEALKVRDDVKAKTSSLVSGNLPDCAVWTPKNKEDILAKAAADEVRINASSNDDIRSLRSLLVFGVKGICAYADHAAALGYESDDVYRFVFKALASTTRDLSADELVALVLKAGETAVNTMALLDKANTETYGHPEITHVNIGVRNNPGILISGHDLRDLEDLMKQTEGTGVDVYTHGEMLPGHYYPAFKKYSHFAGNYGSSWWHQNEDFETFNGPIILTTNCLVPVKKENTYLGRLFTTGNVSYPGAKHIADRPAGGAKDFSTVIALAKTCPPPKELETGHIVGGFAHNQVLALADKVVDAVKSGAIKRFVVMAGCD…	Smithella sp.	MBP9012271.1	hcp	2053614	FALSE	Smithella sp.
HPT21433.1 hydroxylamine reductase [Bacteroidales bacterium]	MFCYQCQETAKGTGCTISGVCGKTEKVSNLQDLLLFVIKGISFYSTKARDLGVENETVNKFIVDGLFMTITNANFDQERFIIKIREGLKLRDMMKETLLKKGGNLPSTLHESATWTGNSVEEFEAKSTSVGVLSTGNEDIRSLRHLVIFGVKGMAAYAEHAFNLGFEDQGIYKFMQEALVATTDDSLTADQLVALVLETGKYGVAVMALLDKANTTKYGNPEITRVNIGVRSNPGILISGHDLRDMEDLLKQTEGTGVDIYTHSEMLPAHYYPAFKKYKCFAGNYGSSWWRQKEEFETFNGPILFTTNCIVPPRKDASYFDRVYTTGAAGFSGFKHIADRPVGGQKDFSQIIAHAKRCNPPIEIEKGEITGGFAHNQVIALADKVVDAVKSGAIKKFFV…	Bacteroidales bacterium	HPT21433.1	hcp	2030927	FALSE	Bacteroidales bacterium
MBW1677933.1 hydroxylamine reductase [Deltaproteobacteria bacterium]	MFCFQCQETARNTGCTIKGVCGKPEETADLQDLLIYVCKGISVFGEKLKEKGTVDEDAGRFICEALFTTITNAAWDDDVIIDRIKQGLKVRDAAKEKLGGEIPGALPDCATWASDDKEEIVGKAMSDEVRITAAQNEDVRSLRELLIIGSKGIAAYADHAAILGHEKDDIYGSLMEALASTTKELSTDEMIAMVMKAGETAVNTMALLDEANTKAYGNPEITEVNIGVGKNPGILISGHDLKDMEELLKQTEGTGVDVYTHGEMLPANYYPAFKKYDHFVGNYGGSWWHQNKDFESFNGPIILTTNCLIPIKKDNTYLDRLFTTNVVNYPGAKHIADRPAGGAKDFSAVVEQAKQCAPPQEIESGKIVGGFAHHQVLALADKVIDAVKSGAIKRFVVMA…	Deltaproteobacteria bacterium	MBW1677933.1	hcp	2026735	FALSE	Deltaproteobacteria bacterium
ADD68061.1 hybrid cluster protein [Denitrovibrio acetiphilus DSM 12809]	MGMFCYQCQETAKNTGCTVRGVCGKTDDCANLQDALIYVLKGLSVYAEAARENGAIDNKYGRFITQALFATITNANFDNAKIYKLILAACDIRDELKSLAGKDITVEGGNWRPANIEEAESVGAAHGVLSQANEDVRSLRELAIYGVKGMAAYADHASVLGYEDPVVFDHMITALASTTKDLSVEDMIAMVMKTGETAVTTMALLDKANTESYGNPEITEVNIGVGKNPGILISGHDLKDLKELLEQTQGTGVDVYTHSEMLPAHYYPEFKKYDNFVGNYGNAWWKQSTEFDSFNGPILMTTNCITPVKDSYKDRMYTTGMAGYPGLTHIEDAPEGKMKNFSAIIEQAKKCPAPTQIEEGKIVGGFAHAQVMALADKVVDAVKSGAIKRFVVMAGCDGR…	Denitrovibrio acetiphilus DSM 12809	ADD68061.1	hcp	522772	TRUE	Denitrovibrio acetiphilus
MBE9469168.1 hydroxylamine reductase [Bacteroidota bacterium]	MSMFCYQCQETAKGTGCTIAGACGKKEDLANMQDLLIFVLKGVSIYATKARELGIENEKVNKLVFEGLFMTITNANFDKDRFIEIIREALKIREEIKVSLIKAGGLISKNIHESATWKGNTVEEFEEKNTSIGVLATENEDVRSLRELVIIGVKGIAAYAEHAFNLKFEDNSVYAFMQKALADTTNDDLSVDDLVALVLETGKYGVEVMALLDKANTTTYGNPEITKVNIGVSNKPGILISGHDLRDMEDLLIQTEGTGIDVYTHGEMLPANYYPAFKKYSNFIGNYGNSWWLQKEEFETFNGPILFTTNCIVPPKKDATYADKIFTTGSSGYPGSKHIPERKEGGRKDFSEIIELAKTCKSPVEIEKGEIVGGFAHHQVIQLADKIVDAVKSGAIKKF…	Bacteroidota bacterium	MBE9469168.1	hcp	1898104	FALSE	Bacteroidota bacterium
MCP3876590.1 hydroxylamine reductase [Desulfobacteraceae bacterium]	MFCFQCQEAAKGQGCTVKGMCGKENDTSDLQDLLIYNLKGIAVIANKSKGAGIPVSDAAGKFIAQGLFTTITNANFNDENLINWINRAQALKKELFESAKDKIGSDLHESATWFSNDVSDFKAKATTVGVLATENEDVRSLRELLILGLKGIAAYADHAAVLGVTRDEIWDFLYEALDSTTQDLSVDEMVGMVLKAGEVAVTTMAALDEANTTAYGNPELTEVNIGVGSNPGILISGHDLKDMEELLKQTEGTGVDVYTHGEMLPANYYPAFKKYDHLKGNYGGSWWHQNEEFESFNGPILMTTNCLVPMKKKNTYQDRLYTTGVTSYADTPHIGERGNGEAKDFSAIVEKAKGCSAPTEIETGTIVGGFAHNQVLALADKVVDAVKSGAIKRFVVMAG…	Desulfobacteraceae bacterium	MCP3876590.1	hcp	2049433	FALSE	Desulfobacteraceae bacterium
WP_321400552.1 hydroxylamine reductase [uncultured Desulfobacter sp.]	MFCFQCQETAKNQGCTINGMCGKKGSTANLQDLLIYHLKGIAVLAQTAKDAGMDVPAANGQFIAEGLFTTITNVNFNDKDLTSWITRAQAVKKKLFDTLKDKAGSGLHDCATWFSDDTSAFAAKAEAVGVLSTENEDVRSLRELLVIGLKGICAYADHAAVLGVTKNEIWDFLYEALTSTTLDLGVDQMVAMVMKAGEIAVTTMAALDQANTQAYGNPEITEVNIGVGTNPGILISGHDLKDMEELLEQTKGTGVDVYTHGEMLPANYYPAFKKYDHLKGNYGGSWWHQNEDFETFNGPILMTTNCIIPIKKKNTYQDRLFTTGVVSYPDTTHIPNRAEGGSKDFSKIVELAKTCSAPTEIETGTIVGGFAHNQVLALADKVVEAVKSGAIKRFIVMAG…	uncultured Desulfobacter sp.	WP_321400552.1	hcp	240139	FALSE	uncultured Desulfobacter sp.
WP_052222762.1 hydroxylamine reductase [Clostridium homopropionicum]	MSMFCYQCQEAAGCKGCTARGVCGKPADVANLQDLLIYTLKGIALYDLKANEAGINNKKVNKFIVDSLFSTITNANFDKEGFDVRVTKALALREEVKNALISNGVSIEDIKHDSALWTGNTAYEFEEKAKTVGVLSTENEDVRSLRELLIYGLKGMAAYAEHAFNLGYEDEAIYTFLKKALVSTTKDLSVDEMIGLVLEAGKFGVDVMALLDTANTSTYGNPEITKVNIGVRNNSGILISGHDLKDMEELLKQTEGTGVDVYTHSEMLPANYYPAFKKYGHFVGNYGNAWWKQDTEFESFNGPILMTTNCLVPPKDSYKDRVYTTGATGFPGLTHIEERKDGKPKDFSVIIEHAKKCAPPTEIERGEIVGGFAHNQVLALADKVVDAVKSGAIRRFFVM…	Clostridium homopropionicum	WP_052222762.1	hcp	36844	TRUE	Clostridium homopropionicum
MCF8004452.1 hydroxylamine reductase [Chromatiaceae bacterium]	MSMFCFQCEEATKGTGCTTKGICGKTETIAVQHDLLVYVLKGLALVAEEAQRQGQPDASVGPFIAQALFATITNANFDAARFNALIQATIAKRNALKAAMGFSSDQDEVTWNGPVSAYAAKGAEVGVLSQPDEDLRSLRELLVYGVKGMAAYTDHAAILGLEKPEIYAFMMKALAATTRELSLDEMTALVMECGAVGVTAMALLDEANTTAYGHPEITQVKLGVGTRPGILISGHDLKDLQDLLEQSLDSGVDIYTHSEMLPAHAYPAFKKYAHFVGNYGNAWWQQDTEFAAFNGPILMTTNCITPVKAAYRDRLYTTGMTGWPGVQHIADRPEGGAKDFSAIIEQAKTCPPPTELEQGEITTGFAHAQVMALADQVVDAVKTGAIKRFVVMGGCDGRH…	Chromatiaceae bacterium	MCF8004452.1	hcp	2049432	FALSE	Chromatiaceae bacterium
HSL62894.1 hydroxylamine reductase [Desulfotignum sp.]	MFCFQCQETAKNTGCTIKGVCGKEETTANLQDLLIFNLKGIAVLAKQGKAAGVDLTTEAGRFVTKALFTTITNVNFNDPNLIEWIKKAQEFKKSVKDKVEGKVAGALPDAVLWFSDNEAEYQEKAKKVGVLATENEDVRSLRELLTIGLKGISAYADHAAILGVEKNEIYDFILTALASTTEDLSVDEMVGLVLKAGECSVTTMAALDQANTSAYGNPEITEVNLGVGANPGILISGHDLKDMDELLKQTEGKGVDVYTHGEMLPANYYPAFKKYSHLKGNYGGSWWHQNEDFETFNGAVLMTTNCIIPIKKKNTYQDRIFTTGVVSYPGLTHIPDREDGKTKDFSAVIACAKKCQAPQEIETGTLVGGFAHNQVLALADKVVEAVKSGAIKRFIVMAG…	Desulfotignum sp.	HSL62894.1	hcp	2049434	FALSE	Desulfotignum sp.
MBW2454142.1 hydroxylamine reductase [Deltaproteobacteria bacterium]	MFCFQCQETLKNSGCTKRGMCGKEEPTAQLQDLLIHTLKGIALHTEAARAAGSEVPLSIGRFVTEGLFTTITNVDFDAAHLSEVIGQALTVRDEAKALHNGAALEHDAAIWTDSPDGFAAKATSVGVLATENEDVRSLRQLLIYGLKGIAAYADHAAVLGQEDPAIYDFLSEALASTTKDLTQDEMVGMVMKAGELAVTVMALLDKANTTAYGQPELTQVELGVGDRPGILISGHDLKDLEELLEQTKDAGVDIYTHGEMLPAHYYPAFKKVPHLVGNYGNAWWQQQKEFDSFNGPILLTTNCIVPVKEGYQKRIFTTGRVAYPGVTHIPDRAEGGQKDFSAIIEQARSCKPPTQLESGQITGGFAHGQVLALADKVVAAVKSGAIKRFVVMAGCDGRH…	Deltaproteobacteria bacterium	MBW2454142.1	hcp	2026735	FALSE	Deltaproteobacteria bacterium
WP_005997844.1 hydroxylamine reductase [Desulfuromonas acetoxidans]	MSMFCFQCQEAAKGTGCTIAGVCGKKEDTAGLQDLLVYNLKGLAVVAEEAKSQNKLDESIGLFICQALFATITNANFDNQRIKELIKTTIAKRDTLKLSTGFNSNEDVVNWSGVESEYTAKAAQVGVLSQPNEDVRSLRELLIYGLKGMAAYTDHAAMLGFQNNDIYEFMISALAGTTRELSVEEMIGQVLKCGEVAVTAMALLDEANTSTYGNPEITKVNIGVRNNPGILISGHDLKDMEELLKQTEGTGVDVYTHSEMLPANYYPEFKKYDHFVGNYGNAWWQQDKEFTSFNGPILMTTNCITPVKDAYRDRIYTTGMAGWPGVTHIAERPDGGNKDFSEIIEKAKSCPAPVEIETGEIVGGFAHAQVMALADKVVDAVKSGAIKRFVVMAGCDGRH…	Desulfuromonas acetoxidans	WP_005997844.1	hcp	891	TRUE	Desulfuromonas acetoxidans
WP_304511248.1 hydroxylamine reductase [Desulfopila sp. IMCC35008]	MSMFCFQCQEAAKGTGCTVKGVCGKEESTAKLQDLLIYDMKGIAVLAKNLKQAGVSVDMSVGLFLAQGLFTTITNANFDNASLESWVKRSQVIKQRLKEQFDAMNPSQEKASIWAKLMQFLGVGKEQSAAEQLHHSALWFSSDTSIFQEKAAAVGVLATENEDVRSLRELLILGLKGIGAYAEHAAVLGVEKEEIYDFVIEGLASTTENISVDEMVGLVLKAGECAVTTMAALDSANTSAYGNPEITQVDLGVSDRPGILISGHDLKDMEELLIQTQGTGVDVYTHGEMLPAHYYPAFKKYDNLKGNYGSSWWHQNQDFESFNGPILMTTNCIIPIKKSNTYKERMYTTAMAGYPGVTHIPERMNGKPKDFSAVIEQAKGCKAPEEIETGTIVGGFAHD…	Desulfopila sp. IMCC35008	WP_304511248.1	hcp	2653858	FALSE	Desulfopila sp. IMCC35008
MCK5055903.1 hydroxylamine reductase [Candidatus Aminicenantes bacterium]	MFCYQCQETAGNSGCTRIGVCGKKAETANLQDLLIYTLKGISLSTEKENYSRVGRFLVRALFATITNANFDEQRIIELIREGLKLRDELKKNREQIPNNLHDAVTWFSSDVNEFYEKSTQVGVLTEENEDVRSLRELLIYGIKGIAAYAEHALILGKEDETIYGFLVQALASTTQELPVDDMVALILKAGEVAVTTMALLDEANTSAYGHPEITEVNIGVAKNPGILISGHDLKDMAELLEQTDGTGVDVYTHGEMLPANCYPAFKKYNHFIGNYGNAWWQQQKEFAGFNGPILMTTNCITPVKDSYKDRIFTSGLTGYPGVPHIADREKGKQKDFSALINLAKTCAPPEELETGTIVGGFAHNQVMALSGKVVAAVKSGAIKRFIVMAGCDGRMKSRS…	Candidatus Aminicenantes bacterium	MCK5055903.1	hcp	2052149	FALSE	Candidatus Aminicenantes bacterium
MBF0242344.1 hydroxylamine reductase [Desulfamplus sp.]	MFCFQCQETAKGTGCTVKGVCGKEDSTANLQDLLIFNLKGIAVLATKGKAAGVDVIKEAGQFVTQGLFTTITNVNFNDANLIQWIKKAQEFKKGLKSKVEGKCSCSCSTNLDDSALWLSDDEATYQEKAKTVGVLATENEDVRSLRQLLIIGLKGISAYADHAAILGVEKDEIYEFILKSLASTTENLSVDDMVGWVLKAGECSVTTMAALDQANTTAYGNPEITEVNIGVGKNPGILISGHDLKDMDELLKQTEGTGVDVYTHGEMLPANYYPAFKKYAHLKGNYGSSWWKQNEDFETFNGAILMTTNCIIPIKSKNTYQNRIFTTGVVSYPGLTHIADRAPGKAKDFSAIIEVAKKCASPQEIETGKIVGGFAHNQVLALADKVIEAVKSGAIKRFI…	Desulfamplus sp.	MBF0242344.1	hcp	2006184	FALSE	Desulfamplus sp.
WP_006002733.1 hydroxylamine reductase [Desulfuromonas acetoxidans]	MSMFCFQCQEAAKGTGCTIAGVCGKKEDTAGLQDLLVYNLKGLAVVAEEAKSQNKLDESIGLFICQALFATITNANFDNQRIKELIKTTIAKRDALKLAIGFNSDANVTNWNGTESEYAAKAAQVGVLSQPNEDVRSLRELLIYGLKGMAAYTDHAAMLGFQNNDIYEFMISALAGTTRELSVEEMIGQVLKCGEVAVTAMALLDEANTSTYGNPEITKVNIGVRNNPGILISGHDLKDMEELLKQTEGTGVDVYTHSEMLPANYYPEFKKYDHFVGNYGNAWWQQDKEFTSFNGPILMTTNCITPVKDAYRDRIYTTGMAGWPGVTHIAERPDGGNKDFSEIIEKAKSCPAPVEIETGEIVGGFAHAQVMALADKVVDAVKSGAIKRFVVMAGCDGRH…	Desulfuromonas acetoxidans	WP_006002733.1	hcp	891	TRUE	Desulfuromonas acetoxidans
MDX9725077.1 hydroxylamine reductase [Bacteroidales bacterium]	MFCYQCQETAKGTGCTIAGVCGKKEDVANMQDLLVFVTKGISFYAIKLRELGIESDESGKFIVDSLFMTITNANFDYERFVTRVREGLKLRDELKELYLKAGGKVPASVHESATWTGHNAEEFESKNKSIGVLSTGNEDVRSLREMVIYGLKGMAAYTEHAFNLGFEDKSIYKFIEEALVATTNDSLSADELVALVMETGKFGVSAMALLDKANTTTYGNPEITKVNIGVRNNPGILISGHDLRDMEDLLVQTEGTGVDVYTHSEMLPANYYPAFKKYKHFVGNYGSSWWQQKEEFETFNGPILFTTNCIVPPKAGASYTDKVYTTGAAGFTGFRHIGERPAGGRKDFSEIIEHAKLCQPPVEIEKGEIVGGFAHNQVIALADKVVDAVKTGAIKKFFV…	Bacteroidales bacterium	MDX9725077.1	hcp	2030927	FALSE	Bacteroidales bacterium
NCU36536.1 hydroxylamine reductase [Candidatus Falkowbacteria bacterium]	MSMFCYQCQETAKNVGCTVVGVCGKTSTVANMQDLLMFVMKGISVYSTAARQKGHEDAEVNKFIFDGLFATITNANFDYDVFVARVRKGLELRQQIKEAAEKLGAELPSPLPEAATWHADSEEAFVEKSTEIGVLSTENEDVRSLRELVTYGLKGLAAYTEHAYNLDEENPELYAFMQRALVATTNDNLTVDELVALTLETGKYGVEAMALLDKANTGRYGNPEITKVNIGVRNNPAILISGHDMRDMEDLLKQTEGTGVDVYTHSEMLPANYYPAFKKYEHFVGNYGSSWWKQNEEFEKFNGPVLFTTNCIVPPRKSNTYADRIYTTGASGYPGFQHIGERPAGGMKDFSAIVEHAKRCTPPTEIEKGEIVGGFAHNQVMQLADKVVDAVKSGAIRKF…	Candidatus Falkowbacteria bacterium	NCU36536.1	hcp	2053554	FALSE	Candidatus Falkowbacteria bacterium
WP_222932373.1 hydroxylamine reductase [Allochromatium humboldtianum]	MSMFCFQCEEASKGFGCTTKGVCGKHSRTAHLQDLLVYLLKGLAVVAEEAARQGKPDPGVGRFVAEALFVTITNANFDDARLEARIQAIIARRDALKAAIGYSSDLDAVNWTGAPDQYEAKALVVGVLSQVNEDVRSLHELLVYGLKGMAAYTDHAAVLGFEKSELYDFMVAALAASLTESDIQSLIGWVLKCGEFGVTAMALLDEANTTTYGHPEITTVNLGVRHNPGILISGHDLKDMEELLKQTEGTGIDVYTHSEMLPAHYYPAFKKYAHFVGNYGGAWWEQDKEFASFNGPILMTTNCITPVKDSYRDRIFTTGQAGWPGARHIADRPEGGAKDFSPLIERAKTCAPPTELEQGEIVGGFAHAQVMALADKVIEAVKSGAIKRFVVMGGCDGRH…	Allochromatium humboldtianum	WP_222932373.1	hcp	504901	TRUE	Allochromatium humboldtianum
WP_308894732.1 hydroxylamine reductase [Desulfosporosinus sp. PR]	MSMFCYQCQETAKGTGCTLKGVCGKTENVAKLQDLLIYTLKGIAIYAVQARERYLIRKDVDQFIMESLFSTITNANFDKERFVKRIQAALELREDLKQALIRVGGEIPENLHDAATWTGSPEEFEAKAALVGVLATENEDVRSLRELLTYGLKGMAAYAEHAYTLQHKDSGIFAFIEKALVATLDDTLEAGDLVALVLEAGKHGVDVMALLDKANTTTYGNPELTKVNIGVRNNPAILISGHDLKDLEELLSQTEGTGVDVYTHGEMLPAHYYPAFKKYGHFVGNYGNAWYKQDKEFDSFNGPIFLTTNCLVPPKDSYKDRVYTTGVVGFEGVKHIADREEGRAKDFSALIEHAKKCPPPTEIETGEIVGGFAHNQVLALADKVVDAVKSGAIKRFFVM…	Desulfosporosinus sp. PR	WP_308894732.1	hcp	3059172	FALSE	Desulfosporosinus sp. PR
MBN2183789.1 hydroxylamine reductase [Candidatus Krumholzibacteriota bacterium]	MFCYQCQETAKNTGCTIRGVCGKEEKTAQLQDLMIYLLKGISIYGEKAAQKGDTVVKEGRFITKALFATITNANFDESVFERLISEGLRVRDDAAARYGGEDGGLHDSALWKPGAEGDLSRKAAETGVLSTENEDQRSLRELLIIGLKGISAYAHHARVLGHEDEKIYAFIMEALASTTKELSVDDMVAMVMKSGNIAVETMALLDKANSSTYGDPEITKVNIGVRSNPGILISGHDLKDLEELLKQTEGTGIDIYTHGEMLPANYYPSFKKYSHLAGNYGGSWWKQNSEFASFNGPILMTTNCITPVKDSYRDRIFTTGMTGYPGVRHISDRKNGNPKDFSEIIELAKKSKPPVELETGEITGGFAHSQVIALADKIVEAVKSGAISRFVVMAGCDGR…	Candidatus Krumholzibacteriota bacterium	MBN2183789.1	hcp	2725313	FALSE	Candidatus Krumholzibacteriota bacterium
OQY25000.1 MAG: hydroxylamine reductase [Desulfobacteraceae bacterium 4572_35.2]	MFCYQCQEAAKGTGCTVAGVCGKQESTANLQDLLVYVLRGLSVVAVEAKAADKLDDTVGLFVAQGLFATITNANFDNARISADFAAKAAEVGILSQANEDVRSLRELLIYGLKGLAAYVDHAAILGFQKSEIYAFMVEALASTIQDLSVDEMVGLVLKCGEFGVAGMALLDEANTTSYGNPELTSVNIGVSDKPGILISGHDLKDMEELLKQTAGTGVDVYTHSEMLPAHYYPAFKKYDNFVGNYGNAWWQQGEEFTSFNGPILMTTNCITPVKDAYKDRIYTTGMAGWPGVPHIAERAEGGSKDFSAIIEQAKTCAAPVEIETGTIVGGFAHAQVMALADKVVAAVKSGAIKRFVVMGGCDGRHKSRSYFTEVAEALPQDTIILTAGCAKYRYNKLNL…	Desulfobacteraceae bacterium 4572_35.2	OQY25000.1	hcp	1971628	FALSE	Desulfobacteraceae bacterium 4572_35.2
WP_084070209.1 hydroxylamine reductase [Desulfocicer vacuolatum]	MFCFQCQETAKGKGCTIKGVCGKEETTSNLQDLLIYNLKGIAVLSQGLKEQGAEVGYDVGRFISKALFTTITNANFDDTSLTHWIDQSLALKKELKNKFDALAPGAPKTSLWQKIVGMFAQAPEAARETVMHESALWMGNGGSDYQAKAKTVGILATENEDVRSLRELLILGIKGIAAYADHAAVLGVEKDEIYDFIIKALVSTTEDLSVDEMVGMVMKAGECSVSTMAALDEANTTAYGNPEISEVNIGVGDKPGILISGHDLKDMEELLKQTQGTGVDVYTHGEMLPANYYPAFKKYEHLKGNYGSSWWKQNEDFETFNGAILMTTNCIIPIKNKNTYKNRIFTTGVVAYPGLIHVAEREDGKAKDFSKVIEVAKKCAPPTEIETGTIVGGFAHNQV…	Desulfocicer vacuolatum	WP_084070209.1	hcp	2298	TRUE	Desulfocicer vacuolatum
MDT8379081.1 hydroxylamine reductase [Desulfotignum sp.]	MFCFQCQETAKNTGCTVRGVCGKEETTANLQDLLIFNLKGIAVLAKKGKEAGVDMTTEAGRFVTKALFTTITNVNFNDANLVKWIKKAQEFKKSVKDKVEGKVPGALPEAALWFSDNEAEYQEIAKRLGVLATENEDVRSLRELLIIGIKGISAYADHAAILGVEKDEIYDFILNALASTTEDLSVDEMVGMVLKAGECSVNTMAALDQANTGAYGNPEITEVNLGVGANPGILISGHDLKDMDELLKQSEGTGVDVYTHGEMLPANYYPAFKKYSHLKGNYGGSWWHQNEDFETFNGAILMTTNCIIPIKKKNTYQDRIFTTGVVSYPGLTHIPDRENGNAKDFSAVIECAKKCQAPQEIETGTIVGGFAHNQVLALADKVVEAVKSGAIKRFIVMAG…	Desulfotignum sp.	MDT8379081.1	hcp	2049434	FALSE	Desulfotignum sp.
MZP53840.1 hydroxylamine reductase [Bacteroidales bacterium]	MSMFCFQCQETAKGIGCTISGVCGKTDKVANMQDLLIFVLKGISIYSTKARSLGIETDEVNRFVVESLFMTITNANFDHDRFVTRIQEGLRLRDRIKSEYLNAGGKLPSVLHESATWSGNSVEEFAAKNISVGVLSEKNEDIRSLKEMVVYGLKGMAAYTEHALNLGFEDKSIYKFIQEALVATTDNTLTADQLVALVNETGKFGVTAMALLDKANTSTYGNPEITKVNIGVRNNPGILISGHDLRDMEDLLKQTEGTGVDVYTHSEMLPANYYPAFKKYKHFVGNYGSSWWRQKEEFETFNGPVLFTTNCIVPPKKDATYAERVYTTGAAGFTGFKHIADRPAGGQKDFSEIIAVAKKCKPPVEIEKGEIIGGFAHNQVMAVADKVVDAVKSGAIKKF…	Bacteroidales bacterium	MZP53840.1	hcp	2030927	FALSE	Bacteroidales bacterium
MCK4766578.1 hydroxylamine reductase [Candidatus Aminicenantes bacterium]	MFCYQCQETAKNTGCTKGGVCGKSPDTAILQDLLIYVLKGISLYAGEKDYNTAGPFAAESLFATITNANFDKDRITALIRQGLKLRDSLKEKYPGDPSGLHDAALWYSDDEAEFAKKAAEVGVLSTANEDVRSLRELLVYGLKGIAAYADHALVLGKEDKAIYAFLLEALASTTKELSVDDMVALVMKAGEMAVKTMALLDEANTSAYGSPEITEVNIGVRGKPGILISGHDLKDMEELLRQTEGTGVDVYTHGEMLPANYYPAFKKFDHFVGNYGGSWWHQDKEFASFNGPILMTTNCITPVKGSYKERIFTTGMTGYPGITHLPDREKGKEKDFSAIIELAKTCAPPQEIETGKIVGGFAHNQVLALADKVVDAVKSGAIKRFVVMAGCDGRQKTRG…	Candidatus Aminicenantes bacterium	MCK4766578.1	hcp	2052149	FALSE	Candidatus Aminicenantes bacterium
MCG8564077.1 hydroxylamine reductase [Desulfobacterales bacterium]	MFCFQCQEAAKNQGCTVKGMCGKEGSTANLQDLLIHNLKGIAVVAKKTQAAGGDVPASVGRFLAQALFVTITNANFDDADHVVWINNAQTMKRDLTAKAGDLGADCPDCVTWYSNDVSTFQAKAETVGVLATANEDVRSLRELLVLGLKGVAAYGEHAAVLGVEKQEIWDFMVEGLASTTEDMSVADMTGLVLKCGEIAVVTMAALDEANTGAYGNPEITEVNIGVGANPGILISGHDLKDMEELLKQTEGTGVDVYTHGEMLPANYYPAFKKYSHLKGNYGSSWWHQNVEFEAFNGPILMTTNCIVPLKKKNTYLDRFYTTGMSSYPGAVHVPERPQGGAKDFSTIIAQAKACAAPTELETGAIVGGFAHNQVLALADKVVEAVKTGAIKRFVVMAGC…	Desulfobacterales bacterium	MCG8564077.1	hcp	2044940	FALSE	Desulfobacterales bacterium
MCE5347003.1 hydroxylamine reductase [Bacteroidales bacterium]	MFCFQCQETAKGTGCTIAGVCGKTEKVANMQDLLVFVLKGISIFSTKARELGVENDRVNKFIFDGLFMTITNANFDQDRFVAKIREGLKLRDEIKSAFLKAGGKLPEKLHESATWTAHTVEEFETKSTSVGVLSTKNEDMRSLRQLVTYGLKGIAAYAEHAYNLGVEDKELYKFMQKALVATLDDSLNADQLVSLVLETGKHGVTVMALLDKANTTRYGNPEITKVNIGVRNNPGILISGHDLRDMEDLLKQTEGTGVDVYTHSEMLPANYYPAFKKYKHFVGNYGNSWWRQKEEFETFNGPVLFTTNCIVPPRKEASYSDKVYTTGASGFPGFKHIGDRLIGGQKDFSEIIAHAKKCKPPVEIEKGEIIGGFAHNQVFALADKVVDAVKKGDIKKFFV…	Bacteroidales bacterium	MCE5347003.1	hcp	2030927	FALSE	Bacteroidales bacterium
VFK17781.1 MAG: hydroxylamine reductase, partial [Candidatus Kentron sp. LPFa]	RQALFQYHFTLESRAPYSIIWYWKRLILVLKGISIYSEKLRELGIADRANDEFIAQSLFSTITNANWHNARLVEGIRDGLRRREEIRSRFLDAYKNRYGRDFDGALPELATWNADDLAVFAEKATIDPVAGDDEDARSLRELLTFGLKGVAAYTDHAARLGFRKEEIDDFMVEALASTTKDLDVDAMVAKVMRAGEMAVAAMALLDEANTTAFGNPEITEVNLGVGKNPGILISGHDLEDLQELLEQTEGTGIDVYTHTEMLPAHCYPVLKKYRHLVGNYGGAWWRQREEFESFNGPILLTSNCLVPLRRGDTYLDRLFTTGVVGHEGATHIPDPHPGGVKDFSRLIAKARGCQPPTEIETGAIVAGFAHDQVLALADKVVEAVKSGVVKRFVVMAGCD…	Candidatus Kentron sp. LPFa	VFK17781.1	hcp	2126335	FALSE	Candidatus Kentron sp. LPFa
RLB99926.1 MAG: hydroxylamine reductase [Deltaproteobacteria bacterium]	MFCFQCQETAKNQGCTIKGVCGKENGTANLQDLLIFNLKGIGVIASAAKAKGAATPKEAALFVAQALFTTITNANFDDEKLDGWVLQAQKVKKELFESVKDKLGSDLHESATWYSDDVASFGAKAEAVGVLATENEDVRSLRELLIIGLKGIAAYADHASVLGVEKDEIYDFMFEALASTTQDLSVDEMVGLVLKAGEVAVTTMAALDEANTTAYGHPEITEVNLGVGSNPGILISGHDLKDMEELLQQTDGTGVDVYTHGEMLPANSYPAFKKFAHLKGNYGGSWWHQNEDFESFNGPVLMTTNCIVPMKKKNTYKDKVFTTGVVGYPGTKHIADRVNGGAKDFSKIIELAKTCSAPVEIETGKIVAGFAHNQVLALADKVVDAVKSGAIKRFVVMAG…	Deltaproteobacteria bacterium	RLB99926.1	hcp	2026735	FALSE	Deltaproteobacteria bacterium
HKJ98660.1 hydroxylamine reductase [Desulfotignum sp.]	MFCFQCQETAKNTGCTIKGVCGKEETTANLQDLLIFNLKGIAVLAKQGKAAGVDLTREAGRFVTKALFTTITNVNFNDDNLVKWIKKAQEFKKSFKDQVEGKVPGALPDAALWFSDNEAEYQEKARQVGVLCTENEDVRSLRELLIIGVKGICAYADHAAILGVEKDEIYDFILNALASTTEDLSVDEMVGLVLKAGECSVNTMAALDQANTGAYGNPEITEVNLGVGANPGILISGHDLKDMEELLKQTEGTGVDVYTHGEMLPANYYPAFKKYNHLKGNYGGSWWHQNEDFETFNGAILMTTNCIIPIRKKNTYQDRIFTTGVVSYPGLTHIPDREEGLTKDFSEVIACAKKCPAPREIETGTLVGGFAHNQVLALADKVVDAVKSGAIKRFIVMAG…	Desulfotignum sp.	HKJ98660.1	hcp	2049434	FALSE	Desulfotignum sp.
MBU0469077.1 hydroxylamine reductase [Candidatus Omnitrophota bacterium]	MFCYQCQETAKGQGCTVKGVCGKEAVVAGYQDVLIYILKGIAVLAEKVKEKGDVDGKYTEYIKRALFTTITNANFDNAKIKVFINEGIALKKELQKIVGDDIAKSLNEAAIWEYTSEDELGIKALEVGVLSQENEDVRSLRELLIYGLKGIAAYAEHASVLGFNDPAIDDFLIEALASTTKDLTVDEMVALVLKAGGTAVTTMALLDKANTTKYGTPEITKVNIGVRSNPAILISGHDLKDMEELLKQTQGTGVDVYTHSEMLPANYYPAFKKYDNFVGNYGNSWWKQNEEFASFNGPILMTTNCITPVQDSYKDRMFTTGVAGYPGLKDIPMRAEGGEKDFSEIIELAKTCPPPTEIETGEIIGGFAHGQILALADKVIDAVKSGAIKRFVVMAGCDG…	Candidatus Omnitrophota bacterium	MBU0469077.1	hcp	2035772	FALSE	Candidatus Omnitrophota bacterium
MDP8232549.1 hydroxylamine reductase [Candidatus Zophobacter franzmannii]	MSMFCYQCQETIGNVGCKYAKGACGKPAETAGLQDVMIHVLRGIAIASETKYEAKNGFFAAKALFATITNANYDDDRFVALIKEGLAIRDSLKPFESNHDALTWTGSTKADFNAKAASVGVLATENEDVRSLRELLIYGLKGIAAYAEHAAILGKESDDVYKFIMEALASTTKDLSVDEMVALVLKCGNVAVQTMALLDEANTTAYGNPEITEVNIGVGTKPGILISGHDLKDMEELLKQTVGTGVDVYTHSEMLPANYYPAFKKYDHFVGNYGNAWWKQDTEFESFNGPILMTTNCITPVKDSYKNRIFTTGMAGYPGVVHIAEREDGKTKDFSQIIELAKTCPAPIEIEKGKIVGGFAHAQVIALADKVVDAVKSGAIKRFVVMAGCDGRHTTRNYF…	Candidatus Zophobacter franzmannii	MDP8232549.1	hcp	3039905	FALSE	Candidatus Zophobacter franzmannii
HHW48772.1 hydroxylamine reductase [Clostridiaceae bacterium]	MKMFCYQCQEAAKGIGCTVRGVCGKTDEVSNLQDLLIYVLKGISVYSVKLREANLKSEKADKFIIEGLFSTVTNVNFDKDYFIRKIKEGLALRDELKDQLLNANIELDRDLHDAAVWHGESLDDMERKAASVGILKTENEDIRSLRELVIYGLKGMAAYAEHADILGFRNDEVNAFMQKALVATLDDSLTADDLVALAMETGKYGVEVMALLDKANTSTYGNPEVTKVNIGVRNNPGILISGHDLKDMEELLKQTEGTGVDVYTHGEMLPANYYPAFKKYSHFVGNYGNAWWKQDKEFESFNGPILMTTNCLVPPKDSYKDRVYTTGLVGFPGVKHIPDREDGKAKDFSEIIEHAKKCPPPQEIEKGEIIGGFAHNTVLSLAEKIIEAVKTGKIKKFAV…	Clostridiaceae bacterium	HHW48772.1	hcp	1898204	FALSE	Clostridiaceae bacterium
MDY0296743.1 hydroxylamine reductase [Acidobacteriota bacterium]	MSMFCFQCQETAKNSGCTVRGVCGKSAELANMMDLLIFVLKGISIVATRAREMGIHDPKADKFVYDGLFMTITNANFDDDRIIAAVREGLQIRDDLKKTVAGAGGRLPADVHESVTWYADTVAAFEAKNSAIGVLATENEDVRSLRELTIYGLKGLAAYTEHAYNLGFEQDELCAFMQRALAATTDDNLGIDELIALVMETGKYGVDAMALLDKANTESYGNPEISRVNIGVGANPGILISGHDLKDMEELLEQTAGTGVDVYTHGEMLPANYYPAFKNYSHFIGNYGNSWWRQKEEFETFNGPILFTTNCIVPPKKNAGYADKIFTTGAAGYPGSKHIPERKAGGKKDFSEIIALAKTCPPPVEIEKGEIVGGFAHNQVIQLADKVVDAVKSGAIRKF…	Acidobacteriota bacterium	MDY0296743.1	hcp	1978231	FALSE	Acidobacteriota bacterium
WP_007782707.1 hydroxylamine reductase [Desulfosporosinus youngiae]	MSMFCYQCQETAKGTGCTIKGVCGKTENVANLQDLLIYTLKGIAVYAVQARQRYLIRKDVEKFIMESLFSTITNANFDKNRFEQRIKEGLLLREDLKQALIRVGGIIPENLPDAATWVEPASGFEKKAAAIGILATENEDIRSLRELLTYGLKGMAAYAEHAYTLEYQASGIFAFIEKALAATLDDSLEVGDLVALVLEAGKYGVDVMALLDQANTTTYGNPELTKVNIGVRSNPAILISGHDLKDLEELLIQTAGTGVDVYTHGEMLPAHYYPAFKKYDHFVGNYGNAWYKQDKEFDSFNGPIFLTTNCLVPPKDSYKDRVYTTGVVGFEGVKHIPDRADGKAKDFSALIAHAKSCPAPTEIETGEIIGGFAHNQVLALADKVVDAVKSGAIKRFFVM…	Desulfosporosinus youngiae	WP_007782707.1	hcp	339862	TRUE	Desulfosporosinus youngiae
MCK4541524.1 hydroxylamine reductase [Spirochaetales bacterium]	MFCYQCQETAKNSGCTIKGVCGKDETTSNLQDLLIYTLKGIAIHGQSMAEKGLDLSDAGRFISQALFATITNANFDKDRIMGYIRETLSLRESLAKQSGLSGELHNSATWRGDTEEEFLSKAEFIGVLSSRDEDVRSLRELLIYGLKGIAAYADHAMILGYEDPGIYRFMMEALISTTKDLSVDEMVGMVLKAGENIVTTMALLDKANTETYGNPEITEVNIGVRNNPGILISGHDLKDMEELLKQTEGTGVDVYTHSEMLPANYYPAFKKYKHFVGNYGNAWWQQNKEFESFNGPILMTTNCITPVKDSYKNRIFTTGQTGYPGVPHIPEGKEGKPKDFSEIIKLAKKSAPPTELETGTIVGGFAHAQVIALADKVVDAVKSGAIKRFIVMAGCDGRQ…	Spirochaetales bacterium	MCK4541524.1	hcp	2026792	FALSE	Spirochaetales bacterium
MBF0494024.1 hydroxylamine reductase [Candidatus Omnitrophota bacterium]	MFCFQCQETMKNTGCTFNGMCGKKGRTADLMDLLVYVTKGISVFGEIAKKNGITCKKYGAFITEALFMTITNANFDEARIIGEIKEAFKMRNELKSSLPAGSLPKDLHDSMSWYSEKYDELVAKALEVGVLSTKNEDARSLRELLVYGVKGIAAYAHHAAVLGYEDEAIYDFVIKALASTTKDLSVDDMVALVMEAGKTAVTTMALLDKANTSTYGSPEITKVNIGVRKNPGILISGHDLKDMEELLKQTEGTGIDIYTHSEMLPANYYPAFKKYKHLAGNYGSSWWKQDVEFDKFNGPILMTTNCIVPVKDSYKDRIFTTGAAGYPGVKHVPDRKEGGKKDFSEIIALAKKCKAPTELETGEIVGGFAHNQVLALADKVIEAVKSGAVKRFVVMAGCD…	Candidatus Omnitrophota bacterium	MBF0494024.1	hcp	2035772	FALSE	Candidatus Omnitrophota bacterium
MBN2666914.1 hydroxylamine reductase [Bacteroidales bacterium]	MFCYQCQETAKGTGCTLVGVCGKKDNVANMQDLLIFITKGISFFTNGLRKLGVETDEADKFIVDSLFMTITNANFDFDRFVAKVREGLKLRDELKEKYLKAGGSVPADVHESATWTGHTVEEFEAKNISIGVLATKNEDIRSLRELVIYGLKGIAAYTEHANNLGFEDKSIHKFIQEALVATTNDSLNADQLVALVMETGKFGVSAMALLDKANTTTYGNPEITKVNIGVRNNPGILISGHDLRDMEDLLVQTEGTGVDVYTHSEMLPANYYPAFKKYKHFVGNYGGSWWQQKEEFETFNGPILFTTNCIVPPKAGASYFDKVYTTGSSGFTGFKHIPERPAGGRKDFSEIIEHAKLCKPPVEIEKGEIVGGFAHNQVVALADKVVEAVKSGAIRKFFV…	Bacteroidales bacterium	MBN2666914.1	hcp	2030927	FALSE	Bacteroidales bacterium
MDA8228290.1 hydroxylamine reductase [Desulfitobacterium hafniense]	MSMYCYQCQETAQGKACTIKGVCGKTAEVSNLQDLLIYVSKGIAIYANQARELGIVRDDVNKFVMENLFLTITNANFDQNRIVENIKEGLALRDSIKEDIVKKGGHIPQNLHDSATWYADSAAEFEQKAAEVGILATENEDVRSLRELLTYGLKGMAAYAEHAFVLGYQDETIFAFIMKALAATTDDSLGANELVALAMEAGKYGVEVMALLDKANTTTYGNPEITKVNIGVRNNPGILVSGHDLKDLEDLLKQTEGTGIDVYTHGEMLPAHYYPAFKKYSHFVGNYGNAWWKQDKEFASFNGPILLTTNCLVPPKDSYRDRLYTTGVVGFEEITHIPPREDGKAKDFSAIIAQAKKCPAPTEIETGEIVGGFAHNQVLSLADAVVNAVKSGAIKRFFV…	Desulfitobacterium hafniense	MDA8228290.1	hcp	49338	TRUE	Desulfitobacterium hafniense
PLY06713.1 MAG: hydroxylamine reductase [Desulfuromonas sp.]	MSMFCFQCQEAAKGTGCSVVGVCGKQETTANLQDLLVYVVKGLAVVAEDAAAKGQLESNVGLFISQALFATITNANFDDARIVALIKEAIAKRDGLKLATGFSSSLDCVNWNGPEADYSAKAASVGILSLANEDVRSLRELLVYGLKGMAAYADHAAMLGYQKTEIYEYMVGALASTTKDLTVDEMIGQVMKCGEVAVTTMALLDEANTTAYGNPEITEVNLGVRNNPGILISGHDLKDMEELLKQTAGTGVDVYTHSEMLPAHYYPAFKKYDHFVGNYGNAWWEQDKEFASFNGPILMTTNCITPVKDAYKDRFFTTGMAGWPGCPHIEAPADGGAKDFSAVIAKAKTCAAPVELEQGTIVGGFAHAQVMALADKVIDAVKSGAVKRFVVMAGCDGRH…	Desulfuromonas sp.	PLY06713.1	hcp	892	FALSE	Desulfuromonas sp.
WP_106024481.1 hydroxylamine reductase [Clostridium thermopalmarium]	MNMFCYQCQETAGCKGCTIKGVCGKTADVANLQDLLIYTLKGIALYDLKAIDAGIKNEKVNQFMVDALFATITNANFDKEGFDVRIRKGLALREEIKASLIENGVNIDDITHDSALWTGDTLEEFEEKAKTVGILAVENEDVRSLRELLTYGIKGMAAYVKHAYNLGFEDENLYTFMKKALVSTTKELSVDEMVAIVLEAGKFGVDAMALLDKANTSTYGNPEITKVNIGVRNNPAILISGHDLKDMEELLKQTEGTGVDVYTHSEMLPANYYPAFKKYKHFVGNYGNAWWKQNEEFEKFNGPILMTTNCIVPPKDSYKDRLYTTGSTGFPGVKHIPDGENGQPKDFSIIIEHAKKCAPPTEIEKGEIVGGFAHNQVLALADKVVEAVKSGAIRRFFVM…	Clostridium thermopalmarium	WP_106024481.1	hcp	29373	TRUE	Clostridium thermopalmarium
HHT50380.1 hydroxylamine reductase [Eubacteriaceae bacterium]	MSMFCFQCQEASKGTGCTIKGICGKPEDVANLQDLLIYVMKGISLYAIEARKIGIVNKKADKFIMNGLFATITNANFNKNEFVARIKKGLALREELKDQLVKAGGDVEAINHDAAIWTGESLEEFEAKAPHIGVLSTQNQDIRSLRELIIYGLKGMAAYAAHAEILGYEKDEIFAFMEKALAATLEDSLSVDDLVALTLETGKVGVDVMALLDEANTTTYGNPEITNVDIGVRNNPAILISGHDLKDMEELLEQTQGTGVDVYTHGEMLPANYYPAFKKYDHFVGNYGNAWWKQDKEFASFNGPILMTTNCLVPPKKEYKDRVYTTGNVGFEGLTHIEEGKDGKKDFSQIIQHAKNCPPPTEIERGEIVGGFAHHTVLSLADKVVEGVKSGAIKRFFVM…	Eubacteriaceae bacterium	HHT50380.1	hcp	2049045	FALSE	Eubacteriaceae bacterium
GAK49024.1 hydroxylamine reductase [Candidatus Moduliflexus flocculans]	MSMFCYQCQETLKNTGCNQKAGMCGKTEDVANLQDLLIFVLKGIAIYSETGKDAGFQVDEKLGKFMMTSLFTTITNANFDATRFETLIKEALEVRKSVKAAVEAKLGKPIDAALPEMATWFSSDVAEFYKKGDEVGVLSTANEDVRSLRELLTYGLKGMAAYGKHAAVLGKTSQKVFDFIMKGLAATTNDSLNADQLVALVLECGQNGVEVMALLDAANTETYGHPVPTQVNIGVGKNPGILISGHDLKDMEELLKQTEGTGVDVYTHSEMLPAHYYPAFKKYTHFVGNYGNAWWKQPEEFESFNGAILFTTNCIVPPKANATYKSRMFTTGAAGFPGCKHIPEPTNGKPKDFSEIIAIAKTCKPPIEIETGSIVGGFAHEAVMGVADKVVAAVKSGAI…	Candidatus Moduliflexus flocculans	GAK49024.1	hcp	1499966	TRUE	Candidatus Moduliflexus flocculans
WP_150094757.1 hydroxylamine reductase [Thiohalocapsa marina]	MSMFCFQCEEATKGTGCTTKGICGKTESIAVQHDLLVYLLKGLAVVAEEAQRQGQPDASVGPFIAQALFATITNANFDPARFNSLIQATIAKRDALKASLGYQSDRDEVSWTGSPAIYAAKGAEVGVLSQPNEDLRSLRELLVYGVKGMAAYTDHAAILGLEKPEIYAFMIKALAATTRELSIDEMTALVMECGAVGVTAMALLDEANTRAYGNPEITQVKLGVGTRPGILISGHDLKDLQDLLEQSVDSGVDIYTHSEMLPAHAYPAFKRYPHFVGNYGNAWWQQDKEFAAFNGPILMTTNCITPVKSAYRDRIYTTGMTGWPGVKHIADRPEGGAKDFSAIIAQAKTCPPPIELEQGEITTGCAHAQVMALADQVVDAVKTGAIKRFVVMGGCDGRH…	Thiohalocapsa marina	WP_150094757.1	hcp	424902	TRUE	Thiohalocapsa marina
MCF8135985.1 hydroxylamine reductase [Desulfotignum sp.]	MFCFQCQETAKNTGCTVRGICGKEETTANLQDLLIFNLKGISVLAKQGKAAGVDLTREAGRFVTKALFTTITNVNFNDDNLVKWIKKAQEFKKSFKDQVEGKVSGALDDSALWFSDNEAEYQEKAKKVGVLATENEDVRSLRELLVIGLKGIAAYADHAAILGVEKDEIYEFILNALASTTEDLSVDEMVGMVLKAGECSVNTMAALDQANTGAYGNPEITEVNLGVGTHPGILISGHDLKDMDELLKQTEGTGVDVYTHGEMLPANYYPAFKKYDHLKGNYGSSWWHQNEDFETFNGAILMTTNCIIPIKKKNTYQDRIFTTGVVSYPGLTHIPDREDGKAKDFSEVIARAKKCQAPQEIETGTLVGGFAHNQVLALADKVVDAVKSGAIKRFIVMAG…	Desulfotignum sp.	MCF8135985.1	hcp	2049434	FALSE	Desulfotignum sp.
MBI9088405.1 hydroxylamine reductase [Desulfobacterium sp.]	MFCFQCQETAKGKGCTVKGVCGKEDTTSNLQDLLIYNLKGIAVLAEGLKAEGVDLGRDVGRFAVKGLFTTITNANFDDGSLVAWIQQSLEVKKELKDKFDALAPGAAKDSLWQKIVGLFAGAPESAKESLLHESALWFDDDVPDYQEKAKTVGVLATENEDVRSLRELLIIGLKGVAAYADHAAVLGVEKDEIYDFILKGLASTTEDLSVDEMVGLVMQAGECAVTTMATLDEANTKAYGNPEISEVNIGVSDKPGILISGHDLKDMEELLKQTKDTGVDVYTHGEMLPANYYPAFKSYSHLKGNYGSSWWKQNEDFETFNGAILMTTNCIIPIKKKNTYKDRIFTTGVVGFPGLKHITDREDGKTKDFSEVIDRAKKCAPPQEIETGTITGGFAHNQV…	Desulfobacterium sp.	MBI9088405.1	hcp	2067988	FALSE	Desulfobacterium sp.
WP_291633602.1 hydroxylamine reductase [Clostridium sp.]	MSMFCYQCQEASKGTGCTVRGVCGKTDDVANMQDLLIYVLKGISIYSSRARELGVENKEINKFVVNGLFMTITNSNFDKARFIETISKALELREVIKNALINAGGVIESKIPECATWTGTTEEFESKSKNVGVLKTENEDVRSLRELITYGIKGVAAYADHAFNLGYENSDLYSFMQKGLAQTTNDSLSVDELVALVLECGKYGVDAMALLDEANTTTYGNPEITKVNIGTRNNPGILISGHDLKDMEELLKQTEGTGVDVYTHSEMLPANYYPSFKKYDHLVGNYGNAWWKQNSEFESFNGPILMTTNCITPPKDSYKERVYTTGAAGFDGMNHIPDRKGGAAKDFSAIIEHAKKCSAPIEIERGEIVGGFAHNQVIALADKVVEAVKTGAIKKFFVM…	Clostridium sp.	WP_291633602.1	hcp	1506	FALSE	Clostridium sp.
MBE0585917.1 hydroxylamine reductase [Desulfofustis sp.]	MFCFQCQETAKNSGCTIKGVCGKPEETANLQDLLLYVLRGMAVYGEKLKEMGKADHSNDDFVLQSLFTTITNAAWDDERFVARIEEALRRRDQLRQAFLTAYKEKNGSDFTGQLPDAATWTGDRSSFAEKAKSVGVLSTAHDDVRSLREMLVIGLKGIAAYAEHAAVLGYRKPEIDDFMFEALASTTKDLSVDEMIALVMKAGETAVTTMALLDEANTSTYGNPEISEVNIGVGSKPGILISGHDLKDMDELLKQTEGTGVDVYTHGEMLPANYYPAFKKYPHFVGNYGGSWWHQVSEFESFNGPILLTTNCLVPLRKDSTYLDRLYTTGIVSYPDAQHVADRPAGGVKDFSPLIAQAKRCAPPTELETGKIVGGFAHNQVLALADKVVDAVKSGAIKR…	Desulfofustis sp.	MBE0585917.1	hcp	2053546	FALSE	Desulfofustis sp.
WP_201219745.1 hydroxylamine reductase [Halochromatium roseum]	MSMFCFQCEEASKGTGCTTKGICGKTESIAVQHDLLVYLLKGLALVAEEAERQGQPDDAIGPFIAQALFATITNANFDPARFEMLIQATIDKRDALKARLGYQSDRDELNWTGSPATYAAKGASVGVLSQPNEDLRSLRELLVYGVKGMAAYTDHAAILGLEKPEIYAFMIKALAATTRELSIEAMTALVMECGAVGVTAMALLDEANTRAYGNPEITQVKLGVGNNPGILISGHDLKDLEELLEQTAGTGVDVYTHSEMLPAHAYPAFKQYPHFVGNYGNAWWQQDKEFAAFNGPILMTTNCITPVKAAYRDRIYSTGMTGWPGIKHIPDRPEGGAKDFSALIAQAKTCPPPTALEQGEITTGFAHAQVMALADQVVDAVKSGAIKRFVVMGGCDGRH…	Halochromatium roseum	WP_201219745.1	hcp	391920	TRUE	Halochromatium roseum
NOX33576.1 hydroxylamine reductase [Deltaproteobacteria bacterium]	MFCFQCQETAKNQGCTVKGVCGKENDTAILQDLLIYNLKGIGVIASAAKAKGIKTPKETGLFVSQALFTTITNANFNEEKLVDWIQQAQKVKKDLFESVKDKVGTDLHESANWYSDDTASFKAKAEKIGVLATENEDVRSLRELLTIGLKGIAAYADHAAVLGIEKDEIYDFIFEALASTTKDLSVDEMVGMVLKAGEVAVTTMAALDEANTTAYGHPELTEVNIGVGTNPGILISGHDLKDMDELLKQTEGTGVDVYTHGEMLPANYYPAFKKYDHLKGNYGSSWWHQNEDFESFNGPILMTTNCIIPMKKKNTYKDRVFTTGVVGYPGTTHIDDRVSGSAKDFSKIVELAKTCKAPEEIETGKIVGGFAHNQVLALADKVVDAVKSGAIKRFVVMAG…	Deltaproteobacteria bacterium	NOX33576.1	hcp	2026735	FALSE	Deltaproteobacteria bacterium
WP_006968651.1 hydroxylamine reductase [Desulfotignum phosphitoxidans]	MFCFQCQETAKNTGCTVRGVCGKEETTANLQDLLIFNLKGISVLAKQGKAAGVDLTREAGRFVTKALFTTITNVNFNDANLVKWIKKAQEFKKTVKDKVEGKAAGALPDAAVWFSDNEAEYQEKAKKVGVLATENEDVRSLRELLVIGLKGIAAYADHAAILGVEKDEIYEFILNALASTTEDLSVDEMVGMVLKAGECSVNTMAALDQANTGAYGNPEITEVNLGVGTNPGILISGHDLKDMDELLKQTEGTGVDVYTHGEMLPANYYPAFKKYDHLKGNYGSSWWHQNEDFETFNGAILMTTNCIIPIKKKNTYQDRIFTTGVVSYPGLTHIPDREDGKAKDFSEVIACAKKCQAPQEIETGTLVGGFAHNQVLALADKVVDAVKSGAIKRFIVMAG…	Desulfotignum phosphitoxidans	WP_006968651.1	hcp	190898	TRUE	Desulfotignum phosphitoxidans
WP_268048298.1 hydroxylamine reductase [Clostridium ganghwense]	MSMFCYQCQEAAGCKGCTNRGVCGKTDDVANLQDLLIYTIKGISLYAINYEHIDDITERVNKFIIDGLFSTITNANFDKVIFVEKIKKGLAIREEVKEALLKEGKNIENIKHDSALWMESTLEEFEEKAKSVGILSTENEDVRSLRELLIYGVKGMAAYAEHAYNLGYTNNEIVTFMKKALASTTDDTLTVDEMVGIVLECGKYGVDVMALLDKANTETYGNPEITKVNIGVGSNPGILISGHDLKDMEELLKQTEGTGVDVYTHSEMLPANYYPAFKKYEHFVGNYGNAWWKQNEEFESFNGPILMTTNCIVPPKESYKDRIYTTGSAGFEGVKHISDRVDGKAKNFSEIIEHAKKCKSPVEIEKGEIVGGFAHNQVLALADKVVDAVKSGAIKRFFV…	Clostridium ganghwense	WP_268048298.1	hcp	312089	TRUE	Clostridium ganghwense
MBI9039088.1 hydroxylamine reductase [Bacteroidales bacterium]	MFCFQCQEAAKGTGCTIAGACGKKEDLANMQDLLIFVLKGISIYATKARELGIENEKANKLALNGLFMTITNANFDNNRFIETIREGLKIREEIKEAYIKAGGSIPDDIHESATWTGNTIEEFEPKNGSIGVLATKNEDVRSLRELVIYGLKGLAAYSEHALNLKYEDNSLYAFIQKALSDTTNDNLSVDELVALVLETGKYGVDAMALLDKANTTTYGNPEITKVNIGVSDKPGILISGHDLRDMEDLLIQTEGTGVDVYTHSEMLPANYYPAFKKYSHFIGNYGNAWWKQKEEFESFNGPILFTTNCIVPPKKDAKYADKVFTTGASGYPGSKHIADREDGKRKDFSEIIELAKTCAPPIEIEKGEIIGGFAHNQVIQLTDKVVEAVKSGAIKKFFV…	Bacteroidales bacterium	MBI9039088.1	hcp	2030927	FALSE	Bacteroidales bacterium
WP_014905084.1 hydroxylamine reductase [Desulfosporosinus meridiei]	MSMFCYQCQETAKGTGCTIKGVCGKTENVANLQDLLIYTLKGIALYAVQAREINLVRPDIDKFIMESLFSTITNANFDKSRFVERIQEGLALRDGLKQEIIKAGGTIPANLHDAATWTEEADQFETKAAVIGILATANEDLRSLRELLTYGLKGMAAYAEHAYTLEYQETGIFAFIEKALAATLDDTLEAGDLVALVLEAGKFGVDVMALLDKANTTTYGNPELTKVNIGVRNNPAILISGHDLKDLEELLIQTEGTGVDVYTHGEMLPAHYYPAFKKYDHFVGNYGNAWYKQDKEFDSFNGPVFLTTNCLVPPKESYKDRVYTTGVVGFEGVKHIPDRAEGKAKDFSALIAHAKSCPSPTEIETGEIVGGFAHNQVMALADKVVDAVKSGAIKRFFVM…	Desulfosporosinus meridiei	WP_014905084.1	hcp	79209	TRUE	Desulfosporosinus meridiei
ESP62917.1 Hydroxylamine reductase [Smithella sp. ME-1]	MFCYQCQETIKNQGCTIKGFCGKPEVTANLQDLLIYVCKGISVYAEKLGAVDKNVGRFVCESLFVTVTNVAWDDEVIIKKIEEALKVRDDVKIKTASGISGNLPDCAVWTPKNKDDILAKAVADEVRINASSNEDIRSLRSLLVFGLKGICAYADHAAVLGFESDDVYRFIFKALADTTRDLSADELVDLVMKAGETSVNTMALLDKANTETYGHPEITQVNIGVRGNPGILISGHDLKDMEELLKQTEGTGVDVYTHGEMLPAHYYPAFKKYSHFAGNYGSSWWHQNEDFETFNGPIIMTTNCLVPVKKENTYLSRLFTTGNVSYADAKHIADRPAGGSKDFSAVITLAKTCPPPREIETGKIVGGFAHNQVLALADKVVEAVKSGAIKRFVVMAGCD…	Smithella sp. ME-1	ESP62917.1	hcp	1380771	FALSE	Smithella sp. ME-1
MCR4429744.1 hydroxylamine reductase [Tepidanaerobacteraceae bacterium]	MSMFCFQCQETAKGTGCTARGVCGKTDEVARLQDLLLYVVKGIAIYNVKARKAGLKTEKADEFIVKNLFSTITNVNFDKDYFVEKIREGLALRDEVKGQLLKAGAGIDENLHDAAVWSGESMEDFERKAGTVGVLRTENEDIRSLKELVTYGLKGMAAYAEHARVLGFNNDAIYEFMQRALAATLDDGLAADDLVGLVMETGRYGVEVMALLDKANTSTYGNPEITKVNIGVRNNPGILISGHDLKDMEELLKQTEGTGVDVYTHGEMLPAHFYPAFKKYPHFVGNYGNSWWKQDKEFESFNGPILMTTNCLIPPKDSYKDRVYTTGAVGFPGLKHIPDRQDGKAKDFSCIIEHAKKCPPPVEIEKGEIVGGFAHNTVLSLADKVIEAVKAGKIKKFFV…	Tepidanaerobacteraceae bacterium	MCR4429744.1	hcp	2963290	FALSE	Tepidanaerobacteraceae bacterium
WP_369666218.1 hydroxylamine reductase [Thioalkalicoccus limnaeus]	MSMFCFQCEEASKGYGCTTTGICGKHSRTAHLQDLLVHLLKGFAVVAEQAGKRGQPDKGAGRFITEALFLTITNANFDDARLEARIQAAIARRDELKAQIGYASHLDAVNWTGTPAEYDAKGMVVGVLAQADEDIRSLRELLIYGLKGMAAYTDHAAILGCERPDIYDFMIAALAATTRDLSVEALLALVQECGAVGVTAMALLDEANTRAYGHPEITKVNIGVRGNPGILISGHDLKDIAELLEQTQGTGVDVYTHSEMLPAHYYPAFKRYPHFVGNYGNAWWQQDKEFAAFNGPILMTTNCITPVKDAYRDRLFTTGQAGWPGARHIADRPAGGAKDFSALIELAKTCAPPTELERGEIVGGFAHAQVMALAEQVVAAVKTGAIKRFIVMGGCDGRH…	Thioalkalicoccus limnaeus	WP_369666218.1	hcp	120681	TRUE	Thioalkalicoccus limnaeus
WP_201243850.1 hydroxylamine reductase [Halochromatium salexigens]	MSMFCFQCEEATKGTGCTTKGICGKTETIAVQHDLLVYVLKGLAIVAEEAQRRGQHDDSIGPFIAQALFATITNANFDAARFNTLIEATIAKRDALKAAIGFSSDQDEVTWNGPVSAYAAKGAEVGVLSQPNEDLRSLRELLVYGVKGMAAYTDHAAILGLEKPEIYAFMIKALAATTRELSIEEMTALVMDCGAVGVAAMALLDEANTSAYGHPEITQVKLGVGTRPGILISGHDLKDLQNLLEQSVDSGVDIYTHSEMLPAHAYPAFKQYPHFVGNYGNAWWQQDKEFAAFNGPILMTTNCITPVKAAYRDRIYTTGMTGWPGVKHIADRPEGGAKDFSAIIEQAKTCPPPTELEQGEITTGFAHAQVMALADQVVDAVKTGAIKRFVVMGGCDGRH…	Halochromatium salexigens	WP_201243850.1	hcp	49447	TRUE	Halochromatium salexigens
WP_092332520.1 hydroxylamine reductase [Desulfosporosinus hippei]	MSMFCYQCQETAKGTGCTIKGVCGKNENVANLQDLLIYTLKGIAVYAVQARERYLIRKDVEKFIMESLFSTITNANFDKARFVERIQEGLLLREDLKQALIRVGGIIPENLHDAATWTAPAEEFETKAAAVGILVTENEDIRSLRELLTYGLKGMAAYAEHAYTLEHKESGIFAFIEKALAATIDDTLEVGDLVGLVLEAGKYGVDVMALLDKANTSTYGNPEITKVNIGVRNNPAILVSGHDLKDLEELLVQTEGTGVDVYTHGEMLPAHYYPAFKKYDHFVGNYGNAWYKQDKEFDSFNGPVFLTTNCLVPPKDSYKDRVYTTGVVGFEGVKHIADRADGKAKDFSALIAHAKSCPAPTEIETGEIIGGFAHNQVMALADKVVDAVKSGAIKRFFVM…	Desulfosporosinus hippei	WP_092332520.1	hcp	569859	TRUE	Desulfosporosinus hippei
MEH0020551.1 hydroxylamine reductase [Desulfobacter sp.]	MFCFQCQEAAKGKGCTVKGMCGKEETTSNLQDLLIYNLKGIAVLDRELTAQGIDTDRNIGRFAAKALFATITNANFDDDSLVHWIQQSLTMKKQLKAKFDAMAPGEEKASLWEKIKGLFADAPASDAATSLHESALWVGGDVAGFQDKAKTVGVLATENEDVRSLRELLILGLKGVAAYADHAAVLGVEKDEIYAHLLKGLASTTQDLSVDEMVAMVMKTGEIAVTTMAALDEANTSAYGNPEITEVNIGVGTNPGILISGHDLKDMEELLEQTQDTGVDVYTHGEMLPANYYPAFKKYSHLKGNYGGSWWHQNEEFEAFNGAILMTTNCIIPVKKKNTYQNRMFTTGVTGYPGVGHIPEREDGNAKDFSRVINAAKKCDPPKELETGTIVGGFAHSQV…	Desulfobacter sp.	MEH0020551.1	hcp	2294	FALSE	Desulfobacter sp.
MDZ7859214.1 hydroxylamine reductase [Candidatus Krumholzibacteriota bacterium]	MFCFQCQETAKMEGCAVRGVCGKKEDTANLQDLLIYVLKGISVVAESAGNVDRETGRFVSRSLFATITNANFNNDDFVRLITEGLKLRDELKKKYEIKGDLHDSAVWYADDIEGFEKKAKEVGVLSTSGEDARSLRELLVYGVKGIAAYADHAAILNMEDDTIYEFMIEALASTTKNLDTGEMVAEVLKAGDVAVKTMALLDSANTSEYGNPEITEVNIGVSDKPGILISGHDLKDMEELLKQTEGTGVDVYTHGEMLPANYYPKFKKYDHFIGNYGGSWWKQKDEFEKFNGPVLMTTNCLVPPGESYKDRVFTTGQAGFPGLKHILDRKPGSEKDFSEIIEMAKDCEAPVEIETGTITGGFAHNQVLKLADKIVGAVKSGAIKRFVVMGGCDGRHASR…	Candidatus Krumholzibacteriota bacterium	MDZ7859214.1	hcp	2725313	FALSE	Candidatus Krumholzibacteriota bacterium
WP_014902928.1 hydroxylamine reductase [Desulfosporosinus meridiei]	MSMFCYQCQETAKGTGCTIKGVCGKNENVANLQDLLIYTLKGIAVYAVQARERYLIRKDVEKFIMESLFSTITNANFDKARFVERIQEALLLREDLKQALLRVGGVIPENLHDAATWTAPAEEFEKKAAVVGILATENEDIRSLRELLTYGLKGMAAYAEHAYTLEHKESGIFAFIEKALAATIDDTLEVGDLVGLVLEAGKYGVDVMALLDKANTSTYGNPEITKVNIGVRNNPAILVSGHDLKDLEELLVQTEGTGVDVYTHGEMLPAHYYPAFKKYDHFVGNYGNAWYKQDKEFDSFNGPVFLTTNCLVPPKDSYKDRVYTTGVVGFEGVKHIADRADGKAKDFSALIAHAKSCPAPTEIETGEIIGGFAHNQVMALADKVVDAVKSGAIKRFFVM…	Desulfosporosinus meridiei	WP_014902928.1	hcp	79209	TRUE	Desulfosporosinus meridiei
MBN2381278.1 hydroxylamine reductase [bacterium]	MFCFQCQETAKNQGCTVKGVCGKTQETADLQDLLIFVCKGIAYYGEHLKEQGTVDREAGRFICLALFTSITNVAFDNGPIIERIRESLAVRTRVKMKIQGALPADVPECATWAAQSSEQIMVKALSDEMRLTAAPNEDVRSLRELLIIGCKGIAAYTEHAAVLGFENEEIYAFLMRALNSTTQSLSKEAMIDLVMQAGDTAVKAMALLDQANTVSFGQPEITEVNLGVRSNPGILISGHDLKDLAELLEQSQGSGVDIYTHGEMLPAHAYPAFKKYDHFVGNYGGSWWHQNKEFESFHGPIVLTTNCLVPLRSENTYLERLFTTSVVGYPGAQHIADRPSGGSKDFSAVIALAQNCRPPEELETGTLVNGFGHNQVLALADKVIDAVKSGAIKRFVVMA…	bacterium	MBN2381278.1	hcp	1869227	FALSE	bacterium
MBN1826941.1 hydroxylamine reductase [Candidatus Eisenbacteria bacterium]	MSMFCFQCQEAAKNEGCTVRGMCGKKESTANLQDLLVHILKGIAVFGERAARAGLPVRDEALFVMRGLFATVTNTNFDDDRFEEWIDRGLKTRDSLRRRIENAGAAVPQGDLPDAAVWTAPSPKDFPIKAKEVGVLSTPSEDVRSLRELLVYGLKGMAAYLDHAAVLGYRDDGTEAFLFRGLASTTRDLSADEMTALVLECGGFGVRAMELLDRANTESYGSPEKTHVNIGVRANPGILISGHDLKDMEELLEQTAGTGVDVYTHGEMLPANAYPAFKKHDHFAGNYGGSWWRQNEEFASFHGPILMTTNCIVPVKESYRARLFTTGMAGYPGCPHVPGRPEGGKKDFSALIEAAKKCDPPEEIETGEIVIGFARNQVLSLADQIVEAVRTGAVKRFVV…	Candidatus Eisenbacteria bacterium	MBN1826941.1	hcp	2212470	FALSE	Candidatus Eisenbacteria bacterium
HPJ96350.1 hydroxylamine reductase [Syntrophales bacterium]	MFCFQCQEALKNEGCVKSGVCGKKENTAELQDALVYVLKGVALLEEKAIAAGQEDVKIGRFLSQALFATLTNTNFDDVRLVSLIKEGLVLKKDLFSKYGETFGQAVPEAVSWTADGEAAFVAKAKTVGVLATENEDIRSLRELLIYGAKGIAAYAHHAEVLGYEDPKIYNFLAEALAATAKELSAGDLTALVLKAGETAVTTMALLDQANTTCYGHPELTQVNIGVRNNPGILISGHDLKDMEELLKQTEGTGVDVYTHGEMLPANYYPAFKKYGHFVGNYGNAWWQQNTEFEAFNGPIIMTTNCIVPPKDSYKDRIFTTGTAGYSGVKHIADREGGKAKDFSAVIGMAKTCPPPKEIETGVIVGGFARQQVLALADKVIEAVKSGAIKRFVVMAGCDG…	Syntrophales bacterium	HPJ96350.1	hcp	2928017	FALSE	Syntrophales bacterium
WP_345894822.1 hydroxylamine reductase [Desulfuromonas thiophila]	MFCFQCQEAARGTGCTRVGMCGKQESTANLQDLLVFSLKGLALAARQARTKRLDLADTGLFICQALFATITNANFDDQRILALIQDALRRRDAFKVQLGLTTGPDCLSWNGSEASYAAKAAEVGVLSQPNEDVRSLRELLVYGLKGMAAYADHAAMLGFEKPEIYDFMIDALTSTTEELSVEAMIGQVMKCGEVAVTTMALLDEANTTRYGHPEITRVNLGVRDRPGILISGHDLHDMEDLLRQTEGSGVDVYTHSEMLPAHYYPAFKKYDHFVGNYGNAWWQQNKEFAAFNGPILMTTNCITPVQDAYKDRIYTTGMAGWPGVPHIAERPEGGSKDFSALIAQAKTCAPPTELEQGEIVGGFAHAQVMALADKVVAAVKSGAIRRFVVMAGCDGRHTS…	Desulfuromonas thiophila	WP_345894822.1	hcp	57664	TRUE	Desulfuromonas thiophila
WP_015263623.1 hydroxylamine reductase [Desulfitobacterium dichloroeliminans]	MSMFCFQCQETAKGTGCTIKGVCGKTADVSNLQDLLIYVLRGIAIHSLQARELGIVRQDVDKFVMESLFATITNANFDNASFVARVREGLALRESLKQDILEAGGVLPANLHDSATWTSDSAVEFDQKAAQVGILATENEDVRSLRELIIYGLKGMAAYAEHAFALGYDDNSIFAFMMKGLAATTDDTLSADQLVALVLETGKYGVDVMALLDKANTTTYGHPELTKVNIGVRNNPAILISGHDLKDLEELLIQTEGTGVDVYTHGEMLPAHYYPAFKKYDHFVGNYGNAWWKQDKEFDSFNGAILLTTNCLVPPKDSYKNRLFTTSVVGYEGVKHIPAREEGKTKDFSAIVELAKTLPAPTEIETGEIVGGFAHNQIFAVADKVVEAVKSGALKRFFV…	Desulfitobacterium dichloroeliminans	WP_015263623.1	hcp	233055	TRUE	Desulfitobacterium dichloroeliminans
MEA3504160.1 hydroxylamine reductase [Bacteroidota bacterium]	MSMFCYQCQETAKNTGCTVAGVCGKKEDVANMQDLLIFVLKGVSIYATKARELGIENQEANKLVFDGLFMTITNANFDKDRFIDAIRKGLKLREELKTAYVKVGGVMPENLHESATWTGDTVEEFEAKNGSIGVLATKNEDIRSLRELTIYGLKGIAAYTEHAFVLGYEDNGIYAFMQKALVDTTNDDLTVDELVALVLETGKFGVEGMSLLDKANTSTYGNPEITKVNIGVSDKPGILISGHDLRDMEDLLIQTEGTGVDVYTHSEMLPANYYPAFKKYSHFIGNYGNAWWQQKEEFETFNGPILFTTNCIVPPKKNAKYADKVFTTGASGFPGFKHIPERAAGGSKDFSEIIELAKTCKAPIEIEKGEIVGGFAHNQVIALADKVVDAVKSGAIKKF…	Bacteroidota bacterium	MEA3504160.1	hcp	1898104	FALSE	Bacteroidota bacterium
MBF0411194.1 hydroxylamine reductase [Desulfamplus sp.]	MFCFQCQETAKGTGCTIKGVCGKEDSTANLQDLLIFNLKGIAVLATKGKAAGVDVIKEAGQFVTQGLFTTITNVNFNDANLIQWIKKAQEFKKGLKSKVEGKCSCSCSTTLDDSAIWLSDDEATYQEKAKKVGVLATENEDVRSLRQLLIIGLKGISAYADHAAILGVEKDEIYEFILKSLASTTENLSVDDMVGWVLKAGECSVTTMAALDEANTTAYGNPEITEVNIGVGKNPGILISGHDLKDMDELLKQTEGTGVDVYTHGEMLPANYYPAFKKYAHLKGNYGSSWWKQNEDFETFNGAILMTTNCIIPIKSKNTYQNRIFTTGVVSYPGLTHIADRAPGKAKDFSAIIEVAKKCAAPQEIETGKIVGGFAHNQVLALADKVIAAVKSGAIKRFV…	Desulfamplus sp.	MBF0411194.1	hcp	2006184	FALSE	Desulfamplus sp.
MCF8045209.1 hydroxylamine reductase [Desulfarculaceae bacterium]	MFCFQCQETVKNQGCTVKGVCGKENDTAILQDLLIFNLKGISCLAKKGKEAGVDIKKETGLFVAKALFTTITNVNFNNENLYDWIRQAQKVKKELNDQVAGKIGGDLPEAATWFSDNQDEWLAKAETVGVLSTENEDVRSLRELLVLGTKGISAYADHAAVLGVEKDEIYEFILEALASTTEELTVDEMTAKVLEAGNMAVTTMAALDEANTKAYGNPEITEVNLGVGTNPGILISGHDLKDMEELLKQTEGTGVDVYTHGEMLPANYYPAFKKYPHLKGNYGSSWWHQNKDFESFNGPILMTTNCIIPIKKSNTYKDRIFTTGVVSYPEVKHIEERKEGGQKDFSKLIELAKTCEPPEEIETGKIVGGFAHDQVLALADKVVDAVKSGAIKRFIVMAG…	Desulfarculaceae bacterium	MCF8045209.1	hcp	2528248	FALSE	Desulfarculaceae bacterium
KLU59312.1 hydroxylamine reductase [Peptococcaceae bacterium CEB3]	MSMFCFQCQETAKGSGCTIKGVCGKTDDVANLQDLLIYVLKGISIYANQARGLGVVRPDVNKFVMESLFATITNANFDRQVFIDRVRQGLKIRESLKEDIVTAGGRIPENLHDSAVWSADSVAEFEAKAAQVGVLATANEDVRSLRELLTYGLKGMAAYAEHALTLGYDDDGIFQFMLKALAAMTDDSLSADDMVALVLEAGKYGVGVMALLDKANTSTYGNPELTKVEIGVRNNPGILISGHDLKDLEELLQQTEGSGVDVYTHGEMLPAHYYPAFKKYAHFAGNYGNAWWKQDKEFDSFNGPILLTTNCLTPPKDSYKDRLYTTGVVGFAGVKHIADRKNGQPKDFSAIIEQAKKCPPPTEIESGEIVGGFAHAQVLSLADKVVEAVKSGAIKRFFV…	Peptococcaceae bacterium CEB3	KLU59312.1	hcp	999898	FALSE	Peptococcaceae bacterium CEB3
WP_200158107.1 hydroxylamine reductase [Allochromatium vinosum]	MSMFCFQCEEASKGFGCTTKGVCGKHSKTAHLQDLLVYLLKGLAVVAEDAARQGKPDPGVGRFVAEALFVTITNANFDDARLEARIQAIIARRDALKATIGYSSDLDAVNWTGAPDQYEAKALVVGVLSQTNEDVRSLHELLVYGLKGMAAYADHAAVLGFEKPELYDFMVSALAASLTESDIQTLIGWVLKCGEFGVTAMALLDEANTTTYGHPEITTVNLGVRHNPGILISGHDLKDMEELLKQTEGTGIDVYTHSEMLPAHYYPAFKKYAHFVGNYGGAWWEQDKEFAAFNGPILMTTNCITPVKDSYRDRIFTTGQAGWPGARHIADRPEGGAKDFSPLIERAKTCAPPTELEQGEIVGGFAHAQVMALADKVIDAVKSGAIKRFVVMGGCDGRH…	Allochromatium vinosum	WP_200158107.1	hcp	1049	TRUE	Allochromatium vinosum
WP_088225699.1 hydroxylamine reductase [Desulfosporosinus sp. FKB]	MSMFCFQCQETAKGTGCTIKGVCGKTENVANLQDLLIYTLKGISIFALQARAMGIVRPEIDKFIMESLFTTITNANFDRSRFVARIEEGLKLRDELKQAIIKAGGTIPADLHDAATWTASAGEFDQKAALVGILTTENEDVRSLRQLITYGLKGMAAYAEHAYTLAYKDDGIFAFIEKALAATLDDTLAADALVALTLEAGKYGVEVMALLDKANTTTYGNPELTKVNIGVRNNPAILISGHDLKDLEELLIQTQGTGVDVYTHGEMLPAHYYPAFKKYDNFVGNYGNAWYKQDKEFDSFNGPILLTTNCLIPPKDSYKDRLYTTGAVGFEGIKHISDRGNGQTKDFSALIEHAKQCPAPTEIETGEIVGGFAHNQVLALADKVVEAVKSGAIKRFFVM…	Desulfosporosinus sp. FKB	WP_088225699.1	hcp	1969835	FALSE	Desulfosporosinus sp. FKB
MDD5722946.1 hydroxylamine reductase [Syntrophales bacterium]	MFCYQCQETAKNSGCDVKGVCGKTEETAKFQDLLLYVLKGLAIYAEKAKEAGKSDGEYGLFTAQALFATITNVNFDNNRLVSLIREGLKLRNDLKKNFGGDIPGELHDCAVWFSDDVAEFSKKALDVSVMSTGNNEDIRSLRQLLIYGLKGIAAYVDHAAVLGCEDEKIYDFLMEALASTTKDLTVDEMVAMVMRAGECAVSGMALLDKANTSSYGNPEISKVNIGVGKNPGILISGHDLKDMEELLKQTEGTGVDVYTHGEMLPAHSYPAFKKYSHLVGNYGGSWWKQGEEFASFNGPILMTTNCIIPVKDSYRERIFTTGMAGYPEVKHIADRSEGGMKDFSVIINLAKKCDSPVEIETGEIVAGFAHNQVLELADKVVDAVKTGAIKRFVVMAGCD…	Syntrophales bacterium	MDD5722946.1	hcp	2928017	FALSE	Syntrophales bacterium
PIE71322.1 MAG: hydroxylamine reductase [Deltaproteobacteria bacterium]	MFCFQCQEAAKGKGCTVKGMCGKEETTANLQDLLIYNLKGIAVLSRGLKAHGVETGNDIGLFTAKALFTTITNANFDDNSLVHWSQQAIAIKRDLKEKLDAMAQGAAKTSLMDNMKGLLADSPAPAADTLLHESALWCDDDVSGFQTKAKTVGVLATENEDVRSLRELLILGLKGIAAYAEHAAVLGVEKPEIYDHLLDALASTTQDLTVDEMVAMVLKTGEIAVTTMAALDEANTGAYGHPEISEVNIGVGENPGILISGHDLKDMEELLQQTEGTGVDVYTHGEMLPANYYPAFKKYSHLKGNYGSSWWHQNEDFEAFNGPILMTTNCIIPIKKKHTYKDRIFSTGVVAYPGIGHIPEREDGKAKDFSALIEMAKTCAPPTELETGTIVGGFAHNQV…	Deltaproteobacteria bacterium	PIE71322.1	hcp	2026735	FALSE	Deltaproteobacteria bacterium
MDP8253249.1 hydroxylamine reductase [Candidatus Kaelpia aquatica]	MFCYQCQETIKNTGCTKVGACGKREQTADLQDLLIYVLKEIAFYFQGLKEESVKGSSVGLFTARALFTTITNVNFDDQRIAALIREGLIIRDELKEKSGISADEFFRDLVLRHTDDTAVFYDKAKALGVLSTENEDLRSLRELLIYGLKGLAAYADHAAVLGFQKEEIYEFIMEGLASTMRDISVDEMVALVLKAGEITVAAMALLDEANTKTYGNPEITKVNIGVCSNPGILISGHDLKDMEELLKQTQDSGVDIYTHSEMLPANYYPAFKKYEHFIGNYGNAWWQQNKEFASFNGPILMTTNCITPVQDSYKDRIFTTGMAGYPGVKHIPDRRDGKQKDFSEIIALAKTCQSPQELEKGEIVGGFAHNQVLALADKIVEAVKSGAIKRFIVMAGCDG…	Candidatus Kaelpia aquatica	MDP8253249.1	hcp	3041137	TRUE	Candidatus Kaelpia aquatica
MBN2864112.1 hydroxylamine reductase [Bacteroidales bacterium]	MFCYQCQETAKGTGCTIAGVCGKNEKVANMQDLLIYVLKGISIFSTKARALGIEKDEVNKFVFDGLFMTITNANFDQDRFVSSIREGLKLREIIKAEYIAAGGKVSENLHDSATWTGNSVEEFEAKNISVGVLSEKNEDIRSLREMIIYGLKGIAAYAEHAYNLGFKDESIYKFIQETLVATTDNSLTADQLTTLVLETGKNGVAVMALLDKANTSTYGNPEITKVNIGVRNNPGILISGHDLRDMEDLLKQTEGTGVDVYTHSEMLPANYYPAFKKYKHFVGNYGSSWWKQKEEFETFNGPVLFTTNCIVPPRKDASYSDKVYTTGSAGFPGFKHIEERPEGGQKDFSEIIAHAKKCKPPVEIEKGEIIGGFAHNQVLALADKVVEAVKSGAIRKFFV…	Bacteroidales bacterium	MBN2864112.1	hcp	2030927	FALSE	Bacteroidales bacterium
MDI3481307.1 hydroxylamine reductase [Tepidanaerobacteraceae bacterium]	MSMFCFQCQEAAKGTGCTVRGVCGKTDEVAKLQDLLLYVLKGIAIYNVKAREAGLKTEKADAFIVKNLFSTITNVNFDKDYFVEKIREGLALRDEVKDQLLKSGAGIDKPLHDAAVWSGDSMGDFEQKAETVGVLKTKNEDIRSLKELVTYGLKGMAAYAEHARVLGFEDDAIYEFMQKTLAATLDDGLTADDLVGLVMETGKYGVEVMALLDKANTSTYGNPEITKVNIGVRNNPGILISGHDLKDMEELLKQTEGTGVDVYTHGEMLPANYYPVFKKYRHFVGNYGNSWWKQDKEFESFNGPILMTTNCLIPPKDSYKDRIYTTGVVRFPGVKHIPDREDGKTKDFAEIIEHAKKCPPPAEIEKGEIVGGFAHNTVLSLADKVIEAVKAGKIKKFFV…	Tepidanaerobacteraceae bacterium	MDI3481307.1	hcp	2963290	FALSE	Tepidanaerobacteraceae bacterium
WP_240983429.1 hydroxylamine reductase [Acididesulfobacillus acetoxydans]	MSMFCFQCQETAKGSGCTIKGVCGKTDDVANLQDLLIYVLKGISIYANQAGGLGVVRPDVNKFVMESLFATITNANFDKQVFIDRVREGLKIREGLKEDIVKAGGRIPENPHDSAVWYADTAAEFEVKAAQVGVLTTANEDVRSLRELLIYGLKGMAAYAEHALTLGYNDDGIFRFMLKALAATTDDSLSADDLVALVLEAGKYGVDVMALLDKANTTTYGNPELTKVEIGVRSNPGILISGHDLKDLEELLQQTEGSGVDVYTHGEMLPAHYYPAFKKYAHFAGNYGNAWWKQDKEFASFNGPILLTTNCLTPPKDSYKDRLYTTGVVGFAGVKHIADRKEGQPKDFSAIIEQAKKCPPPTEIESGEIVGGFAHAQVLSLADKVVEAVKSGAIKRFFV…	Acididesulfobacillus acetoxydans	WP_240983429.1	hcp	1561005	TRUE	Acididesulfobacillus acetoxydans
GAK60652.1 hydroxylamine reductase [Candidatus Vecturithrix granuli]	MSMFCYQCQEALKNTGCNVKVGMCGKPADVANLQDVLIFVLKGIAVYDQKGKVAGIERDPELGRFMLESLFTTITNANFDAARFERQIAKALEIRDALKAKVKTDSALPEAATWSASNVSDYYQKGEEVGVLSTENEDVRSLRELLTYGVKGIAAYGDHALVLGEKNDDIIDFVMKGLAATTNDSLSADDLVGLVLECGKTGVDVMALLDKANTETYGHPEPTQVNIGVRNNPGILISGHDLKDMQELLEQTKGTGVDVYTHSEMLPANYYPAFKKYDHFVGNYGNAWWKQKEEIEKFNGPVLFTTNCIVPPKDSYKDRLFTTGAAGYPGATHIPDRKDGTPKDFSAIIEMAKKCQPPQELESGTITGGFARNTVMSVADKVIEAVKSGAIKRFVVMAG…	Candidatus Vecturithrix granuli	GAK60652.1	hcp	1499967	TRUE	Candidatus Vecturithrix granuli
OQA91113.1 MAG: Hydroxylamine reductase [Elusimicrobia bacterium ADurb.Bin231]	MFCFQCQETARNLGCTVKGVCGKPERTADIQDLLIYVCKGISYYCKRYREIKPVDKKYGLFICRALFITITNASWDDDFIIGKIKDALDIRDEIKTKFLEGYKQKYGLEFTGKLPDCAVWRSNESEQILIKANSSDLRINANDTDDVRSLRQLLVIGCKGIAAYTAHAAVLGYEKDEIYNFIIDALDSTMNDLSVDDMIGMVMRAGEISVSAMALLDEANTARYGHPEITKVNIGVRNNPGILISGHDLKDMEELLIQTEGTGVDVYTHGEMLPANYYPAFKKYKHFVGNYVGSWWHQNKEFETFKGPVILTTNCLIPVKKENTYLNRLFTTGIVSYPGAKYIPEGGRNGKKDFTEVIELAKTCPSPEEIETGSLVGGFAHNQVIALADKIVAAVKSGA…	Elusimicrobia bacterium ADurb.Bin231	OQA91113.1	hcp	1852873	FALSE	Elusimicrobia bacterium ADurb.Bin231
WP_252471654.1 hydroxylamine reductase [Desulfosporosinus nitroreducens]	MFCYQCQETAKGTGCTIKGVCGKTENVSNLQDLLIYTLKGIATYAVQARELSIARPDIDKFIMESLFSTITNANFDRSRFVERIQEGLILREGLKQDILKAGGTIPAVLHDAATWTVPADQFEAKAVAVGILATENEDVRSLRELLTYGLKGIAAYAEHAYTLEYQESGIFAFVEKALATTLDDTLAAGDLVALVLEAGKYGVNVMALLDQANTTTYGNPELTKVNIGVRNNPAILISGHDLKDLEELLIQTQGTGVDVYTHGEMLPAHYYPAFKKYDNFVGNYGNAWYKQDKEFDSFNGPVFLTTNCLVPPKESYKDRIYTTGVVGFEGVKHISDRADGKAKDFSALIAHAKSCPAPTEIETGEIVGGFAHNQVMALADKVVDAVKSGAIKRFFVMAG…	Desulfosporosinus nitroreducens	WP_252471654.1	hcp	2018668	TRUE	Desulfosporosinus nitroreducens
WP_226100018.1 hydroxylamine reductase [Clostridium tagluense]	MGMFCYQCQEASKGTGCTSRGVCGKTDDLANMQDLLIYVLKGISIYATRARKLGVENQEVNKFVANGLFMTITNANFDKTRFIETITKALELREVIKSELLNAGGVIEGNLPECATWTGSTSEFESKSMNVGVLKTENEDVRSLRELVIYGIKGIAAYTEHGYNLGYENNDIYAYMQKGLAQTTNDSLSVDELVALVLECGKYGVDAMALLDEANTTTYGNPEISKVNIGVRNNPAILISGHDLKDMEELLKQTEGSGVDVYTHSEMLPANYYPAFKKYSNLVGNYGNAWWKQDSEFESFNGPILMTTNCITPPKNSYKDRVYTTGAAGFDGMKHIPDRKDGNAKDFSAIIAHAKKCSAPIEIERGEIVGGFAHNQVLALADKVVDAVKTGAIKRFFVM…	Clostridium tagluense	WP_226100018.1	hcp	360422	TRUE	Clostridium tagluense
WP_034601620.1 hydroxylamine reductase [Desulfosporosinus sp. HMP52]	MSMFCYQCQETAKGTGCTIKGVCGKTENVANLQDLLIYTLKGIALYAVQAREINLVRPDIDKFIMESLFITITNANFDKSRFVERIQEGLVLRDGLKQDIIKAGGTISANLHDAATWTEEAAQFETKAAVIGVLATANEDVRSLRELLTYGLKGMAAYAEHAYTLEYQESGIFAFIEKALAATLDDTLEAGDLVALVLEAGKFGVDVMALLDKANTTTYGNPELTKVNIGVRNNPAILISGHDLKDLEELLIQTQGTGVDVYTHGEMLPAHYYPAFKKYDHFVGNYGNAWYKQDKEFDSFNGPVFLTTNCLVPPKESYKDRVYTTGVVGFEGVKHIPDRTEGKAKDFSALIAHAKSCPSPTEIETGEIVGGFAHNQVMALADKVVDAVKSGAIKRFFVM…	Desulfosporosinus sp. HMP52	WP_034601620.1	hcp	1487923	FALSE	Desulfosporosinus sp. HMP52
HZK08422.1 hydroxylamine reductase [Bacteroidales bacterium]	MFCYQCQETAKNTGCTVVGVCGKTSTVANMQDLLMFVMKGISVYSTAARQKGHEDAEVNKFIFDGLFATITNANFDYDVFVARVRQGLALRQQIKEAAKKLGAELPSPLPEAATWHADSEEAFVEKSTDIGVLSTKNEDVRSLRELITYGLKGLAAYTEHAYNLDEENPELYAFMQRALLATTNDSLSVDDLVALTLETGKYGVEAMALLDKANTGHYGNPEITKVNIGVRNNPGILISGHDLRDMEDLLKQTEGTGVDVYTHSEMLPANYYPAFKKYKHFVGNYGNAWWKQNEEFEKFNGPVLFTTNCIVPPRKSNTYSDRIYTTGSSGYPGFTHIGERPAGGMKDFSAIVEHAKRCAPPIEIEKGEIVGGFAHNQVIELADKVVAAVKSGAIRKFFV…	Bacteroidales bacterium	HZK08422.1	hcp	2030927	FALSE	Bacteroidales bacterium
MFH2058844.1 hydroxylamine reductase [Pseudomonadota bacterium]	MFCFQCQETAKNQGCTIKGVCGKENDTAILQDLLIDNLKGIGAIANKAQAAGETISQDVGIFVNQALFTTITNANFDENSIVEWIQKAQKVKKELYNSVKDKLGSDLPACATWYSDDAGSFKTTAEGVGILATENEDVRSLRELLIIGLKGVAAYADHAAVLGARNDDIFNFVYEALASTTKDLSVDEMVGMVLKCGEVAVTTMATLDGANTSAYGNPELSEVNIGVGTNPGILISGHDLKDMEELLKQTDGTGVDVYTHGEMLPANYYPAFKKYAHLKGNYGGSWWHQNEDFQTFNGPILMTTNCVIPIKKKCTYAGRLFTTGVAGYPGSTHIAERANGGSKDFSKIIALAKTCSAPVELETGKIVGGFAHNQVLALADKVVDAVKSGAIKRFVVMAG…	Pseudomonadota bacterium	MFH2058844.1	hcp	1977087	FALSE	Pseudomonadota bacterium
WP_092590413.1 hydroxylamine reductase [Acidaminobacter hydrogenoformans]	MSMFCYQCQEASKGVGCTIRGVCGKPDDVANLQDLLIFVLKGISRFDLIAREKGLSPKRTDRFIVESLFTTITNANFDKAAFVKRIQDALALREEIKAALVANGVEIPADLHESATWTASTEAEFDAKAPSIGVLSTENEDVRSLRELIIYGLKGMAAYAEHAMNLGYEDLTIAAFAEEALVATTNDALTADELVALVLKTGEYGVNVMALLDKANTSTYGNPEITKVNIGVGKNPGILISGHDLRDMEELLKQTEGTGVDVYTHSEMLPANYYPKFKAYKHFVGNYGNAWWKQNEEFESFNGPILMTTNCIVPPKDSYKHKLFTTGAAGFPGCPHIADRPEGGAKDFSAVIEMAKTCAAPVEIETGEIVGGFAHAQVFALADKVVDAVKSGAIKKFFV…	Acidaminobacter hydrogenoformans	WP_092590413.1	hcp	65403	FALSE	Acidaminobacter hydrogenoformans
HBV88876.1 hydroxylamine reductase [Desulfosporosinus sp.]	MFCYQCQETAKGTGCTIKGVCGKTENVANLQDLLIYTLKGISIYAIQARGLHLVRKDVEKFIMESLFSTITNANFDKHRFINRIQEGLILREDLKQAIIRVGGTIPGNLHDAATWTAPVGEFEKKAAEVGILATENEDVRSLRELLTYGLKGMAAYAEHAYTLEYQESGIFAFIEKALASTLDDTLEAGDLVALVLEAGKYGVDVMALLDKANTTTYGNPELTKVNIGVRKNPAILVSGHDLKDLEELLIQTQGTGVDVYTHGEMLPAHYYPAFKKYDNFVGNYGNAWYKQDKEFDSFNGPIFLTTNCLVPPKDSYKDRIYTTGVVGFEGVKHIADRADGKAKDFSALIAHAKSCPAPTEIETGEILGGFAHNQVLALADKVVDAVKSGAIKRFFVMAG…	Desulfosporosinus sp.	HBV88876.1	hcp	157907	FALSE	Desulfosporosinus sp.
HPJ92898.1 hydroxylamine reductase [Deltaproteobacteria bacterium]	MFCYQCQETAKNSGCTLKGVCGKAPDTAGLQDLLVFVLRGLSIWALQAKTREALDQRYGEFITKALFATITNANFDNDRIIGLIRDGLALRDELRAACTSSLPGDMPDAASWCCDDPEEYLTKAESIGVLATGDEDVRSLRELLIYGIKGIAAYADHAALLGHVDPEIHDFMMEALASTTQDLSTDEMVTLVMKAGEIAVKTMALLDKANTGAYGSPELTKVSIGTRSNPGILISGHDLKDMEELLEQTAGSGVDVYTHGEMLPAHYYPMFKKHSHLAGNYGGSWWKQAEEFDSFNGPILMTTNCIIPVKDSYKDRIFTTGMAGYPGVAHIPDRVEGGSKDFSAIIDLAKKCQPPTQIEQGEITGGFAHNQVLSLADKVVSAVKSGAIKRFVVMAGCDG…	Deltaproteobacteria bacterium	HPJ92898.1	hcp	2026735	FALSE	Deltaproteobacteria bacterium
MFA5903014.1 hydroxylamine reductase [Desulfobacula sp.]	MFCFQCQEAAKGQGCTIKGMCGKEGDTADLQDLLIYNLKGIAVIAKKAQSAGVKVPDKAGRFIAQGLFTTITNANFNDENLIDWINRAQVLKKELFESVKGKIGTDLHESATWYSNDVSGFKTKAAAVGVLATTHEDVRSLRELLILGLKGISAYADHAAVLGVTKDEIWDFLYDALSSTTQDLSVDEMVGKVLKAGEITVTTLAALDQANTTAYGNPELTEVNIGVGSNPGILISGHDLKDMEELLKQTDGTGVDVYTHGEMLPANYYPAFKKFAHLKGNYGGSWWHQNEEFETFNGPILMTTNCLVPLKNKNTYQDRLFTTGVASYPSTPHIPERVNGKAKDFSAIIEKAKACNPPTEIETGKIVGGFAHNQVLALADKVVDAVKSGAIKRFVVMAG…	Desulfobacula sp.	MFA5903014.1	hcp	2593537	FALSE	Desulfobacula sp.
WP_022665747.1 hydroxylamine reductase [Desulfospira joergensenii]	MFCFQCQETARGTGCTVRGVCGKEEHTANLQDLLIFHCKGIAVLAKKGKELGTDRVEEAGRMITHALFTTITNANFDDTALIECIKAAQSFKDDLKSSLGDKVEGLHDSALYSSSDESQFQEKAKTVGILSTENEDVRSLREIVVFGCKGISAYAHHAAMLGFEKKEVYEQLIQSLASVTEDLSVDEMVAMVMKTGENAVATMAVLDEANTSTYGHPEISKVNLGVGSQPGILVSGHDLRDLQELLIQTEGRGVDVYTHSEMLPAHYYPELKKYAHLKGNYGSSWWHQNKDFETFNGAVLMTTNCVIPIKKNNTYADRIFTTGAAGYPGAVHIADRKNGAAKDFSNLIAKAKQCPPPEEIETGEIVGGFAHNQVLALADKVIEAVKSGAIKRFVVMAGC…	Desulfospira joergensenii	WP_022665747.1	hcp	53329	TRUE	Desulfospira joergensenii
WP_012971946.1 hydroxylamine reductase [Allochromatium vinosum]	MSMFCFQCEEASKGFGCTTKGVCGKHSKTAHLQDLLVYLLKGLAVVAEDAARQGTPDPGVGRFVAEALFVTITNANFDDARLEARIQAIIARRDALKATIGYSSDLDAVNWTGTPDQYEAKALVVGVLSQTNEDVRSLHELLVYGLKGMAAYADHAAVLGFEKAEIYDFMVSALAASLTESDIQALIGWVLKCGEFGVTAMALLDEANTTTYGHPEITTVNLGVRHNPGILISGHDLKDMEELLKQTEGTGIDVYTHSEMLPAHYYPAFKKYAHFVGNYGGAWWEQDKEFAAFNGPILMTTNCITPVKDSYRDRIFTTGQAGWPGAMHIADRPEGGVKDFSPLIERAKTCAPPTELEQGEIVGGFAHAQVMALADKVIDAVKSGAIKRFVVMGGCDGRH…	Allochromatium vinosum	WP_012971946.1	hcp	1049	TRUE	Allochromatium vinosum
UCH94449.1 MAG: hydroxylamine reductase [Candidatus Aminicenantes bacterium]	MFCYQCQETAKNQGCTKVGVCGKKEDTANLMDLLVYVLKGVSVYGEKQAAMEAGPFITGALFATITNANFDSERIMALIKDALKLREKLKQKYGRGMTGLHDSTVWYSDDAAEFHKKAKEVGILATENEDVRSLRELLIYGLKGIAAYAHHAAVLGKEKQEIYQFLMQALASTTRDLSVDEMVAVVMKAGETVVSTMALLDEANTSAYGDPEMTEVNIGVRDNPGILISGHDLRDMEELLKQTEGTGVDVYTHSEMLPANYYPAFKKYGHFVGNYGSSWWHQNKEFESFNGAILMTTNCIIPVKESYKQRIFTTGMAGYPGVKHIPDRKEGRPKVFSEIIELAKTCLPPEEIEIGHIVGGFAHHQVLALADRVVEAVKSGTIKRFVVMAGCDGRMKDRN…	Candidatus Aminicenantes bacterium	UCH94449.1	hcp	2052149	FALSE	Candidatus Aminicenantes bacterium
MCK7580972.1 hydroxylamine reductase [Chromatiales bacterium]	MSMFCFQCEEASKGFGCTTKGVCGKHSRTAHLQDLLVYLLKGLAVVAEEAARQGKPDPGVGRFVTEALFVTITNANFDDVRLESRIQAIIARRDALKAAIGYEGDPDAVNWIGAPDQYEAKALVVGVLSQANEDVRSLRELLVYGLKGMAAYADHAAVLGFEKPEIYDFMVSALAASLTESDIQALIGWVLRCGEFGVTAMALLDEANTTAYGHPEITKVNLGVRNNPGILISGHDLKDMEELLKQTEGTGIDVYTHSEMLPAHYYPAFKKYAHFVGNYGGAWWEQDKEFASFNGPILMTTNCITPVKDAYRDRIFTTGQAGWPGAMHIADRPEGGAKDFSPLIERAKTCAPPTELEQGEIVGGFAHAQVMALADKVIDAVKSGAIKRFVVMGGCDGRH…	Chromatiales bacterium	MCK7580972.1	hcp	2026725	FALSE	Chromatiales bacterium
WP_014184461.1 hydroxylamine reductase [Desulfosporosinus orientis]	MSMFCYQCQETAKGTGCTIKGVCGKSENVVNLQDLLVYTLKGIAFYAVEARKLNILRPDIDKFIMESLFSTITNANFDKNRFVERIQAGLTLRDGLKQEIMQAGGTLPEVLPEAATWTGPVDEYAAKAALVGILATENEDIRSLRELLTYGLKGMAAYAEHAYTLEHQEAGIFAFMEKALAATLDDTLEVGDLVALVLEAGKYGVDVMALLDKANTSTYGNPELTKVNIGVRSNPAILISGHDLKDLEELLIQTQGTGVDVYTHGEMLPAHYYPAFKKYDHFVGNYGNAWYKQDKEFESFNGPIFLTTNCLVPPKDSYKDRLYTTGVVGFEGVKHIPDRADGKSKDFSALIAHAKTCPAPTEIETGEIVGGFAHNQVLALADKVVEAVKSGAIKRFFVM…	Desulfosporosinus orientis	WP_014184461.1	hcp	1563	TRUE	Desulfosporosinus orientis
MCF8296218.1 hydroxylamine reductase [Saprospiraceae bacterium]	MSMFCYQCQETAKGTGCTIAGVCGKKENVANMQDLLVFVLKGISIYNVKAKEFGIENEKANKFILESLFMTITNANFDEDRFIANVKEGLKIRDEIRDAIINAGDKFDEVLHESAIWTGSTIEEFKAKNTEVGVLATENEDVRSLRELTIYGLKGLAAYTEHALNLGFEEKEIYSFINKALVATTDDNISVDELVALVLETGKYGVQAMALLDKANTTKYGNPEITKVNIGVSNKPSILISGHDLRDMEDLLIQTEGTGVDVYTHSEMLPANYYPAFKKYSHFIGNYGNAWWKQKEEFESFNGPILFTTNCIVPPKKDAKYADKVFTTGAAGYPGSKHIADRKENGRKDFSEIIELAKKCEAPTEIEKGEIIGGFAHNQVIALADKVVDAVKSGAIKKF…	Saprospiraceae bacterium	MCF8296218.1	hcp	2202734	FALSE	Saprospiraceae bacterium
MCU0284757.1 hydroxylamine reductase [Acidobacteriota bacterium]	MFCFQCQETAANKGCTKMGVCGKHDITANLHDVLIYTLKGISLLSESEKAYDPATGSFITKAMFATITNVNFDDGKIAALIKEALEIRNGLKAKADLDKNAPGWHDSITWEGKNIEEFLQKSPEASVLRTENEDVRSLRELLIYGMKGISAYAHHAAVLGKEKDSIYQFLIEGLASTTRDLSVPEMIDMVMKCGNCAVETMALLDEANTSAYGNPEISQVNIGVRQNPGILISGHDLKDMEELLKQTEGTGVDVYTHNEMLPANYYPAFKKYSHLVGNYGNSWWYQNKEFEAFNGPILMTTNCITPVKDSYKNRMFTTGTAGYPDVTHIPDRKDDQPKDFSSIIELAKKCPAPTELETGHIVGGFAHHQVLALADKVIDAVKSGAIKRFIVMAGCDGRM…	Acidobacteriota bacterium	MCU0284757.1	hcp	1978231	FALSE	Acidobacteriota bacterium
WP_164944637.1 hydroxylamine reductase [Clostridium sp. FP1]	MGMFCYQCQEASKGTGCTSRGVCGKTDELANMQDLLIYVLKGISIYATRARKLGVENQEINKFVANGLFMTITNANFDKTRFIETITKALELREVMKSELLNAGGIIEGKMPEYATWTGNTSEFESKSMNVGVLKTENEDVRSLRELVIYGIKGIAAYTEHGYNLGYENNDIYAYMQKGLAQTTNDSLSVDELVALVLECGKYGVDAMALLDEANTTTYGNPEISKVNIGVRNNPAILISGHDLKDMEELLKQTEGSGVDVYTHSEMLPANYYPAFKKYSNLVGNYGNAWWKQDSEFESFNGPILMTTNCITPPKNSYKDRVYTTGAAGFDGMKHIPDREDGNAKDFSAIIEHAKKCSAPIEIERGEIVGGFAHNQVLALADKVVDAVKTGAIKRFFVM…	Clostridium sp. FP1	WP_164944637.1	hcp	2724076	FALSE	Clostridium sp. FP1
WP_009620600.1 hydroxylamine reductase [Desulfosporosinus sp. OT]	MSMFCYQCQETAKGTGCTIKGVCGKTENVANLQDLLIYTLKGISIYAVQARALNIVRPTIDKFIMESLFITITNANFDRSRFVGRIQEGLILREELKQDILKAGGTIPINLHDAATWTATADEFEKKATLVGILTTENEDVRSLRQLLTYGLKGIAAYAEHAYTLAYKEEGIFAFIEKALAATLDDTLAVGELVALVLEAGKYGVDVMALLDKANTSTYGNPELTKVNIGVRNNPAILISGHDLKDLEELLIQTEGTGVDVYTHGEMLPAHYYPAFKKYDHFVGNYGNAWYKQDKEFDSFNGPIFLTTNCLVPPKDSYKDRIYTTGVVGFEGVKHIADRVDGKAKDFSELIKHAKKCPAPTEIETGEIVGGFAHNQVMALADKVVDAVKTGAIKRFFVM…	Desulfosporosinus sp. OT	WP_009620600.1	hcp	913865	FALSE	Desulfosporosinus sp. OT
MDK2799038.1 hydroxylamine reductase [Clostridiales bacterium]	MSMFCYQCQEAAKGTGCTVRGVCGKTSDVANLQDLLIYTLKGISLYNVKAAELGAPNKEANKFIMESLFMTITNANFDRKAFVERIQQGLALRDKVKEEVVKAGGNISDITHDAATWFAQPDAYEQKAAVVGILATENEDVRSLRELLTYGLKGMAAYAKHAYNLGFEDDNIYAFMQKALVATLDDTLTADDLVALVMECGKYGVDVMALLDKANTSTYGNPEITKVNIGVRNNPGILISGHDLKDIEELLKQTEGTGVDVYTHSEMLPAHYYPAFKKYDHFVGNYGNAWWKQDKEFESFNGPILMTTNCLVPPKASYKDRVYTTGVVGFEGLKHIPDREDGTKDFSEIIEHAKRCKPPVEIEKGEIVGGFAHNTVLSLADKVVDAVKSGAIKRFFVMA…	Clostridiales bacterium	MDK2799038.1	hcp	1898207	FALSE	Clostridiales bacterium
MDP4126791.1 hydroxylamine reductase [Bacillota bacterium]	MSMFCYQCQEAAKGTGCTIAGVCGKTENVANLQDLLIYTLKGISVYAVQARTLNIVRPDVDKFIMESLFSTITNANFDKNRFVERIQEGLSLREELKQAIIKAGGTIPAVLHDAATWTASANEFEKKAELVGILTTENEDVRSLRQLLTYGLKGMAAYAEHAYTLAYKDDGIFSFIEKALAATLDDSLSADALVAIILEAGKYGVDVMALLDKANTTTYGNPELTKVNIGVRNNPAILVSGHDLKDLEELLVQTQGTGVDVYTHGEMLPAHYYPAFKKYDNFVGNYGNAWYKQDKEFDSFNGPIFLTTNCLVPPKDSYKDRVYTTGVVGFEGIKHIADRVDGKAKDFSALIEHAKKCPSPTEIETGEIVGGFAHNQVLALADKVVDAVKTGAIKRFFVM…	Bacillota bacterium	MDP4126791.1	hcp	1879010	FALSE	Bacillota bacterium
MBF0233049.1 hydroxylamine reductase [Desulfamplus sp.]	MFCFQCQETAKGTGCTVKGVCGKEETTATLQDLLIFNLKGISILAVKGKTNGIDVIKDAGRFVTQGLFTTITNVNFNDADLIEWIKKAQIYKKELKSKVEGKCCGTCSTSFDESVTWFSDDESTYQEQGKKVGVLATENEDVRSLRQLLIIGLKGIAAYSDHAAILGVEKDEIYEFILKALASTTENLTVDEMVGLVLKAGECSVTAMAALDQANTSTYGNPEITEVNIGVGKNPAILISGHDLKDMDELLKQTEGTGVDVYTHGEMLPANYYPAFKKYSHLKGNYGSSWWKQNEDFETFNGAILMTTNCIIPIKSKNTYKDRIFTTGVVSYPEVKHIADREDGKAKDFSEIIAAAKKCQPPQEIETGKIVGGFAHNQVIALADKVIEAVKSGAIKRFV…	Desulfamplus sp.	MBF0233049.1	hcp	2006184	FALSE	Desulfamplus sp.
WP_200348097.1 hydroxylamine reductase [Halochromatium glycolicum]	MSMFCFQCEEATKGTGCTTKGICGKTESVAVLHDLLVHVLKGLAVVAEEAERQGRADDTVGPFISQALFATITNSNFDAARIEALIQSALAKRDALKVAIGYSSDQDAVTWHGPVSTYAAKGAEVGVLSQPDEDLRSLRELLIYGVKGMAAYTDHAAILGLEKPEIYAFMIKALAATTRELNLDAMTALVMECGEKGVTAMALLDQANTAAYGHPEITQVKLGVGQNPGILISGHDLKDLEDLLEQTAGTGVDVYTHSEMLPAHAYPAFKRYPHFVGNYGNAWWQQDKEFAAFNGPILMTTNCITPVKSAYRDRIYTTGMTGWPGIQHIPDRPEGGAKDFSALIEQAKRCDPPTELEQGELTTGFAHAQVMALADQVVDAVKTGAIKRFVVMGGCDGRH…	Halochromatium glycolicum	WP_200348097.1	hcp	85075	TRUE	Halochromatium glycolicum
HPX55260.1 hydroxylamine reductase [Syntrophales bacterium]	MFCFQCQETLKNEGCVKNGVCGKKEITAELQDVLVYALKGISLLEEKAAAAGKEAMEVGRFISRALFATVTNVNFDDAKLIALIKEGLALKKDLFASHGETFGQGVPEIVSWSADGEAAFLAKAKEAGVLATENEDVRSLRELLIYGVKGIAAYAHHAAVLGCEDPKIYRFMAEALAATTKDLSADQLTALVLKAGETAVTTMALLDQANTTAYGHPEITQVNIGVRGNPGILISGHDLKDMEELLKQTEGTGVDVYTHSEMLPANYYPAFKKYGHFVGNYGNSWWHQNTEFEAFNGPILMTTNCIIPPKDSYKDRLFTTGCAGYPGVKHIADRQDGKAKDFSPMIEMAKKCPPPKEIENGTIVGGFARQQVLALADKVVEAVKSGAIKRFVVMAGCDG…	Syntrophales bacterium	HPX55260.1	hcp	2928017	FALSE	Syntrophales bacterium
RKY10812.1 MAG: hydroxylamine reductase [Planctomycetota bacterium]	MFCYQCQETLKNQGCTVNGICGKKGETANLQDLLIHTVKGISVVAEKAGTVDKNVGHYIAKALFTTITNVSFDDDRLIDIIKQGLALRDEIKNKYNVSGDLHESAVWNAETKDEFLKKAETVGVLATENEDARSLRELLIYGLKGIAAYADHAAVLGFEDESVYDYLVEGMASTTKDLSVGEMIAKVLKAGEVAVSAMAVLDKANTETYGNPEISEVNIGVGKNPGILISGHDLKDMEELLKQTEGTGIDVYTHGEMLPANYYPAFKKYDHFVGNYGNSWWLQDKEFAAFNGPVVMTTNCLIPPKDSYKDRVFTTGNVAFPGVKHIADRKEDGVKDYSEVIEMAKNCQTPTEIETGKIVGGFAHNQVLALADKIVEAVKSGAIKKFVVMAGCDGRQKAR…	Planctomycetota bacterium	RKY10812.1	hcp	2026780	FALSE	Planctomycetota bacterium
MEA1875029.1 hydroxylamine reductase [Bacteroidota bacterium]	MSMFCYQCQETAKNTGCTIAGVCGKSEELANMQDLLIFVLKGISIYGTKAREFGIENKKANKFVFDGLFMTITNANFDDDRFIEAVREGLVIREELKDAFVKAGGTIPSDIHESATWTADTVEEFEAKNGSIGVLATENEDARSLRELTIYGLKGLAAYTEHAYNLKHENNELYAFMQKALAATTDDGLSVDELVALVLETGKYGVDGMALLDKANTATYGNPEITKVNIGVSDKPGILISGHDLRDMEDLLIQTEGTGVDVYTHSEMLPANYYPAFKKYAHFIGNYGNAWWQQKEEFETFNGPILFTTNCIVPPKKDAKYADKVFTTGSSGFPGSKHIPDRKEDGRKDFSEIIELAKTCQAPVEIEKGEIVGGFAHNQVIQLADKIVDAVKIGAIKKF…	Bacteroidota bacterium	MEA1875029.1	hcp	1898104	FALSE	Bacteroidota bacterium
HOD27653.1 hydroxylamine reductase [Syntrophales bacterium]	MFCFQCQETVKNEGCGVRGVCGKTEETANLQDLLIHVLKGIALYAEKAGQKGLLDRRYGRFVTEALFATITNVNFDNDRITALIREALAVRDALKESCRADAQDVRHDAAVWFSDDAGEFAKKAAEVGILSMDDADVRSLSMLLIYGLKGISAYAEHAAVLGFEDETIDRFLMEALASTTRDLSVEDRVALVMRAGECAVRVMALLDKANTTTYGNPEMSRVRIGVRGNPGILISGHDLKDLEELLKQTEGTGVDVYTHGEMLPANSYPAFKTYAHFAGNYGNAWWRQAEEFASFNGPILMTTNCLIPVKEAYQNRIFTTGVVGYPGLKHISDRPRGGRKDFSEIIALAKTCAPPTEIETGELVTGFGHHQVLALADRVVDAVKSGAIKRFIVMAGCDG…	Syntrophales bacterium	HOD27653.1	hcp	2928017	FALSE	Syntrophales bacterium
PKN37153.1 MAG: hydroxylamine reductase [Deltaproteobacteria bacterium HGW-Deltaproteobacteria-2]	MFCYQCQETVKNEGCGIKGVCGKTEETANLQDLLVYVLKGIAIYAEKARQAGILDSKYGRFTAEALFATITNVNFDNDRIIALIHEALKLRDELKKKYGADMPGVLHDSAVWFSDDVAEFNKKAAQIGILSIENVDVRSLRMLLIYGIKGIAAYAEHAAVLGFEDEKIYNFLMEALVSTTKDLSVNEMVAMVMRAGECAVNTMALLDKANTSTYGNPEISKVNIGVRGNPGILISGHDLKDMEELLKQTEGTGVDVYTHGEMLPANSYPAFKKYSHFVGNYGSSWWKQAEEFESFNGPILMTTNCIIPVKDPYKDRIFTTGVVAYPGVKHIPPRAKGGTKDFSEIVALAKKCASPTELEKGELVTGFGHNQVLALADKVVDAVKSGAIKRFIVMAGCDG…	Deltaproteobacteria bacterium HGW-Deltaproteobacteria-2	PKN37153.1	hcp	2013747	FALSE	Deltaproteobacteria bacterium HGW-Deltaproteobacteria-2
NCA85541.1 hydroxylamine reductase [Clostridia bacterium]	MSMFCYQCQEATKNIGCTVVGVCGKTSTVANMQDLLMFVMKGISVYSTVAREKGHEDAEVNKFIFDGLFATITNANFDRDVFVARVRKGLELRQKIKEAAEKLGAELPSPLPEAATWYADSEEAFVEKSVEVGVLSTENEDVRSLRELIIYGVKGLAAYTEHAYNLDEENPELYAFMQRALVATTNDSLSVSDLVALTLETGKYGVEAMALLDKANTGRYGNPEITKVNIGVRNNPAILISGHDLRDMEDLLKQTEGTGVDVYTHSEMLPANYYPAFKKYEHFVGNYGSSWWKQNEEFEKFNGPVLFTTNCIVPPRKSNSYADRVYTTGASGYPGFLHIAERKAGGMKDFSAIIAHAKRCASPTEIEKGEIIGGFAHNQVMQLADKVVDAVKSGAIRKF…	Clostridia bacterium	NCA85541.1	hcp	2044939	FALSE	Clostridia bacterium
MCP4118799.1 hydroxylamine reductase [Desulfobacteraceae bacterium]	MFCFQCQETAKGKGCTVKGVCGKAETTSNLQDLLIFNLKGIAVLAEGLKAGGVDIGRDVGLFVAKGLFTTITNANFDDTSLVLWIKQSLEVKKGLKEKLDALTPGAAKDSLLKKIVGLFITPPEAAGEIALHDSALWFDDNELSYQKKAQTVGVLATDNEDVRSLRELLILGLKGVAAYADHAAVLGVEKDEIYDFLLKALASTTEDLSVDEMVGLVMKAGECAVTTMAALDEANTKAYGNPEISEVNIGVADKPGILISGHDLKDMEELLKQTEGTGVDVYTHGEMLPANYYPAFKKYGHLKGNYGSSWWKQNEDFETFNGAILMTTNCIIPIKKKNTYKDRIFTTGVVAYPGIGHVADRKDGKTKDFSGVIEVAKKCAPPKEIETGTIVGGFAHNQV…	Desulfobacteraceae bacterium	MCP4118799.1	hcp	2049433	FALSE	Desulfobacteraceae bacterium
OGV47903.1 MAG: hydroxylamine reductase [Lentisphaerae bacterium GWF2_44_16]	MFCYQCQETARNQGCTVRGVCGKQETTANLMDLLIHILKGVSFYAKEASKHAEFDNTKTGLFITRALFATITNANFDDARISALIKEALELRKELKGKYGNDLSGNLPDCAVWHSDNPADYQAKAAEVGVLSTGSNEDVRSLRQLLIYGLKGISAYSDHAAVLGYEDKELYKFIIEALVSTITDLSVDEMVGWVMKAGENAVKTMALLDKANTSTYGNPEITKVDIGVRGNPGILISGHDLKDLEELLEQTEGCGVDVYTHSEMLPAHYYPKFKKYKHFAGNYGGSWWKQNSDFETFNGPILMTTNCIIPLKDSYKDRIFTTGMAGYPGVKHIADRTENGQKNFSEVVALAKTCKPPVEIEKGEIVGGFAHSQVLALADKVVAAVKSGAIKRFVVMAGC…	Lentisphaerae bacterium GWF2_44_16	OGV47903.1	hcp	1798571	FALSE	Lentisphaerae bacterium GWF2_44_16
MBN1879962.1 hydroxylamine reductase [candidate division CSSED10-310 bacterium]	MFCYQCQETAKNQGCTVRGVCGKLDPTSARMDVLIYMLRGIAIFGEGAVAKNVAVRDEGFFITRALFATITNANFDDARIESLIKEAVDVRKVLSLKAGFDGSVGLHDSATWTPENLDTIIEKAHDVGVLATENEDVRSLRELLIYGLKGLSAYSEHAAVLGYFDDSIFEFIMKALASTTRDLPVETMVSLVMQCGSVGVKAMALLDKANTETYGHPVMSQVNLGVRKNPGILISGHDLKDMEELLLQTSGTGVDVYTHSEMLPANYYPAFKKYDHFVGNYGSSWWSQNSEFETFNGPILMTTNCIIPVRESYRNRVFTTGMAGYPGCRHIGDRLPGKQKDFSEIIRMAQNCQAPQELETGSLTGGFAHNQVIALADKVVDAVKSGKIRRFIVMAGCDG…	candidate division CSSED10-310 bacterium	MBN1879962.1	hcp	2855610	FALSE	candidate division CSSED10-310 bacterium
MBN1363175.1 hydroxylamine reductase [Syntrophaceae bacterium]	MFCYQCQETVKNEGCNIRGVCGKTQETSNLQDLLIYVLKGLAIYAEKAKTAGKLDSKYGRFTTEALFATITNVNFDDNRIIELIREALKLRDELKKKYDVDMPANVHDSAVWFSDNVDEFKKKAAEVGILAIENIDVRSLRMLLIYGLKGIAAYAEHAAVLGFEDDKIYDFIQEALISTTKDLSVDEMVAIVLRAGECAVNVMALLDKANTSTYGNPEMSKVNIGVRNNPGILISGHDLKDMEELLQQTEGTGVDVYTHGEMLPANSYPAFKKYTHFVGNYGNAWWKQNEEFESFNGPILMTTNCIIPVKDSYKDRIFTTGVVGYPGIKHIPPRVKGGKKDFSEIIALAKKCAPPKELEKGELVTGFGHNQVLALADKVVDAVKSGAIKRFIVMAGCDG…	Syntrophaceae bacterium	MBN1363175.1	hcp	2052184	FALSE	Syntrophaceae bacterium
WP_011188466.1 hydroxylamine reductase [Desulfotalea psychrophila]	MFCFQCQETAKGTGCTVKGVCGKQETTANLQDLLIYDLKGIAVLAKGLKNAGVKVDKSVGLFISQGLFTTITNANFDNASLEGWIKRSQAIKQGLKTELDGLGSASEQASIWKTLMNFLGSDDKALASDQLDGSALWFASDPAMFQEKAKTVGVLATENEDVRSLRELLILGLKGIGAYAEHAAVLGVEKEEIYDFVIEGMASTTEDHSVDEMVSLVLRAGECAVTTMAALDTANTTSYGHPEISEVNIGGSDKAAILISGHDLKDLEELMIQTQGTGIDVYTHGEMLPAHYYPTFKKYENLKGNYGSSWWHQNKDFESFNGPILMTTNCIVPIRESNSYKNRIYTTGMAGYPGVSHIADRVMGKAKDFSAIIKQAKGCSAPEEIETGTIVGGFAHNQV…	Desulfotalea psychrophila	WP_011188466.1	hcp	84980	TRUE	Desulfotalea psychrophila
PID58924.1 MAG: hydroxylamine reductase [candidate division KSB3 bacterium]	MTMFCYQCQETLANTGCHKKAGMCGKTAEVAKLQDLLLFVLKGIAVYVEYGRSAGFRADEKLGQFVMESLFTTITNANFDALRFEALIHEALSIRNEVKKAVEAKVGGPVIADELPEAATWFAESVDAFYEKAVHVGVLSTENEDVRSLRELLIYGLKGMAAYGKHAAVLGKYKQEVIDFFFKALAATTHETLSRDELVALVLECGQNGVEAMALLDAANTEAYGHPEPTRVHIGVGSKPGILISGHDLKDMEELLKQTEGSGVDVYTHSEMLPAHYYPAFKKYEHFVGNYGNAWWKQQSEFESFNGPILFTTNCIVPPRASYKDRMFTTGAAGFAGCAHIPDPVDGGTKDFSAIIDMAKTCQPPQEIESGTIVGGFAHEAVMAVADKVVEAVKSGAIS…	candidate division KSB3 bacterium	PID58924.1	hcp	2044937	FALSE	candidate division KSB3 bacterium
WP_220321398.1 hydroxylamine reductase [Clostridium tagluense]	MGMFCYQCQEASKGTGCTSRGVCGKTDDLANMQDLLIYVLKGISIYATRARKLGVENQEVNKFVANGLFMTITNANFDKTRFIETITKALELREVIKSELLNAGGVIEGKMPECATWTGNTSEFESKSMNVGVLKTENEDVRSLRELVIYGIKGIAAYTEHGYNLGYENNDIYAYMQKGLAQTTNDSLSVDELVALVLECGKYGVDAMALLDEANTTTYGNPEISKVNIGVRNNPAILISGHDLKDMEELLKQTEGSGVDVYTHSEMLPANYYPAFKKYSNLVGNYGNAWWKQDSEFESFNGPILMTTNCITPPKNSYKDRVYTTGAAGFDGMKHIPDRKDGNAKDFSAIIEHAKKCSAPIEIERGEIVGGFAHNQVFALADKVVDAVKTGAIKRFFVM…	Clostridium tagluense	WP_220321398.1	hcp	360422	TRUE	Clostridium tagluense
WP_322828972.1 hydroxylamine reductase [Lamprobacter modestohalophilus]	MSMFCFQCEEASKGTGCTTKGICGKTETIAVQHDLLVYVLKGLAIVAEEAQRQDQGRIQPDASIGPFIAEALFATITNANFDAARFNTLIQATIAKRDALKAAIGFSSDQDEVIWNGPVSAYAAKGAEVGVLSQPDEDLRSLRELLVYGVKGMAAYTDHAAILGLEKPEIYAFMIKALAATTQELSIEEMTALVMECGAVGVTAMALLDEANTTAYGNPEITQVKLGVGKNPGILISGHDLKDLQDLLEQSVDSGVDIYTHSEMLPAHAYPAFKRYPHFVGNYGNAWWQQDTEFAAFNGPILMTTNCITPVKAAYRDRLYTTGMTGWPGVHHIADRPEGGAKDFSAIIEQAKTCPPPTELEQGEITTGFAHAQVMALADQVVDAVKTGAIKRFVVMGGC…	Lamprobacter modestohalophilus	WP_322828972.1	hcp	1064514	TRUE	Lamprobacter modestohalophilus
MDX9946775.1 hydroxylamine reductase [Bacteroidales bacterium]	MFCYQCQETAKGTGCTIAGVCGKKDNVANMQDLLVFVTKGISFFTTGLRKLGVENDEADKFIVDSLFMTITNANFDIERFVAKVKEGLKLRDELKAKYLKAGGKVPADVHESTTWTGHTMEEFEAKNVSVGVLSTLNEDVRSLREMVIYGLKGMAAYTEHANNLGFDDKSIHKFIQEALVATTNDSLNADQLVALVMETGKFGVSAMALLDKANTTTYGNPEITKVNIGVRNNPGILISGHDLRDMEDLLVQTEGTGVDVYTHSEMLPANYYPAFKKYKHFVGNYGSSWWMQKEEFETFNGPVLFTTNCIVPPKKDATYFDKVYTTGSSGFTGFRHIAERPEGGRKDFSAIIEHAKLCKPPVEIEKGEIVGGFAHNQVVALTDKVVEAVKSGAIRKFFV…	Bacteroidales bacterium	MDX9946775.1	hcp	2030927	FALSE	Bacteroidales bacterium
MFH2091417.1 hydroxylamine reductase [Pseudomonadota bacterium]	MFCFQCQETAKNQGCTIKGVCGKENDTANLQDLLIDNLKGIGVIASRAQAAGETISQDVGLFVCQALFTTITNANFDEASIVDWIQKAQKVKKDLYDTVKGKIGSDLPACATWYSNDVSTFKTTAEGVGILATVNEDVRSLRELLIIGLKGVAAYADHAAVLGATNDDIFNFVYEALASTTKDLSVDQMVGLVLKCGEVAVTTMATLDGANTGAYGNPELSEVNIGVGTNPGILISGHDLKDMEELLTQTDGTGVDVYTHGEMLPANYYPAFKKYAHLKGNYGGSWWHQNEDFEAFNGPILMTTNCVIPIKSKCTYAERLFTTGVAGYPGAAHIADRERGGSKDFSKIISLAKTCKAPVELETGKIVGGFAHNQVLALADKVVDAVKSGAIKRFVVMAG…	Pseudomonadota bacterium	MFH2091417.1	hcp	1977087	FALSE	Pseudomonadota bacterium
WP_136870579.1 hydroxylamine reductase [Desulforhopalus sp. IMCC35007]	MFCFQCQEAAKGTGCTIKGVCGKQESTANLQDLLIYDLKGIAVLAKGLKGAGAIVGKEVGLFLSEGLFTTITNANFDNASLEKWIKRSQAIKLQLKSQFDALASEADKVSVFGKLMRFLGMGEKSSPSDQLDASALWFSSDSSTYQTKAKTVGVLATENEDVRSLRELLILGLKGIGAYAEHAAVLGVEKEEIYDFVIEGLASTTEEHSVDEMVALVLKAGEVAVTTMAALDAANTTAYGNPEITEVNIGVGDKPGILISGHDLRDLEELLIQVQGTGVDVYTHGEMLPANSYPGFKKYENLKGNYGGSWWHQNEDFEAFHGPILMTTNCIIPIKDSNSYKDRIYTTGMAGYPGVTHIADRVNGKPKDFSAIIAQAKSCIAPSELETGTIIAGFAHNQV…	Desulforhopalus sp. IMCC35007	WP_136870579.1	hcp	2569543	FALSE	Desulforhopalus sp. IMCC35007
WP_291400853.1 hydroxylamine reductase [Acidaminobacter sp.]	MSMFCYQCQEASKGVGCTVRGVCGKPEDVANLQDLLVFVLKGISKFDLIAREKGLSPKRTDRFIVEGLFTTITNANFDKAAFVKRIQDALALREEIKAALVANGVEIPADLHESATWTASTEAEFDAKATSVGVLATENEDVRSLRELIIYGLKGMAAYAEHAMNLGYEDLTIAAFAEEALVATTNDALSADELVALVLKTGEYGVNVMALLDKANTSTYGNPEITKVNIGVGKNPGILISGHDLRDMEELLKQTEGTGVDVYTHSEMLPANYYPKFKAYKHFVGNYGNAWWKQNEEFESFNGPILMTTNCIVPPKDSYKHKLFTTGAAGFPGCPHIADRPEGGAKDFSAVIEMAKTCAAPVEIETGEIVGGFAHAQVFELAGAVVDAVKSGAIKKFFV…	Acidaminobacter sp.	WP_291400853.1	hcp	1872102	FALSE	Acidaminobacter sp.
BBE31334.1 hydroxylamine reductase [Tepiditoga spiralis]	MSMFCYQCQETAGNKGCTVRGVCGKTEDVANMQDLLMYVMKGISIYSTKARELGIENEEVNKFIYNGLFMTITNANFDKQRFVDYVKEGLKLREEIKKQLETAGGKIEGTLPDCATWYAEKEEEFERKSYSPEVSVLATENEDVRSLRELITYGLKGLAAYLEHAVNLGFEDKDLYKFVQEALAKTTDDTLTVDELVALTLETGKYGVNAMALLDKANTETYGNPEVTKVNIGVGTNPGILISGHDLKDIEDLLKQTEGTGIDVYTHGEMLPAHYYPAFKKYKHFVGNYGNAWWKQTEEFETFNGPILFTTNCIVPPKKDASYADRVFTTGAAGYPGSKHIPDREPGEMKDFSEIIEMAKKCKPPVEIEKGEIVGGFAHNQVVALADKVVDAVKTGAIK…	Tepiditoga spiralis	BBE31334.1	hcp	2108365	TRUE	Tepiditoga spiralis
HHW03436.1 hydroxylamine reductase [Thermoanaerobacterales bacterium]	MGMFCYQCQEASKGTGCTLRGVCGKRDDVAKLQDLLIYVVKGISIYTTKAREAGIKVEKADSFIIEALFSTITNVNFDKNYFVEKIKEALALRTQIREQLLKSGVKLEDNLHDSAVWYADTLDEFEEKAEKVGVLATANEDIRSLRELLTYGVKGMAAYAEHAYVLGYKDENIFAFMQKALAATTNDDLTADDLVALVMECGKFGVDVMALLDKANTSTYGNPEITKVNIGVRNNPGILISGHDLKDMEELLKQTEGTGVDVYTHGEMLPANYYPAFKKYSHFVGNYGNAWWQQDREFELFNGPILMTTNCLVPPKDSYKDRVYTTGVVGFEGVKHIPAGKDGKPKDFTPIIEHAKKCSPPTELEKGEIIGGFAHNQVLSLADKVVEAVKSGAIKRFFV…	Thermoanaerobacterales bacterium	HHW03436.1	hcp	2304039	FALSE	Thermoanaerobacterales bacterium
MDY0093486.1 hydroxylamine reductase [Candidatus Vecturithrix sp.]	MSMFCYQCQEALKNTGCNAKAGMCGKPADVANLQDLLIFVLKGIAVYDQKGKALGIKRDPELDRFMLESLFMTITNANFDAKRFEDQIAKALKIRDALKAKVKTDAALPEAATWSGSAVSDYYQKGEEVGVLSTKNEDVRSLRELLTYGIKGIAAYGEHALVLGEKNEAVLDFVMKGLAATTDDSLSADDLVGLVLECGKTGVDVMALLDKANTETYGHPEPTQVNIGVRNNPGILISGHDLKDMEELLEQTKGTGVDVYTHSEMLPANSYPAFKKYDHFVGNYGNAWWKQKEEIEQFNGPVLFTTNCIVPPKDSYKDRLFTTGSAGYPGAIHIPDRKDGKPKDFSAIIAMAKKCRPPQELERGTIPGGFARNTVMSVADKVTEAVKSGAIKRFVVMAG…	Candidatus Vecturithrix sp.	MDY0093486.1	hcp	3068764	FALSE	Candidatus Vecturithrix sp.
MCD4793788.1 hydroxylamine reductase [Bacteroidales bacterium]	MFCYQCQETAKGTGCTIAGVCGKKEDLANMQDLLIFVLKGISIYAAKARELGIENEKVNKFVFDGLFMTITNANFDNNRIIEAVRKGLKIREEIKDAYIKAGGTIPENIHESATWTGNTIKEFEAKNGSVGVLATENEDVRSLRELVIYGLKGLAAYTEHAYNLKYEDNSLYAFMQKALTDTTNDNLSVDELVALVLETGKYGVDGMALLDKANTTTYGNPEITKVNIGVSNKPGILISGHDLRDMEDLLIQTEGTGVDVYTHSEMLPANYYPAFKKYSHFIGNYGNAWWQQKKEFESFNGPILFTTNCIVPPQKDAKYAERVFTTGASGYPGSKHIAEREESGRKDFSEIIELAKTCASPVEIEKGEIVGGFAHNQVIQLTDKIVDAVKSGAIKKFFV…	Bacteroidales bacterium	MCD4793788.1	hcp	2030927	FALSE	Bacteroidales bacterium
WP_226170669.1 hydroxylamine reductase [Clostridium tagluense]	MGMFCYQCQEASKGTGCTSRGVCGKTDDLANMQDLLIYVLKGISIYATRARKLGVENQEVNKFVANGLFMTITNANFDKTRFIETITKALELREVIKSELLNAGGVIESNLPECATWTGNTSEFESKSMNVGVLKTENEDVRSLRELVIYGIKGIAAYTEHGYNLGYENNDIYAYMQKGLAQTTNDSLSVDELVALVLECGKYGVDAMALLDQANTTTYGNPEISKVNIGVRNNPAILISGHDLKDMEELLKQTEGSGVDVYTHSEMLPANYYPAFKKYSNLVGNYGNAWWKQDSEFESFNGPILMTTNCITPPKNSYKDRVYTTGAAGFDGMKHIPDRKDGNAKDFSAIIEHAKKCSAPIEIERGEIVGGFAHNQVLALADKVVDAVKTGAIKRFFVM…	Clostridium tagluense	WP_226170669.1	hcp	360422	TRUE	Clostridium tagluense
WP_092236473.1 hydroxylamine reductase [Desulfobacula phenolica]	MFCFQCQETAKNQGCTIKGVCGKENDTAILQDLLIYNLKGISVIANKARTQGTATPRDAGLFVARALFTTITNVNFNDEKLIDWIQQAQKVKKELFESVKDKVGTDLHESAVWYSDDASTFKTKAESVGILATNNEDIRSLRELLVIGLKGIAAYADHAAILGIEKDEIYDFMFEALASTTRDLTVDEMVGMVLKAGEMAVTTMAALDEANTTAYGHPELTEVNIGVGSNPGILISGHDLKDMEELLKQTEGTGVDVYTHGEMLPANYYPAFKKFAHLKGNYGGSWWHQNEDFETFNGPILMTTNCIIPMKKKNTYKDRVFTTGVVSYPGTKHIQDRADGGAKDFSNIVALAKTCNAPKEIETGKIVGGFARNQVLALADKVVEAVKSGAIKRFVVMAG…	Desulfobacula phenolica	WP_092236473.1	hcp	90732	TRUE	Desulfobacula phenolica
MBF0484158.1 hydroxylamine reductase [Candidatus Omnitrophota bacterium]	MFCFQCQETAKNQGCTIKGVCGKLDQTACLQDLLIYTCKGISCVAQKVKPDISIGRFVTKAMFATITNANFDDDRIVSLIKEGLQVRDNLKRQVENCSAKCPDCVSWSADTKEAMYEKAKAIGVLSTSNEDVRSLRELLTYGIKGISAYASHAAHLGYEDETIYSFIFEGLASTVHDLSVDQMVGLVMKCGQTAVTTMALLDKANSNTYGKPELTKVNIGVRNNPGILISGHDLKDMEELLKQTEGTGIDVYTHSEMLPANYYPAFKKYSNFVGNYGGSWWKQADEFDTFNGVILMTTNCIVPVRDSYKNRIFTTGMAGYPGVTHIPEPAEGKKKDFSAIISLAKKCPAPKEIEKGEIIGGFAHDQVLALADKVVAAVKSGAIKRFIVMAGCDGRHPSR…	Candidatus Omnitrophota bacterium	MBF0484158.1	hcp	2035772	FALSE	Candidatus Omnitrophota bacterium
MEA3452024.1 hydroxylamine reductase [Bacteroidota bacterium]	MSMFCYQCQETAKNTGCTIRGVCGKSEELANMQDLLIFLLKGISIYATKAREFGIENKKANKFVFDGLFMTITNANFDDDRFIEAVREGLKIREELKDAFLKAGGTIPSDIHESATWTADTLEEFEAKNGSIGVLATKNEDVRSLRELTIYGLKGLAAYLEHAYNLKYKKNELYAFMQKALAATTDDSLSIDELVALVLETGKYGVDGMALLDKANTATYGNPEITKVNIGVNDKPGILISGHDLRDMEDLLIQTEGTGIDVYTHSEMLPANYYPVFKKYAHFIGNYGNAWWQQKEEFETFNGPILFTTNCIVPPKKDAKYADKIFTKGASGYPGSKHIPERKIEGRKDFSEIIELAKTCQPPVEIERGEIVGGFAHNQVIQLADKVVDAVKSGAIKKF…	Bacteroidota bacterium	MEA3452024.1	hcp	1898104	FALSE	Bacteroidota bacterium
WP_073027776.1 hydroxylamine reductase [Desulfosporosinus lacus]	MFCYQCQETAKGTGCTIKGVCGKTENVSNLQDLLIYTLKGIATYAVQARELSVIRPDIDKFIMESLFSTITNANFDRSRFVERIQEGLTLREGLKQDILKAGGTIPAGLHDAATWTMPADQFEAKAVAVGILATENEDVRSLRELLTYGLKGIAAYAEHAYTLEYQESGIFAFIEKALVATLDDTLAAGDLVALVLEAGKYGVDVMALLDKANTTTYGNPELTKVNIGVRNNPAILISGHDLKDLEELLAQTQGTGVDVYTHGEMLPAHYYPAFKKYDNFVGNYGNAWYKQDKEFDSFNGPVFLTTNCLVPPKESYKDRIYTTGVVGFEGVKHIPDRADGKAKDFSALIAHAKSCPAPTEIETGEIVGGFAHNQVMALADKVVAAVKSGAIKRFFVMAG…	Desulfosporosinus lacus	WP_073027776.1	hcp	329936	TRUE	Desulfosporosinus lacus
HHV59020.1 hydroxylamine reductase [Clostridiaceae bacterium]	MSMFCFQCQETAKGTGCTLRGVCGKTDEVANLQDLLLYVLKGISIYNIKLKDANPGNKKADKFIIEGLFSTITNVNFDKNYFAEKIKEGLALRDELRDELTKAGINLDKDLHDAAVWQGESLEDLEKKAALVGVLRTDNEDIRSLRELLTYGVKGMAAYAEHAMVLGYESDEVNSFMQKALVATLDDSLTADDLFALVIDAGKYGVEVMALLDKANTSTYGNPEITKVNIGVRSNPGILISGHDLKDMEELLKQTEGTGVDVYTHGEMLPANYYPAFKKYSHFVGNYGNAWWKQDKEFESFNGPVLMTTNCLIPPKDSYKDRVYTTGVVGFPGLKHIPEREDGKAKDFSEIIEHAKRCAPPTEIEKGEIVGGFAHNAVLSLADKVVEAVKAGKIKKFVV…	Clostridiaceae bacterium	HHV59020.1	hcp	1898204	FALSE	Clostridiaceae bacterium
MDD2236187.1 hydroxylamine reductase [Kiritimatiellia bacterium]	MFCFQCQETARNQGCTVRGVCGKLPETATLQDALIHTVRGIAFWGAEATEQQINVSKEGLFAMQSLFATITNANFDNARFVKLIGEALKQRDELRAKVEANAKVAGALPDCAVWQGTTEADYAAKGAEVGVLSNQNEDTRSLEQLITLGLKGLSAYADHAAMLGYEDDGIYASFMEAMADTTRGLSVDQLVARTLQTGHDIVKVMALLDKANTETYGHPEITQVNIGVRGNPGILISGHDLHDMQELLDQTEGTGVDVYTHSEMLPANYYPAFKKYKHFVGNYGSSWWKQNEDFTTFNGPILMTTNCIIPLKDAYKDRIFTTGMAGWPGVPHIAERPKGGKKDFSAIIALAKKCPPPTEIETGTIVGGFAHNQVLALADKVVDAVKSGAIKRFVVMAGC…	Kiritimatiellia bacterium	MDD2236187.1	hcp	2212473	FALSE	Kiritimatiellia bacterium
WP_014185263.1 hydroxylamine reductase [Desulfosporosinus orientis]	MSMFCFQCQETAKGTGCTLKGVCGKTENVANLQDLLIYTLKGIAIYAVQARERYLVRKDVDQFIMESLFSTITNANFDKERFIKRIQAALELREDLKQALIRVGGTIPENLQDAATWTGTPEEFEGKAALVGILTTENEDIRSLRELLTYGLKGMAAYAEHAYTLQHQDAGIFAFIEKALVATLDDTLEAGDLVALVLEAGKHGVDVMALLDKANTTTYGNPELTKVNIGVRNNPAILISGHDLKDLEELLIQTEGTGVDVYTHGEMLPAHYYPAFKKYEHFVGNYGNAWYKQDKEFDTFNGPIFLTTNCLVPPKDSYKDRVYTTGVVGFEGVKHIPDREDGKAKDFSALIEHAKQCPPPTEIETGEIVGGFAHNQVLALADKVVDAVKSGAIKRFFVM…	Desulfosporosinus orientis	WP_014185263.1	hcp	1563	TRUE	Desulfosporosinus orientis
HNR93436.1 hydroxylamine reductase [Kiritimatiellia bacterium]	MFCFQCQETAKNQGCTVRGVCGKQEPTANLQDLLIHTLKGLAIAGKKADELGRYDREVGRTIIRGLFATITNANFDDAVISRLILEAVAQRDTLRKECEAKDATWAQKLHDAATWAPKKGEDLQVKALLVGIPSEPNEDVRSLQQLLIIGLKGIAAYADHALVLGYEDDAIYRFIVDGLISTTQKLSVDEMVGMVLKAGEIAVTTMALLDKANTETYGSPEITKVSTGVRRNPGILISGHDLKDMDELLQQTEGTGVDVYTHGEMLPCHYYPAFKKYKHLAGNYGGSWWLQDKEFASFNGPILLTTNCIIPVKDSYKDRFYTTGMAGWPGTKHIPDRKPRKQKDFSPLIAQAKKCAPPQELENGEIVGGFAHNQVMAVAGKVVEAVKSGAIKRFVVMAG…	Kiritimatiellia bacterium	HNR93436.1	hcp	2212473	FALSE	Kiritimatiellia bacterium
WP_325394113.1 hydroxylamine reductase [Desulfitobacterium sp.]	MFCYQCQETSKGSGCTVRGVCGKTENVANMQDLLIYVLKGISIYAVQARELGIVRQDIDKFIMESLFATITNANFDKTRFVEWVREGLKLREEMKQEIIKAGGVIPAQLHDSATWTADSVEAFEQKAAQVGVLATENEDIRSLRELLTYGIKGMAAYAEHALTLGYNDPSIFGFMAKGLAAVTNDNLSVDELVALVLEAGKYGVDVMALLDKANTTTYGSPEVTKVNIGVRKNPAILISGHDLKDLEELLKQTEGTGVDVYTHGEMLPAHYYPAFKKYSHFVGNYGNAWWKQDKEFDSFNGPILLTTNCLVPPKDSYKDRLFTTGVVGFEGIQHIPAREEGKAKDFSALIELAKKCPAPTEIETGEIVGGFAHDQIFAVADQIVDAVKSGAIKHFFVMA…	Desulfitobacterium sp.	WP_325394113.1	hcp	49981	FALSE	Desulfitobacterium sp.
MDD4339628.1 hydroxylamine reductase [Syntrophales bacterium]	MFCFQCQETVKNEGCGVRGVCGKTEETANLQDLLIHVLKGIALYAEKAGQKGPLDRRYGRFVAEALFATITNVNFDNDRITALIREALALRDALKEICGADAQDVRHDSAVWFSDDADEFAKKAAEVGILSMEDPDARSLSMLLIYGLKGIAAYAEHAAVLGFEDEKIDRFLMEALASTTRDLSVEDRVALVMRAGECAVDVMALLDKANTTTYGNPEMSRVPIGVRGNPGILISGHDLKDLEELLKQTEGTGVDVYTHGEMLPANSYPAFKTYAHFAGNYGNAWWRQAEEFASFNGPILMTTNCIIPVKEAYRDRIFTTGVVGYPGLKHIPDRPRGGMKDFSEIIALAKTCAPPTEIETGELVTGFGHHQVLALADRVVDAVKSGAIKRFIVMAGCDG…	Syntrophales bacterium	MDD4339628.1	hcp	2928017	FALSE	Syntrophales bacterium
PLX69655.1 MAG: hydroxylamine reductase [Denitrovibrio sp.]	MSMFCYQCQEAAKNTGCTVKGVCGKNDSTANLQDALVYVLKGLSVYAEAALEKGAIDNKYGRFVGQALFATITNANFDNDRIYMLIETACEIRDELKELAGAEIAVEGGNWTPSSIEDAEKVGAVHGILSQANEDVRSLRELAIYGLKGVAAYADHASVLGHEDPAIFNHMTSCLASTTKDLSLDEMVGMVMKTGEVAVTTMALLDKANTEAYGNPEITEVNIGTSNKPGILISGHDLKDLKELLEQTKGTGVDVYTHSEMLPAHYYPEFKKYDNFIGNYGNAWWKQATEFESFNGPILMTTNCIVPVKDSYKGRMYTTGMAGYPGLIHIEDAPAGEDKDFSAIIEQAKKCAAPTQIEEGKIVGGFAHAQVMALADKVVDAVKSGAIKRFVVMGGCDGR…	Denitrovibrio sp.	PLX69655.1	hcp	2053308	FALSE	Denitrovibrio sp.
MDP4127519.1 hydroxylamine reductase [Bacillota bacterium]	MSMFCFQCQETAKGTGCTVRGVCGKPENVANLQDLLIYTLKGISILAVQARVMGIVRPEIDKFIMDSLFTTITNANFDKNCFVERIQEGLKLREQLKQEVVKAGGIIASDLNDAATWTASVEEFEAKAETVGVLSTENEDVRSLRQLLTYGLKGMAAYAEHAYALGHKNDELFAFMEKALVATLDDNLGVEGLIPLVLEAGKYGVDVMALLDKANTSTYGNPELTKVNIGVRKNPAILISGHDLKDLEELLIQTQGTGVDVYTHGEMLPAHYYPAFKKYDNFAGNYGNAWFKQDKEFESFNGPILLTTNCLIPPKDSYKDRLYTTGIVGFEGLKHIADRENGKAKDFSAIIEQAKKCPPPTEIETGEIVGGFAHNQVLALADKVVDAVKSGAIKRFFVM…	Bacillota bacterium	MDP4127519.1	hcp	1879010	FALSE	Bacillota bacterium
MCP4120001.1 hydroxylamine reductase [Desulfobacteraceae bacterium]	MFCFQCQETAKGKGCTVKGVCGKEETTSNLQDLLIYNLKGIAVLAEGLKAGGVDVGRDVGLFVAKGLFTTITNANFDDTSLVLWIKQSLEVKKELKDKLDALTPGPAKDSLLKKIVGLFVAPPEAAGEIALHDSALWFDDNEPNYQKKAQTVGVLATQNEDVRSLRELLILGLKGVAAYADHAAVLGVEKDEIYGFLLKALASTTEDLSVDEMVGLVMKTGECAVTTMAALDEANTNAYGNPEISEVNIGVGDKPGILISGHDLKDMEELLKQTEGTGVDVYTHGEMLPANYYPAFKKYSHLKGNYGSSWWKQNEDFETFNGAILMTTNCIIPIKKKNTYKDRIFTTGVVAYPGIKHISAIEDGRTKDFSGVIKVAKNCAPPKEIETGTIVGGFAHNQV…	Desulfobacteraceae bacterium	MCP4120001.1	hcp	2049433	FALSE	Desulfobacteraceae bacterium
WP_070967809.1 hydroxylamine reductase [Clostridium formicaceticum]	MSMFCFQCQEAAKGSGCTARGVCGKTDEVANLQDLLIYVLKGISIYNLEAKNLEIKNEEVDKFIMESLFATITNANFDKSVFVERIRKALALREEVKAQVLQAGGKIEENLHDAATWSAETVEDFEKKAKTVGVLSTENEDVRSLRELIIYGIKGMAAYAKHAYVLGYKEEAIFEFIQKALVATTDDSLSADALVALTMETGKFGVDVMALLDKANTTTYGNPEITKVNIGVRNNPGILISGHDLKDMEELLKQTEGTGVDVYTHSEMLPANYYPAFKKYDHFVGNYGNAWWKQDKEFESFNGPILMTTNCLIPPKDTYKDRVYTTSVVGFEGLKHIEVENGKKDFSEIIEHAKKCQPPVEIERGEIVGGFAHNAVLGVADKVVEAVKAGAIKKFFVMA…	Clostridium formicaceticum	WP_070967809.1	hcp	1497	TRUE	Clostridium formicaceticum
MBI9101100.1 hydroxylamine reductase [Spirochaetales bacterium]	MFCYQCQEAAGNSGCKIKGVCGKPDTTAGYQDVLIYVLKGIAVYGEELQKKGKLGNREGRFVAEGLFATITNANFDEERFKELISEGLKIKTELAEKAGLSGDLPGAAVWNPSNEADYINAFEIASVLATENEDVRSLRELLIYGLKGVAAYADHAAVLGSENIDLYGFFMEALASTTKDLSVDEMVAMVLKAGEFSVAGMALLDGANTSTYGNPEITSVNIGVQGNPGILISGHDLKDMEQLLSQTEGTGVDVYTHSEMLPANYYPAFKKYDHFVGNYGNAWWKQDKEFASFNGPILMTTNCIVPVKDAYKDRIFTTGMAGYPGAKHIEAGTDGNKDFSELIELAKTCASPTEIETGEIVGGFAHNQVLALADKVVDAVKSGAIKRFVVMAGCDGRQK…	Spirochaetales bacterium	MBI9101100.1	hcp	2026792	FALSE	Spirochaetales bacterium
WP_007787243.1 hydroxylamine reductase [Desulfosporosinus youngiae]	MSMFCFQCQETAKGTGCTIKGVCGKTENVANLQDLLIYTLKGIAVYAVQARELSIVRPDIDKFIMESLFCTITNANFDKNRFVERIQEGLSLREGLKQEIIKAGGTIPADLHDAATWNVPVDQFDAKAASVGVLATENEDVRSLRELLTYGLKGMAAYAEHAYNLEYQESGIFAFIEKALAATLNDTLEAGDLVALVLEAGKHGVDVMALLDKANTTTYGNPELTKVNIGVRNNPAILISGHDLKDLEELLIQTAGTGVDVYTHGEMLPAHYYPAFKKYDHFVGNYGNAWYKQDKEFDSFNGPIFLTTNCLVPPKDSYKDRVYTTGVVGFEGVKHIPDRADGKAKDFSALIAHAKSCSAPTEIETGEIIGGFAHNQVLALADKVVDAVKSGAIKRFFVM…	Desulfosporosinus youngiae	WP_007787243.1	hcp	339862	TRUE	Desulfosporosinus youngiae
MDX9746556.1 hydroxylamine reductase [Syntrophales bacterium]	MFCYQCQETLKNQGCVKNGVCGKKEHTAELQDALIYVLKGIALLEEKAVAAGRGSLRVGRFMSQALFATLTNTNFDDEKLVSLIEEGLALKRELFAEYGDAFGKEAPEAVTWSAEGEAAFVAKAKTAGVLATENEDIRSLRELLTYGAKGIAAYADHAAILGYEDQKIYSFLAEALAATTRDLSADDLTALVLKAGETAVTTMALLDQANTTCYGHPEITQVNIGVRNNPGILISGHDLKDMEELLKQTEGTGVDVYTHGEMLPANYYPAFKKYDHFVGNYGGSWWHQNAEFESFNGPILMTTNCIIPPRDSYRDRIFTTGMAGYPGVRHIADREDGKAKDFSSLIELAKTCAPPKEIETGTIVGGFARQQVLALADKVVDAVKSGAIKRFVVMAGCDG…	Syntrophales bacterium	MDX9746556.1	hcp	2928017	FALSE	Syntrophales bacterium
WP_035235859.1 hydroxylamine reductase [Desulfobacter vibrioformis]	MFCFQCQETAKNQGCTVNGMCGKKGSTAILQDLLIYNLKGIAVLAQKAKAAGVNVPASNGQFIAEGLFTTITNVNFNDDDLVNWINRAQAVKKKLFDSVKDKVGSDLHDCATWFSNDTSQFDAKGAAVGVLSTENEDVRSLRELLVIGLKGICAYADHASVLGVTKDEIWDFLYEALTSTTQDLSVDEMVAMVMKAGETAVTTMAALDQANTQAYGDPEITEVNIGVGTNPGILISGHDLKDMEELLEQTKGTGVDVYTHGEMLPANYYPAFKKYDHLKGNYGGSWWRQNEDFETFNGPVLMTTNCIIPIKKKNTYQGRLFTTGVVSYPGTTHIPARTNGSAKDFSKIVKLAKTCQPPTEIETGKIVGGFAHNQVLALADKVVDAVKSGAIKRFIVMAG…	Desulfobacter vibrioformis	WP_035235859.1	hcp	34031	TRUE	Desulfobacter vibrioformis
MBA4368080.1 hydroxylamine reductase [Desulfobacterium sp.]	MFCFQCQETAKGTGCTIKGVCGKEETTANLQDLLIFNLKGIAVLATKGKAAGVDVIKEAGQFVTQGLFTTITNVNFNDADLIQWIKKAQKYKKNLKNKMEGKVTGALDDSALWFSDDEATYQAKAKTVGVLATENEDVRSLRQLLIIGLKGISAYADHAAILGVEKDEIYEFILSSLASTTENLSVDQMVGWVLKAGECSVTTMAALDQANTTAYGNPEITEVNIGVGKNPGILISGHDLKDMDELLKQTEGKGVDVYTHGEMLPAHYYPAFKKHSHLKGNYGSSWWKQNEDFETFNGAILMTTNCIIPIKSKNTYQNRIFTTGVVSYPGLTHIADRESGKAKDFSPIIEVAKKCAPPQEIETGKIVGGFAHHQVLALADKVIGAVKSGAIKRFIVMAG…	Desulfobacterium sp.	MBA4368080.1	hcp	2067988	FALSE	Desulfobacterium sp.
HHV98359.1 hydroxylamine reductase [Clostridiaceae bacterium]	MSMFCYQCQEAAKGTGCTLRGVCGKTGEVSGLQDLLIYVLKGISIYSVELRKAGIKSDKADKFIIEGLFSTVTNVNFDKDYFVKKIKDGLALRDELKDQLLNTGAAAGENVHDAAVWYGESVEEFEQKAATVGILSTENEDIRSLKELITYGIKGLAAYADHAAILGYTNDEIYGFMQKALAATLDDSLTVDDLVKLAMETGKYGVDVMALLDKANTSTYGNPEITKVNIGVRNNPAILISGHDLKDLEELLKQTEGTGVDVYTHGEMLPAHYYPAFKKYSHFVGNYGNAWWQQDKEFESFNGPILMTTNCLVPPKDSYKDRVYTTGVVGYPGVKHIPDREDGKAKDFSEIIEHAKKCAPPVEIEKGEIIGGFAHNTVISLADKVIEAVKSGKIKRFFV…	Clostridiaceae bacterium	HHV98359.1	hcp	1898204	FALSE	Clostridiaceae bacterium
HBP65455.1 hydroxylamine reductase [Desulfosporosinus sp.]	MFCYQCQETAKGTGCTIKGVCGKTDNVAKLQDLLIYTLKGIAVFAVQARELKLVRPEVDKFIMESLFSTITNANFESSRFIERIQKGLILRDELKQAIIKAGGTIPATLHDAATWTASTEEFETKAALVGVLATENEDVRSLRELLTYGLKGIAAYAEHAYTLEYKEEGIFAFIEKALAATLDDTLAAGDLVALVLEAGKFGVDVMALLDKANTTSYGNPELTKVNLGVRNNPAILISGHDLKDLEELLIQTKGSGVDVYTHGEMLPAHYYPAFKKYDNFVGNYGNSWHKQTKEFDSFNGPIFLTTNCLVPPKDSYKDRVYTTGVVGFEGVKHIADRADGKPKDFSALIVHAKRCPAPTEIETGEIVGGFAHHQVMALADKVVDAVKTGAIKRFFVMAG…	Desulfosporosinus sp.	HBP65455.1	hcp	157907	FALSE	Desulfosporosinus sp.
WP_299977924.1 hydroxylamine reductase [Desulfobacula sp.]	MFCFQCQETAKNQGCTIKGVCGKENDTAILQDLLIYNLKGIGVIASAAKAKGSATPKDAALFVAQALFTTITNANFDEEKLVDWIQQAQKVKKELYERVKDQVGSDLHESATWYSDDVASFKAKAETIGVLATENEDVRSLRELLIIGLKGIAAYADHASVLGVEKDEIFDFMFEALASTTQDLSVDEMVGMVLKAGEVAVTTMAALDEANTTAYGHPELSEVNLGVSTNPGILISGHDLKDMEELLKQTDGTGVDVYTHGEMLPANYYPAFKKFAHLKGNYGGSWWHQNEDFESFNGPVLMTTNCIIPMKKKNTYKDKVFTTGVVGFPGVKHIADRVNGGAKDFSKIVELAKTCNAPEEIETGKIVGGFAHNQVLALADKVVDAVKSGAIKRFIVMAG…	Desulfobacula sp.	WP_299977924.1	hcp	2593537	FALSE	Desulfobacula sp.
[truncated: 6,720 more rows]
