# Supplementary material for: Investigating the native functions of [NiFe]-CODH through genomic context analysis
Source: eLife. 2026 Apr 7;15:RP108780. doi: 10.7554/eLife.108780 (PMC13056359; doi:10.7554/eLife.108780)
Supplement: Supplementary file 10. [file elife-108780-supp10.zip]

Archive with 1 entries (1 files):
- SupplementaryFile10.pdf
